# Supplementary material for: Prediction of post-translational modification sites using multiple kernel support vector machine
Source: PeerJ. 2017 Apr 27;5:e3261. doi: 10.7717/peerj.3261 (PMC5410141; doi:10.7717/peerj.3261)
Supplement: Supplemental Information 2 [file peerj-05-3261-s002.zip]

Archive with 38 entries (34 files):
- peerj-15863-Code_and_Data/
- peerj-15863-Code_and_Data/Code and Data/
- peerj-15863-Code_and_Data/Code and Data/data/
- peerj-15863-Code_and_Data/Code and Data/data/Readme.txt
- peerj-15863-Code_and_Data/Code and Data/data/SMNet_s_3239.txt
- peerj-15863-Code_and_Data/Code and Data/data/SMNet_s_3239_sequence_PTM_information.txt
- peerj-15863-Code_and_Data/Code and Data/data/SMNet_s_sequence_similarity_3239.txt
- peerj-15863-Code_and_Data/Code and Data/data/SMNet_sty.mat
- peerj-15863-Code_and_Data/Code and Data/data/SMNet_t_2037.txt
- peerj-15863-Code_and_Data/Code and Data/data/SMNet_t_2037_sequence_PTM_information.txt
- peerj-15863-Code_and_Data/Code and Data/data/SMNet_t_sequence_similarity_2037.txt
- peerj-15863-Code_and_Data/Code and Data/data/SMNet_y_1880.txt
- peerj-15863-Code_and_Data/Code and Data/data/SMNet_y_1880_sequence_PTM_information.txt
- peerj-15863-Code_and_Data/Code and Data/data/SMNet_y_sequence_similarity_1880.txt
- peerj-15863-Code_and_Data/Code and Data/matlab/
- peerj-15863-Code_and_Data/Code and Data/matlab/CV_split_data.m
- peerj-15863-Code_and_Data/Code and Data/matlab/Makefile
- peerj-15863-Code_and_Data/Code and Data/matlab/README
- peerj-15863-Code_and_Data/Code and Data/matlab/Readme.txt
- peerj-15863-Code_and_Data/Code and Data/matlab/SVMcgForClass.m
- peerj-15863-Code_and_Data/Code and Data/matlab/get_cv_deci.m
- peerj-15863-Code_and_Data/Code and Data/matlab/libsvmread.c
- peerj-15863-Code_and_Data/Code and Data/matlab/libsvmread.mexw64
- peerj-15863-Code_and_Data/Code and Data/matlab/libsvmwrite.c
- peerj-15863-Code_and_Data/Code and Data/matlab/libsvmwrite.mexw64
- peerj-15863-Code_and_Data/Code and Data/matlab/make.m
- peerj-15863-Code_and_Data/Code and Data/matlab/roc.m
- peerj-15863-Code_and_Data/Code and Data/matlab/run_s.m
- peerj-15863-Code_and_Data/Code and Data/matlab/run_t.m
- peerj-15863-Code_and_Data/Code and Data/matlab/run_y.m
- peerj-15863-Code_and_Data/Code and Data/matlab/sim_network.m
- peerj-15863-Code_and_Data/Code and Data/matlab/statistic.m
- peerj-15863-Code_and_Data/Code and Data/matlab/svm_model_matlab.c
- peerj-15863-Code_and_Data/Code and Data/matlab/svm_model_matlab.h
- peerj-15863-Code_and_Data/Code and Data/matlab/svmpredict.c
- peerj-15863-Code_and_Data/Code and Data/matlab/svmpredict.mexw64
- peerj-15863-Code_and_Data/Code and Data/matlab/svmtrain.c
- peerj-15863-Code_and_Data/Code and Data/matlab/svmtrain.mexw64
