# Supplementary material for: Prediction of post-translational modification sites using multiple kernel support vector machine
Source: PeerJ. 2017 Apr 27;5:e3261. doi: 10.7717/peerj.3261 (PMC5410141; doi:10.7717/peerj.3261)
Supplement: Supplemental Information 2 [file peerj-05-3261-s002.zip › peerj-15863-Code_and_Data/Code and Data/data/Readme.txt]

SMNet_s_3239.txt SMNet_t_2037.txt SMNet_y_1880.txt are site-modification relationships on S, T, Y, respectively.
SMNet_s_sequence_similarity_3239.txt SMNet_t_sequence_similarity_2037.txt SMNet_y_sequence_similarity_1880.txt are the local sequence similaities for S, T and Y sites, respectively. 
SMNet_s_3239_sequence_PTM_information.txt SMNet_t_2037_sequence_PTM_information.txt SMNet_y_1880_sequence_PTM_information.txt are the local sequence and PTM information on S, T and Y sites, respectively.
