# Supplementary material for: Prediction of post-translational modification sites using multiple kernel support vector machine
Source: PeerJ. 2017 Apr 27;5:e3261. doi: 10.7717/peerj.3261 (PMC5410141; doi:10.7717/peerj.3261)
Supplement: Supplemental Information 2 [file peerj-05-3261-s002.zip › peerj-15863-Code_and_Data/Code and Data/data/SMNet_s_3239_sequence_PTM_information.txt]

P23528	3	********MASGVAVSDGVIK	TKL
Q16584	281	AREWHKTTQMSAAGTYAWMAP	TKL
P40763	727	TCSNTIDLPMSPRTLDSLMQF	TKL
P51617	376	RFAGSSPSQSSMVARTQTVRG	TKL
P37173	213	TGKTRKLMEFSEHCAIILEDD	TKL
P37173	409	GLSLRLDPTLSVDDLANSGQV	TKL
P37173	416	PTLSVDDLANSGQVGTARYMA	TKL
Q15796	464	TQMGSPSVRCSSMS*******	TKL
Q15796	465	QMGSPSVRCSSMS********	TKL
Q15796	467	GSPSVRCSSMS**********	TKL
Q15797	462	TQMGSPHNPISSVS*******	TKL
Q15797	463	QMGSPHNPISSVS********	TKL
Q15797	465	GSPHNPISSVS**********	TKL
Q13418	343	ARISMADVKFSFQCPGRMYAP	TKL
Q13765	43	ESVPELEEQDSTQATTQQAQL	TKL
P20020	1178	EGLEKPESRSSIHNFMTHPEF	AGC
Q06210	205	PGQAVGTRRGSPLLIGVRSEH	AGC
Q06210	235	LYRTARTQIGSKFTRWGSQGE	AGC
Q9UEW8	311	DKEMMKKYGKSFRKLLSLCLQ	AGC
Q9UEW8	325	LLSLCLQKDPSKRPTAAELLK	AGC
P18505	434	PSKGRIRRRASQLKVKIPDLT	AGC
Q15208	281	WKRNRRQLAFSTVGTPDYIAP	AGC
Q99418	392	EMLAARKKRISVKKKQEQP**	AGC
P61224	179	TPVPGKARKKSSCQLL*****	AGC
P41208	170	QEFLRIMKKTSLY********	AGC
Q92736	2031	SDLTIRGRLLSLVEKVTYLKK	AGC
Q92736	2808	MALYNRTRRISQTSQVSVDAA	AGC
Q07954	4517	YATLYMGGHGSRHSLASTDEK	AGC
Q07954	4520	LYMGGHGSRHSLASTDEKREL	AGC
P42858	421	EESGGRSRSGSIVELIAGGGS	AGC
Q09666	2852	KSKKPRHRSNSFSDEREFSGP	AGC
P15924	2849	SGSRSGSRRGSFDATGNSSYS	AGC
P25054	2054	SSAMPKKKKPSRLKGDNEKHS	AGC
Q12802	1565	MRSLSPFRRHSWGPGKNAASD	AGC
Q12802	2733	SELSVSPKRNSISRTHKDKGP	AGC
P21333	2152	ESITRRRRAPSVANVGSHCDL	AGC
P42345	2448	GNKRSRTRTDSYSAGQSVEIL	AGC
Q92793	437	CPVCLPLKNASDKRNQQTILG	AGC
Q09472	89	KQLSELLRSGSSPNLNMGVGG	AGC
Q09472	1834	QAQMLRRRMASMQRTGVVGQQ	AGC
O95477	1042	QLSGGMQRKLSVALAFVGGSK	AGC
O95477	2054	NYSGGNKRKLSTAMALIGGPP	AGC
P27708	1406	SMRGAGGRRLSSFVTKGYRTR	AGC
Q9Y2I7	307	GKSPARNRSASITNLSLDRSG	AGC
P35579	1916	TADAMNREVSSLKNKLRRGDL	AGC
Q15746	13	DVKLVASSHISKTSLSVDPSR	AGC
P14410	7	****MARKKFSGLEISLIVLF	AGC
P16144	1356	FLMYSDDVLRSPSGSQRPSVS	AGC
P16144	1360	SDDVLRSPSGSQRPSVSDDTG	AGC
P16144	1364	LRSPSGSQRPSVSDDTGCGWK	AGC
P49815	939	EKDSFRARSTSLNERPKSLRI	AGC
P49815	1798	YEVGQRKRLISSVEDFTEFV*	AGC
P46940	1443	KTPDKMKKSKSVKEDSNLTLQ	AGC
P11388	29	KKNEDAKKRLSVERIYQKKTQ	AGC
P39880	1215	EKKAYMKRRHSSVSDSQPCEP	AGC
Q13224	1303	KNRNKLRRQHSYDTFVDLQKE	AGC
Q13224	1323	EEAALAPRSVSLKDKGRFMDG	AGC
P13569	660	FDQFSAERRNSILTETLHRFS	AGC
P13569	686	PVSWTETKKQSFKQTGEFGEK	AGC
P13569	700	TGEFGEKRKNSILNPINSIRK	AGC
P13569	737	DSDEPLERRLSLVPDSEQGEA	AGC
P13569	753	EQGEAILPRISVISTGPTLQA	AGC
P13569	768	GPTLQARRRQSVLNLMTHSVN	AGC
P13569	790	GQNIHRKTTASTRKVSLAPQA	AGC
P13569	795	RKTTASTRKVSLAPQANLTEL	AGC
P13569	813	TELDIYSRRLSQETGLEISEE	AGC
O15360	1149	LNACLRSRDPSLMVDFILAKC	AGC
P52179	482	AEKARLKSPLSTLDWTVIVTE	AGC
P53355	289	DTQQALSRKASAVNMEKFKKF	AGC
Q04912	1394	PGNVRRPRPLSEPPRPT****	AGC
P08581	985	VHTPHLDRLVSARSVSPTTEM	AGC
P06213	1062	TRVAVKTVNESASLRERIEFL	AGC
P06213	1064	VAVKTVNESASLRERIEFLNE	AGC
Q99683	83	SSSATRGRGSSVGGGSRRTTV	AGC
Q8N122	719	RDSPCTPRLRSVSSYGNIRAV	AGC
Q8N122	722	PCTPRLRSVSSYGNIRAVATA	AGC
P08575	1007	HDSDESSDDDSDSEEPSKYIN	AGC
P19174	1248	QLFHGRAREGSFESRYQQPFE	AGC
P08183	661	LEMSSNDSRSSLIRKRSTRRS	AGC
P08183	667	DSRSSLIRKRSTRRSVRGSQA	AGC
P08183	671	SLIRKRSTRRSVRGSQAQDRK	AGC
P08183	683	RGSQAQDRKLSTKEALDESIP	AGC
Q14896	275	LDLLSAFRRTSLAGGGRRISD	AGC
Q14896	284	TSLAGGGRRISDSHEDTGILD	AGC
Q14896	304	DFSSLLKKSSSFRTPRDSKLE	AGC
Q14896	311	KSSSFRTPRDSKLEAPAEEDV	AGC
P35568	307	VGLTRRSRTESITATSPASMV	AGC
P35568	323	PASMVGGKPGSFRVRASSDGE	AGC
P35568	574	SGGRLPGHRHSAFVPTRSYPE	AGC
P35568	1101	DPQGCRRRHSSETFSSTPSAT	AGC
Q01970	26	PTVVETLRRGSKFIKWDEETS	AGC
Q01970	1105	QKILDRKRHNSISEAKMRDKH	AGC
P48751	67	WDPEKPSRSYSERDFEFHRHT	AGC
Q9NQ66	887	QALHSQPAPGSVKAPAKTEDL	AGC
Q16760	66	KEGMLTKQNNSFQRSKRRYFK	AGC
Q16760	70	LTKQNNSFQRSKRRYFKLRGR	AGC
P29474	615	QHKSYKIRFNSISCSDPLVSS	AGC
P29474	633	VSSWRRKRKESSNTDSAGALG	AGC
P29474	1179	VTSRIRTQSFSLQERQLRGAV	AGC
Q9Y613	1131	RALAARERKRSRGNRKSLRRT	AGC
Q12809	283	RESCASVRRASSADDIEAMRA	AGC
Q12809	1137	LPQEGPTRRLSLPGQLGALTS	AGC
P18206	1101	LVHNAQNLMQSVKETVREAEA	AGC
P18206	1113	KETVREAEAASIKIRTDAGFT	AGC
O14746	227	PAPGARRRGGSASRSLPLPKR	AGC
O14746	824	CHHAVRIRGKSYVQCQGIPQG	AGC
P33076	834	HVVQELPGRLSFLGTRLTPPD	AGC
P33076	1050	PSLAASLLRLSLYNNCICDVG	AGC
Q16821	48	SPQPSRRGSDSSEDIYLDTPS	AGC
Q16821	65	DTPSSGTRRVSFADSFGFNLV	AGC
Q13370	318	YGSCKIFRRPSLPCISREQMI	AGC
P09619	1104	CPAPRAEAEDSFL********	AGC
P53396	455	TSTPAPSRTASFSESRADEVA	AGC
Q9Y6R1	1026	DEKKKKKKKGSLDSDNDDSDC	AGC
Q05469	853	SEPIAEPMRRSVSEAALAQPQ	AGC
Q05469	855	PIAEPMRRSVSEAALAQPQGP	AGC
Q05469	950	AFPEGFHPRRSSQGATQMPLY	AGC
Q05469	951	FPEGFHPRRSSQGATQMPLYS	AGC
P16066	529	SLERHLRSAGSRLTLSGRGSN	AGC
Q05397	732	SPRSSEGFYPSPQHMVQTNHY	AGC
P13612	1027	SILQEENRRDSWSYINSKSND	AGC
Q01954	541	ALPKKKSRKSSMPIKIEKEAV	AGC
P10721	741	VVPTKADKRRSVRIGSYIERD	AGC
P10721	746	ADKRRSVRIGSYIERDVTPAI	AGC
P10721	821	FGLARDIKNDSNYVVKGNARL	AGC
P10721	959	PVVDHSVRINSVGSTASSSQP	AGC
Q96PU5	342	REPSSRLRSCSVTDAVAEQGH	AGC
Q96PU5	448	EPQIRRPRSLSSPTVTLSAPL	AGC
P19021	929	GGLNLGNFFASRKGYSRKGFD	AGC
P19021	934	GNFFASRKGYSRKGFDRLSTE	AGC
P19838	337	ASVFVQLRRKSDLETSEPKPF	AGC
O95644	245	RHSPSTSPRASVTEESWLGAR	AGC
O95644	269	PASPCNKRKYSLNGRQPPYSP	AGC
O95644	294	TPSPHGSPRVSVTDDSWLGNT	AGC
Q05586	889	TFRAITSTLASSFKRRRSSKD	AGC
Q05586	890	FRAITSTLASSFKRRRSSKDT	AGC
Q05586	896	TLASSFKRRRSSKDTSTGGGR	AGC
Q05586	897	LASSFKRRRSSKDTSTGGGRG	AGC
O14939	243	WSKRWLVVKDSFLLYMCLETG	AGC
P10275	213	GSSSGRAREASGAPTSSKDNY	AGC
P10275	791	YSQCVRMRHLSQEFGWLQITP	AGC
Q15139	249	SFIGREKRSNSQSYIGRPIHL	AGC
Q15139	738	FGFARIIGEKSFRRSVVGTPA	AGC
Q15139	742	RIIGEKSFRRSVVGTPAYLAP	AGC
Q13002	697	DGATMTFFKKSKISTYDKMWA	AGC
Q13002	715	MWAFMSSRRQSVLVKSNEEGI	AGC
P42261	849	MKGFCLIPQQSINEAIRTSTL	AGC
P42261	863	AIRTSTLPRNSGAGASSGGSG	AGC
P48058	862	SEAIRNKARLSITGSVGENGR	AGC
Q14934	676	FYVSNGRRKRSPTQSFRFLPV	AGC
P32927	601	GPYLGPPHSRSLPDILGQPEP	AGC
P21399	138	IQVDFNRRADSLQKNQDLEFE	AGC
P21399	711	LTPREFNSYGSRRGNDAVMAR	AGC
Q9Y6F6	689	ALNLPGQTPSSSSIPSLPALS	AGC
O76074	102	SVPGTPTRKISASEFDRPLRP	AGC
P02671	460	TSGSTTTTRRSCSKTVTKTVI	AGC
P02671	576	GIAEFPSRGKSSSYSKQFTSS	AGC
P02671	577	IAEFPSRGKSSSYSKQFTSST	AGC
P02671	578	AEFPSRGKSSSYSKQFTSSTS	AGC
P02671	618	GSEADHEGTHSTKRGHAKSRP	AGC
P35869	12	NSSSANITYASRKRRKPVQKT	AGC
P35869	36	IPAEGIKSNPSKRHRDRLNTE	AGC
Q13507	712	TLPPPFSLVPSPKSFVYFIMR	AGC
Q16584	674	PGGPGRERGESPTTPPTPTPA	AGC
P54253	776	KPAATRKRRWSAPESRKLEKS	AGC
P19634	703	SPTMSRARIGSDPLAYEPKED	AGC
Q96SB3	94	PRASERGVRLSLPRASSLNEN	AGC
Q96SB3	100	GVRLSLPRASSLNENVDHSAL	AGC
O75582	212	FVADETERAYSFCGTIEYMAP	AGC
O75582	376	QSSEKLFQGYSFVAPSILFKR	AGC
O75582	381	LFQGYSFVAPSILFKRNAAVI	AGC
O75582	750	LAKRRKMKKTSTSTETRSSSS	AGC
O75582	752	KRRKMKKTSTSTETRSSSSES	AGC
O75582	758	KTSTSTETRSSSSESSHSSSS	AGC
Q05209	39	ARDFMRLRRLSTKYRTEKIYP	AGC
Q05209	435	QIDKKLERNLSFEIKKVPLQE	AGC
Q93034	730	IQIMKMRKKISNAQLQTELVE	AGC
Q14494	599	LPPPSALKKGSKEKQADFLDK	AGC
P40763	727	TCSNTIDLPMSPRTLDSLMQF	AGC
P98082	24	PDQQAAPKAPSKKEKKKGPEK	AGC
P05107	745	YRRFEKEKLKSQWNNDNPLFK	AGC
P05107	756	QWNNDNPLFKSATTTVMNPKF	AGC
P15056	365	NQFGQRDRSSSAPNVHINTIE	AGC
P15056	429	SPGPQRERKSSSSSEDRNRMK	AGC
P02786	24	GGEPLSYTRFSLARQVDGDNS	AGC
P10636	531	GTPGSRSRTPSLPTPPTREPK	AGC
P14859	385	GLSRRRKKRTSIETNIRVALE	AGC
P16070	291	ENEDERDRHLSFSGSGIDDDE	AGC
P16070	672	LILAVCIAVNSRRRCGQKKKL	AGC
Q15027	554	PKPSIRPRPGSLRSKPEPPSE	AGC
P35611	5	******MNGDSRAAVVTSPPP	AGC
P35611	59	FNMMEQKKRVSMILQSPAFCE	AGC
P35611	408	PALREKSKKYSDVEVPASVTG	AGC
P35611	436	DSGTCSPLRHSFQKQQREKTR	AGC
P35611	481	KWTKEDGHRTSTSAVPNLFVP	AGC
P35611	716	GSDGSPGKSPSKKKKKFRTPS	AGC
P35611	726	SKKKKKFRTPSFLKKSKKKSD	AGC
Q02156	729	QINQEEFKGFSYFGEDLMP**	AGC
O00429	637	DVPVPVARKLSAREQRDCEVI	AGC
Q07343	133	TFPGHSQRRESFLYRSDSDYD	AGC
P35612	703	SPEGSPSKSPSKKKKKFRTPS	AGC
P35612	713	SKKKKKFRTPSFLKKSKKKEK	AGC
P35612	726	KKSKKKEKVES**********	AGC
O00418	366	KCGSPRVRTLSGSRPPLLRPL	AGC
Q9UH99	12	SRRSQRLTRYSQGDDDGSSSS	AGC
Q9UH99	54	KRKSSNMKRLSPAPQLGPSSD	AGC
Q9UH99	116	GTGGSESSRASGLVGRKATED	AGC
Q9UEY8	693	SKKKKKFRTPSFLKKNKKKEK	AGC
Q16820	687	CTRKKYRERMSSNRPNLTPQN	AGC
P17655	369	TKMDGNWRRGSTAGGCRNYPN	AGC
Q14978	623	KRKKGEKRASSPFRRVREEEI	AGC
P16452	248	EGALLNKRRGSVPILRQWLTG	AGC
P25098	29	KSKATPAARASKKILLPEPSI	AGC
P25098	685	LSKVPLVQRGSANGL******	AGC
P52888	643	LNSKVGMDYRSCILRPGGSED	AGC
Q13769	6	******MSSESSKKRKPKVIR	AGC
Q13769	6	*****MSSESSKKRKPKVIRS	AGC
Q9UQC2	159	SQHLLRERKSSAPSHSSQPTL	AGC
P09917	272	MVECSLERQLSLEQEVQQGNI	AGC
P09917	524	YVYGMRGRKSSGFPKSVKSRE	AGC
O43524	253	SGKAPRRRAVSMDNSNKYTKS	AGC
O43524	315	AWTDFRSRTNSNASTVSGRLS	AGC
P17252	657	NIDQSDFEGFSYVNPQFVHPI	AGC
P02545	5	******METPSQRRATRSGAQ	AGC
P02545	403	PTSQRSRGRASSHSSQTQGGG	AGC
P02545	404	TSQRSRGRASSHSSQTQGGGS	AGC
P02545	625	SSASSVTVTRSYRSVGGSGGG	AGC
P47736	490	VPGKSPTRKKSGPFGSRRSSA	AGC
P47736	499	KSGPFGSRRSSAIGIENIQEV	AGC
O60285	600	ENRPARQRIRSCVSAENFLQI	AGC
Q08289	514	TDRSAPIRSASQAEEEPSVEP	AGC
Q08289	533	EPVKKSQHRSSSSAPHHNHRS	AGC
Q08289	534	PVKKSQHRSSSSAPHHNHRSG	AGC
Q01844	266	QQSSSYGQQSSFRQDHPSSMG	AGC
Q12778	256	SGKSPRRRAASMDNNSKFAKS	AGC
Q12778	319	NWSTFRPRTSSNASTISGRLS	AGC
Q12778	322	TFRPRTSSNASTISGRLSPIM	AGC
Q12778	325	PRTSSNASTISGRLSPIMTEQ	AGC
Q9NYV6	649	GSPPVLYMQPSPL********	AGC
P04049	43	VQQFGYQRRASDDGKLTDPSK	AGC
P04049	259	GSLSQRQRSTSTPNVHMVSTT	AGC
P04049	499	LATVKSRWSGSQQVEQPTGSV	AGC
P04049	621	HSLPKINRSASEPSLHRAAHT	AGC
Q14155-1	516	LPKRKPERKPSDEEFASRKST	AGC
Q15637	20	LDFPSKKRKRSRWNQDTMEQK	AGC
P53671	283	ENLEGTLRRRSLRRSNSISKS	AGC
Q03721	9	***MISSVCVSSYRGRKSGNK	AGC
Q03721	9	**MISSVCVSSYRGRKSGNKP	AGC
Q03721	15	VCVSSYRGRKSGNKPPSKTCL	AGC
Q03721	21	RGRKSGNKPPSKTCLKEEMAK	AGC
P13796	7	******MARGSVSDEEMMELR	AGC
P13796	7	****MARGSVSDEEMMELREA	AGC
Q99759	166	QPPEPRSRHLSVSSQNPGRSS	AGC
Q99759	337	QYLDPRGRLRSADSENALSVQ	AGC
P17844	557	SNFVSAGIQTSFRTGNPTGTY	AGC
P23588	422	TQERERSRTGSESSQTGTSTT	AGC
Q16236	40	LGVSREVFDFSQRRKEYELEK	AGC
P22736	351	SLKGRRGRLPSKPKQPPDASP	AGC
O43566	260	GTANAALRRESQGSLNSSASL	AGC
P03372	118	LMLLHPPPQLSPFLQPHGQQV	AGC
P03372	167	RRQGGRERLASTNDKGSMAME	AGC
P03372	236	QCTIDKNRRKSCQACRLRKCY	AGC
P29350	591	RSADKEKSKGSLKRK******	AGC
P35240	518	DFKDTDMKRLSMEIEKEKVEY	AGC
P27824	583	KAEEDEILNRSPRNRKPRRE*	AGC
P34947	484	CKDVLDIEQFSTVKGVNLDHT	AGC
P20700	395	EERLKLSPSPSSRVTVSRASS	AGC
P20700	396	ERLKLSPSPSSRVTVSRASSS	AGC
P20700	405	SSRVTVSRASSSRSVRTTRGK	AGC
P20700	406	SRVTVSRASSSRSVRTTRGKR	AGC
Q92777	10	*MMNFLRRRLSDSSFIANLPN	AGC
Q15835	21	ANSAFIAARGSFDGSSSQPSR	AGC
P78314	225	PAFSDMPRAHSFTSKGPGPLL	AGC
O15530	25	QSSVVLCSCPSPSMVRTQTES	AGC
O15530	241	SPESKQARANSFVGTAQYVSP	AGC
O15530	393	FGCMQVSSSSSSHSLSASDTG	AGC
O15530	396	MQVSSSSSSHSLSASDTGLPQ	AGC
O15530	410	SDTGLPQRSGSNIEQYIHDLD	AGC
Q8WTQ7	23	NTAYLQARKPSDCDSKELQRR	AGC
Q8WTQ7	36	DSKELQRRRRSLALPGLQGCA	AGC
Q04206	276	VRVSMQLRRPSDRELSEPMEF	AGC
Q04206	311	KRKRTYETFKSIMKKSPFSGP	AGC
P32942	518	YVFREHQRSGSYHVREESTYL	AGC
P26599	16	PDIAVGTKRGSDELFSTCVTN	AGC
Q92731	165	YASGYHYGVWSCEGCKAFFKR	AGC
P07101	71	RSPRFIGRRQSLIEDARKERE	AGC
P78348	479	GKCQKEAKRSSADKGVALSLD	AGC
P35637	257	GRGGRGGMGGSDRGGFNKFGG	AGC
P23443	427	SVLESVKEKFSFEPKIRSPRR	AGC
P11168	491	FFKVPETKGKSFEEIAAEFQK	AGC
P11168	503	EEIAAEFQKKSGSAHRPKAAV	AGC
P11168	505	IAAEFQKKSGSAHRPKAAVEM	AGC
Q16625	340	KVNDKRFYPESSYKSTPVPEV	AGC
P41161	367	REGPPYQRRGSLQLWQFLVTL	AGC
P48436	64	PKGEPDLKKESEEDKFPVCIR	AGC
P48436	181	DYKYQPRRRKSVKNGQAEAEE	AGC
P11831	103	AERRGLKRSLSEMEIGMVVGG	AGC
O60825	466	NQTPVRMRRNSFTPLSSSNTI	AGC
O60825	483	SNTIRRPRNYSVGSRPLKPLS	AGC
P98177	197	SGKAPRRRAASMDSSSKLLRG	AGC
P98177	262	MWTTFRPRSSSNASSVSTRLS	AGC
O43516	488	KLARNESRSGSNRRERGAPPL	AGC
P98170	87	DSAVGRHRKVSPNCRFINGFY	AGC
Q00536	12	DRMKKIKRQLSMTLRGGRGID	AGC
Q00536	110	RMRNHPPRKISTEDINKRLSL	AGC
Q00536	119	ISTEDINKRLSLPADIRLPEG	AGC
Q00536	153	KPLSRRLRRVSLSEIGFGKLE	AGC
P49802	434	EHIYKLMKSDSYPRFIRSSAY	AGC
Q16658	39	FGFKVNASASSLKKKQIWTLE	AGC
Q00987	166	PSTSSRRRAISETEENSDELS	AGC
Q00987	186	SGERQRKRHKSDSISLSFDES	AGC
Q00987	188	ERQRKRHKSDSISLSFDESLA	AGC
P35408	222	RMHRQFMRRTSLGTEQHHAAA	AGC
P35408	259	PRLSDFRRRRSFRRIAGAEIQ	AGC
P35408	354	IKCLFCRIGGSRRERSGQHCS	AGC
P35408	430	GMGLAQEDTTSLRTLRISETS	AGC
P35408	460	SVLLVDEAGGSGRAGPAPKGS	AGC
P35408	484	VTFPSETLNLSEKCI******	AGC
P15336	44	TLKFGPARNDSVIVADQTPTP	AGC
P15336	322	AHTTPQTQSTSGRRRRAANED	AGC
P15336	349	KFLERNRAAASRCRQKRKVWV	AGC
P35367	396	YIKFTWKRLRSHSRQYVSGLH	AGC
P35367	398	KFTWKRLRSHSRQYVSGLHMN	AGC
P05787	74	TAVTVNQSLLSPLVLEVDPNI	AGC
P49840	21	PGGSGRARTSSFAEPGGGGGG	AGC
Q9UBS0	473	PIRPPSGTKKSKRGRGRPGR*	AGC
P04004	397	RGRNQNSRRPSRATWLSLFSS	AGC
P50549	191	PMDHRFRRQLSEPCNSFPPLP	AGC
P50549	216	EGRPMYQRQMSEPNIPFPPQG	AGC
P50549	334	REGPTYQRRGSLQLWQFLVAL	AGC
O14757	280	KKGAKRPRVTSGGVSESPSGF	AGC
Q06413	192	MSPGVTHRPPSAGNTGGLMGG	AGC
Q53EL6	67	AKAKRRLRKNSSRDSGRGDSV	AGC
Q53EL6	457	CPSRGRKRFVSEGDGGRLKPE	AGC
P18507	366	LHYFVSNRKPSKDKDKKKKNP	AGC
P41279	400	PPREDQPRCQSLDSALLERKR	AGC
P49768	310	EGDPEAQRRVSKNSKYNAEST	AGC
P49768	346	FSEEWEAQRDSHLGPHRSTPE	AGC
P08172	232	KEPVANQDPVSPSLVQGRIVK	AGC
P08172	234	PVANQDPVSPSLVQGRIVKPN	AGC
P08172	250	IVKPNNNNMPSSDDGLEHNKI	AGC
P08172	251	VKPNNNNMPSSDDGLEHNKIQ	AGC
P08172	282	ENCVQGEEKESSNDSTSVSAV	AGC
P08172	283	NCVQGEEKESSNDSTSVSAVA	AGC
P08172	286	QGEEKESSNDSTSVSAVASNM	AGC
P08172	288	EEKESSNDSTSVSAVASNMRD	AGC
P08172	290	KESSNDSTSVSAVASNMRDDE	AGC
P08172	294	NDSTSVSAVASNMRDDEITQD	AGC
P08172	309	DEITQDENTVSTSLGHSKDEN	AGC
P08172	311	ITQDENTVSTSLGHSKDENSK	AGC
P08670	72	ATRSSAVRLRSSVPGVRLLQD	AGC
P61978	284	PPSRRDYDDMSPRRGPPPPPP	AGC
P61978	302	PPPGRGGRGGSRARNLPLPPP	AGC
Q13887	153	ITHLRTGLYKSQRPCVTHIKT	AGC
P46937	127	ALTPQHVRAHSSPASLQLGAV	AGC
P00439	16	LENPGLGRKLSDFGQETSYIE	AGC
P08913	232	IAKRRTRVPPSRRGPDAVAAP	AGC
Q13509	420	EAESNMNDLVSEYQQYQDATA	AGC
Q13509	444	GEMYEDDEEESEAQGPK****	AGC
P19544	365	CDFKDCERRFSRSDQLKRHQR	AGC
P19544	393	FQCKTCQRKFSRSDHLKTHTR	AGC
P17752	58	IESRKSKRRNSEFEIFVDCDI	AGC
P51811	63	LTLLFVHRDLSRDRPLVLLLH	AGC
P18031	50	NKNRNRYRDVSPFDHSRIKLH	AGC
P18031	378	TEVRSRVVGGSLRGAQAASPA	AGC
Q15831	428	CSASSKIRRLSACKQQ*****	AGC
P14136	13	RRRITSAARRSYVSSGEMMVG	AGC
P14136	17	TSAARRSYVSSGEMMVGGLAP	AGC
P14136	38	GRRLGPGTRLSLARMPPPLPT	AGC
O00141	422	KEAAEAFLGFSYAPPTDSFL*	AGC
P00749	323	CEITGFGKENSTDYLYPEQLK	AGC
P05783	53	GSRISVSRSTSFRGGMGSGGL	AGC
P08138	303	TPPPEGEKLHSDSGISVDSQS	AGC
P11473	182	SRHTPSFSGDSSSSCSDHCIT	AGC
P09543	9	**MNRGFSRKSHTFLPKIFFR	AGC
Q9BY77	383	KESELPRRVNSASSSNPPAEV	AGC
P49841	9	**MSGRPRTTSFAESCKPVQQ	AGC
P49841	21	AESCKPVQQPSAFGSMKVSRD	AGC
P31323	114	PVINRFTRRASVCAEAYNPDE	AGC
P55211	144	GGFGDVGALESLRGNADLAYI	AGC
P55211	196	DCEKLRRRFSSLHFMVEVKGD	AGC
P07550	262	GRTGHGLRRSSKFCLKEHKAL	AGC
P07550	345	AFQELLCLRRSSLKAYGNGYS	AGC
P07550	346	FQELLCLRRSSLKAYGNGYSS	AGC
P07550	355	SSLKAYGNGYSSNGNTGEQSG	AGC
P07550	356	SLKAYGNGYSSNGNTGEQSGY	AGC
P07550	396	DFVGHQGTVPSDNIDSQGRNC	AGC
P07550	401	QGTVPSDNIDSQGRNCSTNDS	AGC
P07550	407	DNIDSQGRNCSTNDSLL****	AGC
P07550	411	SQGRNCSTNDSLL********	AGC
P15976	310	DGIQTRNRKASGKGKKKRGSS	AGC
ENSP00000248419	330	QPRLSTRPRRSLTLWPSLEYS	AGC
Q08495	403	WKRNELKKKASLF********	AGC
P13861	99	PVPSRFNRRVSVCAETYNPDE	AGC
P60484	229	QLKVKIYSSNSGPTRREDKFM	AGC
P16150	351	TLTTFFGRRKSRQGSLAMEEL	AGC
P45985	80	NPHIERLRTHSIESSGKLKIS	AGC
Q92597	330	MTRLMRSRTASGSSVTSLDGT	AGC
P30411	366	CRSEPIQMENSMGTLRTSISV	AGC
P30411	373	MENSMGTLRTSISVERQIHKL	AGC
P30411	375	NSMGTLRTSISVERQIHKLQD	AGC
P48048	44	GHSRQRARLVSKDGRCNIEFG	AGC
P14598	303	QIKRGAPPRRSSIRNAHSIHQ	AGC
P14598	304	IKRGAPPRRSSIRNAHSIHQR	AGC
P14598	315	IRNAHSIHQRSRKRLSQDAYR	AGC
P14598	320	SIHQRSRKRLSQDAYRRNSVR	AGC
P14598	328	RLSQDAYRRNSVRFLQQRRRQ	AGC
P14598	348	QARPGPQSPGSPLEEERQTQR	AGC
P14598	359	PLEEERQTQRSKPQPAVPPRP	AGC
P14598	370	KPQPAVPPRPSADLILNRCSE	AGC
P43119	328	DSQTPLSQLASGRRDPRAPSA	AGC
P17302	368	IVDQRPSSRASSRASSRPRPD	AGC
P01100	362	PSCAAAHRKGSSSNEPSSDSL	AGC
P50552	157	GPSEHIERRVSNAGGPPAPPA	AGC
P50552	239	AIAGAKLRKVSKQEEASGGPT	AGC
Q9BY41	39	DSLAKIPKRASMVHSLIEAYA	AGC
P30679	336	GPEGSKKGARSRRLFSHYTCA	AGC
P09651	199	ASSSQRGRSGSGNFGGGRGGG	AGC
P41143	344	RKPCGRPDPSSFSRAREATAR	AGC
P41143	363	ARERVTACTPSDGPGGGAAA*	AGC
Q9UN36	332	MTRLSRSRTASLTSAASVDGN	AGC
P30443	336	VVAAVMWRRKSSDRKGGSYTQ	AGC
P30443	337	VAAVMWRRKSSDRKGGSYTQA	AGC
P30443	343	RRKSSDRKGGSYTQAASSDSA	AGC
P30443	359	SSDSAQGSDVSLTACKV****	AGC
Q15906	132	LQDDGSDSRKSMRQSTAEHTR	AGC
P35236	44	KHVRLQERRGSNVALMLDVRS	AGC
O14745	162	PRLCTMKKGPSGYGFNLHSDK	AGC
O14745	290	SPRPALVRSASSDTSEELNSQ	AGC
Q15653	19	KAADADEWCDSGLGSLGPDAA	AGC
Q15653	23	ADEWCDSGLGSLGPDAAAPGG	AGC
Q14103	87	EGHSNSSPRHSEAATAQREEW	AGC
P51681	336	IFQQEAPERASSVYTRSTGEQ	AGC
P51681	337	FQQEAPERASSVYTRSTGEQE	AGC
P51681	342	PERASSVYTRSTGEQEISVGL	AGC
P51681	349	YTRSTGEQEISVGL*******	AGC
P18848	245	SPSTRGSPNRSLPSPGVLCGS	AGC
Q12972	178	EFNTAHNKRISTLTIEEGNLD	AGC
Q12972	199	IQRPKRKRKNSRVTFSEDDEI	AGC
P08567	113	IEGGQKFARKSTRRSIRLPET	AGC
P08567	117	QKFARKSTRRSIRLPETIDLG	AGC
P21462	328	ASLERALTEDSTQTSDTATNS	AGC
P21462	332	RALTEDSTQTSDTATNSTLPS	AGC
P21462	338	STQTSDTATNSTLPSAEVALQ	AGC
P21730	314	GQGFQGRLRKSLPSLLRNVLT	AGC
P21730	317	FQGRLRKSLPSLLRNVLTEES	AGC
P21730	332	VLTEESVVRESKSFTRSTVDT	AGC
P21730	334	TEESVVRESKSFTRSTVDTMA	AGC
P21730	338	VVRESKSFTRSTVDTMAQKTQ	AGC
P08100	334	GKNPLGDDEASATVSKTETSQ	AGC
P08100	338	LGDDEASATVSKTETSQVAPA	AGC
P08100	343	ASATVSKTETSQVAPA*****	AGC
P04083	27	EEQEYVQTVKSSKGGPGSAVS	AGC
P04083	28	EQEYVQTVKSSKGGPGSAVSP	AGC
P17676	288	RERNNIAVRKSRDKAKMRNLE	AGC
P16220	133	KRREILSRRPSYRKILNDLSS	AGC
P07355	26	DHSTPPSAYGSVKAYTNFDAE	AGC
Q15080	315	LMVRQARGLPSQKRLFPWKLH	AGC
Q07352	92	RDSRFRDRSFSEGGERLLPTQ	AGC
Q15762	329	EDIYVNYPTFSRRPKTRV***	AGC
P29966	159	ETPKKKKKRFSFKKSFKLSGF	AGC
P29966	163	KKKKRFSFKKSFKLSGFSFKK	AGC
P29966	167	RFSFKKSFKLSGFSFKKNKKE	AGC
P29966	170	FKKSFKLSGFSFKKNKKEAGE	AGC
P32245	329	CYPLGGLCDLSSRY*******	AGC
P32245	330	YPLGGLCDLSSRY********	AGC
P17542	172	TTNNRVKRRPSPYEMEITDGP	AGC
P09758	303	AVLVITNRRKSGKYKKVEIKE	AGC
P07307	12	AKDFQDIQQLSSEENDHPFHQ	AGC
P55040	261	RRLAYQKRKESMPRKARRFWG	AGC
O43315	11	MQPEGAEKGKSFKQRLVLKSS	AGC
O43315	222	GCAMNPARDLSPRLFTALAGW	AGC
P13726	285	HKCRKAGVGQSWKENSPLNVS	AGC
P13726	290	AGVGQSWKENSPLNVS*****	AGC
P24385	90	LAMNYLDRFLSLEPVKKSRLQ	AGC
P24385	197	ALCATDVKFISNPPSMVAAGS	AGC
P24385	234	LSYYRLTRFLSRVIKCDPDCL	AGC
P06748	227	SSTPRSKGQESFKKQEKTPKT	AGC
P27105	10	*MAEKRHTRDSEAQRLPDSFK	AGC
P08034	229	RRAQRRSNPPSRKGSGFGHRL	AGC
P08034	233	RRSNPPSRKGSGFGHRLSPEY	AGC
Q14469	37	KPKTASEHRKSSKPIMEKRRR	AGC
Q14469	38	PKTASEHRKSSKPIMEKRRRA	AGC
P01589	268	GLTWQRRQRKSRRTI******	AGC
P41181	256	WEEREVRRRQSVELHSPQSLP	AGC
Q00169	165	KAEEDPAKFKSIKTGRGPLGP	AGC
P30301	229	YDFLLFPRLKSISERLSVLKG	AGC
P30301	231	FLLFPRLKSISERLSVLKGAK	AGC
Q14847	146	GEGMEPERRDSQDGSSYRRPL	AGC
P62753	235	QEQIAKRRRLSSLRASTSKSE	AGC
P62753	236	EQIAKRRRLSSLRASTSKSES	AGC
P56537	235	NEAQPSTIATSMRDSLIDSLT	AGC
O96004	98	LGGRLGRRKGSGPKKERRRTE	AGC
O96004	109	GPKKERRRTESINSAFAELRE	AGC
O00161	23	AHQITDESLESTRRILGLAIE	AGC
O00161	161	EMEENLTQVGSILGNLKDMAL	AGC
P41220	46	TLLKDWKTRLSYFLQNSSTPG	AGC
P41220	64	TPGKPKTGKKSKQQAFIKPSP	AGC
P19429	23	RPAPAPIRRRSSNYRAYATEP	AGC
P19429	24	PAPAPIRRRSSNYRAYATEPH	AGC
P19429	44	HAKKKSKISASRKLQLKTLLL	AGC
P52943	104	PAARAEERKASGPPKGPSRAS	AGC
Q16613	205	LRGHPFLRRNSGC********	AGC
P13224	191	RARARAAARLSLTDPLVAERA	AGC
P04792	78	VAAPAYSRALSRQLSSGVSEI	AGC
P04792	82	AYSRALSRQLSSGVSEIRHTA	AGC
P34741	187	GSYDLGERKPSSAAYQKAPTK	AGC
P34741	188	SYDLGERKPSSAAYQKAPTKE	AGC
Q01995	181	GKHVIGLQMGSNRGASQAGMT	AGC
P46527	10	*MSNVRVSNGSPSLERMDARQ	AGC
Q9UJY1	14	GQMPFSCHYPSRLRRDPFRDS	AGC
P61586	188	ALQARRGKKKSGCLVL*****	AGC
P63000	71	QEDYDRLRPLSYPQTDVFLIC	AGC
P30086	153	GDHRGKFKVASFRKKYELRAP	AGC
P09693	148	GQDGVRQSRASDKQTLLPNDQ	AGC
O43665	168	PDAQTAAKRASRIYNT*****	AGC
Q92934	75	GAVEIRSRHSSYPAGTEDDEG	AGC
Q92934	99	EPSPFRGRSRSAPPNLWAAQR	AGC
Q92934	118	QRYGRELRRMSDEFVDSFKKG	AGC
P01233	86	VCNYRDVRFESIRLPGCPRGV	AGC
P01233	116	LSCQCALCRRSTTDCGGPKDH	AGC
P38936	146	DSQGRKRRQTSMTDFYHSKRR	AGC
Q13526	16	KLPPGWEKRMSRSSGRVYYFN	AGC
P09038	73	QLQAEERGVVSIKGVCANRYL	AGC
P16949	63	KLEAAEERRKSHEAEVLKQLA	AGC
Q9Y2V2	52	PLPTRRTRTFSATVRASQGPV	AGC
P60983	72	PERQPRFIVYSYKYQHDDGRV	AGC
P60983	83	YKYQHDDGRVSYPLCFIFSSP	AGC
P37840	129	DPDNEAYEMPSEEGYQDYEPE	AGC
Q15121	104	ELDTKLTRIPSAKKYKDIIRQ	AGC
Q15121	116	KKYKDIIRQPSEEEIIKLAPP	AGC
P05387	102	EEKKDEKKEESEESDDDMGFG	AGC
P05387	105	KDEKKEESEESDDDMGFGLFD	AGC
P05114	21	GAAKEEPKRRSARLSAKPPAK	AGC
P05114	25	EEPKRRSARLSAKPPAKVEAK	AGC
O00168	83	PDEEEGTFRSSIRRLSTRRR*	AGC
P05204	29	DEPQRRSARLSAKPAPPKPEP	AGC
Q92686	36	ANAAAAKIQASFRGHMARKKI	AGC
P26678	16	YLTRSAIRRASTIEMPQQARQ	AGC
P78527	2056	STGVQSYSYSSQDPRPATGRF	Atypical
P78527	2612	LTPMFVETQASQGTLQTRTQE	Atypical
Q13315	1981	EKRSLAFEEGSQSTTISSLSE	Atypical
P42345	2481	TGTTVPESIHSFIGDGLVKPE	Atypical
Q12888	6	*****MDPTGSQLDSDFSQQD	Atypical
Q12888	25	QDTPCLIIEDSQPESQVLEDD	Atypical
Q12888	29	CLIIEDSQPESQVLEDDSGSH	Atypical
Q12888	784	PLEGVEKCSDSQSWEDIAPEI	Atypical
P35579	1803	KLQEMEGTVKSKYKASITALE	Atypical
P35579	1808	EGTVKSKYKASITALEAKIAQ	Atypical
P38398	1330	SSKQMRHQSESQGVGLSDKEL	Atypical
P38398	1387	SVSEDCSGLSSQSDILTTQQR	Atypical
P38398	1423	ELEAVLEQHGSQPSNSYPSII	Atypical
P38398	1457	QSTSEKAVLTSQKSSEYPISQ	Atypical
P38398	1466	TSQKSSEYPISQNPEGLSADK	Atypical
P38398	1497	KNKEPGVERSSPSKCPSLDDR	Atypical
P38398	1524	SGSLQNRNYPSQEELIKVVDV	Atypical
O94916	1197	PISHIQTPMLSQEQAQPPQQG	Atypical
O94916	1247	SIVAMQSNSPSQEQQQQQQQQ	Atypical
O94916	1367	QIQLVQGSPSSQEQQVTLFLS	Atypical
Q9BXW9	222	ITSLPEILGDSQHADVGKELS	Atypical
Q9BXW9	1257	KKIEPGTAADSQQIHEEKLLY	Atypical
Q14191	1141	VQSPEKAYSSSQPVISAQEQE	Atypical
Q14191	1292	LPLMTIGMHLSQAVKAGCPLD	Atypical
Q92878	635	YEDKLFDVCGSQDFESDLDRL	Atypical
Q14683	957	MDDISQEEGSSQGEDSVSGSQ	Atypical
Q14683	966	SSQGEDSVSGSQRISSIYARE	Atypical
P00519	446	GMSPYPGIDLSQVYELLEKDY	Atypical
P49917	199	MIIKDLKLGVSQQTIFSVFHN	Atypical
Q99708	664	QWSIDPGADLSQYKMDVTVID	Atypical
Q99708	745	EYESCLADSFSQAADEEEELS	Atypical
Q8WXE1	68	DDLEELDTLASQALSQCPAAA	Atypical
Q8WXE1	72	ELDTLASQALSQCPAAARDVS	Atypical
P04150	508	KGIQQATTGVSQETSENPGNK	Atypical
O60934	278	TCVVDTGITNSQTLIPDCQKK	Atypical
O60934	343	LKTTTPGPSLSQGVSVDEKLM	Atypical
O60934	397	SKMEQKFRMLSQDAPTVKESC	Atypical
P49959	264	TKNEQQLFYISQPGSSVVTSL	Atypical
O75943	646	TVPETWSLPLSQNSASELPAS	Atypical
O75943	656	SQNSASELPASQPQPFSAQGD	Atypical
O96017	19	AQQSHGSSACSQPHGSVTQSQ	Atypical
O96017	28	CSQPHGSVTQSQGSSSQSQGI	Atypical
O96017	33	GSVTQSQGSSSQSQGISSSST	Atypical
O96017	35	VTQSQGSSSQSQGISSSSTST	Atypical
O96017	50	SSSTSTMPNSSQSSHSSSGTL	Atypical
P23443	394	SKFTRQTPVDSPDDSTLSESA	Atypical
P23443	434	EKFSFEPKIRSPRRFIGSPRT	Atypical
P23443	447	RFIGSPRTPVSPVKFSPGDFW	Atypical
P11831	435	DGSLTVLNAFSQAPSTMQVSH	Atypical
P11831	446	QAPSTMQVSHSQVQEPGGVPQ	Atypical
Q00987	395	ASQSQESEDYSQPSTSSSIIY	Atypical
Q00987	407	PSTSSSIIYSSQEDVKEFERE	Atypical
P15336	472	MADQSTEPALSQIVMAPSSQS	Atypical
P15336	480	ALSQIVMAPSSQSQPSGS***	Atypical
O14757	317	SSEENVKYSSSQPEPRTGLSL	Atypical
O14757	345	IDKLVQGISFSQPTCPDHMLL	Atypical
P54274	219	PFKSKLLMIISQKDTFHSFFQ	Atypical
Q01094	31	GAGALRLLDSSQIVIISAAQD	Atypical
O00141	422	KEAAEAFLGFSYAPPTDSFL*	Atypical
Q9Y6K9	85	RCEELLHFQASQREEKEFLMC	Atypical
P04637	15	QSDPSVEPPLSQETFSDLWKL	Atypical
P04637	37	PENNVLSPLPSQAMDDLMLSP	Atypical
P04637	46	PSQAMDDLMLSPDDIEQWFTE	Atypical
Q99638	272	LATLSDTDSHSQDLGSPERHQ	Atypical
P08559	293	ELQTYRYHGHSMSDPGVSYRT	Atypical
P08559	300	HGHSMSDPGVSYRTREEIQEV	Atypical
P16220	111	QISTIAESEDSQESVDSVTDS	Atypical
P16220	121	SQESVDSVTDSQKRREILSRR	Atypical
P05412	249	TPPLSPIDMESQERIKAERKR	Atypical
P15927	33	SPGGFGSPAPSQAEKKSRARA	Atypical
P16104	140	PSGGKKATQASQEY*******	Atypical
Q13541	8	***MSGGSSCSQTPSRAIPAT	Atypical
Q13541	65	DRKFLMECRNSPVTKTPPRDL	Atypical
Q13541	83	RDLPTIPGVTSPSSDEPPMEA	Atypical
Q13541	101	MEASQSHLRNSPEDKRAGGEE	Atypical
Q13541	112	PEDKRAGGEESQFEMDI****	Atypical
O00763	222	TRVPTMRPSMSGLHLVKRGRE	CAMK
P11216	15	LTDSEKRKQISVRGLAGLGDV	CAMK
P24844	20	TTKKRPQRATSNVFAMFDQSQ	CAMK
Q92736	2808	MALYNRTRRISQTSQVSVDAA	CAMK
P21333	2523	KAKVTGPRLVSNHSLHETSSV	CAMK
Q92793	302	GVNPQLASKQSMVNSLPTFPT	CAMK
Q09472	24	KRPKLSSPALSASASDGTDFG	CAMK
Q09472	89	KQLSELLRSGSSPNLNMGVGG	CAMK
P38398	988	YRIPPLFPIKSFVKTKCKKNL	CAMK
P49815	1254	HRDTALYKSLSVPAASTAKPP	CAMK
P29475	852	ERKSYKVRFNSVSSYSDSQKS	CAMK
P53355	308	KFAARKKWKQSVRLISLCQRL	CAMK
P35568	794	ARHQHLRLSTSSGRLLYAATA	CAMK
Q01970	537	LEKPSLEPQKSLGDEGLNRGP	CAMK
P46020	972	LSGKEFGVERSVRPTDSNVSP	CAMK
P46020	985	PTDSNVSPAISIHEIGAVGAT	CAMK
P46020	1007	TERTGIMQLKSEIKQVEFRRL	CAMK
P46020	1018	EIKQVEFRRLSISAESQSPGT	CAMK
P00533	768	EILDEAYVMASVDNPHVCRLL	CAMK
P00533	1070	IKEDSFLQRYSSDPTGALTED	CAMK
P00533	1071	KEDSFLQRYSSDPTGALTEDS	CAMK
P00533	1081	SDPTGALTEDSIDDTFLPVPE	CAMK
P00533	1166	HWAQKGSHQISLDNPDYQQDF	CAMK
P27816	941	DLKNVRSKVGSTENIKHQPGG	CAMK
P27816	1073	FKEKAQAKVGSLDNVGHLPAG	CAMK
O60266	1076	NTVNVASRMESTGVMGNIQVV	CAMK
Q9UQL6	259	RDDFPLRKTASEPNLKVRSRL	CAMK
Q9UQL6	498	PRHRPLSRTQSSPLPQSPQAL	CAMK
P56524	467	RQHRPLGRTQSAPLPQNAQAL	CAMK
P56524	632	GGHRPLSRAQSSPASATFPVS	CAMK
Q05469	855	PIAEPMRRSVSEAALAQPQGP	CAMK
P16615	38	QVKKLKERWGSNELPAEEGKT	CAMK
Q8WUI4	155	PEHFPLRKTVSEPNLKLRYKP	CAMK
Q15139	205	NCSGVRRRRLSNVSLTGVSTI	CAMK
Q15139	910	TEMKALGERVSIL********	CAMK
P42261	849	MKGFCLIPQQSINEAIRTSTL	CAMK
Q12959	232	YEEITLERGNSGLGFSIAGGT	CAMK
Q9BZL6	876	HDMQGLAERISVL********	CAMK
P33991	54	STGELQPMPTSPGVDLQSPAA	CAMK
P25205	160	ATKKTIERRYSDLTTLVAFPS	CAMK
Q13671	351	GRRRPLLRSMSAAFCSLLAPE	CAMK
Q9UKI8	743	YLLPHMRRSNSSGNLHMAGLT	CAMK
P51790	51	KDRERHRRINSKKKESAWEMT	CAMK
P47712	515	SPLSDFATQDSFDDDELDAAV	CAMK
O00418	78	RYSSSGSPANSFHFKEAWKHA	CAMK
O00418	366	KCGSPRVRTLSGSRPPLLRPL	CAMK
O00418	377	GSRPPLLRPLSENSGDENMSD	CAMK
O00418	398	VTFDSLPSSPSSATPHSQKLD	CAMK
P09917	272	MVECSLERQLSLEQEVQQGNI	CAMK
O15350	47	GNNEVVGGTDSSMDVFHLEGM	CAMK
Q9NZV8	438	ARLARIRAAKSGSANAYMQSK	CAMK
Q9NZV8	459	RNGLLSNQLQSSEDEQAFVSK	CAMK
Q96RR4	511	EGSRREERSLSAPGNLLTKKP	CAMK
P30305	169	HSPVLRNITNSQAPDGRRKSE	CAMK
P30305	230	RREAFAQRPSSAPDLMCLSPD	CAMK
P30305	323	SKCQRLFRSPSMPCSVIRPIL	CAMK
P30305	375	EPKARVLRSKSLCHDEIENLL	CAMK
O96017	516	TALPQVLAQPSTSRKRPREGE	CAMK
P52292	105	QATQAARKLLSREKQPPIDNI	CAMK
Q00613	121	LLENIKRKVTSVSTLKSEDIK	CAMK
Q00613	230	HSMPKYSRQFSLEHVHGSGPY	CAMK
P07101	19	PQAKGFRRAVSELDAKQAEAI	CAMK
P07101	40	MVRGQGAPGPSLTGSPWPGTA	CAMK
P07101	71	RSPRFIGRRQSLIEDARKERE	CAMK
P30304	76	KNNSNLQRMGSSESTDSGFCL	CAMK
P30304	116	HSLPQKLLGCSPALKRSHSDS	CAMK
P30304	124	GCSPALKRSHSDSLDHDIFQL	CAMK
P30304	178	GKDLFTQRQNSAPARMLSSNE	CAMK
P30304	279	TRSVLKRPERSQEESPPGSTK	CAMK
P30304	293	SPPGSTKRRKSMSGASPKEST	CAMK
Q16875	461	KGPNPLMRRNSVTPLASPEPT	CAMK
P11831	85	LYSGSEGDSESGEEEELGAER	CAMK
O60825	466	NQTPVRMRRNSFTPLSSSNTI	CAMK
Q00987	166	PSTSSRRRAISETEENSDELS	CAMK
P35367	396	YIKFTWKRLRSHSRQYVSGLH	CAMK
P35367	398	KFTWKRLRSHSRQYVSGLHMN	CAMK
P41235	313	SDPGKIKRLRSQVQVSLEDYI	CAMK
P30307	216	VSRSGLYRSPSMPENLNRPRL	CAMK
P08670	39	SYVTTSTRTYSLGSALRPSTS	CAMK
P08670	51	GSALRPSTSRSLYASSPGGVY	CAMK
P08670	56	PSTSRSLYASSPGGVYATRSS	CAMK
P08670	83	SVPGVRLLQDSVDFSLADAIN	CAMK
O43293	311	RLKEYTIKSHSSLPPNNSYAD	CAMK
P10636-8	237	AVVRTPPKSPSSAKSRLQTAP	CAMK
P10636-8	262	DLKNVKSKIGSTENLKHQPGG	CAMK
P10636-8	285	VQIINKKLDLSNVQSKCGSKD	CAMK
P10636-8	305	DNIKHVPGGGSVQIVYKPVDL	CAMK
P10636-8	352	EKLDFKDRVQSKIGSLDNITH	CAMK
P14921	251	TSRGKLGGQDSFESIESYDSC	CAMK
P14921	257	GGQDSFESIESYDSCDRLTQS	CAMK
P14921	282	SSFNSLQRVPSYDSFDSEDYP	CAMK
P14921	285	NSLQRVPSYDSFDSEDYPAAL	CAMK
Q01094	364	EQEPLLSRMGSLRAPVDEDRL	CAMK
P14136	13	RRRITSAARRSYVSSGEMMVG	CAMK
P14136	17	TSAARRSYVSSGEMMVGGLAP	CAMK
P14136	38	GRRLGPGTRLSLARMPPPLPT	CAMK
P05783	53	GSRISVSRSTSFRGGMGSGGL	CAMK
P04637	20	VEPPLSQETFSDLWKLLPENN	CAMK
P04637	37	PENNVLSPLPSQAMDDLMLSP	CAMK
Q16816	31	EPKEILGRGVSSVVRRCIHKP	CAMK
Q16816	82	LKEVDILRKVSGHPNIIQLKD	CAMK
Q9UIK4	318	KQYVRRRWKLSFSIVSLCNHL	CAMK
P17676	325	KKVEQLSRELSTLRNLFKQLP	CAMK
P16220	133	KRREILSRRPSYRKILNDLSS	CAMK
P16220	142	PSYRKILNDLSSDAPGVPRIE	CAMK
P33241	204	PTTKLIDRTESLNRSIEKSNS	CAMK
P33241	252	GRTPKLARQASIELPSMAVAS	CAMK
P55212	257	ELLTLVNRKVSQRRVDFCKDP	CAMK
Q16623	188	ASGIIMDSSISKQALSEIETR	CAMK
P09417	223	HDWITGKNRPSSGSLIQVVTT	CAMK
P06730	209	SHADTATKSGSTTKNRFVV**	CAMK
O95816	20	ANEGRFCRSSSMADRSSRLLE	CAMK
P04792	15	RVPFSLLRGPSWDPFRDWYPH	CAMK
P04792	78	VAAPAYSRALSRQLSSGVSEI	CAMK
P04792	82	AYSRALSRQLSSGVSEIRHTA	CAMK
P40429	77	SRGPYHFRAPSRIFWRTVRGM	CAMK
O15273	157	SKPGALRRSLSRSMSQEAQRG	CAMK
P38936	146	DSQGRKRRQTSMTDFYHSKRR	CAMK
Q96A00	12	AAQRLGKRVLSKLQSPSRARG	CAMK
Q96A00	130	RQPGLRQPSPSHDGSLSPLQD	CAMK
Q15121	116	KKYKDIIRQPSEEEIIKLAPP	CAMK
P25054	1279	ICFSRCSSLSSLSSAEDEIGC	CK1
P25054	1392	LMFSRCTSVSSLDSFESRSIA	CK1
Q12968	207	NEAAARFTLGSPLTSPGGSPG	CK1
Q12968	211	ARFTLGSPLTSPGGSPGGCPG	CK1
Q12968	215	LGSPLTSPGGSPGGCPGEETW	CK1
P02730	303	VFRIDAYMAQSRGELLHSLEG	CK1
P12830	844	DYEGSGSEAASLSSLNSSESD	CK1
P35222	45	IHSGATTTAPSLSGKGNPEEE	CK1
Q12778	322	TFRPRTSSNASTISGRLSPIM	CK1
Q12778	325	PRTSSNASTISGRLSPIMTEQ	CK1
Q05940	511	QSYPIGEDEESESD*******	CK1
Q05940	513	YPIGEDEESESD*********	CK1
P56817	498	QQHDDFADDISLLK*******	CK1
O60260	101	AAGGCEREPQSLTRVDLSSSV	CK1
O60260	378	CKEAYHEGECSAVFEASGTTT	CK1
P49810	9	****MLTFMASDSEEEVCDER	CK1
P49810	9	**MLTFMASDSEEEVCDERTS	CK1
P49810	19	SEEEVCDERTSLMSAESPTPR	CK1
P49810	327	LPYDPEMEEDSYDSFGEPSYP	CK1
P49810	330	DPEMEEDSYDSFGEPSYPEVF	CK1
P49674	323	REERMGQLRGSATRALPPGPP	CK1
P49674	368	PAGNTSPRAISRVDRERKVSM	CK1
P49674	405	GRQEVSRIPASQTSVPFDHLG	CK1
P49674	408	EVSRIPASQTSVPFDHLGK**	CK1
P05412	63	LRAKNSDLLTSPDVGLLKLAS	CK1
P05412	73	SPDVGLLKLASPELERLIIQS	CK1
P07910	253	KKDETNVKMESEGGADDSAEE	CK1
P07910	260	KMESEGGADDSAEEGDLLDDD	CK1
P07910	299	EAEEGEDDRDSANGEDDS***	CK1
Q00535	159	RAFGIPVRCYSAEVVTLWYRP	CK1
Q9Y2W7	63	SSTAPQGSDSSDSELELSTVR	CK1
P17931	6	*****MADNFSLHDALSGSGN	CK1
P17931	12	ADNFSLHDALSGSGNPNPQGW	CK1
P55957	64	YDELQTDGNRSSHSRLGRIEA	CK1
P37840	129	DPDNEAYEMPSEEGYQDYEPE	CK1
P31947	186	FSVFHYEIANSPEEAISLAKT	CMGC
P42229	780	RPMDSLDSRLSPPAGLFTSAR	CMGC
P07900	231	FVEKERDKEVSDDEAEEKEDK	CMGC
P07900	263	EDKPEIEDVGSDEEEEKKDGD	CMGC
ENSP00000328213	59	VTYEGSNPPASPLQDNLVIAL	CMGC
Q92769	394	AIPEDAVHEDSGDEDGEDPDK	CMGC
Q92769	422	DKRIACDEEFSDSEDEGEGGR	CMGC
Q92769	424	RIACDEEFSDSEDEGEGGRRN	CMGC
Q712K3	233	EDADCYDDDDSGNEES*****	CMGC
P68431	29	KQLATKAARKSAPATGGVKKP	CMGC
P11717	2409	LSSLHGDDQDSEDEVLTIPEV	CMGC
P11717	2484	STKLVSFHDDSDEDLLHI***	CMGC
O95477	1255	EEIFLKVAEESGVDAETSDGT	CMGC
P12259	692	VKCIPDDDEDSYEIFEPPEST	CMGC
P12259	720	HDRLEPEDEESDADYDYQNRL	CMGC
Q14674	1126	PGPIAPSTNSSPVLKTKPQPI	CMGC
P24928	1616	GGYTPQSPSYSPTSPSYSPTS	CMGC
P24928	1619	TPQSPSYSPTSPSYSPTSPSY	CMGC
Q9H1A4	355	SNMAALSRAHSPALGVHSFSG	CMGC
Q9H1A4	377	QRFNISSHNQSPKRHSISHSP	CMGC
Q9H1A4	555	LGSLDEVVLLSPVPELRDSSK	CMGC
Q9H1A4	688	TRNFDFEGSLSPVIAPKKARP	CMGC
Q15746	16	LVASSHISKTSLSVDPSRVDS	CMGC
P38398	1497	KNKEPGVERSSPSKCPSLDDR	CMGC
P49815	664	GSEKKTSGPLSPPTGPPGPAP	CMGC
O00443	259	TDSKVSNLQVSPKSEDISKFD	CMGC
P11388	1213	KKTQMAEVLPSPRGQRVIPRI	CMGC
P11388	1247	KKIKNENTEGSPQEDGVELEG	CMGC
P11388	1354	DDEDFVPSDASPPKTKTSPKL	CMGC
P11388	1361	SDASPPKTKTSPKLSNKELKP	CMGC
P11388	1377	KELKPQKSVVSDLEADDVKGS	CMGC
P11388	1393	DVKGSVPLSSSPPATHFPDET	CMGC
P11388	1525	AKKPIKYLEESDEDDLF****	CMGC
P39880	1237	SVGTEYSQGASPQPQHQLKKP	CMGC
P39880	1270	KRAYQQKPYPSPKTIEDLATQ	CMGC
Q12879	1232	PTYSGHFTMRSPFKCDACLRM	CMGC
Q15788	395	RVNPSVNPSISPAHGVARSST	CMGC
Q15788	1185	TNPGTPPASTSPFSQLAANPE	CMGC
P53355	736	SSTNSSRFPPSPLASKPTVSV	CMGC
Q8N122	696	IEEEKNYALPSPATTEGGSLT	CMGC
Q07889	1132	IQVTLPHGPRSASVSSISLTK	CMGC
Q07889	1167	RRPESAPAESSPSKIMSKHLD	CMGC
Q07889	1178	PSKIMSKHLDSPPAIPPRQPT	CMGC
Q07889	1193	PPRQPTSKAYSPRYSISDRTS	CMGC
Q07889	1197	PTSKAYSPRYSISDRTSISDP	CMGC
ENSP00000347528	743	HGHMPLQPNASLNEEEGTQGH	CMGC
P08575	999	LEMSKESEHDSDESSDDDSDS	CMGC
P08575	1002	SKESEHDSDESSDDDSDSEEP	CMGC
P08575	1003	KESEHDSDESSDDDSDSEEPS	CMGC
P08575	1007	HDSDESSDDDSDSEEPSKYIN	CMGC
P11274	1264	AIPAPDSKRQSILFSTEV***	CMGC
P32004	1181	ETFGEYRSLESDNEEKAFGSS	CMGC
P15941	1227	RYVPPSSTDRSPYEKVSAGNG	CMGC
O00562	382	NSNDFIDAFASPVEAEGTPEP	CMGC
P35568	24	RKVGYLRKPKSMHKRFFVLRA	CMGC
P35568	616	LHTDDGYMPMSPGVAPVPSGR	CMGC
Q9NQ66	982	KDSKKKSEPSSPDHGSSTIEQ	CMGC
P00533	1026	YLIPQQGFFSSPSTSRTPLLS	CMGC
P54259	734	EPAEEYETPESPVPPARSPSP	CMGC
Q92574	584	TSLETSIFTPSPCKIPPPTRV	CMGC
P27816	696	TTPPNKELPPSPEKKTKPLAT	CMGC
P27816	787	ADAKAPEKRASPSKPASAPAS	CMGC
P36956	117	LKMYPSMPAFSPGPGIKEESV	CMGC
P36956	439	PSDAGSPFQSSPLSLGSRGSG	CMGC
Q12772	432	EDFNQNVLLMSPPASDSGSQA	CMGC
Q12772	455	SPYSIDSEPGSPLLDDAKVKD	CMGC
Q08999	413	LTGVRYIKENSPCVTPVSTAT	CMGC
Q08999	639	ERADEICIAGSPLTPRRVTEV	CMGC
Q08999	662	DTGGLGRSITSPTTLYDRYSS	CMGC
Q08999	672	SPTTLYDRYSSPPASTTRRRL	CMGC
Q08999	688	TRRRLFVENDSPSDGGTPGRM	CMGC
Q08999	952	GSSDSRSHQNSPTELNKDRTS	CMGC
Q08999	1035	SQANMDAPPLSPYPFVRTGSP	CMGC
Q08999	1044	LSPYPFVRTGSPRRIQLSQNH	CMGC
Q08999	1068	ISPHKNETMLSPREKIFYYFS	CMGC
Q08999	1080	REKIFYYFSNSPSKRLREINS	CMGC
Q08999	1112	RGILLEDGSESPAKRICPENH	CMGC
O95835	613	GDKEKKQITTSPITVRKNKKD	CMGC
O43896	1092	TTPPRMRRQRSAPDLKESGAA	CMGC
P53396	451	ASGSTSTPAPSRTASFSESRA	CMGC
P42702	1044	VNTWNLVSPDSPRSIDSNSEI	CMGC
Q12968	163	LEPSYRESSLSPSPASSISSR	CMGC
Q12968	165	PSYRESSLSPSPASSISSRSW	CMGC
P28749	640	GSLRRDMQPLSPISVHERYSS	CMGC
P28749	650	SPISVHERYSSPTAGSAKRRL	CMGC
P28749	964	QDHMMDAPPLSPFPHIKQQPG	CMGC
P28749	975	PFPHIKQQPGSPRRISQQHSI	CMGC
P22314	4	*******MSSSPLSKKRRVSG	CMGC
P22314	13	SSPLSKKRRVSGPDPKPGSNC	CMGC
P22314	835	RLEELKATLPSPDKLPGFKMY	CMGC
Q08379	25	KKLREYQQRNSPGVPTGAKKK	CMGC
P19838	903	SPVKTTSQAHSLPLSPASTRQ	CMGC
P19838	907	TTSQAHSLPLSPASTRQQIDE	CMGC
Q13563	812	SRSFPRSLDDSEEDDDEDSGH	CMGC
P48200	157	GGDLQKAGKLSPLKVQPKKLP	CMGC
Q6VY07	278	SDRSPDIDNYSEEEEESFSSE	CMGC
Q9Y5B0	575	GVTAGESLDQSMEEEEEEDTD	CMGC
Q9Y5B0	740	DDHTKAQRENSPAAFPDREGV	CMGC
P06401	81	DEKTQDQQSLSDVEGAYSRAE	CMGC
P06401	162	PAAPATQRVLSPLMSRSGCKV	CMGC
P06401	190	AAHKVLPRGLSPARQLLLPAS	CMGC
P06401	213	PHWSGAPVKPSPQAAAVEVEE	CMGC
P06401	294	EQDAPMAPGRSPLATTVMDFI	CMGC
P06401	400	EEEGAEASARSPRSYLVAGAN	CMGC
P06401	676	SQALSQRFTFSPGQDIQLIPP	CMGC
P06400	249	YKTAVIPINGSPRTPRRGQNR	CMGC
P06400	807	LRIPGGNIYISPLKSPYKISE	CMGC
P06400	811	GGNIYISPLKSPYKISEGLPT	CMGC
P18858	66	PGRKAARVLGSEGEEEDEALS	CMGC
Q14934	168	AGAQGGGAFFSPSPGSSSLSS	CMGC
Q14934	170	AQGGGAFFSPSPGSSSLSSWS	CMGC
Q14934	676	FYVSNGRRKRSPTQSFRFLPV	CMGC
P12830	851	EAASLSSLNSSESDKDQDYDY	CMGC
P29590	38	TPSEGRQPSPSPSPTERAPAS	CMGC
Q05193	774	QVQSVPAGRRSPTSSPTPQRR	CMGC
Q05193	778	VPAGRRSPTSSPTPQRRAPAV	CMGC
Q05193	857	SGQASPSRPESPRPPFDL***	CMGC
P33991	32	QTPRSEDARSSPSQRRRGEDS	CMGC
P33991	54	STGELQPMPTSPGVDLQSPAA	CMGC
Q13415	258	SQQTSCASLDSPGRIKRKVAF	CMGC
Q13415	273	KRKVAFSEITSPSKRSQPDKL	CMGC
Q96SB4	222	LPEQEEEILGSDDDEQEDPND	CMGC
Q96SB4	726	ATGDYLFEPHSGEEYTRDEDH	CMGC
P30260	364	PQTSTTPQVLSPTITSPPNAL	CMGC
P19634	723	DLPVITIDPASPQSPESVDLV	CMGC
P19634	726	VITIDPASPQSPESVDLVNEE	CMGC
P19634	729	IDPASPQSPESVDLVNEELKG	CMGC
O75582	360	EEFTEMDPTYSPAALPQSSEK	CMGC
Q9UBK2	266	TTLSLPLTPESPNDPKGSPFE	CMGC
Q05682	789	WEKQSVDKVTSPTKV******	CMGC
Q8WXE1	224	KLAAPSVSHVSPRKNPSVVIK	CMGC
Q8WXE1	239	PSVVIKPEACSPQFGKTSFPT	CMGC
Q16666	132	ATPGAQKRKKSTKEKAGPKGS	CMGC
P19447	751	SRRFGTMSSMSGADDTVYMEY	CMGC
P35222	33	SHWQQQSYLDSGIHSGATTTA	CMGC
P35222	37	QQSYLDSGIHSGATTTAPSLS	CMGC
P04150	226	DLLIDENCLLSPLAGEDDSFL	CMGC
O75676	196	FLTEEKERTFSFCGTIEYMAP	CMGC
O75676	343	EEFTRLEPVYSPPGSPPPGDP	CMGC
O75676	347	RLEPVYSPPGSPPPGDPRIFQ	CMGC
O75676	360	PGDPRIFQGYSFVAPSILFDH	CMGC
Q04724	239	VDDKDSSHYDSDGDKSDDNLV	CMGC
P17480	389	MLNINKKQATSPASKKPAQEG	CMGC
P17480	484	EREERGKLPESPKRAEEIWQQ	CMGC
P10636	519	GDRSGYSSPGSPGTPGSRSRT	CMGC
P10636	552	KVAVVRTPPKSPSSAKSRLQT	CMGC
P10636	575	VPMPDLKNVKSKIGSTENLKH	CMGC
P10636	579	DLKNVKSKIGSTENLKHQPGG	CMGC
P10636	713	TDHGAEIVYKSPVVSGDTSPR	CMGC
P10636	721	YKSPVVSGDTSPRHLSNVSST	CMGC
ENSP00000352232	96	SLSPPILAPLSPGAEISPHDL	CMGC
P47712	505	GLNLNTSYPLSPLSDFATQDS	CMGC
P14859	385	GLSRRRKKRTSIETNIRVALE	CMGC
P13807	641	AQGYRYPRPASVPPSPSLSRH	CMGC
P13807	645	RYPRPASVPPSPSLSRHSSPH	CMGC
P13807	649	PASVPPSPSLSRHSSPHQSED	CMGC
O00418	359	ILRGTEEKCGSPRVRTLSGSR	CMGC
Q13144	535	SESESEQSMDSEEPDSRGGSP	CMGC
Q16659	189	DPHYSHKGHLSEGLVTKWYRS	CMGC
Q9UQF2	15	ESGGLGGGAASPPAASPFLGL	CMGC
Q9UQF2	29	ASPFLGLHIASPPNFRLTHDI	CMGC
Q9UQF2	197	SWQDRVSRSSSPLKTGEQTPP	CMGC
Q9UQF2	341	EEEEGFDCLSSPERAEPPGGG	CMGC
Q9UQF2	421	TVYDNCASVSSPYESAIGEEY	CMGC
O00213	175	DDEEEEEDLSSPPGLPEPLES	CMGC
O00213	287	TTQWEPPGRASPSQGSSPQEE	CMGC
O00213	347	GTLTFPAQSLSPEPLPQEEEK	CMGC
Q08945	510	SASSSSNEGDSDRDEKKRKQL	CMGC
Q08945	688	SKKKRRRSEDSEEEELASTPP	CMGC
P00736	206	ELYTEASGYISSLEYPRSYPP	CMGC
P17600	551	GAPPAARPPASPSPQRQAGPP	CMGC
P10244	577	KQKRKPGLRRSPIKKVRKSLA	CMGC
P17655	50	LEAGTLFQDPSFPAIPSALGF	CMGC
P49418	272	SPPEEPSPLPSPTASPNHTLA	CMGC
P49418	276	EPSPLPSPTASPNHTLAPASP	CMGC
P49418	285	ASPNHTLAPASPAPARPRSPS	CMGC
P49418	293	PASPAPARPRSPSQTRKGPPV	CMGC
P25098	670	RVPKMKNKPRSPVVELSKVPL	CMGC
ENSP00000343690	632	TTPKGGTPAGSARGSPTRPNP	CMGC
ENSP00000343690	636	GGTPAGSARGSPTRPNPPVRN	CMGC
Q9NQU5	165	HKQMPWPEPQSPRVLPNGLAA	CMGC
Q9UQC2	623	DYLALDFQPSSPSPHRKPSTS	CMGC
P15884	54	HFTGSNVEDRSSSGSWGNGGH	CMGC
P15884	55	FTGSNVEDRSSSGSWGNGGHP	CMGC
P15884	56	TGSNVEDRSSSGSWGNGGHPS	CMGC
Q9BY84	446	LDGTNKLCQFSPVQELSEQTP	CMGC
P02545	22	SGAQASSTPLSPTRITRLQEK	CMGC
P47736	484	AGISLIVPGKSPTRKKSGPFG	CMGC
P47736	525	SPPAGQKTPDSGHVSQEPKSE	CMGC
Q12778	329	SNASTISGRLSPIMTEQDDLG	CMGC
Q9NYV6	633	TPSSFDTHFRSPSSSVGSPPV	CMGC
Q9UNN5	289	EEQITDVHMVSDSDGDDFEDA	CMGC
Q9UNN5	291	QITDVHMVSDSDGDDFEDATE	CMGC
P30291	123	SWEEEGFGSSSPVKSPAAPYF	CMGC
P10242	11	MARRPRHSIYSSDEDDEDFEM	CMGC
P10242	12	ARRPRHSIYSSDEDDEDFEMC	CMGC
P10242	532	LLKKIKQEVESPTDKSGNFFC	CMGC
P18887	475	QEDIDIEGVQSEGQDNGAEDS	CMGC
P18887	485	SEGQDNGAEDSGDTEDELRRV	CMGC
P18887	518	EENGEDPYAGSTDENTDSEEH	CMGC
P18887	525	YAGSTDENTDSEEHQEPPDLP	CMGC
P20823	249	AECIQRGVSPSQAQGLGSNLV	CMGC
Q14005	144	SSSSIRQRISSFETFGSSQLP	CMGC
O15287	387	SSEPRFSPPPSPPGPCMPEVF	CMGC
Q9NQB0	58	LVNESETNQNSSSDSEAERRP	CMGC
Q9NQB0	59	VNESETNQNSSSDSEAERRPP	CMGC
Q9NQB0	60	NESETNQNSSSDSEAERRPPP	CMGC
Q14739	71	RQRKGGSTSSSPSRRRGSRSR	CMGC
P43354	126	HSGSVYYKPSSPPTPTTPGFQ	CMGC
P03372	102	NGLGGFPPLNSVSPSPLMLLH	CMGC
P03372	104	LGGFPPLNSVSPSPLMLLHPP	CMGC
P03372	106	GFPPLNSVSPSPLMLLHPPPQ	CMGC
P03372	118	LMLLHPPPQLSPFLQPHGQQV	CMGC
Q13322	150	NPFPELCGPGSPPVLTPGSLP	CMGC
Q13322	476	STRMNILGSQSPLHPSTLSTV	CMGC
P27824	554	GEEKLEEKQKSDAEEDGGTVS	CMGC
P27824	564	SDAEEDGGTVSQEEEDRKPKA	CMGC
O75553	524	SPPTPAPRQSSPSKSSASHAS	CMGC
O75553	548	TDDIFEEGFESPSKSEEQEAP	CMGC
P20700	23	SRAGGPTTPLSPTRLSRLQEK	CMGC
P20700	393	GEEERLKLSPSPSSRVTVSRA	CMGC
O14994	470	RLSPQGQQPLSPQSGSPQQQR	CMGC
P30305	160	QSMPVRLLGHSPVLRNITNSQ	CMGC
P30305	186	RKSEAGSGAASSSGEDKENDG	CMGC
P30305	187	KSEAGSGAASSSGEDKENDGF	CMGC
P38432	184	GDDNEEAKRKSPKKKEKCEYK	CMGC
Q16555	518	VTPKTVTPASSAKTSPAKQQA	CMGC
Q99741	54	CSPRVKALPLSPRKRLGDDNL	CMGC
Q99741	74	LCNTPHLPPCSPPKQGKKENG	CMGC
Q99741	106	LVFDNQLTIKSPSKRELAKVH	CMGC
P06744	185	SSGGPRVWYVSNIDGTHIAKT	CMGC
P31152	196	SEGLVTKWYRSPRLLLSPNNY	CMGC
Q04206	468	TDPAVFTDLASVDNSEFQQLL	CMGC
Q04206	529	GAPGLPNGLLSGDEDFSSIAD	CMGC
Q9Y6I3	357	APAFSDPWGGSPAKPSTNGTT	CMGC
Q14247	405	ARAKTQTPPVSPAPQPTEERL	CMGC
Q14247	418	PQPTEERLPSSPVYEDAASFK	CMGC
P50548	161	EVLSPTEDPRSPPACSSSSSS	CMGC
P18146	378	FQCRICMRNFSRSDHLTTHIR	CMGC
Q00613	303	PLVRVKEEPPSPPQSPRVEEA	CMGC
Q00613	307	VKEEPPSPPQSPRVEEASPGR	CMGC
Q00613	363	GHTDTEGRPPSPPPTSTPEKC	CMGC
P23443	394	SKFTRQTPVDSPDDSTLSESA	CMGC
P23443	434	EKFSFEPKIRSPRRFIGSPRT	CMGC
P23443	447	RFIGSPRTPVSPVKFSPGDFW	CMGC
P30304	18	PHRRRLLFACSPPPASQPVVK	CMGC
P30304	116	HSLPQKLLGCSPALKRSHSDS	CMGC
Q16625	408	YETDYTTGGESCDELEEDWIR	CMGC
O75030-2	399	LEMQARAHGLSLIPSTGLCSP	CMGC
O60381	402	ARSGFSKNCGSPGSSQLSSNS	CMGC
Q05940	511	QSYPIGEDEESESD*******	CMGC
Q05940	513	YPIGEDEESESD*********	CMGC
Q92993	90	KNGLPGSRPGSPEREVPASAQ	CMGC
P11831	77	TPAPTAGALYSGSEGDSESGE	CMGC
P11831	79	APTAGALYSGSEGDSESGEEE	CMGC
P11831	83	GALYSGSEGDSESGEEEELGA	CMGC
Q02078	289	PSSKGMMPPLSEEEELELNTQ	CMGC
Q02078	355	ADLSALQGFNSPGMLSLGQVS	CMGC
Q02078	408	QNISIKSEPISPPRDRMTPSG	CMGC
Q02078	453	QPQPRQEMGRSPVDSLSSSSS	CMGC
P37231	112	YQSAIKVEPASPPYYSEKTQL	CMGC
Q13424	193	TSVGWDSPPASPLQRQPSSPG	CMGC
Q13424	201	PASPLQRQPSSPGPTPRNFSE	CMGC
Q15750	423	SQGQMVNGAHSASTLDEATPT	CMGC
Q15750	438	DEATPTLTNQSPTLTLQSTNT	CMGC
P42768	484	MQKRSRAIHSSDEGEDQAGDE	CMGC
Q00536	95	ASATSSDEVQSPVRVRMRNHP	CMGC
Q9UM11	151	DGNDVSPYSLSPVSNKSQKLL	CMGC
Q9UM11	163	VSNKSQKLLRSPRKPTRKISK	CMGC
P06127	482	LHRSSMQPDNSSDSDYDLHGA	CMGC
P06127	483	HRSSMQPDNSSDSDYDLHGAQ	CMGC
P06127	485	SSMQPDNSSDSDYDLHGAQRL	CMGC
P05787	74	TAVTVNQSLLSPLVLEVDPNI	CMGC
P05787	432	GLSSAYGGLTSPGLSYSLGSS	CMGC
Q14790	347	TSQFTGLKCPSLAGKPKVFFI	CMGC
Q9UNN4	356	IIQVDGSGDTSSNEEIGSTRD	CMGC
Q9UNN4	357	IQVDGSGDTSSNEEIGSTRDA	CMGC
Q9UNN4	418	VNIVEEDPLNSGDDVSEQDVP	CMGC
Q9UNN4	423	EDPLNSGDDVSEQDVPDLFDT	CMGC
P56270	469	LSGAEGVPVSSQPLPSQPW**	CMGC
O14757	301	SKHIQSNLDFSPVNSASSEEN	CMGC
P41235	167	QAEVLSRQITSPVSGINGDIR	CMGC
P30307	122	MNHDQHLMKCSPAQLLCSTPN	CMGC
P30307	168	LVDSEMKYLGSPITTVPKLDK	CMGC
P30307	214	AKVSRSGLYRSPSMPENLNRP	CMGC
Q06413	59	NSTNKLFQYASTDMDKVLLKY	CMGC
Q06413	387	SSNLSLPSTQSLNIKSEPVSP	CMGC
Q07869	12	VDTESPLCPLSPLEAGDLESP	CMGC
Q07869	21	LSPLEAGDLESPLSEEFLQEM	CMGC
P49768	353	QRDSHLGPHRSTPESRAAVQE	CMGC
P49768	357	HLGPHRSTPESRAAVQELSSS	CMGC
Q15796	245	QQLNQSMDTGSPAELSPTTLS	CMGC
Q15796	250	SMDTGSPAELSPTTLSPVNHS	CMGC
Q15796	255	SPAELSPTTLSPVNHSLDLQP	CMGC
P08670	56	PSTSRSLYASSPGGVYATRSS	CMGC
Q15797	187	QQPNSHPFPHSPNSSYPNSPG	CMGC
Q15797	195	PHSPNSSYPNSPGSSSSTYPH	CMGC
Q15797	206	PGSSSSTYPHSPTSSDPGSPF	CMGC
Q15797	214	PHSPTSSDPGSPFQMPADTPP	CMGC
P04198	261	ALSTSGEDTLSDSDDEDDEEE	CMGC
P04198	263	STSGEDTLSDSDDEDDEEEDE	CMGC
Q53EZ4	425	ETENREKVAASPKSPTAALNE	CMGC
Q53EZ4	428	NREKVAASPKSPTAALNESLV	CMGC
P61978	216	IKIILDLISESPIKGRAQPYD	CMGC
P61978	284	PPSRRDYDDMSPRRGPPPPPP	CMGC
P61978	353	ETWDSAIDTWSPSEWQMAYEP	CMGC
P10276	77	SSEEIVPSPPSPPPLPRIYKP	CMGC
P19793	260	VEANMGLNPSSPNDPVTNICQ	CMGC
P10828	142	RRTIQKNLHPSYSCKYEGKCV	CMGC
P41212	213	SPLDNMIRRLSPAERAQGPRP	CMGC
P41212	257	ASSESHPKPSSPRQESTRVIQ	CMGC
P49810	9	****MLTFMASDSEEEVCDER	CMGC
P49810	9	**MLTFMASDSEEEVCDERTS	CMGC
P49810	19	SEEEVCDERTSLMSAESPTPR	CMGC
P49810	330	DPEMEEDSYDSFGEPSYPEVF	CMGC
P49810	335	EDSYDSFGEPSYPEVFEPPLT	CMGC
Q13163	129	GLKVNTRAGPSQHSSPAVSDS	CMGC
Q13163	137	GPSQHSSPAVSDSLPSNSLKK	CMGC
Q13163	142	SSPAVSDSLPSNSLKKSSAEL	CMGC
Q13163	149	SLPSNSLKKSSAELKKILANG	CMGC
P51811	383	FHPCKKLFSSSVSEGFQRWLR	CMGC
Q07666	58	GGGSRGGARASPATQPPPLLP	CMGC
P01106	62	KFELLPTPPLSPSRRSGLCSP	CMGC
Q01094	332	NRATDSATIVSPPPSSPPSSL	CMGC
Q01094	337	SATIVSPPPSSPPSSLTTDPS	CMGC
Q01094	403	GLLPEEFISLSPPHEALDYHF	CMGC
P18031	50	NKNRNRYRDVSPFDHSRIKLH	CMGC
P18031	386	GGSLRGAQAASPAKGEPSLPE	CMGC
P14635	126	SPEPILVDTASPSPMETSGCA	CMGC
P14635	128	EPILVDTASPSPMETSGCAPA	CMGC
O00141	78	LMNANPSPPPSPSQQINLGPS	CMGC
P55010	389	IKWLKEAEEESSGGEEEDEDE	CMGC
P55010	390	KWLKEAEEESSGGEEEDEDEN	CMGC
P19419	383	PPSIHFWSTLSPIAPRSPAKL	CMGC
P19419	389	WSTLSPIAPRSPAKLSFQFPS	CMGC
P11473	208	DSSSFSNLDLSEEDSDDPSVT	CMGC
P84022	204	HQMNHSMDAGSPNLSPNPMSP	CMGC
P84022	208	HSMDAGSPNLSPNPMSPAHNN	CMGC
P84022	213	GSPNLSPNPMSPAHNNLDLQP	CMGC
P24864	399	LPSGLLTPPQSGKKQSSGPEM	CMGC
P05455	366	QFQGKKTKFASDDEHDEHDEN	CMGC
P41970	357	LSSIHFWSSLSPVAPLSPARL	CMGC
P48426	304	EENDGEEEGESDGTHPVGTPP	CMGC
P60484	362	EEPSNPEASSSTSVTPDVSDN	CMGC
P60484	370	SSSTSVTPDVSDNEPDHYRYS	CMGC
P60484	380	SDNEPDHYRYSDTTDSDPENE	CMGC
P60484	385	DHYRYSDTTDSDPENEPFDED	CMGC
P49137	9	**MLSNSQGQSPPVPFPAPAP	CMGC
P49137	272	PFYSNHGLAISPGMKTRIRMG	CMGC
Q9UJU2	166	PLITYSDEHFSPGSHPSHIPS	CMGC
P04637	33	WKLLPENNVLSPLPSQAMDDL	CMGC
P04637	46	PSQAMDDLMLSPDDIEQWFTE	CMGC
P04637	371	GSRAHSSHLKSKKGQSTSRHK	CMGC
P04637	376	SSHLKSKKGQSTSRHKKLMFK	CMGC
P04637	378	HLKSKKGQSTSRHKKLMFKTE	CMGC
P04637	392	KLMFKTEGPDSD*********	CMGC
P68400	362	MSGISSVPTPSPLGPLAGSPV	CMGC
P68400	370	TPSPLGPLAGSPVIAAANPLG	CMGC
Q99638	277	DTDSHSQDLGSPERHQPVPQL	CMGC
Q99638	328	GSRVLPSISLSPGPQPPKSPG	CMGC
Q99638	336	SLSPGPQPPKSPGPHSEEEDE	CMGC
P14598	208	MKAKRGWIPASFLEPLDSPDE	CMGC
P14598	283	GYFPSMYLQKSGQDVSQAQRQ	CMGC
P14598	345	RRRQARPGPQSPGSPLEEERQ	CMGC
P14598	348	QARPGPQSPGSPLEEERQTQR	CMGC
P31350	20	PITDPQQLQLSPLKGLSLVDK	CMGC
Q8IXJ6	368	AGVPNPSTSASPKKSPPPAKD	CMGC
P17706-2	304	KEDLSPAFDHSPNKIMTEKYN	CMGC
Q16828	159	TNLDGSCSSSSPPLPVLGLGG	CMGC
P01100	374	SNEPSSDSLSSPTLLAL****	CMGC
P39748	187	TEDMDCLTFGSPVLMRHLTAS	CMGC
Q16543	13	DYSVWDHIEVSDDEDETHPNI	CMGC
P52655	280	VLQVDGTGDTSSEEDEDEEED	CMGC
P52655	281	LQVDGTGDTSSEEDEDEEEDY	CMGC
P52655	316	DGQVEEEPLNSEDDVSDEEGQ	CMGC
P52655	321	EEPLNSEDDVSDEEGQELFDT	CMGC
P54252	256	EADLRRAIQLSMQGSSRNISQ	CMGC
P09651	199	ASSSQRGRSGSGNFGGGRGGG	CMGC
Q9UNZ2	140	GAVAVERVTKSPGETSKPRPF	CMGC
P28562	296	EFVKQRRSIISPNFSFMGQLL	CMGC
P28562	323	LAPHCSAEAGSPAMAVLDRGT	CMGC
P28562	364	LSYLQSPITTSPSC*******	CMGC
P53778	3	********MSSPPPARSGFYR	CMGC
Q15906	41	QTTYGGFTEESGDDEYQGDQS	CMGC
Q15906	51	SGDDEYQGDQSDTEDEVDSDF	CMGC
Q15906	59	DQSDTEDEVDSDFDIDEGDEP	CMGC
Q15906	71	FDIDEGDEPSSDGEAEEPRRK	CMGC
P49715	21	PRPPMSSHLQSPPHAPSSAAF	CMGC
O00303	46	APVPAAAPASSSDPAAAAAAT	CMGC
Q14103	83	NEEDEGHSNSSPRHSEAATAQ	CMGC
Q12972	204	RKRKNSRVTFSEDDEIINPED	CMGC
Q07820	159	ESGNNTSTDGSLPSTPPPAEE	CMGC
P17275	79	FSGQGSDTGASLKLASSELER	CMGC
P50613	164	ADFGLAKSFGSPNRAYTHQVV	CMGC
P16220	129	TDSQKRREILSRRPSYRKILN	CMGC
P16220	133	KRREILSRRPSYRKILNDLSS	CMGC
P05412	63	LRAKNSDLLTSPDVGLLKLAS	CMGC
P05412	73	SPDVGLLKLASPELERLIIQS	CMGC
P05412	243	PEMPGETPPLSPIDMESQERI	CMGC
P05412	249	TPPLSPIDMESQERIKAERKR	CMGC
P17542	122	LPGDGRMVQLSPPALAAPAAP	CMGC
P55087	276	FSKAAQQTKGSYMEVEDNRSQ	CMGC
P55087	285	GSYMEVEDNRSQVETDDLILK	CMGC
P55087	316	RGEEKKGKDQSGEVLSSV***	CMGC
P15172	5	******MELLSPPLRDVDLTA	CMGC
P15172	200	EHYSGDSDASSPRSNCSDGMM	CMGC
P27695	290	WRLDYFLLSHSLLPALCDSKI	CMGC
P25963	32	KERLLDDRHDSGLDSMKDEEY	CMGC
P25963	36	LDDRHDSGLDSMKDEEYEQMV	CMGC
P25963	283	TLENLQMLPESEDEESYDTES	CMGC
P25963	288	QMLPESEDEESYDTESEFTEF	CMGC
P25963	293	SEDEESYDTESEFTEFTEDEL	CMGC
P55042	214	KSDLVRSREVSVDEGRACAVV	CMGC
Q15078	8	***MGTVLSLSPSYRKATLFE	CMGC
P07910	260	KMESEGGADDSAEEGDLLDDD	CMGC
Q15287	53	SKDKGATKESSEKDRGRDKTR	CMGC
P10646	30	NLAPAPLNADSEEDEEHTIIT	CMGC
O76061	288	GLGAQGPSGSSEWEDEQSEYS	CMGC
P06493	39	VVAMKKIRLESEEEGVPSTAI	CMGC
P11836	231	SRPKSNIVLLSAEEKKEQTIE	CMGC
P11836	289	FPEPPQDQESSPIENDSSP**	CMGC
Q9BYG3	230	TLDTPEKTVDSQGPTPVCTPT	CMGC
P17936	138	LPAPPAPGNASESEEDRSAGS	CMGC
P17936	140	APPAPGNASESEEDRSAGSVE	CMGC
Q16623	14	RTQELRTAKDSDDDDDVAVTV	CMGC
P42574	150	TNFFRGDRCRSLTGKPKLFII	CMGC
P18846	36	SHIAQQVSSLSESEESQDSSD	CMGC
P18846	63	KAHGILARRPSYRKILKDLSS	CMGC
P15927	23	SYGGAGGYTQSPGGFGSPAPS	CMGC
P15927	29	GYTQSPGGFGSPAPSQAEKKS	CMGC
O95863	104	EDSGKGSQPPSPPSPAPSSFS	CMGC
O95863	107	GKGSQPPSPPSPAPSSFSSTS	CMGC
Q01892	37	DSCKHSSYPDSEGAPDSLWDW	CMGC
Q01892	129	AYAPYPSPVLSEEEDLPLDSP	CMGC
Q01892	144	LPLDSPALEVSDSESDEALVA	CMGC
Q01892	146	LDSPALEVSDSESDEALVAGP	CMGC
Q14847	146	GEGMEPERRDSQDGSSYRRPL	CMGC
P13349	49	FGAHKAELQGSDEDEHVRAPT	CMGC
P13349	133	ILRNAIRYIESLQELLREQVE	CMGC
P25788	243	REEAEKYAKESLKEEDESDDD	CMGC
P25788	250	AKESLKEEDESDDDNM*****	CMGC
P39687	158	YDRDDKEAPDSDAEGYVEGLD	CMGC
P39687	204	EEEEGEEEDVSGEEEEDEEGY	CMGC
P10415	70	AASRDPVARTSPLQTPAAPGA	CMGC
P10415	87	APGAAAGPALSPVPPVVHLTL	CMGC
P04183	13	CINLPTVLPGSPSKTRGQIQV	CMGC
P01375	2	*********MSTESMIRDVEL	CMGC
Q07817	62	NGNPSWHLADSPAVNGATGHS	CMGC
P09629	133	NFRIYPWMRSSGTDRKRGRQT	CMGC
P49795	24	PEEADRPPSMSSHDTASPAAP	CMGC
P49795	151	LIYEDYVSILSPKEVSLDSRV	CMGC
P61020	123	TWVKELQRQASPSIVIALAGN	CMGC
P67870	3	*********MSSSEEVSWISW	CMGC
P67870	3	********MSSSEEVSWISWF	CMGC
P67870	209	LQLQAASNFKSPVKTIR****	CMGC
P20338	199	YGDAALRQLRSPRRAQAPNAQ	CMGC
Q13158	194	RDLQNRSGAMSPMSWNSDAST	CMGC
P41236	87	SMMGDDEDACSDTEATEAMAP	CMGC
P41236	121	EPKYRIQEQESSGEEDSDLSP	CMGC
P41236	122	PKYRIQEQESSGEEDSDLSPE	CMGC
O95997	165	LEKLFQLGPPSPVKMPSPPWE	CMGC
O43521	69	SPQGPLAPPASPGPFATRSPL	CMGC
O43521	104	SGYFSFDTDRSPAPMSCDKST	CMGC
O43521-2	58	MSCDKSTQTPSPPCQAFNHYL	CMGC
P46527	178	NRTEENVSDGSPNAGSVEQTP	CMGC
P53805	108	PPNPDKQFLISPPASPPVGWK	CMGC
P53805	112	DKQFLISPPASPPVGWKQVED	CMGC
Q9UJY1	27	RRDPFRDSPLSSRLLDDGFGM	CMGC
P55957	64	YDELQTDGNRSSHSRLGRIEA	CMGC
ENSP00000357225	91	STTDSSRAPSSPRPPGSTSHC	CMGC
Q8TAP9	93	PGGYPGSYSRSPAGSQQQFGY	CMGC
Q8TAP9	104	PAGSQQQFGYSPGQQQTHPQG	CMGC
Q93045	62	QAFELILKPPSPISEAPRTLA	CMGC
Q93045	73	PISEAPRTLASPKKKDLSLEE	CMGC
Q03135	88	THSFDGIWKASFTTFTVTKYW	CMGC
P21673	146	SINFYKRRGASDLSSEEGWRL	CMGC
P21673	149	FYKRRGASDLSSEEGWRLFKI	CMGC
P35638	14	ESLPFSFGTLSSWELEAWYED	CMGC
P35638	15	SLPFSFGTLSSWELEAWYEDL	CMGC
P35638	30	AWYEDLQEVLSSDENGGTYVS	CMGC
P35638	31	WYEDLQEVLSSDENGGTYVSP	CMGC
P35638	79	EPAEVTSTSQSPHSPDSSQSS	CMGC
P35638	82	EVTSTSQSPHSPDSSQSSLAQ	CMGC
P38936	114	GTAEEDHVDLSLSCTLVPRSG	CMGC
P38936	130	VPRSGEQAEGSPGGPGDSQGR	CMGC
P38936	153	RQTSMTDFYHSKRRLIFSKRK	CMGC
P61244	11	MSDNDDIEVESDEEQPRFQSA	CMGC
Q13323	35	PTMEVLGMTDSEEDLDPMEDF	CMGC
Q15185	113	FNNWKDWEDDSDEDMSNFDRF	CMGC
Q15185	118	DWEDDSDEDMSNFDRFSEMMN	CMGC
P49459	120	QSLLDEPNPNSPANSQAAQLY	CMGC
P16949	25	ASGQAFELILSPRSKESVPEF	CMGC
P16949	38	SKESVPEFPLSPPKKKDLSLE	CMGC
P62158	102	VFDKDGNGYISAAELRHVMTN	CMGC
P60983	53	VVLDEELEGISPDELKDELPE	CMGC
O75379	30	SERRNLLEDDSDEEEDFFLRG	CMGC
P37840	129	DPDNEAYEMPSEEGYQDYEPE	CMGC
O43521-2	44	TSLQTEPQDRSPAPMSCDKST	CMGC
O43521-2	58	MSCDKSTQTPSPPCQAFNHYL	CMGC
Q02363	5	******MKAFSPVRSVRKNSL	CMGC
Q9Y237	19	SGKAGKGGAASGSDSADKKAQ	CMGC
P53999	11	MPKSKELVSSSSSGSDSDSEV	CMGC
P53999	13	KSKELVSSSSSGSDSDSEVDK	CMGC
P53999	15	KELVSSSSSGSDSDSEVDKKL	CMGC
P53999	17	LVSSSSSGSDSDSEVDKKLKR	CMGC
P53999	19	SSSSSGSDSDSEVDKKLKRKK	CMGC
P61218	2	*********MSDNEDNFDGDD	CMGC
Q02535	5	******MKALSPVRGCYEAVC	CMGC
P52926	44	KQQQEPTGEPSPKRPRGRPKG	CMGC
P52926	59	RGRPKGSKNKSPSKAAQKKAE	CMGC
P17096	99	KLEKEEEEGISQESSEEEQ**	CMGC
P17096	102	KEEEEGISQESSEEEQ*****	CMGC
P17096	103	EEEEGISQESSEEEQ******	CMGC
ENSP00000248996	16	SSEEKEAARRSRRIDRHLRSE	STE
P24844	20	TTKKRPQRATSNVFAMFDQSQ	STE
P33778	15	SKSAPAPKKGSKKAITKAQKK	STE
P21333	2152	ESITRRRRAPSVANVGSHCDL	STE
Q99683	966	AGSNEYLRSISLPVPVLVEDT	STE
ENSP00000357298	887	ARRPVDPRRRSLPAGDALYLS	STE
Q00653	866	LPSTAEVKEDSAYGSQSVEQE	STE
Q00653	870	AEVKEDSAYGSQSVEQEAEKL	STE
Q92974	885	ARRPVDPRRRSSPQAMPCT**	STE
Q16584	281	AREWHKTTQMSAAGTYAWMAP	STE
P15056	446	NRMKTLGRRDSSDDWEIPDGQ	STE
Q9P286	573	GVIHRDIKSDSILLTSDGRIK	STE
P17600	605	PGPAGPTRQASQAGPVPRTGP	STE
P04049	338	NKIRPRGQRDSSYYWEIEASE	STE
P04049	339	KIRPRGQRDSSYYWEIEASEV	STE
O43318	192	IQTHMTNNKGSAAWMAPEVFE	STE
P03372	305	PLMIKRSKKNSLALSLTADQM	STE
P35240	518	DFKDTDMKRLSMEIEKEKVEY	STE
Q13094	376	ESNSSFPQSASLPPYFSQGPS	STE
P08670	26	GGPGTASRPSSSRSYVTTSTR	STE
P08670	39	SYVTTSTRTYSLGSALRPSTS	STE
P08670	51	GSALRPSTSRSLYASSPGGVY	STE
P08670	56	PSTSRSLYASSPGGVYATRSS	STE
P08670	66	SPGGVYATRSSAVRLRSSVPG	STE
P08670	73	TRSSAVRLRSSVPGVRLLQDS	STE
O14733	271	DFGISGRLVDSKAKTRSAGCA	STE
P45985	257	DFGISGQLVDSIAKTRDAGCR	STE
P58012	263	ASYGPYTRVQSMALPPGVVNS	STE
P46734	218	DFGISGYLVDSVAKTMDAGCK	STE
O95863	246	YQCQACARTFSRMSLLHKHQE	STE
P18669	23	ESAWNLENRFSGWYDADLSPA	STE
P18669	118	GEAQVKIWRRSYDVPPPPMEP	STE
P01236	207	YNLLHCLRRDSHKIDNYLKLL	STE
P19429	150	KRPTLRRVRISADAMMQALLG	STE
P52565	101	TGDLESFKKQSFVLKEGVEYR	STE
P52565	174	EAPKGMLARGSYSIKSRFTDD	STE
Q92934	99	EPSPFRGRSRSAPPNLWAAQR	STE
P02810	24	SSAQDLDEDVSQEDVPLVISD	STE
P38936	98	ELGGGRRPGTSPALLQGTAEE	STE
P16949	16	IQVKELEKRASGQAFELILSP	STE
Q9UEW8	373	AKKVRRVPGSSGHLHKTEDGD	Other
Q9HC98	206	FFSSETTAAHSLVGTPYYMSP	Other
P68431	29	KQLATKAARKSAPATGGVKKP	Other
P51587	193	SLGAEVDPDMSWSSSLATPPT	Other
Q9Y618	2410	GGKAKVSGRPSSRKAKSPAPG	Other
Q9H1A4	355	SNMAALSRAHSPALGVHSFSG	Other
Q9H1A4	377	QRFNISSHNQSPKRHSISHSP	Other
Q9H1A4	686	AWTRNFDFEGSLSPVIAPKKA	Other
Q9H1A4	688	TRNFDFEGSLSPVIAPKKARP	Other
P38398	308	NVEKAEFCNKSKQPGLARSQH	Other
Q9Y2I6	87	NAGVRPSDEDSSSLESAASSA	Other
Q9Y2I6	88	AGVRPSDEDSSSLESAASSAI	Other
Q9Y2I6	686	KADLEELHEKSQEVIWGLQEQ	Other
Q9Y4H2	304	LKELFEFRPRSKSQSSGSSAT	Other
Q9Y4H2	306	ELFEFRPRSKSQSSGSSATHP	Other
Q9Y4H2	384	GAAAAGARPVSVAGSPLSPGP	Other
Q9Y4H2	388	AGARPVSVAGSPLSPGPVRAP	Other
Q9Y4H2	577	LDRGLRKRTYSLTTPARQRPV	Other
P35568	24	RKVGYLRKPKSMHKRFFVLRA	Other
P35568	268	RAMSDEFRPRSKSQSSSNCSN	Other
P35568	270	MSDEFRPRSKSQSSSNCSNPI	Other
P35568	272	DEFRPRSKSQSSSNCSNPISV	Other
P35568	274	FRPRSKSQSSSNCSNPISVPL	Other
P35568	307	VGLTRRSRTESITATSPASMV	Other
P35568	312	RSRTESITATSPASMVGGKPG	Other
P35568	341	DGEGTMSRPASVDGSPVSPST	Other
P35568	345	TMSRPASVDGSPVSPSTNRTH	Other
P35568	527	LDNRFRKRTHSAGTSPTITHQ	Other
P35568	531	FRKRTHSAGTSPTITHQKTPS	Other
Q9NRM7	83	YQKALREIRYSLLPFANESGT	Other
O60566	676	IKKLSPIIEDSREATHSSGFS	Other
P19838	923	QQIDELRDSDSVCDSGVETSF	Other
P19838	927	ELRDSDSVCDSGVETSFRKLS	Other
Q02241	714	LMSQPQLHRRSNSCSSISVAS	Other
Q9NQS7	898	KSKPRYHKRTSSAVWNSPPLQ	Other
Q9NQS7	899	SKPRYHKRTSSAVWNSPPLQG	Other
Q00653	872	VKEDSAYGSQSVEQEAEKLGP	Other
P30260	434	NDSLEITKLDSSIISEGKIST	Other
Q9UJX5	779	VKIKEEVLSESEAENQQAGAA	Other
O14920	177	LGYAKELDQGSLCTSFVGTLQ	Other
O14920	181	KELDQGSLCTSFVGTLQYLAP	Other
O14920	670	IACSKVRGPVSGSPDSMNASR	Other
O14920	672	CSKVRGPVSGSPDSMNASRLS	Other
O14920	675	VRGPVSGSPDSMNASRLSQPG	Other
O14920	682	SPDSMNASRLSQPGQLMSQPS	Other
O14920	689	SRLSQPGQLMSQPSTASNSLP	Other
O14920	692	SQPGQLMSQPSTASNSLPEPA	Other
O14920	695	GQLMSQPSTASNSLPEPAKKS	Other
O14920	697	LMSQPSTASNSLPEPAKKSEE	Other
O14920	705	SNSLPEPAKKSEELVAEAHNL	Other
O14920	740	QDQSFTALDWSWLQTEEEEHS	Other
O14920	750	SWLQTEEEEHSCLEQAS****	Other
Q99661	95	NVTIQKQKRRSVNSKIPAPKE	Other
P17600	438	PGRGSHGQTPSPGALPLGRQT	Other
P38646	65	VVGIDLGTTNSCVAVMEGKQA	Other
O43524	644	DADGLDFNFDSLISTQNVVGL	Other
P30291	53	EGSGHSTGEDSAFQEPDSPLP	Other
O14777	165	FKDLGYPFALSKSSMYTVGAP	Other
Q9H0H5	387	GLTETGLYRISGCDRTVKELK	Other
Q9H0H5	410	FLRVKTVPLLSKVDDIHAICS	Other
P30305	353	DTPVQNKRRRSVTPPEEQQEA	Other
Q9UJX3	17	VRDMAAAGLHSNVRLLSSLLL	Other
Q9UJX3	23	AGLHSNVRLLSSLLLTMSNNN	Other
Q9UJX3	30	RLLSSLLLTMSNNNPELFSPP	Other
P19525	83	EILNKEKKAVSPLLLTTTNSS	Other
P19525	242	LRNNQRKAKRSLAPRFDLPDM	Other
Q04206	536	GLLSGDEDFSSIADMDFSALL	Other
Q99640	426	SPPCSLLLDSSLSSNWDDDSL	Other
P30307	191	NLGEDQAEEISDELMEFSLKD	Other
P30307	198	EEISDELMEFSLKDQEAKVSR	Other
P17661	12	SQAYSSSQRVSSYRRTFGGAP	Other
P17661	60	TSRVYQVSRTSGGAGGLGSLR	Other
P08670	73	TRSSAVRLRSSVPGVRLLQDS	Other
P14635	126	SPEPILVDTASPSPMETSGCA	Other
P14635	128	EPILVDTASPSPMETSGCAPA	Other
P14635	133	DTASPSPMETSGCAPAEEDLC	Other
P14635	147	PAEEDLCQAFSDVILAVNDVD	Other
P14136	13	RRRITSAARRSYVSSGEMMVG	Other
P14136	38	GRRLGPGTRLSLARMPPPLPT	Other
O00141	377	KITPPFNPNVSGPNDLRHFDP	Other
O00141	422	KEAAEAFLGFSYAPPTDSFL*	Other
Q14653	385	LVEMARVGGASSLENTVDLHI	Other
Q14653	386	VEMARVGGASSLENTVDLHIS	Other
Q9Y6K9	31	AADQDVLGEESPLGKPAMLHL	Other
Q9Y6K9	43	LGKPAMLHLPSEQGAPETLQR	Other
Q9Y6K9	376	APLPPAPAYLSSPLALPSQRR	Other
O14965	10	*MDRSKENCISGPVKATAPVG	Other
O14965	41	FPCQNPLPVNSGQAQRVLCPS	Other
O14965	67	VPLQAQKLVSSHKPVQNQKQK	Other
O14965	83	NQKQKQLQATSVPHPVSRPLN	Other
O14965	98	VSRPLNNTQKSKQPLPSAPEN	Other
O14965	104	NTQKSKQPLPSAPENNPEEEL	Other
O14965	226	GTVYRELQKLSKFDEQRTATY	Other
O14965	266	DIKPENLLLGSAGELKIADFG	Other
O14965	278	GELKIADFGWSVHAPSSRRTT	Other
O14965	342	NTYQETYKRISRVEFTFPDFV	Other
O14965	391	PWITANSSKPSNCQNKESASK	Other
P04637	215	YLDDRNTFRHSVVVPYEPPEV	Other
P04637	315	KRALPNNTSSSPQPKKKPLDG	Other
Q99638	328	GSRVLPSISLSPGPQPPKSPG	Other
Q9Y266	274	INTKKINPENSKLSDLDSETR	Other
Q9Y266	326	FMDQHPEMDFSKAKFN*****	Other
P25963	32	KERLLDDRHDSGLDSMKDEEY	Other
P25963	36	LDDRHDSGLDSMKDEEYEQMV	Other
P05198	49	YNNIEGMILLSELSRRRIRSI	Other
P05198	52	IEGMILLSELSRRRIRSINKL	Other
P02686	299	KLGGRDSRSGSPMARR*****	Other
P06748	4	*******MEDSMDMDMSPLRP	Other
O95983	24	GWEREEVPRRSGLSAGHRDVF	Other
P46527	10	*MSNVRVSNGSPSLERMDARQ	Other
P13693	46	VSRTEGNIDDSLIGGNASAEG	Other
P13693	64	AEGPEGEGTESTVITGVDIVM	Other
Q13526	65	VRCSHLLVKHSQSRRPSSWRQ	Other
P49450	7	****MGPRRRSRKPEAPRRRS	Other
Q9Y5T4	104	RREAGLILGVSPSAGKAKIRT	Atypical,CAMK,CMGC,O-GalNAc
Q8WXI7	10462	KGPQTSTSPASPKGLHTGGTK	AGC,Atypical,CAMK,CK1,CMGC,STE,O-GalNAc
Q9NR99	1049	DNIHLVKSSLSTQDTLLIKKG	Atypical,CAMK,O-GalNAc
Q9Y5T4	106	EAGLILGVSPSAGKAKIRTAH	Atypical,CAMK,STE,O-GalNAc
O15072	1094	VMPTSLVPYHSETPAKKMSLS	AGC,Atypical,CAMK,CMGC,O-GalNAc
Q9HBR0	1106	AAGGALQVVHSRQLRQAPGPP	Atypical,CAMK,STE,O-GalNAc
O75339	1140	FQYLQSTPAQSPAAGTVQGRV	Atypical,CMGC,O-GalNAc
Q9NR34	132	TAARGNSIPASRPGDEGVPFR	Atypical,CMGC,STE,O-GalNAc
P08572	1446	KAGPQGRGGVSAVPGFRGDEG	Other,O-GalNAc
P17936	148	SESEEDRSAGSVESPSVSSTH	AGC,Atypical,CAMK,CK1,CMGC,STE,O-GalNAc
P00749	158	VHDCADGKKPSSPPEELKFQC	Other,O-GalNAc
Q9BXX0	159	SQFSEPRKTLSPTGTAQPSWG	AGC,Atypical,CAMK,CK1,CMGC,STE,O-GalNAc
Q8WXI7	1864	SSAGTLATDRSLNTGVTRASR	AGC,Atypical,CAMK,CK1,CMGC,STE,O-GalNAc
Q7Z7M9	192	VKISVHMGRVSLKQEPRKSHS	AGC,CAMK,CK1,CMGC,STE,O-GalNAc
O00592	194	TSPLSPRQPTSTHPVATPTSS	AGC,Atypical,CAMK,CK1,CMGC,STE,O-GalNAc
Q7Z7M9	200	RVSLKQEPRKSHSPSSDTSKL	AGC,Atypical,CAMK,CMGC,STE,O-GalNAc
P13611	2058	VGTVNEIDRRSTILPTAEVEG	STE,O-GalNAc
Q9NZ53	210	KPQVRDFSLTSSSQTPGATKS	AGC,Atypical,CAMK,CK1,CMGC,STE,O-GalNAc
Q9NZ53	212	QVRDFSLTSSSQTPGATKSRH	AGC,Atypical,CAMK,CK1,CMGC,STE,O-GalNAc
Q9HC84	2205	ATTHGRSLPPSSPHTVRTAWT	AGC,Atypical,CAMK,CMGC,STE,O-GalNAc
P20333	221	PGAVHLPQPVSTRSQHTQPTP	AGC,CAMK,CMGC,STE,O-GalNAc
Q02818	224	REHPKVNVPGSQAQLKEVWEE	Atypical,CAMK,CMGC,STE,O-GalNAc
Q6P4E1	233	NVADKNEEPSSNHIPHGKEQI	AGC,Atypical,CAMK,CMGC,STE,O-GalNAc
Q15582	28	PAATLAGPAKSPYQLVLQHSR	Atypical,CAMK,CMGC,STE,O-GalNAc
A7Y9J9	2843	ATTHGRSLPPSSPHTVRTAWT	AGC,Atypical,CAMK,CMGC,STE,O-GalNAc
O95274	289	TPRQGVEHEASRDEEPRLTGG	AGC,Atypical,CAMK,CMGC,O-GalNAc
Q7Z7M9	292	TVNSNRLRKQSINETPLGSLS	AGC,Atypical,CAMK,CK1,CMGC,STE,O-GalNAc
Q7Z7M9	300	KQSINETPLGSLSKDDGARGA	AGC,Atypical,CAMK,CK1,CMGC,STE,O-GalNAc
P02649	314	AVGTSAAPVPSDNH*******	Other,O-GalNAc
O00592	315	LRTPTLPETMSSSPTAASTTH	AGC,Atypical,CAMK,CK1,CMGC,STE,O-GalNAc
O00592	317	TPTLPETMSSSPTAASTTHRY	AGC,Atypical,CAMK,CK1,CMGC,STE,O-GalNAc
P14543	327	ALRRGGADTYSVPSVLSPRRA	CAMK,STE,O-GalNAc
O00592	339	KTPSPTVAHESNWAKCEDLET	Atypical,CMGC,O-GalNAc
Q6WN34	345	PGRVLVHTSVSPSPDNLRRFA	Atypical,CMGC,O-GalNAc
Q9HC84	3462	ATTHGRSLPPSSPHTVRTAWT	AGC,Atypical,CAMK,CMGC,STE,O-GalNAc
Q96AY3	35	QAVGRGLGRASPAGGPLEDVV	CK1,CMGC,O-GalNAc
Q86VZ4	360	DRKMVTHTAASPALPRTTGPS	AGC,Atypical,CAMK,CMGC,STE,O-GalNAc
Q6P4E1	366	KQSRFFDENESPVDPQHGSKL	Atypical,CAMK,CK1,CMGC,STE,O-GalNAc
Q02818	369	AELNAKAQRLSQETEALGRSQ	AGC,Atypical,CAMK,CK1,CMGC,STE,O-GalNAc
P04083	37	SSKGGPGSAVSPYPTFNPSSD	AGC,Atypical,CAMK,CMGC,STE,O-GalNAc
O00461	396	EGHARAEVYPSAKPMIKFQSP	AGC,Atypical,CAMK,CMGC,STE,O-GalNAc
A7Y9J9	3990	ATTHGRSLPPSSPHTVRTAWT	AGC,Atypical,CAMK,CMGC,STE,O-GalNAc
Q76M96	409	TTEVITARRPSVSENLYPPSR	AGC,Atypical,CAMK,CK1,CMGC,STE,O-GalNAc
P49257	425	RLVSGMQHPGSAGGVYETTQH	CAMK,STE,O-GalNAc
Q02818	44	PNKEETPATESPDTGLYYHRY	Atypical,CMGC,O-GalNAc
Q9Y5L2	44	PSPGTSWTTRSQLANTEPTKG	AGC,Atypical,CAMK,CMGC,STE,O-GalNAc
Q08380	444	SRRGPLVKYSSDYFQAPSDYR	CAMK,STE,O-GalNAc
P18887	446	KTKPTQAAGPSSPQKPPTPEE	AGC,Atypical,CAMK,CK1,CMGC,STE,O-GalNAc
P18887	447	TKPTQAAGPSSPQKPPTPEET	AGC,Atypical,CAMK,CK1,CMGC,STE,O-GalNAc
P30101	456	EVRGFPTIYFSPANKKLNPKK	Atypical,CMGC,O-GalNAc
Q14112	459	YPASGHTTPLSRGTYEVGLED	Atypical,CMGC,O-GalNAc
Q8WXI7	475	DSKIRSPSQVSSSHPTRELRT	AGC,Atypical,CAMK,CMGC,STE,O-GalNAc
Q14118	485	SPPTRIRTTTSGVPRGGEPNQ	AGC,Atypical,CAMK,CMGC,O-GalNAc
P35318	49	LSRGKRELRMSSSYPTGLADV	AGC,Atypical,CAMK,CMGC,STE,O-GalNAc
Q8N307	547	SVETPSYVKVSGAAPVSIEAG	AGC,Atypical,CAMK,CMGC,STE,O-GalNAc
Q8N307	553	YVKVSGAAPVSIEAGSAVGKT	AGC,Atypical,CAMK,CMGC,STE,O-GalNAc
O00391	588	LDPGKPEMMKSPTNTTPHVPA	AGC,Atypical,CMGC,O-GalNAc
Q9NZV1	596	GCLICKCREASASAGPPILSG	STE,O-GalNAc
Q9NZV1	598	LICKCREASASAGPPILSGTC	Other,O-GalNAc
Q8WXI7	6383	TSTSQKIGSSSDTSTVFDKAF	AGC,Atypical,CAMK,CK1,CMGC,STE,O-GalNAc
Q8WXI7	6386	SQKIGSSSDTSTVFDKAFTAA	AGC,Atypical,CAMK,CMGC,STE,O-GalNAc
Q8WXI7	6947	SSETTKIKRESTYSLTPGLRE	AGC,Atypical,CAMK,CK1,CMGC,STE,O-GalNAc
Q8WXI7	6950	TTKIKRESTYSLTPGLRETSI	AGC,Atypical,CAMK,CMGC,STE,O-GalNAc
Q8WXI7	708	LTPLNTRHPFSSPEPDSAGHT	Atypical,CAMK,CMGC,O-GalNAc
Q8WXI7	709	TPLNTRHPFSSPEPDSAGHTK	AGC,Atypical,CAMK,CMGC,O-GalNAc
Q4ZHG4	741	PTQPHLSSPLSKGGKDGEDAP	AGC,Atypical,CAMK,CK1,CMGC,O-GalNAc
Q9HBR0	802	PAPSQDLNQRSLEHSEGPVGR	AGC,Atypical,CAMK,CK1,CMGC,STE,O-GalNAc
Q3T906	844	KPPSLIVPLESQMTKEKKITG	Atypical,CAMK,CMGC,O-GalNAc
Q8WXI7	8723	REISTSQETSSATERSASLSG	AGC,Atypical,CAMK,CK1,CMGC,STE,O-GalNAc
Q02818	93	GKLSRELDFVSHHVRTKLDEL	Other,O-GalNAc
Q9Y2G1	938	LLPVTNIRAKSWGLSVNGIGH	Other,O-GalNAc
Q9UMX5	96	APYNALTGKDSTRGVAKMSLD	AGC,CAMK,CK1,STE,O-GalNAc
P68431	11	MARTKQTARKSTGGKAPRKQL	AGC,Atypical,CAMK,CK1,CMGC,STE,O-GlcNAc
P12883	1102	ARIEDEQALGSQLQKKLKELQ	AGC,Atypical,CAMK,CMGC,STE,O-GlcNAc
P33778	113	LPGELAKHAVSEGTKAVTKYT	AGC,Atypical,CAMK,CMGC,O-GlcNAc
P51610	1150	AAGTPAVIRISVATGALEAAQ	AGC,Atypical,CAMK,STE,O-GlcNAc
P29474	1177	QEVTSRIRTQSFSLQERQLRG	AGC,Atypical,CAMK,CMGC,STE,O-GlcNAc
P31749	126	EEMDFRSGSPSDNSGAEEMEV	AGC,Atypical,CAMK,CK1,CMGC,O-GlcNAc
Q53ET0	127	PLRRYTRHIDSSPYSPAYLSP	CAMK,STE,O-GlcNAc
Q53ET0	128	LRRYTRHIDSSPYSPAYLSPP	CMGC,O-GlcNAc
P31749	129	DFRSGSPSDNSGAEEMEVSLA	AGC,Atypical,CAMK,CMGC,STE,O-GlcNAc
P12883	1299	RQLDEKEALISQLTRGKLTYT	AGC,Atypical,CMGC,O-GlcNAc
P05787	13	IRVTQKSYKVSTSGPRAFSSR	AGC,Atypical,CAMK,CMGC,STE,O-GlcNAc
P49792	1400	LAETVFTPKTSPENVQDRFAL	Atypical,CAMK,CK1,CMGC,O-GlcNAc
P04637	149	KTCPVQLWVDSTPPPGTRVRA	Other,O-GlcNAc
P12883	1596	AKRNHLRVVDSLQTSLDAETR	AGC,Atypical,CAMK,CMGC,STE,O-GlcNAc
P12270	1676	TANIKPTPVVSTPSKVTAAAM	AGC,Atypical,CAMK,CK1,CMGC,STE,O-GlcNAc
P50402	171	YQSITHYRPVSASRSSLDLSY	AGC,Atypical,CAMK,CMGC,STE,O-GlcNAc
Q53ET0	171	RLPSALNRTSSDSALHTSVMN	AGC,Atypical,CAMK,CK1,CMGC,STE,O-GlcNAc
P12883	1710	KLAEQELIETSERVQLLHSQN	AGC,Atypical,CMGC,STE,O-GlcNAc
P50402	173	SITHYRPVSASRSSLDLSYYP	Atypical,O-GlcNAc
Q53ET0	173	PSALNRTSSDSALHTSVMNPS	AGC,Atypical,CAMK,CK1,CMGC,STE,O-GlcNAc
Q14980	1844	SFYSTRSAPASQASLRATSST	AGC,Atypical,CAMK,CK1,CMGC,STE,O-GlcNAc
Q16566	189	APLKIADFGLSKIVEHQVLMK	Atypical,O-GlcNAc
O95832	192	LCCSCPRKTTSYPTPRPYPKP	Other,O-GlcNAc
Q96KR1	195	YYQTAPKAGYSQGATQYTQAQ	AGC,Atypical,CAMK,CMGC,STE,O-GlcNAc
P68133	201	LMKILTERGYSFVTTAEREIV	AGC,CAMK,O-GlcNAc
P24592	204	GFYRKRQCRSSQGQRRGPCWC	Other,O-GlcNAc
O95832	206	PRPYPKPAPSSGKDYV*****	Other,O-GlcNAc
P10636-8	208	SSPGSPGTPGSRSRTPSLPTP	AGC,Atypical,CAMK,CMGC,STE,O-GlcNAc
Q9UQ35	2236	ANLASRIPAASAAAMNLASAR	AGC,Atypical,CAMK,CK1,CMGC,STE,O-GlcNAc
Q01082	2324	SASTQSTPASSRAQTLPTSVV	AGC,Atypical,CAMK,CK1,CMGC,STE,O-GlcNAc
P10636-8	238	VVRTPPKSPSSAKSRLQTAPV	AGC,Atypical,CAMK,CK1,CMGC,STE,O-GlcNAc
Q96T58	2530	PDTKASDVDTSSSTLRKILMD	AGC,Atypical,CAMK,CMGC,STE,O-GlcNAc
Q96PK6	254	SLGAAYRAQPSASLGVGYRTQ	AGC,CAMK,STE,O-GlcNAc
Q96PK6	256	GAAYRAQPSASLGVGYRTQPM	AGC,CAMK,STE,O-GlcNAc
Q96PK6	280	AASYRAQPSVSLGAPYRGQLA	AGC,Atypical,CAMK,STE,O-GlcNAc
P05783	30	QAPSYGARPVSSAASVYAGAG	AGC,Atypical,CAMK,CMGC,STE,O-GlcNAc
P05783	31	APSYGARPVSSAASVYAGAGG	AGC,CAMK,CK1,CMGC,STE,O-GlcNAc
Q86X29	326	TSGVPSIYAPSTYAHLSPAKT	Atypical,CAMK,CMGC,STE,O-GlcNAc
Q86X29	332	IYAPSTYAHLSPAKTPPPPAM	Atypical,CMGC,O-GlcNAc
P08670	34	PSSSRSYVTTSTRTYSLGSAL	AGC,Atypical,CAMK,CK1,CMGC,STE,O-GlcNAc
Q16566	344	VASSRLGSASSSHGSIQESHK	AGC,Atypical,CAMK,CK1,CMGC,STE,O-GlcNAc
Q16566	356	HGSIQESHKASRDPSPIQDGN	AGC,Atypical,CAMK,CMGC,STE,O-GlcNAc
P10636-8	356	FKDRVQSKIGSLDNITHVPGG	CAMK,O-GlcNAc
P49685	359	DFARRRKRSVSL*********	Other,O-GlcNAc
P69905	36	GAEALERMFLSFPTTKTYFPH	Other,O-GlcNAc
Q6W2J9	365	SEFHKHYARISTSPSVALSKP	AGC,Atypical,CAMK,CMGC,STE,O-GlcNAc
Q86X29	371	DRSSSAGGQGSYVPLLRDTDS	AGC,Atypical,CAMK,CMGC,STE,O-GlcNAc
Q9HAU0	382	SSSENKIVNVSLADLRGGNRP	AGC,Atypical,CAMK,CMGC,STE,O-GlcNAc
P69905	4	*******MVLSPADKTNVKAA	Other,O-GlcNAc
P10636-8	400	AEIVYKSPVVSGDTSPRHLSN	Atypical,CMGC,O-GlcNAc
Q86X29	432	PPSGRVERAMSEVTSLHEDDW	AGC,Atypical,CAMK,CMGC,STE,O-GlcNAc
Q86X29	436	RVERAMSEVTSLHEDDWRSRP	AGC,Atypical,CAMK,CK1,CMGC,O-GlcNAc
O14639	452	VRDRMIHRSTSQGSINSPVYS	AGC,Atypical,CAMK,CK1,CMGC,STE,O-GlcNAc
Q86X29	464	PIRDEEWGGHSPRSPRGWDQE	CMGC,O-GlcNAc
P11166	465	TKGRTFDEIASGFRQGGASQS	AGC,CAMK,CMGC,STE,O-GlcNAc
P31749	473	SERRPHFPQFSYSASGTA***	Other,O-GlcNAc
P05787	475	KIETRDGKLVSESSDVLPK**	Other,O-GlcNAc
P05783	49	AGGSGSRISVSRSTSFRGGMG	Atypical,STE,O-GlcNAc
P68871	50	QRFFESFGDLSTPDAVMGNPK	Other,O-GlcNAc
O95295	50	LDSHVHAVRESQVELREQIDN	AGC,Atypical,CMGC,STE,O-GlcNAc
O00268	528	VTPTTIIKQVSQAQTTVQPSA	AGC,Atypical,CAMK,CMGC,STE,O-GlcNAc
P50402	53	TQRRRLSPPSSSAASSYSFSD	AGC,Atypical,CAMK,CK1,CMGC,STE,O-GlcNAc
P50402	54	QRRRLSPPSSSAASSYSFSDL	AGC,Atypical,CAMK,CK1,CMGC,STE,O-GlcNAc
Q86X29	546	DQDDSRDFPRSRDPHYDDFRS	Atypical,CMGC,O-GlcNAc
P08670	55	RPSTSRSLYASSPGGVYATRS	AGC,Atypical,CAMK,CK1,CMGC,STE,O-GlcNAc
Q99808	63	TAELSKDAQASAAPAAPLPER	AGC,Atypical,CAMK,CK1,CMGC,STE,O-GlcNAc
P08047	641	QGCGKVYGKTSHLRAHLRWHT	Other,O-GlcNAc
O15055	662	TSLALPGKAESVASLTSQCSY	AGC,Atypical,CAMK,CK1,CMGC,STE,O-GlcNAc
O15055	668	GKAESVASLTSQCSYSSTIVH	AGC,Atypical,CAMK,CK1,CMGC,STE,O-GlcNAc
Q8WWM7	678	PTKPLLSVNKSTSTPTSPGPR	AGC,Atypical,CAMK,CMGC,STE,O-GlcNAc
Q8WWM7	684	SVNKSTSTPTSPGPRTHSTPS	AGC,Atypical,CAMK,CK1,CMGC,STE,O-GlcNAc
P08047	698	CPECPKRFMRSDHLSKHIKTH	Other,O-GlcNAc
P08670	7	****MSTRSVSSSSYRRMFGG	Other,O-GlcNAc
Q53ET0	70	AYTRSSHYGGSLPNVNQIGSG	AGC,CAMK,STE,O-GlcNAc
P08047	702	PKRFMRSDHLSKHIKTHQNKK	AGC,Atypical,CAMK,CMGC,O-GlcNAc
P68871	73	AHGKKVLGAFSDGLAHLDNLK	Other,O-GlcNAc
Q14684	731	PLHGVLKTPTSSPASSPLVAK	AGC,Atypical,CAMK,CMGC,STE,O-GlcNAc
O14920	733	IQDTVREQDQSFTALDWSWLQ	Other,O-GlcNAc
Q96J84	740	YATATRFSYTSQHSDYGQRFQ	AGC,Atypical,O-GlcNAc
Q13443	758	RQPGSVPRHVSPVTPPREVPI	CAMK,CMGC,O-GlcNAc
P05106	778	ANNPLYKEATSTFTNITYRGT	AGC,CAMK,STE,O-GlcNAc
P27816	797	SPSKPASAPASRSGSKSTQTV	AGC,Atypical,CAMK,CK1,CMGC,STE,O-GlcNAc
P49023-2	83	SSRFIHQQPQSSSPVYGSSAK	AGC,Atypical,CAMK,CK1,CMGC,STE,O-GlcNAc
P49023-2	84	SRFIHQQPQSSSPVYGSSAKT	AGC,Atypical,CAMK,CMGC,STE,O-GlcNAc
P49023-2	85	RFIHQQPQSSSPVYGSSAKTS	AGC,Atypical,CAMK,CMGC,STE,O-GlcNAc
P50402	87	PKKEDALLYQSKGYNDDYYEE	Atypical,STE,O-GlcNAc
P37840	87	VAQKTVEGAGSIAAATGFVKK	AGC,Atypical,CAMK,CK1,STE,O-GlcNAc
O00560	2	*********MSLYPSLEDLKV	Other,acetylation
O14745	2	*********MSADAAAGAPLP	Other,acetylation
O15126	2	*********MSDFDSNPFADP	Other,acetylation
O15258	2	*********MSEGDSVGESVH	Other,acetylation
O15400	2	*********MSYTPGVGGDPA	Other,acetylation
O43719	2	*********MSGTNLDGNDEF	Other,acetylation
O43752	2	*********MSMEDPFFVVKG	Other,acetylation
O43768	2	*********MSQKQEEENPAE	Other,acetylation
O43865	2	*********MSMPDAMPLPGV	Other,acetylation
O60234	2	*********MSDSLVVCEVDP	Other,acetylation
O60264	2	*********MSSAAEPPPPPP	Other,acetylation
O60508	2	*********MSAAIAALAASY	Other,acetylation
O60664	2	*********MSADGAEADGST	Other,acetylation
O75530	2	*********MSEREVSTAPAG	Other,acetylation
O75594	5	******MSRRSMLLAWALPSL	Other,acetylation
O94806	2	*********MSANNSPPSAQK	Other,acetylation
O95235	14	GILSPPAGLLSDDDVVVSPMF	Other,acetylation
O95487	2	*********MSAPAGSSHPAA	Other,acetylation
O95630	2	*********MSDHGDVSLPPE	Other,acetylation
O95807	2	*********MSGFLEGLRCSE	Other,acetylation
P00352	2	*********MSSSGTPDLPVL	Other,acetylation
P00558	2	*********MSLSNKLTLDKL	Other,acetylation
P02008	2	*********MSLTKTERTIIV	Other,acetylation
P04183	2	*********MSCINLPTVLPG	Other,acetylation
P04908	2	*********MSGRGKQGGKAR	Other,acetylation
P05423	2	*********MSEGNAAGEPST	Other,acetylation
P06454	2	*********MSDAAVDTSSEI	Other,acetylation
P07355	2	*********MSTVHEILCKLS	Other,acetylation
P08047	2	*********MSDQDHSMDEMT	Other,acetylation
P08195	103	SKNAEVTGTMSQDTEVDMKEV	AGC,Atypical,CAMK,CK1,CMGC,STE,acetylation
P08195	134	PMNAASGAAMSLAGAEKNGLV	AGC,Atypical,CAMK,CK1,CMGC,STE,acetylation
P08195	41	LSAGDDSELGSHCVAQTGLEL	Atypical,STE,acetylation
P08195	72	SQNAEMIETGSDCVTQAGLQL	AGC,Atypical,CAMK,CMGC,STE,acetylation
P08238	365	LYVRRVFIMDSCDELIPEYLN	Other,acetylation
P08670	2	*********MSTRSVSSSSYR	Other,acetylation
P08729	2	*********MSIHFSSPVFTS	Other,acetylation
P08865	2	*********MSGALDVLQMKE	Other,acetylation
P09651	2	*********MSKSESPKEPEQ	Other,acetylation
P09913	2	*********MSENNKNSLESS	Other,acetylation
P0C0S8	2	*********MSGRGKQGGKAR	Other,acetylation
P10412	2	*********MSETAPAAPAAP	Other,acetylation
P11387	2	*********MSGDHLHNDSQI	Other,acetylation
P12956	2	*********MSGWESYYKTEG	Other,acetylation
P13489	2	*********MSLDIQSLDIQC	Other,acetylation
P16104	2	*********MSGRGKTGGKAR	Other,acetylation
P16118	2	*********MSPEMGELTQTR	Other,acetylation
P16152	2	*********MSSGIHVALVTG	Other,acetylation
P16401	2	*********MSETAPAETATP	Other,acetylation
P16402	2	*********MSETAPLAPTIP	Other,acetylation
P16403	2	*********MSETAPAAPAAA	Other,acetylation
P16989	2	*********MSEAGEATTTTT	Other,acetylation
P17096	2	*********MSESSSKSSQPL	Other,acetylation
P20340	2	*********MSTGGDFGNPLR	Other,acetylation
P20810-5	2	*********MSQPGQKPAASP	Other,acetylation
P20962	2	*********MSEKSVEAAAEL	Other,acetylation
P21333	2	*********MSSSHSRAGQSA	Other,acetylation
P22626	318	QQPSNYGPMKSGNFGGSRNMG	Other,acetylation
P23763	2	*********MSAPAQPPAEGT	Other,acetylation
P24844	2	*********MSSKRAKAKTTK	Other,acetylation
P26368	2	*********MSDFDEFERQLN	Other,acetylation
P26599	32	TCVTNGPFIMSSNSASAANGN	Atypical,CMGC,STE,acetylation
P26640	2	*********MSTLYVSPHPDA	Other,acetylation
P30519	2	*********MSAEVETSEGVD	Other,acetylation
P30622	2	*********MSMLKPSGLKAP	Other,acetylation
P31146	2	*********MSRQVVRSSKFR	Other,acetylation
P31151	2	*********MSNTQAERSIIG	Other,acetylation
P33991	2	*********MSSPASTPSRRG	Other,acetylation
P33992	2	*********MSGFDDPGIFYS	Other,acetylation
P35659	2	*********MSASAPAAEGEG	Other,acetylation
P36507	222	DFGVSGQLIDSMANSFVGTRS	Atypical,STE,acetylation
P36507	226	SGQLIDSMANSFVGTRSYMAP	AGC,Atypical,CAMK,STE,acetylation
P37837	2	*********MSSSPVKRQRME	Other,acetylation
P41567	2	*********MSAIQNLHSFDP	Other,acetylation
P46940	2	*********MSAADEVDGLGV	Other,acetylation
P47712	2	*********MSFIDPYQHIIV	Other,acetylation
P47756	2	*********MSDQQLDCALDL	Other,acetylation
P49189	26	GGARVEPADASGTEKAFEPAT	AGC,Atypical,CAMK,CMGC,acetylation
P49720	2	*********MSIMSYNGGAVM	Other,acetylation
P49840	2	*********MSGGGPSGGGPG	Other,acetylation
P49840	7	****MSGGGPSGGGPGGSGRA	Other,acetylation
P51159	2	*********MSDGDYDYLIKF	Other,acetylation
P51397	2	*********MSSPPEGKLETK	Other,acetylation
P51965	2	*********MSDDDSRASTSS	Other,acetylation
P52292	2	*********MSTNENANTPAA	Other,acetylation
P52564	207	DFGISGYLVDSVAKTIDAGCK	STE,acetylation
P52758	2	*********MSSLIRRVISTA	Other,acetylation
P52926	2	*********MSARGEGAGQPS	Other,acetylation
P53350	2	*********MSAAVTAGKLAR	Other,acetylation
P53396	663	RPGSVAYVSRSGGMSNELNNI	Atypical,CMGC,acetylation
P54105	2	*********MSFLKSFPPPGP	Other,acetylation
P55008	2	*********MSQTRDLQGGKA	Other,acetylation
P56211	2	*********MSAEVPEAASAE	Other,acetylation
P61244	2	*********MSDNDDIEVESD	Other,acetylation
P61803	2	*********MSASVVSVISRF	Other,acetylation
P62136	2	*********MSDSEKLNLDSI	Other,acetylation
P62306	2	*********MSLPLNPKPFLN	Other,acetylation
P62316	2	*********MSLLNKPKSEMT	Other,acetylation
P62328	2	*********MSDKPDMAEIEK	Other,acetylation
P62805	2	*********MSGRGKGGKGLG	Other,acetylation
P62873	2	*********MSELDQLRQEAE	Other,acetylation
P62879	2	*********MSELEQLRQEAE	Other,acetylation
P62995	2	*********MSDSGEQNYGER	Other,acetylation
P63165	2	*********MSDQEAKPSTED	Other,acetylation
P63218	2	*********MSGSSSVAAMKK	Other,acetylation
P63279	2	*********MSGIALSRLAQE	Other,acetylation
P67809	2	*********MSSEAETQQPPA	Other,acetylation
P78563	429	DDQKRSIFQKSERGGFRLKEN	AGC,Atypical,CMGC,STE,acetylation
P84090	2	*********MSHTILLVQPTK	Other,acetylation
P98082	2	*********MSNEVETSATNG	Other,acetylation
Q00839	2	*********MSSSPVNVKKLK	Other,acetylation
Q00839	3	********MSSSPVNVKKLKV	Other,acetylation
Q01130	2	*********MSYGRPPPDVEG	Other,acetylation
Q07955	2	*********MSGGGVIRGPAG	Other,acetylation
Q10471	109	YARNKFNQVESDKLRMDRAIP	CAMK,acetylation
Q13148	2	*********MSEYIRVTEDEN	Other,acetylation
Q13177	2	*********MSDNGELEDKPP	Other,acetylation
Q13459	2	*********MSVKEAGSSGRR	Other,acetylation
Q13541	2	*********MSGGSSCSQTPS	Other,acetylation
Q13595	14	VEENNFEGRESRSQSKSPTGT	AGC,Atypical,CAMK,CK1,CMGC,STE,acetylation
Q13595	2	*********MSDVEENNFEGR	Other,acetylation
Q14204	2	*********MSEPGGGGGEDG	Other,acetylation
Q14289	2	*********MSGVSEPLSRVK	Other,acetylation
Q14315	1972	STDVSLKITESDLSQLTASIR	AGC,Atypical,CAMK,CMGC,STE,acetylation
Q15102	2	*********MSGEENPASKPT	Other,acetylation
Q15181	2	*********MSGFSTEERAAP	Other,acetylation
Q15596	2	*********MSGMGENTSDPS	Other,acetylation
Q15788	2	*********MSGLGDSSSDPA	Other,acetylation
Q15796	2	*********MSSILPFTPPVV	Other,acetylation
Q15813	2	*********MSDTLTADVIGR	Other,acetylation
Q16181	2	*********MSVSARSAAAEE	Other,acetylation
Q16539	2	*********MSQERPTFYRQE	Other,acetylation
Q16777	2	*********MSGRGKQGGKAR	Other,acetylation
Q16851	13	RFVQDLSKAMSQDGASQFQEV	AGC,Atypical,CAMK,CMGC,STE,acetylation
Q3YBR2	2	*********MSLLDGLASSPR	Other,acetylation
Q6FI13	2	*********MSGRGKQGGKAR	Other,acetylation
Q6PL18	170	IRSRYSGVNQSMLFDKLITNT	Atypical,STE,acetylation
Q6ZW76	2	*********MSELSDEASEPE	Other,acetylation
Q7KZ85	7	****MSDFVESEAEESEEEYN	Other,acetylation
Q7L2H7	2	*********MSVPAFIDISEE	Other,acetylation
Q7L7L0	2	*********MSGRGKQGGKAR	Other,acetylation
Q7Z739	2	*********MSATSVDQRPKG	Other,acetylation
Q8IUE6	2	*********MSGRGKQGGKAR	Other,acetylation
Q8IUQ4	2	*********MSRQTATALPTG	Other,acetylation
Q8ND56	2	*********MSGGTPYIGSKI	Other,acetylation
Q8NDC0	2	*********MSDEFSLADALP	Other,acetylation
Q8WWK9	2	*********MSTPAVPQDLQL	Other,acetylation
Q8WX93	713	CTPPASPEPMSALASRSAPAM	AGC,Atypical,CAMK,CMGC,STE,acetylation
Q92522	2	*********MSVELEEALPVT	Other,acetylation
Q92597	2	*********MSREMQDVDLAE	Other,acetylation
Q92796	490	LREQMMNSSMSSGSGSLRTSE	AGC,Atypical,CAMK,CK1,CMGC,STE,acetylation
Q92974	2	*********MSRIESLTRARI	Other,acetylation
Q93077	2	*********MSGRGKQGGKAR	Other,acetylation
Q96BW5	2	*********MSSLSGKVQTVL	Other,acetylation
Q96C36	2	*********MSVGFIGAGQLA	Other,acetylation
Q96HN2	2	*********MSVQVVSAAAAA	Other,acetylation
Q96HR3	2	*********MSTPPLAASGMA	Other,acetylation
Q96I25	2	*********MSLYDDLGVETS	Other,acetylation
Q96J02	2	*********MSDSGSQLGSMG	Other,acetylation
Q96KK5	2	*********MSGRGKQGGKAR	Other,acetylation
Q96L34	2	*********MSSRTVLAPGND	Other,acetylation
Q96P16	2	*********MSAFSEAALEKK	Other,acetylation
Q96QV6	2	*********MSGRGKQGGKAR	Other,acetylation
Q96SI1	28	STGTAEGGNMSRLSLTRSPVS	AGC,Atypical,CAMK,CMGC,STE,acetylation
Q99496	2	*********MSQAVQTNGTQP	Other,acetylation
Q99536	2	*********MSDEREVAEAAT	Other,acetylation
Q99729-3	2	*********MSEAGEEQPMET	Other,acetylation
Q99878	2	*********MSGRGKQGGKAR	Other,acetylation
Q9BQ70	2	*********MSRRALRRLRGE	Other,acetylation
Q9BQI0	2	*********MSGELSNRFQGG	Other,acetylation
Q9BRJ7	2	*********MSTAAVPELKQI	Other,acetylation
Q9BRL6	2	*********MSCGRPPPDVDG	Other,acetylation
Q9BWG6	2	*********MSFKREGDDWSQ	Other,acetylation
Q9BZ29	2	*********MSQPPLLPASAE	Other,acetylation
Q9GZN2	2	*********MSDSDLGEDEGL	Other,acetylation
Q9GZN2	4	*******MSDSDLGEDEGLLS	Other,acetylation
Q9GZQ3	2	*********MSAVGAATPYLH	Other,acetylation
Q9H0W8	2	*********MSESGHSQPGLY	Other,acetylation
Q9H1B7	2	*********MSAAQVSSSRRQ	Other,acetylation
Q9H1E3	2	*********MSRPVRNRKVVD	Other,acetylation
Q9H2U1	2	*********MSYDYHQNWGRD	Other,acetylation
Q9H773	2	*********MSVAGGEIRGDT	Other,acetylation
Q9H7L9	2	*********MSAAGLLAPAPA	Other,acetylation
Q9H8S9	2	*********MSFLFSSRSSKT	Other,acetylation
Q9HAV0	2	*********MSELEQLRQEAE	Other,acetylation
Q9HB90	2	*********MSLQYGAEETPL	Other,acetylation
Q9HB90	21	PLAGSYGAADSFPKDFGYGVE	STE,acetylation
Q9NR55	2	*********MSQGLPAAGSVL	Other,acetylation
Q9NVI7	2	*********MSWLFGINKGPK	Other,acetylation
Q9NWU2	2	*********MSYAEKPDEITK	Other,acetylation
Q9NYL2	2	*********MSSLGASFVQIK	Other,acetylation
Q9P0J7	2	*********MSRHEGVSCDAC	Other,acetylation
Q9UBB6	2	*********MSCCDLAAAGQL	Other,acetylation
Q9UBI6	2	*********MSSKTASTNNIA	Other,acetylation
Q9UHY1	11	MSEGESQTVLSSGSDPKVESS	AGC,Atypical,CAMK,CK1,CMGC,STE,acetylation
Q9UHY1	12	SEGESQTVLSSGSDPKVESSS	AGC,Atypical,CAMK,CK1,CMGC,STE,acetylation
Q9UHY1	2	*********MSEGESQTVLSS	Other,acetylation
Q9UMS4	2	*********MSLICSISNEVP	Other,acetylation
Q9UMY4	2	*********MSDTAVADTRRL	Other,acetylation
Q9UNF1	2	*********MSDTSESGAGLT	Other,acetylation
Q9UNF1	5	******MSDTSESGAGLTRFQ	Other,acetylation
Q9UPR3	2	*********MSQGPPTGESSE	Other,acetylation
Q9UQ80	2	*********MSGEDEQQEQTI	Other,acetylation
Q9Y241	2	*********MSTDTGVSLPSY	Other,acetylation
Q9Y2V2	2	*********MSSEPPPPPQPP	Other,acetylation
Q9Y3A5	2	*********MSIFTPTNQIRL	Other,acetylation
Q9Y5A9	2	*********MSASSLLEQRPK	Other,acetylation
Q9Y5A9	4	*******MSASSLLEQRPKGQ	Other,acetylation
Q9Y5A9	5	******MSASSLLEQRPKGQG	Other,acetylation
Q9Y618	2	*********MSGSTQPVAQTW	Other,acetylation
Q70JA7	100	EAAPGITSFRSSPWQQPPPLQ	O-GalNAc
Q8WXI7	10003	FLHSEMTTLMSRSPENPSWKS	O-GalNAc
Q8WXI7	10005	HSEMTTLMSRSPENPSWKSSP	O-GalNAc
P15941	1009	SDTPTTLASHSTKTDASSTHH	O-GalNAc
Q70JA7	101	AAPGITSFRSSPWQQPPPLQQ	O-GalNAc
Q5VU43-2	1015	ASVESQGQEISGNRRQQLLLM	O-GalNAc
O43291	102	TENATGDLATSRNAADSSVPS	O-GalNAc
Q96JF0	102	GPGDLQKWAQSQDGFEHKEFF	O-GalNAc
Q8WXI7	10301	FATTGVPRAISGSGSPFSRTE	O-GalNAc
Q8WXI7	10303	TTGVPRAISGSGSPFSRTESG	O-GalNAc
Q96NZ9	104	ETEDTLGHVLSPEPDHDSLYH	O-GalNAc
Q8WXI7	10457	TIRPVKGPQTSTSPASPKGLH	O-GalNAc
Q8WXI7	10459	RPVKGPQTSTSPASPKGLHTG	O-GalNAc
Q9NR99	1046	GLTDNIHLVKSSLSTQDTLLI	O-GalNAc
Q9NR99	1047	LTDNIHLVKSSLSTQDTLLIK	O-GalNAc
Q6ZVL6	105	GVPGRVHNGVSLPTFKNTETA	O-GalNAc
Q16706	105	SQGAGSHLLPSQLSLSVDTAD	O-GalNAc
P10092	106	LLSRSGGMVKSNFVPTNVGSK	O-GalNAc
Q8WXI7	10693	TTWLTHPAETSSTIPRTIPNF	O-GalNAc
Q8WXI7	10694	TWLTHPAETSSTIPRTIPNFS	O-GalNAc
Q6UY14	107	PRGQGPRPQTSPETLPLYRTQ	O-GalNAc
Q9BQS7	1070	FTVFSRTEHLSPLTVITKETE	O-GalNAc
Q8WXI7	10797	ISPAVSRLVTSMVTSLAAKTS	O-GalNAc
Q9NX62	108	TREGAEDKMTSGDVLSNRKMF	O-GalNAc
Q9BRK5	108	RSRRKLMVIFSKVDVNTDRKI	O-GalNAc
O43291	108	DLATSRNAADSSVPSAPRRQD	O-GalNAc
Q8WXI7	10801	VSRLVTSMVTSLAAKTSTTNR	O-GalNAc
O15072	1088	DLPRSLVMPTSLVPYHSETPA	O-GalNAc
P48645	109	DNTKRFLFHYSKTQKLGKSNV	O-GalNAc
O43291	109	LATSRNAADSSVPSAPRRQDS	O-GalNAc
Q5JRA6	1099	VIGDTHASEVSQKPNTEKDLD	O-GalNAc
P13611	1101	ETTPVGKIDHSVSYPPGAVTE	O-GalNAc
P13611	1103	TPVGKIDHSVSYPPGAVTEHK	O-GalNAc
P08572	111	PKGDVGARGVSGFPGADGIPG	O-GalNAc
Q96NZ9	111	HVLSPEPDHDSLYHPPPEEDQ	O-GalNAc
O43291	112	SRNAADSSVPSAPRRQDSEDH	O-GalNAc
Q8N6G6	1123	LEHQDTLLKPSERRTSPVTLS	O-GalNAc
Q9UKP4	1129	AKEEGVLGPWSPSPWPSQAGR	O-GalNAc
Q9UKP4	1131	EEGVLGPWSPSPWPSQAGRSP	O-GalNAc
P13611	1131	TLTPRIGPKVSLSPGPEQKYE	O-GalNAc
P13611	1133	TPRIGPKVSLSPGPEQKYETE	O-GalNAc
Q9UKP4	1135	LGPWSPSPWPSQAGRSPPPPS	O-GalNAc
O75339	1135	GRQSAFQYLQSTPAQSPAAGT	O-GalNAc
Q8N6G6	1139	PVTLSPHKHVSGFSSSLRTSS	O-GalNAc
Q13145	114	CNYRGLHDVLSPPRGEASGQG	O-GalNAc
Q9NQX5	114	QELARKESGHSTPPLPKDRQR	O-GalNAc
Q8N6G6	1142	LSPHKHVSGFSSSLRTSSTGD	O-GalNAc
Q8N6G6	1143	SPHKHVSGFSSSLRTSSTGDA	O-GalNAc
Q8N6G6	1144	PHKHVSGFSSSLRTSSTGDAG	O-GalNAc
P02461	1145	PAGPRGPVGPSGPPGKDGTSG	O-GalNAc
O15072	1149	SKTVRLVTVPSSPPTKRVHLS	O-GalNAc
P10092	115	KSNFVPTNVGSKAFGRRRRDL	O-GalNAc
O15072	1150	KTVRLVTVPSSPPTKRVHLSS	O-GalNAc
Q8WXI7	11611	GSDTAPSMVTSPGVDTRSGVP	O-GalNAc
P31431	117	EENEVIPKRISPVEESEDVSN	O-GalNAc
Q8WXI7	11838	LVTGTSRVDLSPTASPGVSAK	O-GalNAc
Q8WXI7	11842	TSRVDLSPTASPGVSAKTAPL	O-GalNAc
Q8WXI7	11846	DLSPTASPGVSAKTAPLSTHP	O-GalNAc
Q14517	1188	ITSGNPQGFFSIHPKTGLITT	O-GalNAc
Q16610	119	EAVPLQKELPSLQHPNEQKEG	O-GalNAc
Q8WXI7	11965	PPKTSHGEGVSPTTILRTTMV	O-GalNAc
P24592	120	PAVAEENPKESKPQAGTARPQ	O-GalNAc
P13611	1212	TVPSDITTAFSSVDRLHTTSA	O-GalNAc
O43493	122	SGSEAQTTKDSTSKSHPELQT	O-GalNAc
Q8WXS8	1220	RHPGTSLPAASPVT*******	O-GalNAc
O95428	1221	VSRSTEVKVVSPAPTAQPRDP	O-GalNAc
P13611	1221	FSSVDRLHTTSAFKPSSAITK	O-GalNAc
P20800	123	RPWTEAGAVPSRKSPADVFQT	O-GalNAc
O43493	124	SEAQTTKDSTSKSHPELQTPK	O-GalNAc
Q8TER0	1247	PETPTQPPRFSELVDGRGRVS	O-GalNAc
Q9UFP1	125	PGRVRRDITLSGHPRLSTQHV	O-GalNAc
Q86UK0	125	LDKDSSLSFQSTQVPERRHAS	O-GalNAc
O00592	125	NPTTTIESPKSTKSADTTTVA	O-GalNAc
P31431	126	ISPVEESEDVSNKVSMSSTVQ	O-GalNAc
O43493	126	AQTTKDSTSKSHPELQTPKDS	O-GalNAc
Q96DB9	127	VQTDPQTLKPSGFHEDDPFFY	O-GalNAc
P98164	1273	HNACVPKTCPSSYFHCDNGNC	O-GalNAc
O00468	1277	AGATARATTASRLPSSAVTPR	O-GalNAc
Q9H173	128	RLDINTNTYTSQDLKSALAKF	O-GalNAc
Q9NR34	128	REEATAARGNSIPASRPGDEG	O-GalNAc
O00468	1281	ARATTASRLPSSAVTPRAPHP	O-GalNAc
O00468	1282	RATTASRLPSSAVTPRAPHPS	O-GalNAc
O00468	1292	SAVTPRAPHPSHTSQPVAKTT	O-GalNAc
O00468	1295	TPRAPHPSHTSQPVAKTTAAP	O-GalNAc
P28300	130	TARHWFQAGYSTSRAREAGAS	O-GalNAc
Q08629	131	NVAQKHWVGPSNLVKCKPCPV	O-GalNAc
Q10589	131	TTLNHKLQDASAEVERLRREN	O-GalNAc
O00468	1316	TTRRPPTTAPSRVPGRRPPAP	O-GalNAc
P28300	132	RHWFQAGYSTSRAREAGASRA	O-GalNAc
P23471	1339	KLIHSDEILTSTKSSVTGKVF	O-GalNAc
Q9NQX5	134	RLPEPATLGFSARGQGLELGL	O-GalNAc
Q9NZ53	134	TEKAGSIEDTSQAQELPNLPS	O-GalNAc
Q6ZMH5	135	APHLPRGPAPSGLDLLHRLLL	O-GalNAc
Q86TY3	135	VFGSSQPERISPESGLAKAML	O-GalNAc
Q9BYJ0	136	MQQVTSSLKGSPEPNQQPEAG	O-GalNAc
O43493	136	SHPELQTPKDSTGKSGAEAQT	O-GalNAc
Q6UWH4	137	PKRRKKHAVASAAPGQEALVG	O-GalNAc
Q86TY3	138	SSQPERISPESGLAKAMLTIA	O-GalNAc
O43405	139	STQEATGQAVSTAHPPTGKRL	O-GalNAc
O95487	139	STLGSFQGAASSASHLHTSAS	O-GalNAc
C9JH25	139	PESTSRRSGPSDGPTAPYQPR	O-GalNAc
P23471	1396	SVTSTKLLFPSKATSELSHSA	O-GalNAc
Q14767	1397	RPRGAGGQSMSEAPTGDHAPA	O-GalNAc
Q6ZMP0	140	SRQGPTVLRGSRHPQPQGLEV	O-GalNAc
Q9NZ53	144	SQAQELPNLPSPLPKMNLVEP	O-GalNAc
Q9H8J5	147	QEDSLLHGQFSQAVTPLAHHH	O-GalNAc
Q9ULI3	147	SSKEGVMVQTSGKSHAASDAP	O-GalNAc
Q8IXL6	148	PLLRDPGPRRSESPPGPGGDA	O-GalNAc
Q6UWH4	149	APGQEALVGPSLQPQEAAREA	O-GalNAc
O95487	149	SSASHLHTSASQPYSSFVNHY	O-GalNAc
Q9BYJ0	149	PNQQPEAGTPSLRPKATVKLT	O-GalNAc
Q9UGM3	1499	SPDTWPTSRASTAGSESTLAL	O-GalNAc
Q8IXL6	150	LRDPGPRRSESPPGPGGDASL	O-GalNAc
Q9P2B2	150	VLADSLHVGPSARPPPSLSLR	O-GalNAc
Q9ULI3	150	EGVMVQTSGKSHAASDAPENL	O-GalNAc
Q9UGM3	1503	WPTSRASTAGSESTLALRLVN	O-GalNAc
P17936	151	EEDRSAGSVESPSVSSTHRVS	O-GalNAc
Q8WXI7	1514	ADTSAIRNTDSTTLDQHLGIR	O-GalNAc
O95467	153	DDRGPVVPKHSTFGQSLTQRL	O-GalNAc
P17936	153	DRSAGSVESPSVSSTHRVSDP	O-GalNAc
P39060	1539	RPWRADDILASPPRLPEPQPY	O-GalNAc
Q7Z7M9	154	TDGRGTKPEASSHQGTPKQTT	O-GalNAc
P17936	155	SAGSVESPSVSSTHRVSDPKF	O-GalNAc
Q7Z7M9	155	DGRGTKPEASSHQGTPKQTTA	O-GalNAc
P17936	156	AGSVESPSVSSTHRVSDPKFH	O-GalNAc
P02751	1565	DNSISVKWLPSSSPVTGYRVT	O-GalNAc
P02751	1566	NSISVKWLPSSSPVTGYRVTT	O-GalNAc
P02751	1567	SISVKWLPSSSPVTGYRVTTT	O-GalNAc
Q5VW38	157	FSRDEKVLGQSQEPNVNPASA	O-GalNAc
Q99969	157	SFYFPGQFAFSKALPRS****	O-GalNAc
O95467	158	VVPKHSTFGQSLTQRLHALKL	O-GalNAc
Q9NR99	1583	KLELEKQVFGSRSLPRGPDSQ	O-GalNAc
Q99674	159	HVEPGEPLAPSPQEPQAVGRQ	O-GalNAc
Q9H8J5	161	TPLAHHHTDYSKPTDISWRDT	O-GalNAc
P17936	161	SPSVSSTHRVSDPKFHPLHSK	O-GalNAc
O00592	162	AEDTTNSGGKSSHSVTTDLTS	O-GalNAc
O95196	162	PPSPTPGDKLSPASELPKESP	O-GalNAc
O00592	163	EDTTNSGGKSSHSVTTDLTST	O-GalNAc
O94907	163	TITESFGNDHSTLDGYSRRTT	O-GalNAc
P35318	165	PEAGPGRTLVSSKPQAHGAPA	O-GalNAc
P18827	165	RDMQPGHHETSTPAGPSQADL	O-GalNAc
O95196	165	PTPGDKLSPASELPKESPLEV	O-GalNAc
Q14703	166	WQSSRPLRRASLSLGSGFWHA	O-GalNAc
Q5VW38	166	QSQEPNVNPASAGNQTQKTQD	O-GalNAc
Q14703	168	SSRPLRRASLSLGSGFWHATG	O-GalNAc
Q9H4F8	168	CSGSVTDKPLSQGNSGRKDDG	O-GalNAc
O75096	1689	LYSSTTRTRTSLEEVEGRCSE	O-GalNAc
Q8NFT8	169	TQEPDKILPRSQATVTLPTWQ	O-GalNAc
O94907	169	GNDHSTLDGYSRRTTLSSKMY	O-GalNAc
Q99674	170	PQEPQAVGRQSLLAKSPLRQE	O-GalNAc
O95467	170	TQRLHALKLRSPDASPSRAPP	O-GalNAc
P18827	171	HHETSTPAGPSQADLHTPHTE	O-GalNAc
P13611	1716	VSETDTSEWISSTTVEEKKRK	O-GalNAc
O00592	172	SSHSVTTDLTSTKAEHLTTPH	O-GalNAc
Q9H4F8	172	VTDKPLSQGNSGRKDDGSKPT	O-GalNAc
P22692	173	REDARPVPQGSCQSELHRALE	O-GalNAc
O95467	174	HALKLRSPDASPSRAPPSTQE	O-GalNAc
Q9UKM7	174	GPPHLQIRPPSQDLKDGTQEE	O-GalNAc
P13611	1742	TGTASTFEVYSSTQRSDQLIL	O-GalNAc
P13611	1743	GTASTFEVYSSTQRSDQLILP	O-GalNAc
Q99674	175	AVGRQSLLAKSPLRQETQEAP	O-GalNAc
O00468	1750	VGDGPRVLGESPKSRKVPHTV	O-GalNAc
O95467	176	LKLRSPDASPSRAPPSTQEPQ	O-GalNAc
P13611	1765	ELESPNVATSSDSGTRKSFMS	O-GalNAc
Q9NPR9	177	GGTSAASKPKSTPAVIQGPSG	O-GalNAc
Q8IZA0	177	RAALRPAVSSSDQQSLIRKLQ	O-GalNAc
P13611	1772	ATSSDSGTRKSFMSLTTPTQS	O-GalNAc
P13611	1775	SDSGTRKSFMSLTTPTQSERE	O-GalNAc
P35318	178	PQAHGAPAPPSGSAPHFL***	O-GalNAc
Q9H8J5	178	WRDTLSQKFGSSDHLEKLFKM	O-GalNAc
P98172	179	NAVTPEQLTTSRPSKEADNTV	O-GalNAc
P35318	180	AHGAPAPPSGSAPHFL*****	O-GalNAc
O95467	181	PDASPSRAPPSTQEPQSPREG	O-GalNAc
Q6UY14	181	NRRHPRSPPRSELSLISSRGE	O-GalNAc
Q14512	182	EHIKGKETTPSSLAVTQTMAT	O-GalNAc
Q9NR99	1844	SKFFAGGPPASKFWSLGEKPQ	O-GalNAc
O00592	185	AEHLTTPHPTSPLSPRQPTST	O-GalNAc
P18827	186	HTPHTEDGGPSATERAAEDGA	O-GalNAc
O95467	187	RAPPSTQEPQSPREGEELKPE	O-GalNAc
O00592	188	LTTPHPTSPLSPRQPTSTHPV	O-GalNAc
P13611	1909	ITQTSREIVISERLGEPNYGA	O-GalNAc
Q8NBR0	191	SWRPPGTEVTSQGPRQPSSSG	O-GalNAc
Q9H6E4	192	FKIDRTEFIPSTDPFQKALRE	O-GalNAc
P17936	192	DSQRYKVDYESQSTDTQNFSS	O-GalNAc
P13611	1925	PNYGAEIRGFSTGFPLEEDFS	O-GalNAc
P13611	1935	STGFPLEEDFSGDFREYSTVS	O-GalNAc
P13611	1942	EDFSGDFREYSTVSHPIAKEE	O-GalNAc
P13611	1945	SGDFREYSTVSHPIAKEETVM	O-GalNAc
Q6UX15	195	KYSDEKPAVPSREAEGEETEL	O-GalNAc
P13473	195	NEFLCDKDKTSTVAPTIHTTV	O-GalNAc
Q13433	196	EVTSTVYNTVSEGTHFLETIE	O-GalNAc
P11279	197	GETRCEQDRPSPTTAPPAPPS	O-GalNAc
P04233	197	HWLLFEMSRHSLEQKPTDAPP	O-GalNAc
Q9NU53	197	FTLPNLSKKESVSSLQTTSQY	O-GalNAc
[truncated: 1,239 more rows]
