# Supplementary material for: Prediction of post-translational modification sites using multiple kernel support vector machine
Source: PeerJ. 2017 Apr 27;5:e3261. doi: 10.7717/peerj.3261 (PMC5410141; doi:10.7717/peerj.3261)
Supplement: Supplemental Information 2 [file peerj-05-3261-s002.zip › peerj-15863-Code_and_Data/Code and Data/data/SMNet_s_sequence_similarity_3239.txt]

0.68095 0.18571 0.14762 0.22857 0.10952 0.15238 0.19524 0.095238 0.047619 0.02381 0.1 0.057143 0.028571 0.1381 0.18571 0.11905 0.17143 0.15714 0.15714 0.2 0.21429 0.23333 0.12857 0.10476 0.042857 0.2 0.15238 0.19048 0.15714 0.19524 0.12381 0.2 0.1619 0.15714 0.12857 0.17143 0.17619 0.20476 0.21429 0.18571 0.2 0.17143 0.18095 0.17619 0.11905 0.2 0.34286 0.18571 0.1381 0.14762 0.13333 0.19524 0.19048 0.17143 0.20476 0.1619 0.12857 0.14762 0.17619 0.19524 0.18095 0.19048 0.18571 0.2 0.15238 0.14286 0.10476 0.17143 0.19524 0.085714 0.22857 0.13333 0.16667 0.15714 0.1619 0.17143 0.17143 0.15714 0.1619 0.15714 0.15238 0.20476 0.16667 0.22381 0.21429 0.14286 0.21429 0.14762 0.17619 0.17619 0.18095 0.11429 0.11429 0.15714 0.16667 0.12857 0.1619 0.22381 0.10476 0.11429 0.2 0.1619 0.16667 0.20476 0.1381 0.14286 0.14286 0.12381 0.15714 0.14286 0.18095 0.042857 0.18095 0.16667 0.15238 0.19524 0.18571 0.19524 0.2 0.13333 0.1619 0.15238 0.12381 0.15714 0.19048 0.17143 0.13333 0.18571 0.2 0.1381 0.19048 0.18095 0.12857 0.12857 0.18571 0.14762 0.21429 0.18095 0.12857 0.22857 0.12857 0.16667 0.15238 0.18571 0.21905 0.16667 0.12857 0.25238 0.1381 0.1381 0.1381 0.16667 0.16667 0.19524 0.1619 0.1619 0.15238 0.16667 0.15714 0.11905 0.15238 0.11905 0.19524 0.14762 0.12857 0.17143 0.15238 0.15714 0.17143 0.19048 0.18095 0.16667 0.18095 0.19524 0.18095 0.14286 0.22381 0.21905 0.14762 0.20476 0.20476 0.15714 0.22857 0.21429 0.19524 0.15714 0.15714 0.13333 0.14286 0.15714 0.32857 0.21429 0.22857 0.14762 0.22381 0.14286 0.17143 0.090476 0.18571 0.20476 0.14286 0.19524 0.033333 0.1381 0.1381 0.14286 0.22857 0.18095 0.1381 0.1619 0.12381 0.17143 0.1619 0.095238 0.18571 0.3619 0.28095 0.19048 0.11429 0.20952 0.14286 0.22857 0.11429 0.30952 0.1619 0.2 0.1619 0.18571 0.20476 0.2 0.20952 0.18571 0.1619 0.15714 0.17143 0.24286 0.20952 0.17143 0.061905 0.19524 0.15714 0.14286 0.19524 0.1619 0.15238 0.12857 0.25238 0.23333 0.18571 0.22857 0.3 0.25238 0.18571 0.19524 0.14286 0.16667 0.15238 0.16667 0.18571 0.17619 0.20476 0.14762 0.061905 0.17143 0.1 0.14762 0.17143 0.2381 0.20476 0.1619 0.19524 0.18095 0.20476 0.17619 0.20952 0.2 0.20952 0.17619 0.1619 0.12857 0.19048 0.15714 0.17143 0.20952 0.15238 0.15714 0.14762 0.12857 0.1381 0.18095 0.20476 0.18095 0.14286 0.14286 0.17143 0.1381 0.18095 0.18095 0.13333 0.18095 0.19524 0.14762 0.13333 0.17143 0.17619 0.11905 0.21905 0.13333 0.17143 0.19048 0.12857 0.17143 0.15238 0.20952 0.15238 0.15714 0.17619 0.090476 0.17619 0.16667 0.18571 0.1619 0.18571 0.17143 0.17619 0.10952 0.14762 0.17619 0.14286 0.14286 0.18095 0.1381 0.1619 0.12857 0.12857 0.12857 0.1619 0.17143 0.24762 0.1381 0.15238 0.21429 0.14762 0.22381 0.1381 0.22381 0.20476 0.20476 0.1381 0.18571 0.17619 0.11429 0.11905 0.15238 0.15238 0.20952 0.14286 0.18095 0.095238 0.12857 0.13333 0.14286 0.13333 0.15714 0.1381 0.1 0.21905 0.2619 0.1619 0.19048 0.17619 0.12381 0.2 0.2381 0.22381 0.17143 0.22857 0.15238 0.2 0.17619 0.14286 0.19048 0.18095 0.22857 0.13333 0.1619 0.19048 0.13333 0.066667 0.038095 0.20952 0.1381 0.061905 0.18095 0.2 0.11905 0.1619 0.22857 0.16667 0.11905 0.1381 0.15714 0.21429 0.1381 0.21905 0.20476 0.14286 0.17143 0.1381 0.18571 0.20952 0.2 0.15238 0.16667 0.18571 0.18095 0.17143 0.15238 0.2 0.14762 0.18095 0.17619 0.15238 0.16667 0.11429 0.14762 0.2381 0.2 0.18571 0.18571 0.1381 0.17619 0.20952 0.21429 0.15238 0.042857 0.11905 0.25238 0.19524 0.10952 0.12857 0.15714 0.22381 0.20476 0.2 0.13333 0.17143 0.17143 0.18095 0.20476 0.19048 0.14286 0.20476 0.19524 0.1619 0.18095 0.19048 0.18095 0.12381 0.095238 0.095238 0.16667 0.21429 0.12857 0.047619 0.071429 0.1381 0.19524 0.1619 0.13333 0.1 0.11429 0.1619 0.13333 0.2 0.15714 0.2 0.1381 0.2 0.15714 0.17143 0.19048 0.15714 0.090476 0.17143 0.1381 0.1381 0.14286 0.13333 0.21429 0.18571 0.1381 0.19048 0.15238 0.20476 0.17143 0.1619 0.13333 0.14762 0.15714 0.18571 0.21905 0.080952 0.12381 0.14286 0.14762 0.23333 0.17143 0.2381 0.17143 0.14286 0.14762 0.1619 0.1619 0.15714 0.12857 0.17143 0.15238 0.1619 0.10476 0.14762 0.16667 0.14762 0.17619 0.1619 0.15238 0.15714 0.12381 0.21429 0.21905 0.15714 0.17143 0.2 0.18571 0.18571 0.14762 0.15238 0.1381 0.21905 0.11429 0.2 0.18571 0.15238 0.27143 0.10952 0.20476 0.11429 0.21429 0.2381 0.12857 0.18571 0.17619 0.19524 0.1619 0.15238 0.1619 0.17143 0.15238 0.15714 0.15714 0.17619 0.2 0.17143 0.16667 0.15714 0.1619 0.12381 0.1619 0.2 0.20476 0.19524 0.18095 0.17143 0.21905 0.18571 0.17619 0.15714 0.18571 0.15714 0.15714 0.1619 0.15238 0.18095 0.18095 0.1381 0.14762 0.22857 0.17143 0.23333 0.22857 0.19048 0.2 0.14286 0.19524 0.20476 0.18095 0.20476 0.19048 0.19524 0.17619 0.15714 0.20952 0.14762 0.11905 0.12381 0.18095 0.12381 0.19524 0.1619 0.080952 0.21429 0.1619 0.17143 0.1619 0.10476 0.19524 0.1381 0.19048 0.15238 0.19524 0.15238 0.17619 0.21429 0.16667 0.19524 0.21429 0.14762 0.17143 0.10952 0.18095 0.14286 0.16667 0.18095 0.17143 0.14286 0.14762 0.13333 0.10476 0.1619 0.15714 0.20476 0.15714 0.15714 0.17143 0.20476 0.19524 0.16667 0.14286 0.2 0.052381 0.12857 0.19524 0.052381 0.14762 0.16667 0.17143 0.1619 0.17619 0.12381 0.11429 0.1381 0.17619 0.18571 0.11429 0.15714 0.21905 0.20952 0.12381 0.14762 0.1381 0.14762 0.12857 0.14286 0.12381 0.22857 0.14762 0.17619 0.11905 0.15714 0.25238 0.14762 0.15238 0.16667 0.20476 0.17143 0.1619 0.22381 0.18095 0.19048 0.1619 0.18571 0.20952 0.12381 0.1381 0.23333 0.16667 0.1619 0.19524 0.15714 0.15238 0.19524 0.17143 0.24286 0.15714 0.15238 0.1619 0.1381 0.19524 0.21905 0.2619 0.1619 0.12381 0.12381 0.15714 0.14286 0.16667 0.15238 0.14762 0.18095 0.18571 0.13333 0.21905 0.15238 0.22381 0.19524 0.1381 0.21429 0.1619 0.14286 0.14762 0.13333 0.15714 0.16667 0.16667 0.14762 0.15714 0.21429 0.19524 0.20476 0.19048 0.13333 0.15714 0.2 0.15238 0.20952 0.17143 0.047619 0.038095 0.052381 0.15714 0.2381 0.28571 0.24762 0.19524 0.15714 0.15238 0.15714 0.18571 0.20952 0.13333 0.15714 0.17619 0.2381 0.1 0.15714 0.17143 0.20476 0.27143 0.16667 0.15714 0.21429 0.1381 0.1619 0.19048 0.14762 0.18095 0.20476 0.13333 0.1619 0.12381 0.17619 0.1381 0.090476 0.20476 0.13333 0.12857 0.16667 0.18571 0.1381 0.14286 0.14762 0.20476 0.18095 0.16667 0.15238 0.17619 0.17143 0.11905 0.13333 0.16667 0.1619 0.20952 0.1619 0.071429 0.14286 0.21905 0.18095 0.12857 0.15714 0.2 0.2381 0.21905 0.18571 0.19048 0.13333 0.11429 0.1381 0.18571 0.18571 0.14762 0.17143 0.12381 0.14762 0.12857 0.20476 0.10952 0.1381 0.18571 0.19524 0.17619 0.16667 0.1619 0.19524 0.11429 0.19048 0.21905 0.17143 0.1619 0.15238 0.21905 0.16667 0.11429 0.18095 0.12857 0.15714 0.1619 0.14286 0.12381 0.20476 0.19048 0.16667 0.1619 0.18095 0.15238 0.21905 0.18095 0.11905 0.17143 0.3619 0.20476 0.16667 0.17619 0.14286 0.19524 0.12857 0.20476 0.14286 0.14286 0.18571 0.18571 0.2 0.11905 0.20476 0.16667 0.14762 0.13333 0.18095 0.17619 0.26667 0.22381 0.19048 0.1619 0.1381 0.14762 0.16667 0.16667 0.1619 0.11429 0.17619 0.14762 0.19048 0.1619 0.17143 0.17619 0.18571 0.18095 0.15714 0.18095 0.21905 0.15714 0.11905 0.21429 0.14762 0.14286 0.17619 0.21905 0.23333 0.23333 0.17143 0.1381 0.18095 0.17619 0.2 0.16667 0.15238 0.14286 0.17143 0.21905 0.15238 0.21905 0.16667 0.1381 0.14286 0.15714 0.14286 0.1381 0.1381 0.15238 0.20952 0.17143 0.21429 0.1381 0.19524 0.15714 0.19048 0.20952 0.19048 0.18095 0.11429 0.13333 0.17143 0.1619 0.17143 0.18095 0.22381 0.1619 0.17619 0.17143 0.18571 0.14762 0.19048 0.21429 0.14762 0.12857 0.2 0.21429 0.17143 0.18571 0.19048 0.19524 0.19524 0.14762 0.19524 0.1619 0.17619 0.16667 0.18095 0.19048 0.15714 0.1619 0.18095 0.14762 0.15714 0.2 0.14286 0.13333 0.17143 0.15714 0.1619 0.17143 0.15714 0.12381 0.16667 0.17619 0.22381 0.1619 0.2381 0.1381 0.18571 0.16667 0.19048 0.12857 0.17143 0.15238 0.16667 0.15238 0.17143 0.15238 0.10952 0.13333 0.16667 0.17143 0.13333 0.17143 0.21905 0.17619 0.1381 0.21429 0.20476 0.15238 0.11905 0.14762 0.15238 0.1381 0.14762 0.22857 0.2619 0.14762 0.19524 0.14762 0.14762 0.047619 0.038095 0.15714 0.19048 0.18571 0.15238 0.14286 0.22381 0.11429 0.16667 0.19524 0.17143 0.16667 0.19524 0.16667 0.17143 0.18571 0.19524 0.20476 0.1381 0.14762 0.15238 0.17143 0.14286 0.14286 0.14762 0.18095 0.2619 0.18095 0.15714 0.17143 0.26667 0.17143 0.22857 0.13333 0.14286 0.19048 0.18571 0.15714 0.17143 0.20952 0.22381 0.17619 0.18095 0.16667 0.12857 0.1619 0.17619 0.1619 0.18095 0.15238 0.20476 0.19524 0.15714 0.11429 0.12857 0.13333 0.17619 0.18095 0.19048 0.22857 0.28571 0.24762 0.19524 0.15238 0.18571 0.12381 0.22857 0.18095 0.14286 0.16667 0.20952 0.14762 0.17143 0.14286 0.12381 0.15714 0.2 0.19048 0.18571 0.12381 0.17143 0.20952 0.19048 0.17619 0.18571 0.1619 0.17143 0.14286 0.23333 0.17619 0.19048 0.1619 0.19048 0.1381 0.20952 0.12381 0.19048 0.13333 0.15714 0.14286 0.20952 0.20952 0.17143 0.13333 0.028571 0.17619 0.20952 0.14286 0.12381 0.16667 0.20952 0.24762 0.15238 0.17143 0.19524 0.16667 0.15238 0.16667 0.1381 0.2 0.12381 0.17143 0.15238 0.22381 0.14286 0.20476 0.15238 0.14762 0.17619 0.13333 0.066667 0.44286 0.19524 0.12381 0.21905 0.19048 0.17619 0.19048 0.16667 0.11429 0.15714 0.20476 0.16667 0.18095 0.18095 0.15714 0.17619 0.1619 0.19524 0.2 0.23333 0.27143 0.17619 0.30952 0.16667 0.12381 0.17143 0.14286 0.15714 0.15714 0.12857 0.14286 0.23333 0.1 0.15714 0.18571 0.15714 0.15714 0.22857 0.15714 0.1381 0.17143 0.21905 0.15714 0.15714 0.17143 0.17143 0.1619 0.15714 0.17619 0.17619 0.12857 0.12381 0.20952 0.11905 0.13333 0.14286 0.17619 0.14762 0.061905 0.1381 0.19524 0.1619 0.16667 0.1619 0.35238 0.1381 0.21429 0.17619 0.18095 0.18095 0.3381 0.39048 0.12857 0.16667 0.18571 0.21905 0.17619 0.22857 0.18571 0.15714 0.17143 0.14762 0.16667 0.19048 0.17143 0.22381 0.15714 0.13333 0.15238 0.11429 0.20476 0.19524 0.17143 0.22381 0.1 0.15714 0.14286 0.18571 0.18571 0.16667 0.18095 0.10952 0.19048 0.1619 0.14286 0.12857 0.14762 0.16667 0.15714 0.14286 0.19048 0.19048 0.19524 0.12381 0.21429 0.17143 0.14762 0.28571 0.25238 0.16667 0.24286 0.13333 0.19524 0.16667 0.30476 0.31905 0.12381 0.17143 0.13333 0.1 0.071429 0.12381 0.19048 0.23333 0.17143 0.10476 0.16667 0.15714 0.16667 0.1381 0.18571 0.11905 0.29524 0.17619 0.15238 0.1381 0.22381 0.12857 0.17143 0.15238 0.17619 0.1381 0.23333 0.16667 0.23333 0.15238 0.17619 0.20952 0.17619 0.22857 0.16667 0.18571 0.14286 0.13333 0.22381 0.18095 0.15714 0.15238 0.1619 0.17619 0.22381 0.15714 0.16667 0.17619 0.12381 0.1619 0.14286 0.14762 0.14286 0.18095 0.11429 0.16667 0.17143 0.14762 0.17143 0.18571 0.13333 0.16667 0.12857 0.10952 0.18095 0.1381 0.2 0.18571 0.21429 0.2 0.15238 0.20476 0.14762 0.16667 0.15238 0.18571 0.12381 0.24762 0.21429 0.20476 0.2 0.1619 0.20952 0.1619 0.20952 0.19524 0.21905 0.19524 0.12857 0.1381 0.21429 0.1619 0.18571 0.1381 0.18571 0.1619 0.10952 0.14762 0.18571 0.25714 0.19524 0.20476 0.15238 0.21905 0.20952 0.15714 0.2381 0.19524 0.11905 0.18095 0.14762 0.19048 0.15238 0.16667 0.15714 0.19048 0.25714 0.15238 0.19048 0.18571 0.23333 0.20952 0.21905 0.1619 0.15714 0.19048 0.17619 0.19048 0.14762 0.20476 0.17143 0.24286 0.19048 0.22381 0.15714 0.17143 0.15714 0.14762 0.18095 0.1619 0.17143 0.21429 0.1619 0.15714 0.12381 0.20476 0.090476 0.17143 0.14286 0.14286 0.13333 0.11905 0.29524 0.22381 0.17143 0.15238 0.22381 0.14286 0.2381 0.17143 0.24286 0.10476 0.1619 0.17619 0.12857 0.15238 0.18095 0.18095 0.17619 0.12857 0.16667 0.13333 0.12857 0.18571 0.18571 0.18571 0.19524 0.15714 0.14286 0.14762 0.17619 0.13333 0.14762 0.14286 0.13333 0.18095 0.14286 0.061905 0.18571 0.2 0.15714 0.19048 0.1381 0.14286 0.17143 0.16667 0.19048 0.18095 0.1619 0.15238 0.14286 0.12857 0.19048 0.1 0.19524 0.18571 0.14286 0.1381 0.1619 0.18095 0.16667 0.21429 0.14286 0.20476 0.15238 0.21429 0.18571 0.14762 0.16667 0.1619 0.23333 0.11905 0.14762 0.23333 0.1381 0.16667 0.2 0.2 0.12857 0.19048 0.18571 0.1381 0.19048 0.14762 0.1619 0.1381 0.17143 0.15238 0.1381 0.2 0.17619 0.15238 0.20952 0.17143 0.19524 0.18095 0.17143 0.24762 0.11905 0.19524 0.16667 0.18571 0.21429 0.13333 0.1619 0.20952 0.12857 0.11905 0.14762 0.24286 0.18095 0.15714 0.18095 0.14762 0.13333 0.2 0.17143 0.2381 0.16667 0.15714 0.19524 0.18095 0.1381 0.14762 0.028571 0.15238 0.11429 0.19048 0.17619 0.3381 0.20476 0.14762 0.11905 0.22381 0.12857 0.22857 0.1381 0.11905 0.18095 0.17619 0.21905 0.16667 0.21429 0.1619 0.1619 0.17619 0.20476 0.14286 0.18095 0.25238 0.15714 0.15714 0.16667 0.24286 0.14286 0.15714 0.17619 0.24762 0.19524 0.15238 0.18095 0.12381 0.17143 0.20952 0.19524 0.21429 0.16667 0.23333 0.32857 0.39048 0.32857 0.32381 0.3381 0.36667 0.30476 0.35714 0.29048 0.35714 0.35238 0.35238 0.33333 0.37143 0.27143 0.35714 0.17619 0.37619 0.30952 0.3619 0.38095 0.27143 0.37143 0.34286 0.41429 0.32381 0.38095 0.3381 0.34286 0.15238 0.17619 0.22381 0.20952 0.19048 0.40476 0.32857 0.35714 0.31905 0.31429 0.41429 0.36667 0.35714 0.33333 0.32381 0.41905 0.31905 0.32381 0.38571 0.37619 0.36667 0.35238 0.33333 0.34762 0.34286 0.3619 0.35238 0.20476 0.34762 0.37619 0.35238 0.19048 0.37143 0.3619 0.34286 0.38571 0.4 0.35238 0.35238 0.3381 0.17619 0.19048 0.37143 0.34762 0.39524 0.37619 0.34286 0.20476 0.41429 0.4 0.26667 0.30952 0.35238 0.32857 0.32857 0.22381 0.31905 0.3619 0.39048 0.16667 0.30952 0.34762 0.35238 0.30952 0.34762 0.3 0.32857 0.3381 0.35714 0.36667 0.32857 0.33333 0.3381 0.34762 0.4 0.4381 0.35714 0.11905 0.35714 0.35238 0.4 0.37619 0.32857 0.40952 0.21905 0.30476 0.32857 0.34286 0.37143 0.14762 0.36667 0.34762 0.43333 0.21429 0.34762 0.40952 0.38571 0.39524 0.3619 0.40476 0.37143 0.30952 0.41429 0.1619 0.31905 0.41429 0.11905 0.34762 0.3 0.3619 0.41429 0.37143 0.41429 0.32381 0.3619 0.3381 0.38095 0.2 0.32381 0.34286 0.17619 0.32857 0.41429 0.36667 0.38095 0.38571 0.35238 0.3 0.3619 0.41429 0.33333 0.35714 0.41429 0.21429 0.39048 0.32381 0.34762 0.41429 0.32857 0.3381 0.36667 0.32857 0.35714 0.34762 0.3381 0.41905 0.4 0.35238 0.4 0.37143 0.3 0.30476 0.34762 0.34286 0.33333 0.31905 0.14286 0.37143 0.34286 0.40952 0.41905 0.29048 0.32381 0.39524 0.15714 0.19524 0.32857 0.36667 0.40952 0.38571 0.29524 0.32857 0.35238 0.29524 0.31905 0.34762 0.37619 0.35238 0.28095 0.35238 0.17619 0.16667 0.14286 0.1619 0.1619 0.19524 0.21905 0.14762 0.19048 0.2 0.20476 0.19524 0.15238 0.25238 0.20952 0.15238 0.22381 0.20476 0.13333 0.17619 0.15714 0.19048 0.19048 0.2619 0.19048 0.17143 0.20952 0.17143 0.12381 0.14762 0.17143 0.16667 0.15714 0.26667 0.12381 0.19524 0.19524 0.1381 0.16667 0.15714 0.14762 0.17143 0.20952 0.21429 0.1381 0.14762 0.15238 0.20476 0.19524 0.24286 0.18095 0.13333 0.15714 0.18095 0.24286 0.19048 0.17143 0.15714 0.15238 0.15238 0.18095 0.1619 0.16667 0.14286 0.11429 0.17619 0.25238 0.19524 0.1619 0.20952 0.15714 0.15238 0.19048 0.20476 0.15714 0.22381 0.16667 0.20952 0.14286 0.1619 0.18571 0.17619 0.15714 0.17143 0.1619 0.15238 0.14762 0.1619 0.16667 0.21429 0.12381 0.1619 0.22381 0.15238 0.14762 0.13333 0.24762 0.2381 0.17619 0.19048 0.15238 0.15238 0.2 0.18571 0.19048 0.14762 0.20476 0.17143 0.11905 0.15238 0.14762 0.2 0.15714 0.1619 0.15238 0.2 0.2 0.17143 0.14286 0.1381 0.19524 0.17143 0.14286 0.17619 0.24762 0.21429 0.19524 0.17619 0.1381 0.10476 0.13333 0.15238 0.13333 0.11429 0.16667 0.20952 0.15238 0.20476 0.12857 0.21905 0.1619 0.18571 0.15714 0.17619 0.11905 0.10952 0.18095 0.18571 0.15238 0.18095 0.18095 0.15714 0.23333 0.17143 0.1619 0.18571 0.18571 0.1381 0.25238 0.19048 0.1619 0.12381 0.17619 0.2 0.21905 0.16667 0.19048 0.17619 0.14286 0.15714 0.15238 0.090476 0.12857 0.17619 0.24762 0.15238 0.17619 0.13333 0.1381 0.12857 0.14762 0.15238 0.18095 0.17143 0.13333 0.19048 0.16667 0.20476 0.19048 0.20476 0.16667 0.17143 0.13333 0.15238 0.15714 0.20476 0.24286 0.11905 0.17143 0.17143 0.14762 0.16667 0.19048 0.18571 0.1619 0.18095 0.19048 0.2 0.12381 0.19048 0.15714 0.17143 0.12381 0.17143 0.15714 0.11429 0.25238 0.17619 0.12857 0.028571 0.18571 0.20476 0.2 0.18571 0.18571 0.17619 0.1381 0.15238 0.17619 0.18571 0.15238 0.20476 0.19048 0.20476 0.18571 0.16667 0.22857 0.1619 0.17143 0.15238 0.1619 0.18095 0.20476 0.1381 0.14286 0.1381 0.2 0.19048 0.16667 0.1619 0.21429 0.2 0.17143 0.14762 0.22381 0.18095 0.18095 0.22857 0.15714 0.19048 0.22381 0.16667 0.3 0.22381 0.21905 0.2 0.15714 0.17619 0.16667 0.18095 0.13333 0.14286 0.14286 0.12857 0.14762 0.23333 0.20476 0.1619 0.14762 0.1381 0.13333 0.19524 0.12857 0.17143 0.13333 0.21429 0.20952 0.21429 0.1619 0.14762 0.19048 0.14286 0.14762 0.18571 0.15714 0.17143 0.12857 0.17619 0.11905 0.17619 0.21429 0.10476 0.19048 0.19048 0.18571 0.17143 0.20476 0.17143 0.19524 0.24762 0.15238 0.19048 0.17143 0.16667 0.14286 0.17143 0.18571 0.17143 0.16667 0.21429 0.15238 0.16667 0.25714 0.2381 0.1381 0.13333 0.16667 0.014286 0.11429 0.23333 0.16667 0.18571 0.23333 0.085714 0.20476 0.20476 0.16667 0.21905 0.17143 0.14762 0.16667 0.17619 0.12381 0.19524 0.17143 0.17619 0.16667 0.14762 0.19048 0.14286 0.14762 0.18571 0.10952 0.11905 0.25714 0.1619 0.19048 0.15238 0.14286 0.19048 0.18571 0.2 0.15238 0.20952 0.19048 0.22857 0.15714 0.18571 0.17143 0.047619 0.17143 0.1619 0.14762 0.2381 0.17143 0.20476 0.14762 0.20952 0.066667 0.1381 0.14286 0.20952 0.15714 0.12381 0.18571 0.1381 0.23333 0.17143 0.16667 0.19048 0.15238 0.22857 0.19524 0.20952 0.17143 0.14286 0.10952 0.15238 0.18571 0.19524 0.15714 0.17619 0.1619 0.18095 0.1619 0.13333 0.20952 0.12857 0.19048 0.17619 0.17619 0.14762 0.14286 0.1381 0.17143 0.19048 0.18571 0.25714 0.18095 0.19048 0.14286 0.14762 0.18571 0.19524 0.14762 0.18571 0.19524 0.18571 0.14286 0.18095 0.17619 0.25238 0.11905 0.23333 0.2 0.14286 0.12857 0.13333 0.12381 0.15714 0.15714 0.090476 0.17619 0.1619 0.15714 0.12857 0.17619 0.14286 0.1619 0.18095 0.2619 0.1381 0.17143 0.14762 0.15714 0.25238 0.18095 0.22381 0.14762 0.16667 0.18095 0.11905 0.2381 0.20476 0.19524 0.080952 0.17619 0.17619 0.19048 0.14286 0.14762 0.18571 0.19048 0.15714 0.2 0.18571 0.14286 0.12857 0.16667 0.17619 0.14762 0.17143 0.20476 0.18095 0.2 0.1619 0.20476 0.14762 0.20476 0.15238 0.17619 0.1381 0.19048 0.18095 0.14286 0.21429 0.15238 0.19048 0.17143 0.14762 0.14286 0.12857 0.19048 0.19524 0.20952 0.12857 0.13333 0.12381 0.14286 0.1619 0.2 0.30476 0.24762 0.14762 0.19524 0.1619 0.1381 0.16667 0.14286 0.19524 0.13333 0.14286 0.12857 0.17619 0.14762 0.16667 0.22381 0.17143 0.25238 0.1619 0.014286 0.19524 0.15714 0.18571 0.21905 0.19524 0.17619 0.19048 0.18571 0.17143 0.1619 0.11429 0.17143 0.21429 0.20952 0.1619 0.21429 0.17619 0.14286 0.11905 0.20476 0.13333 0.14762 0.19524 0.19048 0.1619 0.20476 0.24762 0.17143 0.15714 0.16667 0.1381 0.16667 0.1619 0.12857 0.14762 0.15238 0.15714 0.17619 0.052381 0.20952 0.19048 0.17619 0.15238 0.18095 0.15238 0.17619 0.20476 0.028571 0.13333 0.15238 0.19524 0.13333 0.1619 0.1381 0.1381 0.12857 0.15238 0.14762 0.20952 0.17619 0.19048 0.16667 0.19048 0.25238 0.12857 0.24762 0.17143 0.15238 0.15238 0.15714 0.1619 0.17143 0.17619 0.21905 0.17619 0.19048 0.19048 0.22857 0.16667 0.15238 0.18095 0.15238 0.17143 0.14762 0.20952 0.18571 0.20476 0.1619 0.1619 0.19524 0.13333 0.18095 0.15714 0.17143 0.16667 0.1619 0.19524 0.1381 0.14286 0.17143 0.1619 0.19524 0.15714 0.14762 0.19524 0.1619 0.14286 0.19048 0.18571 0.21429 0.19524 0.14762 0.17619 0.1619 0.18571 0.23333 0.2 0.16667 0.18095 0.19048 0.14762 0.22857 0.17619 0.11905 0.17619 0.21429 0.24286 0.19048 0.15238 0.12381 0.17619 0.13333 0.21429 0.15238 0.15238 0.2 0.1619 0.15238 0.18571 0.11429 0.2 0.12857 0.14762 0.14762 0.12857 0.15238 0.17143 0.12857 0.15238 0.16667 0.15714 0.19524 0.22381 0.2 0.14762 0.18095 0.14762 0.19048 0.15238 0.13333 0.14286 0.12381 0.18571 0.16667 0.24286 0.11905 0.18571 0.14762 0.14762 0.15714 0.14762 0.14286 0.1381 0.15714 0.15714 0.18571 0.19524 0.18095 0.16667 0.2 0.22381 0.16667 0.16667 0.16667 0.2 0.15714 0.20476 0.14762 0.13333 0.17619 0.20476 0.20476 0.17143 0.1381 0.15238 0.1619 0.18571 0.15714 0.17143 0.12381 0.19524 0.20952 0.21429 0.2 0.12381 0.16667 0.21429 0.12381 0.17619 0.20952 0.19048 0.21905 0.2 0.14762 0.17143 0.15714 0.18095 0.18571 0.19524 0.1381 0.22857 0.20952 0.14286 0.21429 0.14762 0.16667 0.20952 0.16667 0.12857 0.13333 0.1381 0.17143 0.15714 0.16667 0.21905 0.1619 0.11905 0.16667 0.21905 0.14286 0.11905 0.15714 0.16667 0.16667 0.14286 0.18571 0.07619 0.20476 0.1381 0.22381 0.080952 0.20952 0.2 0.16667 0.15714 0.2 0.12381 0.1619 0.15238 0.20476 0.18095 0.16667 0.12381 0.20952 0.17143 0.23333 0.18571 0.19048 0.16667 0.17143 0.1619 0.14762 0.19524 0.1381 0.12857 0.18095 0.16667 0.19524 0.20952 0.19524 0.17619 0.18095 0.17143 0.21905 0.20476 0.2 0.17619 0.27143 0.14286 0.1619 0.19524 0.21429 0.2381 0.11905 0.15238 0.1619 0.13333 0.2 0.18095 0.11905 0.15714 0.21905 0.14762 0.15238 0.17143 0.21429 0.19048 0.1619 0.18095 0.15238 0.15238 0.16667 0.20476 0.21905 0.17619 0.18095 0.18571 0.18571 0.15714 0.22381 0.19048 0.28095 0.14762 0.17143 0.13333 0.17143 0.19048 0.17619 0.16667 0.2 0.07619 0.22381 0.20476 0.2 0.18571 0.24762 0.18571 0.1381 0.16667 0.21905 0.19524 0.14286 0.19048 0.21905 0.15714 0.16667 0.2381 0.21905 0.2 0.18095 0.19048 0.14286 0.18571 0.21905 0.1619 0.14286 0.2381 0.24762 0.19524 0.20476 0.20476 0.15238 0.17619 0.15714 0.20476 0.16667 0.19048 0.16667 0.18095 0.14286 0.11429 0.19524 0.1619 0.11905 0.17619 0.1619 0.16667 0.15714 0.21905 0.18571 0.18095 0.18571 0.17619 0.21429 0.18571 0.17143 0.24286 0.17619 0.18095 0.057143 0.35714 0.38571 0.35714 0.34762 0.36667 0.21429 0.21429 0.41905 0.36667 0.35714 0.31429 0.3381 0.30952 0.3381 0.3381 0.30476 0.34286 0.34286 0.17143 0.4 0.35714 0.34286 0.31905 0.35238 0.34762 0.17619 0.34286 0.40476 0.15714 0.16667 0.36667 0.33333 0.3381 0.36667 0.30952 0.22857 0.32381 0.35238 0.40952 0.42857 0.34286 0.3619 0.33333 0.3619 0.3 0.3619 0.35714 0.3381 0.38571 0.31429 0.31429 0.32857 0.27619 0.35238 0.33333 0.34762 0.35714 0.35714 0.31429 0.35238 0.15238 0.38571 0.3381 0.3381 0.21905 0.36667 0.38571 0.31429 0.34762 0.34762 0.42857 0.35238 0.34762 0.35714 0.18095 0.37619 0.39048 0.32857 0.37619 0.41429 0.29048 0.34762 0.35238 0.30476 0.37619 0.31905 0.34762 0.34286 0.37619 0.38095 0.4 0.38095 0.2 0.30952 0.20952 0.3619 0.32381 0.14762 0.28571 0.30476 0.36667 0.34286 0.31905 0.32857 0.35714 0.32381 0.30476 0.2 0.38095 0.30952 0.35714 0.27143 0.39048 0.36667 0.32857 0.33333 0.33333 0.34286 0.37619 0.3381 0.30952 0.35238 0.31905 0.31429 0.37619 0.34762 0.31905 0.31429 0.30952 0.34762 0.37619 0.39048 0.34286 0.35238 0.36667 0.39048 0.30476 0.38095 0.34286 0.38095 0.22381 0.14286 0.31905 0.31429 0.40952 0.32381 0.42857 0.32857 0.44762 0.35714 0.32857 0.3619 0.31905 0.32381 0.3 0.32857 0.31905 0.40952 0.34286 0.30476 0.36667 0.38095 0.29048 0.30952 0.34286 0.35714 0.32857 0.31429 0.37619 0.39524 0.31905 0.32381 0.40952 0.37619 0.3619 0.35714 0.35714 0.30476 0.32857 0.44762 0.16667 0.36667 0.36667 0.21429 0.35238 0.3381 0.20476 0.3 0.3619 0.32857 0.21429 0.35714 0.3619 0.1381 0.37619 0.37619 0.35714 0.3 0.39048 0.30476 0.3381 0.32381 0.29524 0.3381 0.3619 0.32857 0.32381 0.36667 0.30952 0.3 0.15238 0.1381 0.14286 0.34762 0.39524 0.37143 0.39524 0.40476 0.33333 0.18571 0.35238 0.41905 0.33333 0.11905 0.30476 0.3381 0.32381 0.25238 0.34286 0.40476 0.34286 0.40952 0.36667 0.37143 0.4 0.35714 0.3381 0.41905 0.34286 0.2619 0.30476 0.34762 0.12857 0.19048 0.36667 0.37143 0.17619 0.37619 0.1381 0.37143 0.36667 0.12381 0.31429 0.12857 0.30476 0.35714 0.31905 0.36667 0.37143 0.31905 0.34286 0.35238 0.39048 0.20952 0.20476 0.20476 0.17619 0.15238 0.19048 0.13333 0.18095 0.14286 0.15714 0.16667 0.1619 0.1381 0.18571 0.17619 0.16667 0.019048 0.15714 0.14762 0.1619 0.17619 0.15238 0.17619 0.15238 0.17143 0.1381 0.19524 0.1381 0.16667 0.1619 0.12857 0.17619 0.14286 0.19524 0.24762 0.17619 0.20952 0.19524 0.18095 0.17143 0.34286 0.19048 0.14762 0.17143 0.17619 0.18571 0.2 0.17143 0.1381 0.15714 0.18095 0.25714 0.14286 0.14762 0.33333 0.12857 0.17143 0.19048 0.17619 0.19524 0.15714 0.1381 0.1381 0.14286 0.16667 0.15238 0.1381 0.21429 0.1381 0.41905 0.13333 0.11905 0.1 0.1619 0.1381 0.17143 0.11429 0.24762 0.1381 0.1381 0.20952 0.17619 0.15238 0.14762 0.18571 0.21429 0.2 0.16667 0.16667 0.12857 0.14762 0.16667 0.2 0.16667 0.17143 0.1619 0.13333 0.1381 0.19524 0.2 0.15238 0.17619 0.15238 0.16667 0.16667 0.21905 0.15238 0.20952 0.14286 0.12381 0.2 0.14286 0.17143 0.14286 0.15714 0.17619 0.18095 0.12381 0.1381 0.2 0.21905 0.14286 0.19048 0.15238 0.23333 0.1381 0.17143 0.14286 0.25238 0.14286 0.14286 0.1381 0.17619 0.21429 0.1381 0.18571 0.095238 0.21429 0.16667 0.2 0.19048 0.21905 0.20952 0.20476 0.18571 0.12857 0.20476 0.20476 0.18095 0.17619 0.16667 0.17619 0.12381 0.1381 0.1619 0.17619 0.19048 0.15238 0.18095 0.10952 0.17143 0.10952 0.1381 0.23333 0.15714 0.19048 0.21429 0.19048 0.20476 0.15714 0.19048 0.15238 0.17619 0.14286 0.13333 0.11429 0.2 0.20952 0.2 0.1381 0.15714 0.21905 0.17619 0.1619 0.15238 0.1381 0.18095 0.1381 0.17619 0.18571 0.15238 0.19048 0.15238 0.18571 0.19524 0.21429 0.14286 0.14286 0.15714 0.15238 0.23333 0.18095 0.19048 0.17143 0.1619 0.19048 0.1381 0.22857 0.18095 0.18571 0.17143 0.14762 0.21905 0.3 0.19048 0.19048 0.2619 0.27619 0.19524 0.19524 0.15714 0.12857 0.14286 0.20476 0.16667 0.15238 0.12381 0.1619 0.17143 0.17619 0.16667 0.15714 0.19524 0.10476 0.14762 0.21905 0.15714 0.19524 0.18571 0.18095 0.2 0.1381 0.20952 0.18095 0.17143 0.14286 0.16667 0.2 0.1381
0.18571 0.92381 0.28571 0.31429 0.31429 0.2619 0.24762 0.22381 0.15714 0.18095 0.21429 0.15714 0.17143 0.36667 0.3 0.25238 0.2619 0.30476 0.32857 0.30952 0.2619 0.44286 0.25238 0.2381 0.15714 0.31429 0.38095 0.2619 0.3 0.31429 0.3381 0.28095 0.28095 0.28571 0.35238 0.3 0.31429 0.2619 0.28095 0.30476 0.33333 0.34286 0.3381 0.30476 0.25714 0.29048 0.21429 0.32381 0.29048 0.3 0.3 0.31429 0.25714 0.34762 0.35238 0.27143 0.3 0.28095 0.39048 0.32857 0.27619 0.31905 0.30476 0.3619 0.33333 0.26667 0.29048 0.3381 0.31905 0.2381 0.3381 0.3381 0.28571 0.30952 0.2619 0.28095 0.2619 0.30476 0.29048 0.28095 0.38571 0.33333 0.31905 0.27143 0.22381 0.30952 0.30952 0.23333 0.25238 0.30476 0.25238 0.27619 0.24762 0.25238 0.25238 0.3381 0.32857 0.38095 0.31905 0.29048 0.35238 0.37619 0.3 0.24762 0.29524 0.26667 0.31905 0.27143 0.32381 0.3619 0.23333 0.1619 0.29048 0.27143 0.30476 0.32857 0.30476 0.3381 0.32381 0.24762 0.26667 0.32857 0.24286 0.28571 0.21429 0.36667 0.32857 0.30476 0.23333 0.30476 0.30476 0.29048 0.3381 0.31429 0.28095 0.30476 0.29524 0.29524 0.24286 0.33333 0.35714 0.25238 0.25714 0.48095 0.3381 0.27143 0.30476 0.3619 0.3619 0.31905 0.3 0.24762 0.3619 0.30476 0.37143 0.3619 0.30476 0.33333 0.31905 0.35714 0.28571 0.24286 0.2619 0.2381 0.3 0.29524 0.33333 0.27143 0.42381 0.25714 0.2619 0.32857 0.35714 0.33333 0.41429 0.27143 0.32857 0.26667 0.28571 0.25714 0.32857 0.27619 0.32857 0.29524 0.32381 0.27619 0.29524 0.34762 0.19524 0.26667 0.24762 0.29048 0.32857 0.24762 0.31905 0.26667 0.30952 0.2619 0.27143 0.27619 0.29524 0.3 0.16667 0.27143 0.37143 0.35714 0.29048 0.3 0.29524 0.30952 0.28095 0.32381 0.26667 0.24286 0.24762 0.2 0.22857 0.32857 0.3 0.25714 0.32381 0.35714 0.24762 0.19048 0.30476 0.29524 0.29048 0.29048 0.31429 0.3 0.32857 0.28571 0.31429 0.29524 0.30476 0.3381 0.27619 0.31905 0.1619 0.3381 0.31429 0.24762 0.25714 0.27143 0.27619 0.27143 0.21429 0.30476 0.24286 0.3 0.2 0.21429 0.32381 0.29524 0.2619 0.34762 0.27619 0.31429 0.27619 0.31429 0.32381 0.29524 0.19524 0.25238 0.29048 0.30476 0.32857 0.29524 0.30476 0.29048 0.29048 0.3381 0.23333 0.25714 0.44286 0.29048 0.32857 0.28095 0.3 0.27619 0.29524 0.3619 0.2 0.25238 0.34286 0.24762 0.33333 0.31905 0.24286 0.3 0.29524 0.30476 0.24762 0.23333 0.28571 0.32857 0.3 0.2619 0.3 0.30476 0.32381 0.25714 0.25714 0.29048 0.3381 0.28095 0.28095 0.27143 0.31429 0.28095 0.3381 0.32857 0.29524 0.26667 0.24286 0.2619 0.25714 0.22381 0.31905 0.34762 0.24762 0.28571 0.32381 0.24762 0.27143 0.28095 0.32381 0.33333 0.28095 0.25238 0.28095 0.3381 0.33333 0.27143 0.30476 0.26667 0.32857 0.3381 0.29524 0.24286 0.27143 0.30476 0.29524 0.29524 0.31429 0.34286 0.35714 0.24762 0.28095 0.32381 0.31429 0.30476 0.30476 0.28571 0.31905 0.3 0.38571 0.3381 0.2619 0.25714 0.25714 0.27619 0.27619 0.29048 0.3381 0.28095 0.35714 0.36667 0.36667 0.2619 0.29048 0.29524 0.28095 0.31905 0.21429 0.28571 0.2619 0.39048 0.2619 0.2619 0.2619 0.34762 0.31905 0.29048 0.3 0.30952 0.27619 0.24762 0.21905 0.20476 0.30476 0.25714 0.16667 0.2619 0.24286 0.32381 0.28095 0.31905 0.30952 0.28095 0.3 0.30952 0.27143 0.31429 0.34286 0.29048 0.2619 0.24762 0.38571 0.27143 0.26667 0.31905 0.25238 0.35238 0.31905 0.25238 0.31905 0.27143 0.30952 0.32857 0.30476 0.25238 0.27143 0.29048 0.27143 0.31905 0.27143 0.29524 0.28095 0.29048 0.37143 0.32381 0.31905 0.27143 0.28095 0.18095 0.3 0.27619 0.25714 0.31905 0.31905 0.31429 0.38571 0.32381 0.30952 0.26667 0.32857 0.29048 0.36667 0.31905 0.31905 0.27143 0.35238 0.4619 0.27143 0.3 0.3 0.32381 0.32381 0.21429 0.31905 0.27619 0.32381 0.31429 0.18571 0.12381 0.29524 0.27619 0.37143 0.29048 0.27143 0.29524 0.24762 0.2381 0.2619 0.27619 0.27619 0.28095 0.29524 0.34286 0.30476 0.27619 0.27143 0.27619 0.32381 0.32857 0.24762 0.29524 0.3 0.34762 0.29048 0.3 0.2381 0.34762 0.30952 0.38571 0.27143 0.37619 0.28095 0.30476 0.27143 0.29048 0.18571 0.30952 0.2619 0.3381 0.28095 0.34286 0.28571 0.24762 0.2619 0.25714 0.37143 0.37619 0.32381 0.2 0.25238 0.28095 0.34762 0.25714 0.24286 0.36667 0.3 0.32381 0.30476 0.32857 0.25238 0.39524 0.30476 0.3 0.32381 0.27619 0.30476 0.31905 0.35714 0.3 0.37143 0.35238 0.25714 0.26667 0.32857 0.3381 0.27143 0.19048 0.24762 0.23333 0.26667 0.29048 0.32857 0.27619 0.27619 0.25238 0.31905 0.26667 0.27143 0.28095 0.30476 0.28095 0.28571 0.2619 0.2619 0.32381 0.27143 0.20476 0.27619 0.31905 0.27619 0.2619 0.27619 0.30476 0.30952 0.30952 0.29524 0.22857 0.28571 0.32381 0.34762 0.29048 0.31905 0.37619 0.34762 0.29524 0.32381 0.28571 0.31429 0.25714 0.25238 0.30476 0.27143 0.36667 0.28095 0.28095 0.24286 0.31905 0.28095 0.3 0.27143 0.2619 0.3 0.25714 0.32857 0.35714 0.2619 0.29048 0.24762 0.27143 0.29524 0.27619 0.29048 0.25238 0.28095 0.28571 0.25238 0.29048 0.21905 0.30476 0.37143 0.28095 0.38095 0.28571 0.31429 0.3381 0.28095 0.25714 0.3619 0.34286 0.28095 0.37619 0.32857 0.34762 0.31905 0.26667 0.29524 0.26667 0.34762 0.25238 0.34762 0.26667 0.25714 0.30476 0.2381 0.27619 0.31905 0.29048 0.31429 0.32857 0.23333 0.32857 0.28571 0.16667 0.30476 0.29524 0.16667 0.28095 0.31905 0.3619 0.30476 0.32857 0.3 0.32381 0.27143 0.29048 0.31429 0.3 0.27143 0.34286 0.3381 0.4 0.28095 0.35238 0.25714 0.25238 0.28571 0.23333 0.3 0.28571 0.27619 0.27619 0.24762 0.31905 0.28571 0.24286 0.34762 0.3381 0.32857 0.24762 0.26667 0.2619 0.28095 0.28571 0.32381 0.23333 0.2381 0.30952 0.31429 0.38571 0.30476 0.3 0.36667 0.26667 0.33333 0.29524 0.33333 0.3 0.24762 0.25714 0.24286 0.26667 0.35714 0.36667 0.36667 0.29524 0.2381 0.32857 0.29048 0.33333 0.28095 0.35238 0.3 0.27143 0.23333 0.33333 0.28571 0.29048 0.27619 0.27143 0.36667 0.28571 0.2619 0.3381 0.28095 0.30952 0.36667 0.29524 0.33333 0.32381 0.26667 0.28095 0.28095 0.34286 0.2619 0.26667 0.31429 0.34286 0.27619 0.31905 0.16667 0.12857 0.18571 0.29048 0.36667 0.22381 0.21429 0.3 0.26667 0.27143 0.3381 0.27619 0.29048 0.27619 0.31905 0.25714 0.32381 0.28095 0.29048 0.3619 0.28095 0.22857 0.3381 0.31429 0.30476 0.31905 0.29524 0.29524 0.22381 0.28095 0.25238 0.27143 0.24286 0.1619 0.39524 0.31905 0.21429 0.32381 0.2381 0.26667 0.27143 0.28095 0.28095 0.27619 0.31429 0.3 0.34762 0.27619 0.27143 0.35714 0.29524 0.29048 0.32381 0.29524 0.34286 0.2619 0.29048 0.27143 0.31905 0.31905 0.3 0.31429 0.3 0.29048 0.34286 0.3 0.31905 0.25238 0.28095 0.32381 0.2619 0.2619 0.35714 0.33333 0.2619 0.24762 0.28095 0.27143 0.28571 0.30476 0.27143 0.30476 0.25714 0.31905 0.22857 0.31905 0.31429 0.29524 0.3 0.3 0.2619 0.30952 0.25714 0.28571 0.2619 0.2619 0.30476 0.31905 0.25714 0.32857 0.27143 0.25238 0.29048 0.32857 0.35238 0.3381 0.34286 0.31905 0.30952 0.2619 0.27619 0.25714 0.19048 0.31429 0.32381 0.26667 0.27143 0.35714 0.32381 0.37619 0.3 0.26667 0.27619 0.30476 0.26667 0.32857 0.28095 0.3 0.33333 0.34762 0.2381 0.29048 0.28095 0.2381 0.3 0.28571 0.31905 0.25238 0.32381 0.27619 0.30476 0.25714 0.28095 0.28095 0.30476 0.2619 0.26667 0.24762 0.29524 0.2381 0.27143 0.25714 0.28571 0.25714 0.19048 0.29524 0.26667 0.30476 0.43333 0.30952 0.34762 0.2381 0.46667 0.30952 0.25238 0.25238 0.25238 0.32381 0.30952 0.26667 0.32381 0.29048 0.26667 0.27143 0.2619 0.26667 0.35238 0.29524 0.32381 0.25238 0.29048 0.23333 0.32857 0.35238 0.27143 0.25714 0.34286 0.25714 0.24286 0.32381 0.3619 0.26667 0.25238 0.38571 0.30476 0.28571 0.28095 0.2619 0.28095 0.34286 0.34762 0.28571 0.28571 0.36667 0.25714 0.30476 0.22381 0.33333 0.29524 0.27143 0.38571 0.32857 0.24762 0.29524 0.28571 0.3 0.28571 0.25714 0.28571 0.25714 0.31905 0.26667 0.25714 0.27143 0.24762 0.25714 0.30476 0.3 0.30476 0.40952 0.35714 0.30952 0.31905 0.20952 0.25238 0.32857 0.2381 0.31429 0.25238 0.29048 0.34762 0.25238 0.34762 0.3381 0.37619 0.31905 0.27143 0.24286 0.30476 0.27143 0.28571 0.33333 0.27619 0.22857 0.27619 0.27143 0.23333 0.27143 0.32857 0.29048 0.35714 0.29524 0.25714 0.24762 0.25714 0.32381 0.26667 0.31429 0.25714 0.25238 0.27143 0.28571 0.26667 0.34286 0.32857 0.16667 0.12857 0.27619 0.25714 0.28571 0.32857 0.27619 0.24762 0.29048 0.30952 0.26667 0.2619 0.29048 0.28571 0.31429 0.30952 0.32381 0.27619 0.28571 0.31905 0.30952 0.28095 0.24762 0.29524 0.31429 0.27619 0.24762 0.30476 0.28095 0.20476 0.32857 0.26667 0.3 0.28571 0.32857 0.24286 0.31905 0.30952 0.25714 0.38095 0.38095 0.27619 0.30952 0.35238 0.38571 0.29524 0.30476 0.28571 0.30476 0.28571 0.27619 0.3381 0.32381 0.2619 0.30476 0.28571 0.31429 0.27143 0.36667 0.3381 0.29524 0.22381 0.21429 0.3 0.27143 0.29524 0.29524 0.33333 0.25238 0.29048 0.31429 0.32381 0.37619 0.32381 0.28095 0.24286 0.29048 0.3 0.28095 0.30476 0.27619 0.32381 0.24286 0.30952 0.28095 0.28571 0.34286 0.2381 0.35714 0.28571 0.28095 0.32857 0.29048 0.29524 0.30952 0.2381 0.29524 0.31429 0.24762 0.3 0.3 0.35714 0.34762 0.31429 0.30476 0.13333 0.31905 0.2381 0.28095 0.27619 0.24286 0.24762 0.28095 0.31429 0.24762 0.30476 0.31429 0.27143 0.27619 0.24762 0.30476 0.24286 0.29048 0.22381 0.2619 0.29048 0.4 0.27143 0.27143 0.29048 0.27619 0.18095 0.16667 0.34286 0.25238 0.27143 0.22857 0.3 0.31905 0.34286 0.29048 0.31429 0.28571 0.30476 0.3381 0.3 0.31905 0.25714 0.3 0.27619 0.38571 0.29048 0.30476 0.27619 0.19048 0.2619 0.2619 0.25714 0.29524 0.25714 0.25238 0.28571 0.33333 0.28095 0.28095 0.32381 0.24286 0.23333 0.29048 0.3381 0.2619 0.32857 0.24762 0.30952 0.30952 0.3 0.31905 0.27619 0.28095 0.29048 0.2619 0.30952 0.28095 0.34762 0.29048 0.29524 0.3 0.29048 0.22857 0.30476 0.28095 0.31905 0.29524 0.34762 0.3 0.3 0.17619 0.25238 0.28095 0.4381 0.24762 0.30952 0.26667 0.13333 0.24762 0.29048 0.31905 0.35714 0.37619 0.28095 0.2619 0.26667 0.32857 0.22857 0.34762 0.27143 0.30952 0.32857 0.31429 0.2619 0.34762 0.2619 0.22857 0.27619 0.27143 0.32381 0.30952 0.3381 0.2619 0.28571 0.34286 0.30952 0.31429 0.32381 0.30952 0.24762 0.27619 0.20476 0.30476 0.35238 0.32381 0.26667 0.30476 0.3381 0.25714 0.28571 0.30476 0.29524 0.22857 0.19524 0.32857 0.3381 0.30952 0.27619 0.26667 0.27619 0.12857 0.18095 0.31429 0.29524 0.29048 0.27143 0.22381 0.31905 0.28095 0.29048 0.3 0.27619 0.33333 0.34762 0.28095 0.3 0.92381 0.25238 0.2619 0.40952 0.2619 0.2381 0.32381 0.29048 0.25238 0.27619 0.29048 0.30952 0.31429 0.38571 0.32857 0.34286 0.27143 0.25238 0.31429 0.2619 0.24762 0.33333 0.33333 0.25714 0.35714 0.27143 0.2619 0.28095 0.3 0.28095 0.3381 0.30476 0.4381 0.39524 0.33333 0.28095 0.27619 0.31429 0.30476 0.34762 0.29048 0.30476 0.32857 0.32381 0.35238 0.31429 0.37143 0.33333 0.26667 0.30476 0.28095 0.30476 0.30476 0.32857 0.30952 0.34286 0.33333 0.28095 0.29524 0.33333 0.27619 0.3381 0.2619 0.27619 0.31429 0.28571 0.32857 0.35714 0.29524 0.32857 0.31905 0.41429 0.25238 0.29524 0.28095 0.35714 0.38571 0.34286 0.28095 0.29524 0.27143 0.28095 0.22857 0.29048 0.2619 0.29048 0.28095 0.37619 0.4 0.27143 0.28571 0.28571 0.31429 0.27143 0.31905 0.25238 0.34762 0.2381 0.28571 0.27143 0.31905 0.38571 0.31905 0.34286 0.28095 0.30476 0.2619 0.26667 0.35714 0.36667 0.30476 0.2619 0.3 0.28571 0.3619 0.28571 0.28095 0.28571 0.25714 0.25238 0.29048 0.30952 0.29524 0.31905 0.24762 0.25714 0.2381 0.27619 0.32381 0.32381 0.27619 0.26667 0.27619 0.25714 0.29524 0.27619 0.28095 0.20476 0.21905 0.29524 0.24762 0.31905 0.29524 0.33333 0.20476 0.35238 0.35238 0.3 0.29048 0.27619 0.30476 0.32381 0.29524 0.28095 0.29524 0.28095 0.33333 0.3 0.25714 0.27619 0.27619 0.30476 0.31429 0.28095 0.33333 0.37619 0.27619 0.22857 0.24762 0.33333 0.25714 0.31429 0.31429 0.16667 0.36667 0.30952 0.3 0.2619 0.28095 0.33333 0.3 0.32381 0.2619 0.33333 0.33333 0.35714 0.33333 0.3 0.3381 0.27143 0.28571 0.2619 0.26667 0.27143 0.30952 0.33333 0.34762 0.28571 0.32857 0.37143 0.28095 0.31429 0.32381 0.2619 0.33333 0.37619 0.35238 0.29524 0.26667 0.2619 0.42857 0.30952 0.23333 0.31905 0.24762 0.25714 0.33333 0.35238 0.29048 0.24762 0.34286 0.28571 0.28571 0.3619 0.3619 0.28571 0.28571 0.4381 0.3381 0.22857 0.32381 0.3381 0.31429 0.28571 0.27619 0.34286 0.37619 0.34286 0.28571 0.27143 0.33333 0.26667 0.25238 0.28095 0.36667 0.3619 0.37143 0.3 0.29048 0.32857 0.33333 0.39048 0.3381 0.42381 0.25714 0.31905 0.28571 0.31905 0.27143 0.2619 0.1619 0.34286 0.37619 0.28571 0.39524 0.21905 0.35714 0.27143 0.29048 0.30952 0.30952 0.24286 0.27619 0.27143 0.31429 0.32857 0.27143 0.35238 0.34286 0.40952 0.30476 0.32381 0.4 0.24762 0.28095 0.30952 0.26667 0.29524 0.29524 0.28571 0.2619 0.30952 0.27619 0.3381 0.29048 0.31429 0.27619 0.30952 0.34762 0.37619 0.36667 0.26667 0.3 0.31905 0.17619 0.23333 0.21905 0.19048 0.1619 0.15238 0.19048 0.17619 0.17619 0.21429 0.22857 0.20476 0.24286 0.18571 0.23333 0.19524 0.23333 0.22381 0.20476 0.15714 0.23333 0.17619 0.20476 0.18571 0.2381 0.19048 0.18571 0.18095 0.14762 0.33333 0.33333 0.27143 0.33333 0.23333 0.18095 0.17143 0.21905 0.17143 0.18571 0.2381 0.25714 0.1619 0.2 0.14286 0.23333 0.1619 0.20476 0.22381 0.2381 0.21905 0.2381 0.19524 0.22381 0.24762 0.19048 0.23333 0.25238 0.19048 0.20476 0.18095 0.30476 0.1619 0.18571 0.23333 0.1619 0.17143 0.18571 0.16667 0.21429 0.28571 0.4619 0.19048 0.22857 0.23333 0.21429 0.15714 0.28571 0.17619 0.20476 0.22381 0.15238 0.17143 0.2 0.18571 0.2619 0.17143 0.25238 0.27143 0.2381 0.22381 0.16667 0.22857 0.16667 0.18571 0.1619 0.14762 0.1619 0.19524 0.19048 0.19524 0.19048 0.21429 0.1619 0.25238 0.18095 0.18095 0.34762 0.16667 0.15238 0.19048 0.17619 0.15714 0.2381 0.25714 0.14286 0.22857 0.1619 0.20476 0.31429 0.17143 0.18571 0.18095 0.27619 0.19048 0.2619 0.2 0.20476 0.18095 0.18571 0.20952 0.18095 0.2381 0.33333 0.18571 0.2381 0.30476 0.19048 0.2 0.17143 0.2381 0.19048 0.2381 0.19048 0.20952 0.22381 0.17619 0.34762 0.18571 0.19048 0.38571 0.17143 0.2381 0.18095 0.19524 0.21429 0.18095 0.17143 0.21905 0.2381 0.18571 0.21429 0.2381 0.3 0.21905 0.20952 0.24762 0.2381 0.18095 0.19048 0.19524 0.1619 0.15238 0.19048 0.15238 0.20476 0.22857 0.18095 0.22381 0.17143 0.2 0.20952 0.27143 0.1619 0.19048 0.14286 0.28095 0.18095 0.13333 0.18571 0.21429 0.17619 0.18095 0.17143 0.35714 0.33333 0.20952 0.21429 0.16667 0.16667 0.2381 0.18095 0.17619 0.17143 0.20476 0.15714 0.21429 0.17143 0.17143 0.17143 0.26667 0.34286 0.33333 0.25714 0.28095 0.31905 0.28095 0.24286 0.30952 0.27619 0.28571 0.29524 0.30952 0.29524 0.29524 0.25238 0.28571 0.21905 0.25238 0.28095 0.32857 0.3381 0.29048 0.30476 0.25714 0.28571 0.3 0.27143 0.25238 0.29048 0.26667 0.25714 0.24286 0.25238 0.20952 0.30952 0.3 0.31905 0.31429 0.25714 0.30952 0.36667 0.3 0.28571 0.25714 0.27143 0.29524 0.33333 0.29048 0.24286 0.33333 0.28571 0.3 0.30952 0.27619 0.31905 0.27143 0.30952 0.28095 0.23333 0.27143 0.27619 0.33333 0.38095 0.18095 0.35714 0.30476 0.24762 0.28571 0.27143 0.3 0.28095 0.27143 0.30952 0.32857 0.27619 0.22381 0.34762 0.30476 0.28571 0.38571 0.3 0.29048 0.3381 0.28571 0.21429 0.33333 0.3619 0.29524 0.26667 0.3381 0.31429 0.29524 0.29524 0.30476 0.33333 0.35714 0.31429 0.3 0.30952 0.33333 0.3 0.32381 0.31429 0.32381 0.30952 0.38095 0.2381 0.29524 0.30952 0.28095 0.4381 0.31905 0.2619 0.31905 0.29524 0.29524 0.24286 0.29048 0.39048 0.21429 0.26667 0.28571 0.34286 0.27619 0.29524 0.29048 0.3 0.29524 0.23333 0.32857 0.3 0.28095 0.39048 0.32857 0.3381 0.34286 0.30476 0.3 0.29524 0.24762 0.30952 0.28571 0.31429 0.31905 0.25714 0.30476 0.33333 0.30952 0.31905 0.37143 0.32857 0.32381 0.31429 0.26667 0.31429 0.26667 0.24762 0.2619 0.30952 0.3381 0.28095 0.29048 0.3619 0.28571 0.28571 0.32381 0.30476 0.2619 0.27619 0.27619 0.22857 0.25714 0.33333 0.37619 0.28571 0.29524 0.29048 0.25238 0.34762 0.27619 0.28095 0.24762 0.32381 0.25714 0.27143 0.25238 0.30952 0.27143 0.27143 0.26667 0.26667 0.29048 0.28095 0.25714 0.34286 0.34286 0.27143 0.34286 0.2619 0.32857 0.33333 0.30476 0.30476 0.3 0.24762 0.2381 0.35238 0.31905 0.31429 0.30952 0.25238 0.29524 0.25714 0.26667 0.28571 0.28571 0.29524 0.2381 0.1619 0.3619 0.3381 0.3619 0.30476 0.22857 0.24286 0.33333 0.27619 0.35238 0.27143 0.28095 0.29524 0.29524 0.31429 0.28571 0.34286 0.29048 0.33333 0.2619 0.32857 0.38095 0.34286 0.28095 0.3381 0.26667 0.31429 0.29524 0.2619 0.30952 0.28571 0.26667 0.36667 0.26667 0.3 0.30952 0.35238 0.40952 0.31905 0.22857 0.3 0.27143 0.33333 0.3 0.31905 0.27619 0.35238 0.31905 0.32381 0.31905 0.24762 0.24762 0.29048 0.29524 0.24762 0.31905 0.36667 0.28095 0.27143 0.21905 0.28571 0.28571 0.29524 0.22857 0.26667 0.25238 0.33333 0.29524 0.30476 0.34762 0.26667 0.3 0.31905 0.3381 0.29524 0.36667 0.26667 0.35714 0.25714 0.33333 0.28095 0.4 0.30952 0.3381 0.29524 0.28571 0.25714 0.31905 0.26667 0.30952 0.31429 0.2619 0.29048 0.3 0.30476 0.2381 0.32857 0.25238 0.3 0.21429 0.2619 0.30476 0.25714 0.29524 0.35238 0.29524 0.2619 0.30952 0.15714 0.23333 0.35714 0.30476 0.31429 0.3 0.31905 0.23333 0.26667 0.2619 0.25714 0.29524 0.27143 0.33333 0.27143 0.29524 0.25714 0.32381 0.27143 0.25714 0.30952 0.3 0.31905 0.3381 0.29524 0.31429 0.29048 0.33333 0.29048 0.31905 0.31905 0.34762 0.3381 0.27143 0.28571 0.27619 0.31905 0.29048 0.40952 0.28095 0.28571 0.31429 0.17619 0.3381 0.28571 0.32381 0.39524 0.27143 0.27143 0.26667 0.33333 0.2 0.29524 0.30952 0.29524 0.2381 0.25714 0.34286 0.27143 0.30952 0.30952 0.39048 0.29048 0.28095 0.3 0.29524 0.31429 0.28571 0.30476 0.26667 0.3619 0.29524 0.3 0.32381 0.29048 0.29524 0.3 0.32857 0.31905 0.3381 0.32381 0.24286 0.30952 0.23333 0.30476 0.35714 0.25238 0.38095 0.29048 0.28571 0.35714 0.27619 0.3 0.31905 0.3381 0.29524 0.25238 0.24286 0.3 0.35238 0.28571 0.29524 0.3381 0.34762 0.33333 0.30476 0.28095 0.27143 0.2381 0.24762 0.32381 0.27143 0.25714 0.31905 0.34762 0.4381 0.25714 0.27619 0.2381 0.30952 0.3 0.27619 0.35238 0.34762 0.29048 0.3619 0.3 0.30952 0.30476 0.2619 0.31429 0.25714 0.27619 0.31905 0.28571 0.28571 0.2381 0.29048 0.1619 0.30476 0.29524 0.3 0.31905 0.3381 0.29524 0.31905 0.35714 0.31429 0.28571 0.28571 0.27619 0.29524 0.27619 0.31429 0.27143 0.27143 0.27143 0.31429 0.25714 0.25238 0.37143 0.25714 0.3 0.33333 0.3 0.29048 0.37619 0.29048 0.28571 0.28095 0.25238 0.27143 0.25238 0.29048 0.35238 0.32381 0.36667 0.30476 0.21429 0.31905 0.29524 0.25714 0.3381 0.29524 0.20952 0.32857 0.28571 0.3 0.28571 0.21429 0.34762 0.3 0.29048 0.34286 0.32857 0.22381 0.35238 0.25238 0.29524 0.27143 0.3381 0.33333 0.30952 0.12381 0.30476 0.29524 0.29524 0.25714 0.30952 0.27619 0.31429 0.30952 0.27143 0.30952 0.31429 0.32857 0.27619 0.33333 0.37143 0.27143 0.29524 0.25714 0.31905 0.3 0.27619 0.22857 0.28571 0.32857 0.25714 0.30952 0.27619 0.27143 0.26667 0.28095 0.31905 0.36667 0.29048 0.33333 0.28095 0.31905 0.30476 0.28571 0.15714 0.36667 0.35238 0.29524 0.32381 0.24286 0.24286 0.22857 0.3 0.15714 0.3619 0.24762 0.34286 0.3 0.2619 0.32857 0.2619 0.2619 0.31429 0.29524 0.34286 0.33333 0.33333 0.24762 0.29524 0.31905 0.31429 0.32381 0.29524 0.30476 0.3381 0.39048 0.36667 0.29524 0.34762 0.34286 0.34286 0.31429 0.37143 0.2619 0.26667 0.36667 0.3619 0.34286 0.28095 0.3381 0.25714 0.30952 0.25238 0.29048 0.34762 0.25714 0.29048 0.27619 0.24762 0.32381 0.21429 0.29048 0.2619 0.32381 0.32857 0.32381 0.30952 0.28571 0.23333 0.2619 0.32857 0.28571 0.31429 0.33333 0.2381 0.30476 0.29524 0.3 0.30952 0.31429 0.23333 0.30952 0.44762 0.25238 0.2619 0.3 0.32381 0.29524 0.29048 0.29048 0.27619 0.3381 0.29048 0.31905 0.31905 0.24762 0.31429 0.25238 0.35714 0.29048 0.29048 0.31905 0.26667 0.31429 0.32381 0.2619 0.29048 0.30476 0.25714 0.26667 0.25714 0.30952 0.35714 0.29048 0.32857 0.25238 0.28571 0.36667 0.3 0.3381 0.31429 0.29524 0.27143 0.31905 0.33333 0.32381 0.28095 0.3 0.28095 0.27143 0.27143 0.29524 0.29048 0.28571 0.3381 0.31429 0.33333 0.30952 0.31905 0.25238 0.3 0.30952 0.29048 0.30476 0.30476 0.37619 0.34762 0.34762 0.36667 0.27143 0.34762 0.30952 0.36667 0.29524 0.2619 0.34762 0.24762 0.2381 0.30476 0.28095 0.27143 0.28571 0.28571 0.31429 0.42857 0.25714 0.35714 0.32857 0.30952 0.31429 0.24286 0.3381 0.28571 0.28095 0.24286 0.32857 0.27143 0.31905 0.39524 0.3619 0.25714 0.30952 0.24286 0.33333 0.28571 0.2619 0.27619 0.28571 0.28095 0.28571 0.25714 0.31429 0.34762 0.3 0.32381 0.31905 0.35714 0.2619 0.30476 0.30952 0.34762 0.3381 0.29524 0.39048 0.34762 0.31429 0.28571 0.25714 0.30952 0.38095 0.27619 0.3 0.24286 0.39524 0.37619 0.27619 0.27619 0.3 0.33333 0.26667 0.31429 0.30476 0.29048 0.30476 0.24286 0.25714 0.28571 0.30952 0.29524 0.36667 0.26667 0.34762 0.29524 0.31905 0.29524 0.22857 0.25238 0.31905 0.30952 0.22857 0.2381 0.3381 0.32381 0.22857 0.28571 0.28095 0.28571 0.30952 0.24762 0.27143 0.29048 0.31905 0.32857 0.30952 0.32857 0.42381 0.37143 0.25714 0.2381 0.32381 0.42857 0.3381 0.34762 0.30952 0.28095 0.27143 0.31429 0.34286 0.34762 0.29048 0.31905 0.29048 0.34762 0.22381 0.3619 0.29524 0.35714 0.30476 0.32857 0.34762 0.35238 0.37143 0.30952 0.29048 0.3381 0.35714 0.33333 0.32857 0.30476 0.29524 0.28571 0.32857 0.37143 0.32857 0.24286 0.3 0.16667 0.31429 0.31905 0.33333 0.31429 0.34762 0.3381 0.33333 0.36667 0.25714 0.29524 0.25714 0.29048 0.26667 0.3 0.28571 0.28095 0.25238 0.28571 0.40952 0.28095 0.3381 0.2619 0.34762 0.30952 0.3 0.30952 0.25714 0.23333 0.28571 0.30952 0.28095 0.37619 0.30952 0.35714 0.31905 0.35714 0.25714 0.28571 0.27143 0.2381 0.32857 0.3381 0.29524 0.33333 0.3619 0.3619 0.26667 0.34762 0.31905 0.3 0.32857 0.27143 0.3619 0.32381 0.30952 0.34286 0.25238 0.3 0.21429 0.2 0.1619 0.18571 0.18095 0.16667 0.32857 0.32857 0.18095 0.19048 0.1619 0.22381 0.15238 0.21905 0.16667 0.17619 0.18571 0.17143 0.17143 0.24286 0.1619 0.17143 0.2 0.25238 0.17619 0.2381 0.28571 0.21429 0.2 0.44286 0.34762 0.20476 0.20476 0.1619 0.2 0.22857 0.2381 0.22381 0.17619 0.19524 0.19048 0.14762 0.22857 0.19048 0.1619 0.17143 0.18095 0.2381 0.18095 0.15238 0.23333 0.23333 0.20952 0.18095 0.21429 0.19048 0.18571 0.18571 0.18095 0.23333 0.15714 0.3 0.25238 0.19048 0.20476 0.27143 0.19048 0.19524 0.16667 0.15714 0.22381 0.17619 0.20952 0.2 0.18095 0.28095 0.1381 0.1619 0.15238 0.16667 0.2381 0.17143 0.17619 0.2381 0.17619 0.24762 0.17143 0.16667 0.23333 0.14762 0.19524 0.21429 0.20952 0.34762 0.18571 0.28571 0.22381 0.20476 0.29048 0.1619 0.14286 0.19048 0.18095 0.16667 0.27143 0.2 0.19524 0.17143 0.26667 0.2 0.18571 0.18571 0.25238 0.21429 0.19524 0.17143 0.19048 0.20476 0.2381 0.22857 0.14762 0.16667 0.22857 0.22857 0.19524 0.20476 0.17619 0.16667 0.17619 0.18571 0.15714 0.24286 0.20476 0.19048 0.18095 0.17619 0.19524 0.2 0.1619 0.18095 0.19048 0.24762 0.33333 0.15714 0.23333 0.23333 0.21905 0.2 0.20952 0.18571 0.14286 0.16667 0.16667 0.2381 0.19048 0.1619 0.20476 0.22381 0.1619 0.18095 0.21905 0.18571 0.20476 0.2 0.12857 0.20952 0.14762 0.18571 0.16667 0.17619 0.14762 0.2 0.15238 0.18095 0.14286 0.20952 0.20952 0.20952 0.15714 0.20476 0.19524 0.29524 0.17143 0.18571 0.21905 0.18571 0.19048 0.2381 0.1619 0.19524 0.17143 0.29524 0.21429 0.2 0.30952 0.21429 0.24286 0.19048 0.18095 0.21429 0.26667 0.17619 0.1619 0.1381 0.19524 0.15714 0.21429 0.1619 0.18095 0.19048 0.17619 0.21429 0.25714 0.31429 0.24762 0.24286 0.22381 0.25238 0.21429 0.17143 0.27143 0.1619 0.23333 0.12857 0.34762 0.18571 0.20476 0.1619 0.21429 0.16667 0.14286 0.24762 0.18095 0.16667 0.2 0.15714 0.20476 0.15238 0.21429 0.1619 0.26667 0.1619 0.21905 0.2619 0.22857 0.19524 0.20952 0.3619 0.23333 0.28095 0.17143 0.16667 0.36667 0.17619 0.2619 0.17619 0.14286 0.15714 0.2 0.17619 0.1619 0.14762 0.17143 0.15238 0.31429 0.32381 0.30476 0.28571 0.29048 0.26667 0.28095 0.24286 0.25714 0.30952 0.2381 0.25714 0.31429 0.3381 0.24762 0.3381 0.19048 0.25238 0.22857 0.24762 0.2619 0.29048 0.28571 0.33333 0.32857 0.29524 0.38571 0.28571 0.33333 0.38095 0.28095 0.35714 0.30476 0.27143 0.32381 0.27619 0.26667 0.22381 0.37143 0.29524 0.19048 0.31905 0.30952 0.29524 0.27143 0.33333 0.23333 0.29524 0.30952 0.21429 0.30476 0.27143 0.2619 0.2619 0.2 0.31905 0.31905 0.32381 0.27143 0.32857 0.31905 0.30476 0.2619 0.29524 0.29048 0.29524 0.33333 0.25714 0.24762 0.16667 0.28571 0.28571 0.24762 0.32381 0.30952 0.26667 0.19524 0.33333 0.29524 0.28571 0.30952 0.33333 0.28571 0.24762 0.32381 0.3619 0.29524 0.3 0.28571 0.25238 0.31905 0.28571 0.35238 0.28571 0.30952 0.24286 0.30476 0.24762 0.25238 0.30476 0.30952 0.22857 0.24762 0.25714 0.30476 0.22857 0.28095 0.2619 0.25714 0.31905 0.31429 0.33333 0.27619 0.29524 0.30952 0.26667 0.27143 0.28571 0.25714 0.28095 0.37619 0.35238 0.28571 0.28095 0.28095 0.29048 0.3 0.22857 0.32381 0.2381 0.24286 0.30476 0.27143 0.29524 0.29524 0.29524 0.19048 0.27143 0.26667 0.26667 0.24286 0.21905 0.3 0.33333 0.37619 0.29048 0.27143 0.31905 0.3 0.27143 0.38095 0.22857 0.29048 0.24762 0.30476 0.3 0.27143 0.25714 0.31905 0.28571 0.30952 0.16667 0.3 0.27143 0.37619 0.30476 0.25714 0.34762 0.34762 0.31905 0.25714 0.20952 0.33333 0.33333 0.3 0.21905 0.34762 0.28095 0.29524 0.30476 0.29524 0.2619 0.26667 0.32857 0.26667 0.22857 0.3 0.3 0.3381 0.2619 0.28571 0.32857 0.25714 0.27619 0.37143 0.3 0.25714 0.3381 0.28571 0.30952 0.28095 0.24286 0.28095 0.31905 0.29048 0.29048 0.36667 0.21905 0.36667 0.29524 0.22381 0.21429 0.29524 0.2 0.34762 0.32381 0.27143 0.2619 0.29048 0.41429 0.24762 0.25714 0.31429 0.34762 0.25714 0.31429 0.24286 0.30476 0.28095 0.28095 0.27619 0.31429 0.31429 0.22381 0.34286 0.2619 0.26667 0.29524 0.22857 0.26667 0.26667 0.27619 0.30476 0.22381 0.34762 0.30476 0.34286 0.32857 0.22857
0.14762 0.28571 0.88095 0.29048 0.30952 0.37619 0.33333 0.22381 0.14762 0.15238 0.24286 0.15714 0.13333 0.31429 0.32857 0.30476 0.29524 0.24286 0.31429 0.32857 0.27143 0.30952 0.24286 0.19524 0.13333 0.2619 0.28571 0.30476 0.30476 0.24286 0.23333 0.27619 0.28571 0.23333 0.22857 0.29048 0.27143 0.23333 0.27619 0.28095 0.28095 0.24762 0.28095 0.28571 0.27143 0.29524 0.27619 0.31905 0.25714 0.2381 0.28095 0.2 0.31429 0.28571 0.24762 0.34762 0.30476 0.24762 0.31429 0.25714 0.29524 0.32381 0.25238 0.30952 0.32381 0.3381 0.25238 0.33333 0.38571 0.25238 0.39048 0.3 0.3619 0.29048 0.30476 0.34762 0.26667 0.21429 0.3 0.32381 0.29524 0.30952 0.21905 0.29048 0.33333 0.27143 0.26667 0.32381 0.23333 0.24762 0.19048 0.21905 0.29524 0.32857 0.21905 0.32857 0.29048 0.28095 0.28571 0.32381 0.27619 0.24762 0.34286 0.22381 0.2619 0.2619 0.2381 0.23333 0.2381 0.25714 0.29048 0.14762 0.26667 0.23333 0.25238 0.30952 0.30476 0.25714 0.32381 0.35238 0.29048 0.25238 0.33333 0.25238 0.23333 0.27619 0.24286 0.29524 0.25714 0.29524 0.27143 0.27619 0.2619 0.29048 0.27143 0.32381 0.32381 0.29048 0.26667 0.31905 0.21905 0.28571 0.23333 0.26667 0.29048 0.2619 0.25714 0.25714 0.22381 0.3 0.20952 0.24286 0.35714 0.28571 0.35714 0.33333 0.27143 0.25714 0.23333 0.2619 0.31905 0.35238 0.39048 0.30952 0.3 0.24286 0.3381 0.2619 0.28571 0.30476 0.25238 0.28571 0.32857 0.32381 0.25238 0.32857 0.29524 0.2619 0.88095 0.27619 0.2619 0.36667 0.27143 0.3 0.20952 0.27143 0.28571 0.25714 0.29524 0.30476 0.14762 0.22381 0.28095 0.27619 0.3 0.27143 0.2381 0.24762 0.31429 0.24762 0.28095 0.24762 0.14762 0.34286 0.27619 0.29048 0.26667 0.25238 0.30952 0.21429 0.28095 0.25714 0.30952 0.2 0.22857 0.17143 0.25714 0.29048 0.3 0.2381 0.28095 0.27619 0.2619 0.17619 0.27619 0.28571 0.3619 0.25238 0.31429 0.31905 0.3 0.24286 0.27143 0.3 0.28095 0.28571 0.25714 0.32381 0.20952 0.21905 0.28571 0.26667 0.32381 0.3 0.31429 0.30952 0.20476 0.24286 0.32857 0.34762 0.16667 0.2619 0.27143 0.28095 0.3381 0.29524 0.30952 0.2381 0.3619 0.3 0.3 0.31905 0.19048 0.3381 0.35714 0.23333 0.30476 0.32857 0.36667 0.26667 0.31905 0.28095 0.2619 0.34286 0.24286 0.30952 0.3 0.20952 0.28571 0.21429 0.37143 0.28571 0.27143 0.25714 0.27619 0.25238 0.2381 0.25714 0.28095 0.27143 0.21905 0.30476 0.32381 0.28571 0.22857 0.2619 0.31429 0.28571 0.23333 0.30476 0.27619 0.29524 0.28571 0.27143 0.35714 0.32381 0.22381 0.24762 0.23333 0.29524 0.28095 0.21905 0.26667 0.27143 0.25714 0.31429 0.27619 0.25238 0.27619 0.3 0.24286 0.23333 0.27143 0.37619 0.20476 0.26667 0.34286 0.25714 0.30952 0.31429 0.3 0.3619 0.2619 0.27143 0.22857 0.22381 0.28095 0.20952 0.3381 0.27619 0.2381 0.36667 0.28095 0.31429 0.25714 0.32381 0.29048 0.38571 0.27143 0.25714 0.30476 0.31905 0.21905 0.31905 0.2619 0.27143 0.38095 0.27619 0.2 0.27143 0.26667 0.2619 0.28571 0.31429 0.30476 0.21429 0.29524 0.3 0.25714 0.25238 0.24286 0.27143 0.29524 0.24762 0.27143 0.28571 0.2381 0.24286 0.25714 0.30476 0.3 0.25238 0.28095 0.24286 0.26667 0.26667 0.2381 0.26667 0.19048 0.15714 0.28571 0.27619 0.17619 0.2619 0.27619 0.33333 0.24762 0.30476 0.39524 0.3 0.35238 0.25238 0.24762 0.3381 0.26667 0.2619 0.33333 0.34762 0.24286 0.27143 0.3 0.29048 0.28095 0.29524 0.27619 0.22857 0.28095 0.25238 0.24762 0.25238 0.27619 0.2619 0.33333 0.25714 0.2381 0.30476 0.25714 0.2619 0.33333 0.2381 0.18571 0.28571 0.27143 0.30952 0.2619 0.20952 0.28095 0.31905 0.27143 0.29524 0.27619 0.3381 0.32857 0.28095 0.25714 0.21429 0.30952 0.28095 0.27619 0.27143 0.31429 0.20952 0.27619 0.28095 0.29524 0.30952 0.28571 0.26667 0.3 0.22857 0.31429 0.28571 0.3 0.21905 0.17143 0.11905 0.38571 0.26667 0.28095 0.20476 0.27619 0.4381 0.28571 0.22857 0.34762 0.24286 0.23333 0.28571 0.20476 0.29524 0.29524 0.3 0.3 0.22857 0.25238 0.26667 0.2619 0.22857 0.23333 0.25714 0.28095 0.27143 0.23333 0.2619 0.32381 0.27143 0.30476 0.2619 0.2381 0.27619 0.30952 0.28095 0.13333 0.24762 0.35238 0.33333 0.27143 0.28571 0.22857 0.3 0.24286 0.18095 0.30952 0.25238 0.24286 0.2 0.22857 0.25238 0.3381 0.29048 0.26667 0.25714 0.25714 0.2619 0.25238 0.28095 0.24762 0.24286 0.27619 0.32857 0.3 0.28095 0.2619 0.27619 0.27619 0.31429 0.28095 0.30952 0.28571 0.29048 0.38095 0.3 0.25714 0.27143 0.29048 0.3 0.30476 0.25714 0.30476 0.28095 0.33333 0.27619 0.30952 0.36667 0.31429 0.30476 0.32857 0.29048 0.32381 0.25714 0.29048 0.31905 0.31905 0.31905 0.22857 0.31905 0.28095 0.4 0.32381 0.27619 0.29524 0.27619 0.30476 0.37619 0.29048 0.24762 0.3 0.45238 0.36667 0.24762 0.29048 0.25714 0.30476 0.32381 0.2619 0.30952 0.33333 0.31905 0.31429 0.33333 0.31905 0.34762 0.31429 0.32381 0.32857 0.29048 0.32381 0.25238 0.4 0.45238 0.34286 0.39524 0.2381 0.22857 0.39524 0.4 0.3381 0.27619 0.28095 0.17619 0.22857 0.33333 0.37143 0.31905 0.23333 0.33333 0.34762 0.2619 0.28571 0.33333 0.2619 0.29048 0.27619 0.22381 0.29048 0.25714 0.32857 0.30476 0.2381 0.37619 0.3381 0.29524 0.25714 0.2619 0.30952 0.27619 0.21905 0.32381 0.3 0.25714 0.34762 0.3 0.30952 0.3 0.28095 0.30952 0.24286 0.28095 0.39524 0.18571 0.25714 0.27143 0.14762 0.34286 0.35714 0.30476 0.2619 0.25238 0.2381 0.29524 0.34286 0.37143 0.32857 0.3 0.3 0.28095 0.28095 0.27143 0.25238 0.32857 0.2381 0.22857 0.27143 0.30952 0.32857 0.28571 0.28571 0.19524 0.25238 0.35238 0.30476 0.39524 0.22381 0.26667 0.27143 0.31429 0.27619 0.28571 0.29524 0.23333 0.27143 0.28095 0.26667 0.27143 0.25238 0.31905 0.23333 0.25714 0.2619 0.30476 0.2619 0.27619 0.2619 0.34762 0.36667 0.35714 0.28571 0.27619 0.29524 0.3 0.25714 0.27143 0.20952 0.34286 0.28571 0.26667 0.25238 0.24762 0.30952 0.25238 0.32381 0.27143 0.37143 0.37619 0.28095 0.28571 0.29048 0.24762 0.35238 0.33333 0.2381 0.31429 0.25714 0.3 0.27143 0.3 0.33333 0.29524 0.28095 0.25238 0.3 0.29524 0.31905 0.28095 0.25714 0.32381 0.15238 0.12857 0.1619 0.34762 0.23333 0.23333 0.25238 0.32857 0.21905 0.25714 0.22857 0.3619 0.30476 0.21429 0.34286 0.32857 0.30476 0.3 0.26667 0.25714 0.29524 0.17619 0.29048 0.29048 0.27619 0.36667 0.3381 0.31429 0.26667 0.3619 0.21905 0.26667 0.26667 0.22381 0.28095 0.30952 0.24286 0.21429 0.26667 0.27619 0.28571 0.27619 0.38571 0.3 0.31429 0.26667 0.34286 0.29524 0.31429 0.34286 0.42857 0.36667 0.30476 0.34286 0.35238 0.29048 0.36667 0.19048 0.3619 0.37143 0.35714 0.3381 0.3381 0.41905 0.30476 0.28571 0.32857 0.29048 0.32857 0.31905 0.27143 0.28095 0.29048 0.3 0.26667 0.21905 0.25714 0.29524 0.38571 0.31905 0.35714 0.38095 0.30952 0.32857 0.36667 0.41429 0.32857 0.25238 0.34762 0.42381 0.36667 0.27619 0.38095 0.3381 0.36667 0.30476 0.35714 0.3619 0.34286 0.3381 0.26667 0.27619 0.34286 0.30952 0.31429 0.4619 0.3619 0.36667 0.35238 0.33333 0.3 0.39524 0.23333 0.24762 0.35238 0.29524 0.29048 0.4619 0.31429 0.27143 0.28571 0.28095 0.30952 0.23333 0.34762 0.34762 0.31905 0.29524 0.3 0.31905 0.36667 0.29048 0.32381 0.25238 0.32381 0.29524 0.3 0.36667 0.34762 0.31429 0.3 0.34762 0.32381 0.34286 0.35714 0.3 0.25238 0.30952 0.35714 0.36667 0.40952 0.31905 0.37143 0.33333 0.28571 0.35238 0.28095 0.27143 0.31905 0.23333 0.27143 0.29524 0.27619 0.27619 0.34762 0.28095 0.23333 0.32381 0.42857 0.37619 0.40952 0.27143 0.30476 0.31429 0.40952 0.40952 0.37143 0.28571 0.35238 0.35238 0.30476 0.3381 0.25238 0.27143 0.32381 0.26667 0.3381 0.32381 0.3381 0.33333 0.32381 0.32857 0.37143 0.23333 0.24762 0.31429 0.29048 0.37143 0.28571 0.29048 0.3619 0.34762 0.3619 0.28571 0.29048 0.39048 0.29524 0.22381 0.28571 0.34762 0.27619 0.4381 0.3 0.28571 0.3619 0.32381 0.29048 0.2381 0.31905 0.29524 0.28095 0.29048 0.27619 0.34762 0.25714 0.28095 0.21905 0.33333 0.34762 0.28571 0.26667 0.30476 0.28571 0.34286 0.2619 0.29524 0.28571 0.3 0.31429 0.34762 0.27619 0.30476 0.31429 0.29048 0.43333 0.3619 0.40476 0.29048 0.28571 0.26667 0.33333 0.4 0.39048 0.36667 0.29524 0.26667 0.37143 0.28095 0.2619 0.27619 0.39048 0.3619 0.38571 0.21429 0.35714 0.37619 0.37143 0.2619 0.30952 0.33333 0.30952 0.30476 0.24762 0.25714 0.3 0.15238 0.12857 0.29524 0.3381 0.26667 0.24762 0.34286 0.30952 0.31429 0.31429 0.3619 0.34762 0.34762 0.38571 0.29048 0.3 0.34286 0.35238 0.37143 0.28571 0.27143 0.32381 0.37619 0.34762 0.28095 0.2381 0.29048 0.2381 0.30952 0.2 0.34762 0.2381 0.30476 0.3381 0.35714 0.3619 0.30476 0.37619 0.33333 0.30476 0.34286 0.31905 0.40476 0.34286 0.31905 0.3619 0.39524 0.4381 0.35714 0.31429 0.32381 0.39048 0.34286 0.24286 0.31905 0.30476 0.41429 0.32857 0.24286 0.30476 0.40476 0.23333 0.25238 0.32857 0.25714 0.22381 0.29048 0.30476 0.32857 0.29524 0.19524 0.30952 0.3619 0.31429 0.34286 0.30952 0.31429 0.29524 0.31905 0.29048 0.35238 0.2 0.26667 0.32857 0.3619 0.37143 0.31429 0.33333 0.40476 0.38095 0.26667 0.32857 0.24762 0.3 0.37143 0.28571 0.28571 0.24286 0.34762 0.34762 0.30952 0.39524 0.25714 0.3 0.25238 0.17143 0.25714 0.32381 0.33333 0.30476 0.34286 0.25714 0.32381 0.30952 0.34762 0.39048 0.30476 0.29524 0.27619 0.3 0.31429 0.3 0.25238 0.3 0.23333 0.29524 0.29048 0.25238 0.3381 0.27143 0.26667 0.21429 0.19524 0.22857 0.30952 0.35238 0.32381 0.33333 0.25238 0.33333 0.24762 0.30952 0.34762 0.28095 0.30952 0.30952 0.34286 0.32857 0.37619 0.27619 0.32857 0.27143 0.32857 0.29524 0.23333 0.31905 0.24762 0.25714 0.24762 0.36667 0.32857 0.2619 0.25714 0.29048 0.3 0.26667 0.25714 0.23333 0.23333 0.27143 0.32381 0.28095 0.26667 0.24762 0.29048 0.3 0.24286 0.30952 0.33333 0.29048 0.32857 0.32381 0.39524 0.25714 0.34286 0.29524 0.23333 0.29524 0.31429 0.25714 0.18571 0.24762 0.28571 0.32381 0.3 0.39524 0.21429 0.32857 0.25238 0.27619 0.32857 0.37619 0.20476 0.21429 0.21905 0.32381 0.34762 0.30476 0.31905 0.28095 0.29048 0.37143 0.35714 0.28571 0.27143 0.29524 0.34762 0.41905 0.29048 0.42857 0.31429 0.34286 0.33333 0.38095 0.30952 0.28095 0.29048 0.29048 0.25714 0.28095 0.29524 0.4 0.42381 0.2619 0.27619 0.34762 0.29048 0.41905 0.29048 0.34762 0.35238 0.50952 0.40476 0.31905 0.31905 0.30952 0.27619 0.36667 0.28571 0.2 0.22857 0.31905 0.35238 0.25238 0.35714 0.27619 0.14762 0.17619 0.28571 0.27143 0.28571 0.17143 0.20952 0.30476 0.2619 0.32857 0.29048 0.29524 0.29048 0.30952 0.2619 0.21429 0.28571 0.27143 0.20952 0.2 0.22857 0.24286 0.26667 0.2619 0.3381 0.29048 0.36667 0.27143 0.25238 0.31905 0.31429 0.38571 0.26667 0.24286 0.29048 0.22857 0.29524 0.28571 0.25238 0.2381 0.28571 0.26667 0.25714 0.25238 0.37619 0.33333 0.33333 0.20476 0.29048 0.28095 0.3381 0.3 0.3 0.31429 0.32857 0.34286 0.29048 0.2619 0.29048 0.29524 0.27143 0.27619 0.26667 0.34286 0.2619 0.31905 0.31905 0.28095 0.28571 0.2619 0.26667 0.30476 0.32381 0.37619 0.3 0.32857 0.25714 0.2619 0.26667 0.25714 0.2619 0.27619 0.27143 0.2619 0.3 0.2619 0.17619 0.2381 0.31429 0.32381 0.28095 0.25238 0.28571 0.2619 0.25714 0.27619 0.30476 0.28571 0.24762 0.2619 0.33333 0.29048 0.26667 0.22381 0.28571 0.24762 0.21429 0.26667 0.27619 0.27619 0.34286 0.36667 0.31429 0.28095 0.27143 0.31905 0.29048 0.24286 0.21429 0.38571 0.31905 0.29048 0.2619 0.27143 0.29524 0.25714 0.24762 0.25238 0.2381 0.27143 0.35714 0.29048 0.25238 0.25714 0.24762 0.3381 0.22381 0.3381 0.27619 0.25714 0.24762 0.30952 0.23333 0.2381 0.25238 0.31905 0.30476 0.26667 0.24762 0.25714 0.24762 0.28095 0.35714 0.23333 0.17619 0.2619 0.3 0.27143 0.23333 0.3 0.19524 0.34762 0.38095 0.30952 0.28571 0.29048 0.30476 0.2619 0.34762 0.20476 0.27143 0.27619 0.29048 0.34286 0.24762 0.3381 0.3 0.2381 0.24286 0.2619 0.32381 0.34286 0.37143 0.35714 0.31905 0.32381 0.31429 0.27619 0.25714 0.18095 0.3381 0.38571 0.26667 0.2619 0.3 0.32381 0.22857 0.29524 0.3381 0.29048 0.30952 0.3 0.32381 0.23333 0.3381 0.32857 0.28095 0.23333 0.27619 0.36667 0.3 0.35714 0.27143 0.27143 0.35714 0.30952 0.31429 0.32857 0.3 0.24286 0.30952 0.24762 0.32381 0.26667 0.3381 0.3381 0.33333 0.25238 0.30952 0.30476 0.26667 0.24286 0.33333 0.28571 0.21429 0.28571 0.29048 0.2619 0.28095 0.24762 0.33333 0.24762 0.32381 0.26667 0.36667 0.24286 0.30952 0.30476 0.35238 0.35238 0.30476 0.34286 0.25714 0.39048 0.33333 0.30952 0.26667 0.26667 0.23333 0.22381 0.34762 0.2619 0.28571 0.32381 0.40476 0.25714 0.25714 0.26667 0.28095 0.2619 0.28095 0.31905 0.35714 0.30952 0.21905 0.24762 0.14762 0.30476 0.28095 0.26667 0.30952 0.25238 0.25714 0.35238 0.29048 0.35238 0.31429 0.36667 0.21429 0.21905 0.28095 0.2 0.30952 0.32381 0.34762 0.29524 0.33333 0.28571 0.3619 0.25238 0.35238 0.32381 0.31905 0.37619 0.26667 0.23333 0.3 0.24286 0.2381 0.36667 0.30952 0.25238 0.35714 0.27143 0.36667 0.30476 0.27143 0.3 0.30952 0.35238 0.1619 0.15714 0.17143 0.15238 0.12381 0.27143 0.17619 0.18095 0.17619 0.17143 0.14762 0.19524 0.17143 0.21905 0.19048 0.2 0.27619 0.17619 0.19048 0.14286 0.2 0.19524 0.18571 0.21429 0.18095 0.16667 0.25238 0.13333 0.16667 0.35714 0.29524 0.28571 0.30952 0.2619 0.24286 0.18095 0.17143 0.17143 0.2381 0.18095 0.15714 0.21905 0.14762 0.18095 0.17619 0.21429 0.19048 0.1619 0.1381 0.16667 0.16667 0.21429 0.12381 0.15714 0.25714 0.16667 0.2619 0.1619 0.19048 0.14286 0.38095 0.17143 0.17143 0.18095 0.19524 0.17619 0.17143 0.17143 0.16667 0.24762 0.28571 0.18095 0.1381 0.1619 0.13333 0.27143 0.2381 0.18095 0.13333 0.16667 0.28095 0.18095 0.17143 0.17143 0.22857 0.17143 0.19048 0.18571 0.31905 0.11429 0.1381 0.19524 0.16667 0.25238 0.19524 0.14286 0.1619 0.18571 0.17143 0.1381 0.1381 0.17619 0.19048 0.20952 0.24286 0.17143 0.3 0.1619 0.19524 0.17619 0.16667 0.15714 0.1381 0.29048 0.15714 0.13333 0.2 0.18095 0.30476 0.16667 0.1381 0.14286 0.29524 0.17143 0.17619 0.1619 0.1619 0.14286 0.18571 0.19524 0.19048 0.18095 0.34286 0.13333 0.18095 0.28095 0.17619 0.22381 0.19524 0.18095 0.22857 0.18095 0.23333 0.17619 0.1381 0.22857 0.34762 0.20476 0.19524 0.30476 0.16667 0.18095 0.1619 0.17143 0.20952 0.19048 0.14286 0.15238 0.18095 0.21905 0.19524 0.18095 0.30952 0.19048 0.1619 0.21429 0.18095 0.2381 0.18095 0.25714 0.14762 0.15714 0.17619 0.19048 0.19524 0.15714 0.17143 0.21429 0.17143 0.15238 0.15238 0.18095 0.15714 0.1381 0.15714 0.23333 0.15714 0.11905 0.1619 0.16667 0.16667 0.21429 0.20952 0.3 0.25714 0.20952 0.1381 0.20952 0.17143 0.15238 0.15714 0.18095 0.24762 0.15714 0.20952 0.19048 0.1619 0.1619 0.20952 0.25238 0.30952 0.32381 0.34286 0.34762 0.33333 0.43333 0.29524 0.28095 0.29048 0.38095 0.27619 0.31429 0.37143 0.38095 0.31429 0.28571 0.3 0.35238 0.22857 0.33333 0.31429 0.29048 0.39524 0.31429 0.29048 0.30476 0.34286 0.2619 0.29048 0.3 0.27143 0.30952 0.22857 0.19524 0.26667 0.30952 0.34762 0.25238 0.30476 0.31905 0.20952 0.28095 0.26667 0.32381 0.27619 0.26667 0.29048 0.31429 0.23333 0.26667 0.23333 0.4 0.28571 0.32857 0.38095 0.34762 0.35238 0.30952 0.24286 0.34762 0.25714 0.31905 0.31905 0.23333 0.32381 0.26667 0.30476 0.28571 0.24286 0.32857 0.26667 0.44762 0.27143 0.30476 0.31905 0.20476 0.28095 0.35238 0.2381 0.29524 0.35238 0.25238 0.27143 0.30952 0.25238 0.29524 0.2381 0.24286 0.3381 0.32857 0.24286 0.25238 0.32857 0.32857 0.27143 0.25714 0.29524 0.30476 0.27619 0.2619 0.34286 0.28095 0.30476 0.34762 0.28571 0.3 0.22381 0.3 0.33333 0.26667 0.31429 0.2619 0.38095 0.28095 0.31905 0.30476 0.28571 0.27143 0.2619 0.37619 0.28095 0.3381 0.28095 0.28095 0.3 0.32857 0.30952 0.27619 0.22381 0.28571 0.21905 0.33333 0.29524 0.30952 0.31429 0.31429 0.3 0.30952 0.24762 0.26667 0.34286 0.25714 0.31429 0.22857 0.35714 0.34286 0.35238 0.3381 0.28095 0.29524 0.28571 0.3381 0.28571 0.3381 0.19524 0.31905 0.32381 0.3 0.4 0.32857 0.31905 0.28095 0.27143 0.30952 0.24762 0.35238 0.34286 0.28571 0.32381 0.30952 0.16667 0.3381 0.33333 0.30476 0.2381 0.34286 0.28571 0.41429 0.39524 0.33333 0.2381 0.3 0.25238 0.19048 0.28571 0.2381 0.24762 0.3 0.20476 0.30952 0.30476 0.19048 0.37143 0.28095 0.28571 0.30476 0.29524 0.3381 0.3619 0.35238 0.27143 0.27619 0.2619 0.29524 0.28095 0.27143 0.30952 0.33333 0.32381 0.2619 0.31905 0.29048 0.34762 0.27143 0.31429 0.28095 0.3381 0.30476 0.1 0.24762 0.37619 0.27143 0.31429 0.28095 0.32381 0.21429 0.34286 0.31429 0.3381 0.2619 0.31905 0.22857 0.27619 0.40476 0.26667 0.3 0.22857 0.2381 0.3381 0.22857 0.37619 0.35238 0.32857 0.37143 0.26667 0.25238 0.32381 0.27619 0.27143 0.35714 0.2381 0.24286 0.22857 0.28571 0.2619 0.3 0.29048 0.25238 0.31429 0.21429 0.33333 0.28095 0.2381 0.31429 0.27143 0.36667 0.2619 0.3 0.30476 0.38095 0.25714 0.28095 0.33333 0.27143 0.28095 0.22381 0.24762 0.24286 0.35714 0.22857 0.31905 0.2381 0.33333 0.22381 0.23333 0.2619 0.26667 0.25238 0.28095 0.24286 0.40476 0.28571 0.40952 0.23333 0.24286 0.3 0.38095 0.31429 0.24762 0.29048 0.21905 0.28571 0.22857 0.40476 0.29048 0.24286 0.28095 0.35238 0.26667 0.38095 0.32381 0.22381 0.32857 0.33333 0.34286 0.28571 0.27143 0.29048 0.28571 0.27143 0.26667 0.29524 0.30476 0.25238 0.25714 0.27143 0.15714 0.20952 0.30952 0.27143 0.37143 0.32381 0.25714 0.2619 0.22857 0.31429 0.34286 0.24762 0.36667 0.26667 0.30476 0.33333 0.22381 0.27143 0.32857 0.22381 0.38095 0.24286 0.40476 0.28571 0.40952 0.29048 0.2619 0.34286 0.28095 0.29048 0.20952 0.29048 0.28571 0.24762 0.3 0.2381 0.23333 0.2381 0.25238 0.27143 0.40476 0.31905 0.17143 0.24762 0.32857 0.32381 0.27143 0.30952 0.26667 0.25714 0.27619 0.29048 0.31429 0.23333 0.27619 0.29048 0.23333 0.30476 0.27619 0.2619 0.3 0.31905 0.24762 0.29524 0.23333 0.25714 0.40952 0.35714 0.3619 0.30476 0.3 0.2381 0.30952 0.30952 0.35238 0.29048 0.33333 0.27619 0.30476 0.40476 0.30476 0.25238 0.30952 0.35238 0.24762 0.25714 0.31429 0.3 0.2381 0.40476 0.24762 0.32381 0.24286 0.40476 0.28571 0.40952 0.32857 0.31905 0.26667 0.35238 0.31905 0.38571 0.29524 0.26667 0.29048 0.25238 0.28571 0.25714 0.27143 0.31905 0.31429 0.28095 0.3 0.25714 0.25238 0.2619 0.27619 0.3 0.25238 0.31905 0.28095 0.34286 0.26667 0.22381 0.30476 0.35714 0.3381 0.28095 0.24762 0.28095 0.30952 0.29048 0.27143 0.30952 0.33333 0.24286 0.26667 0.3 0.15714 0.34286 0.25238 0.24286 0.40476 0.28571 0.40952 0.28095 0.32857 0.28571 0.29524 0.30476 0.28095 0.2619 0.26667 0.28571 0.25714 0.22381 0.31429 0.30952 0.36667 0.29048 0.2619 0.3381 0.30476 0.25238 0.33333 0.29524 0.2619 0.28571 0.28571 0.29048 0.30476 0.33333 0.30952 0.34762 0.27619 0.34762 0.34762 0.31905 0.19524 0.20952 0.32381 0.3 0.28095 0.2381 0.20952 0.22381 0.31429 0.24762 0.3 0.29048 0.32857 0.28571 0.33333 0.35238 0.32857 0.22857 0.29524 0.27143 0.34286 0.27619 0.34762 0.25714 0.33333 0.17143 0.32381 0.25238 0.32381 0.29524 0.24762 0.28571 0.32381 0.33333 0.27143 0.30952 0.33333 0.3 0.34286 0.2381 0.32381 0.28095 0.29524 0.25714 0.25714 0.3381 0.24762 0.27619 0.24286 0.28095 0.27143 0.30476 0.32381 0.21429 0.22381 0.24286 0.32381 0.21905 0.22857 0.33333 0.34762 0.28571 0.36667 0.24286 0.16667 0.2619 0.28571 0.28571 0.30476 0.18571 0.34762 0.2619 0.24762 0.14286 0.33333 0.32381 0.29048 0.24762 0.36667 0.22857 0.32857 0.24286 0.27619 0.32381 0.28571 0.30476 0.28095 0.3619 0.34286 0.35714 0.3 0.28571 0.32381 0.30952 0.35714 0.31905 0.26667 0.34762 0.22857 0.31905 0.3619 0.3 0.28095 0.34762 0.33333 0.31905 0.28571 0.27143 0.21905 0.38571 0.2619 0.28095 0.21905 0.28095 0.25238 0.30476 0.28571 0.31429 0.31429 0.32857 0.25238 0.27619 0.2381 0.31905 0.33333 0.26667 0.27619 0.29524 0.3619 0.37143 0.30476 0.27143 0.24286 0.27619 0.22381 0.36667 0.27143 0.3381 0.24762 0.3 0.28571 0.25238 0.22857 0.21429 0.29048 0.31429 0.28571 0.3619 0.29524 0.26667 0.32381 0.27143 0.32857 0.3 0.32381 0.28571 0.24286 0.31905 0.27619 0.40476 0.34762 0.22857 0.30476 0.27143 0.22857 0.30476 0.25714 0.27619 0.2619 0.25238 0.30476 0.33333 0.27619 0.25714 0.29048 0.29048 0.29048 0.2619 0.25714 0.26667 0.25238 0.3619 0.2619 0.38095 0.28571 0.32857 0.30476 0.25714 0.29524 0.31905 0.26667 0.32857 0.30952 0.26667 0.29524 0.27619 0.30952 0.2619 0.34762 0.29048 0.29524 0.32381 0.27619 0.27619 0.37143 0.30476 0.29048 0.30476 0.2381 0.29524 0.35714 0.25714 0.3 0.28571 0.31429 0.25238 0.2381 0.27143 0.26667 0.24762 0.29048 0.37143 0.25238 0.29524 0.28095 0.29524 0.25714 0.31905 0.27143 0.30952 0.32381 0.3381 0.32381 0.35238 0.29048 0.30952 0.27143 0.2619 0.3381 0.28571 0.27619 0.31429 0.32857 0.2619 0.3381 0.27143 0.2619 0.31429 0.25714 0.21429 0.2619 0.3381 0.32857 0.36667 0.25714 0.28571 0.34286 0.30476 0.29524 0.25238 0.34762 0.31905 0.25238 0.32381 0.34762 0.38095 0.27619 0.30476 0.25238 0.2619 0.29524 0.26667 0.27619 0.30476 0.32381 0.24286 0.17619 0.3 0.26667 0.24762 0.32381 0.35238 0.3381 0.30952 0.28095 0.25238 0.30476 0.27619 0.30952 0.31905 0.38095 0.3 0.31429 0.3381 0.29524 0.21905 0.28571 0.22857 0.25238 0.3381 0.28571 0.34762 0.3 0.32381 0.28571 0.28095 0.28571 0.26667 0.26667 0.26667 0.2619 0.3381 0.2619 0.28095 0.31905 0.31905 0.3 0.34286 0.29048 0.32381 0.3 0.29524 0.26667 0.34286 0.2619 0.24762 0.22857 0.32857 0.34286 0.39524 0.25238 0.29524 0.27619 0.24286 0.28571 0.25714 0.31905 0.35714 0.28095 0.34762 0.34762 0.35238 0.31905 0.29524 0.39524 0.29048 0.32381 0.29048 0.28095 0.2619 0.19048 0.26667 0.29524 0.3 0.28571 0.25714 0.18571 0.36667 0.35714 0.29048 0.34286 0.38571 0.33333 0.29524 0.34762 0.26667 0.32381 0.21905 0.39048 0.20952 0.28095 0.2619 0.35238 0.31429 0.30476 0.3 0.27143 0.28095 0.28571 0.34762 0.34762 0.29524 0.41905 0.3 0.28095 0.22857 0.25714 0.35238 0.28571 0.24286 0.25238 0.32857 0.28571 0.20476 0.29048 0.27619 0.22857 0.34762 0.31905 0.25238 0.29048 0.27619 0.30476 0.26667 0.34762 0.28095 0.2381 0.25238 0.27143 0.37619 0.33333 0.34286 0.25714 0.33333 0.36667 0.31905 0.20476 0.16667 0.14762 0.19048 0.14762 0.28095 0.28095 0.21905 0.17619 0.15238 0.15714 0.17619 0.17143 0.2619 0.1619 0.15714 0.13333 0.17619 0.2619 0.23333 0.19524 0.1619 0.15714 0.15714 0.17143 0.29048 0.14286 0.17619 0.31429 0.34286 0.18095 0.17619 0.19048 0.095238 0.15238 0.21429 0.1619 0.19524 0.23333 0.15714 0.19524 0.2381 0.18571 0.1381 0.17143 0.16667 0.27619 0.2 0.14762 0.15714 0.15714 0.17619 0.14286 0.20952 0.19048 0.2 0.20476 0.20952 0.15714 0.19524 0.37143 0.1619 0.17143 0.20476 0.20476 0.2 0.15714 0.1619 0.19524 0.16667 0.17143 0.20952 0.19524 0.13333 0.35714 0.19048 0.24762 0.2 0.18095 0.18095 0.19048 0.21905 0.16667 0.2 0.1619 0.16667 0.22381 0.18095 0.16667 0.17143 0.21905 0.21905 0.2381 0.16667 0.29524 0.15714 0.18571 0.25238 0.15714 0.12381 0.19048 0.1381 0.15714 0.20476 0.20476 0.18571 0.2 0.28095 0.2 0.21429 0.15238 0.30476 0.22857 0.20476 0.19524 0.22381 0.12381 0.15238 0.19524 0.15714 0.2 0.15714 0.1381 0.18095 0.16667 0.17143 0.19048 0.17619 0.17619 0.2 0.17619 0.19048 0.19524 0.22381 0.1381 0.20952 0.22857 0.15238 0.1619 0.19048 0.21905 0.18571 0.2 0.1619 0.15714 0.20952 0.13333 0.14762 0.22381 0.19048 0.16667 0.21429 0.2 0.16667 0.18095 0.18095 0.15238 0.17143 0.17619 0.20476 0.24286 0.14286 0.16667 0.17619 0.12381 0.18571 0.20952 0.18095 0.1381 0.1619 0.22381 0.17143 0.14286 0.18095 0.15238 0.21429 0.21429 0.1381 0.16667 0.19524 0.31429 0.1619 0.14762 0.29048 0.1619 0.21429 0.19048 0.21905 0.20476 0.17143 0.24762 0.2 0.11905 0.28095 0.17619 0.18095 0.2 0.2381 0.22381 0.14762 0.16667 0.17619 0.19048 0.15714 0.18571 0.14286 0.20952 0.16667 0.18571 0.16667 0.2619 0.25238 0.31905 0.21429 0.17143 0.17619 0.18095 0.22857 0.15714 0.28571 0.2 0.18571 0.18095 0.22857 0.15714 0.10952 0.18095 0.23333 0.19524 0.17143 0.14286 0.20476 0.1619 0.20476 0.1381 0.17143 0.14762 0.16667 0.2 0.25714 0.20476 0.16667 0.34762 0.24286 0.17143 0.2 0.30476 0.18571 0.3 0.20952 0.19048 0.29048 0.12857 0.34762 0.20952 0.18571 0.18571 0.2 0.22857 0.22381 0.18571 0.20952 0.20476 0.29524 0.34286 0.27143 0.30476 0.3619 0.24286 0.28571 0.24286 0.24286 0.27143 0.22857 0.2619 0.28095 0.3381 0.3 0.27619 0.15238 0.2619 0.2381 0.23333 0.29048 0.25238 0.40476 0.2 0.28571 0.35714 0.32381 0.29048 0.25714 0.27619 0.34762 0.34762 0.29524 0.26667 0.27619 0.31905 0.33333 0.32381 0.31905 0.3381 0.18571 0.33333 0.30476 0.19524 0.32381 0.34762 0.31905 0.24762 0.32857 0.34286 0.3381 0.23333 0.22381 0.28571 0.15238 0.23333 0.27619 0.39048 0.37619 0.34762 0.27143 0.27143 0.40476 0.29524 0.28095 0.27143 0.26667 0.24286 0.33333 0.15714 0.27143 0.3 0.32381 0.32857 0.27619 0.3381 0.20952 0.28571 0.21905 0.28095 0.28095 0.25714 0.28571 0.2381 0.31429 0.29524 0.2381 0.38095 0.3 0.20952 0.30476 0.21905 0.36667 0.29048 0.24762 0.28095 0.34762 0.26667 0.21905 0.40476 0.22381 0.33333 0.25714 0.28571 0.31429 0.27619 0.27143 0.31905 0.31905 0.24762 0.3 0.22857 0.3 0.3 0.27619 0.26667 0.33333 0.31905 0.27619 0.25714 0.33333 0.27143 0.3381 0.2619 0.34286 0.3 0.35238 0.26667 0.32381 0.30476 0.32857 0.32381 0.26667 0.3 0.29524 0.27619 0.18571 0.28095 0.28095 0.34286 0.28571 0.3 0.30476 0.25714 0.31905 0.30476 0.34762 0.3381 0.35238 0.32857 0.3619 0.29524 0.24762 0.26667 0.31429 0.25714 0.31905 0.28571 0.30952 0.29048 0.33333 0.20476 0.34286 0.28571 0.2381 0.25714 0.31905 0.24762 0.27143 0.2381 0.34762 0.34762 0.31429 0.26667 0.30952 0.27143 0.25714 0.34286 0.3 0.24286 0.35238 0.3 0.28571 0.33333 0.28095 0.27619 0.27619 0.35714 0.3381 0.29524 0.34286 0.24762 0.36667 0.29048 0.26667 0.34286 0.24762 0.31905 0.26667 0.26667 0.31905 0.25238 0.23333 0.24286 0.22381 0.21429 0.28095 0.27619 0.25714 0.28095 0.30476 0.26667 0.26667 0.16667 0.28571 0.28095 0.30952 0.22857 0.32381 0.3 0.31429 0.31429 0.2619 0.30476 0.30476 0.26667 0.27619 0.28571 0.21905 0.21429 0.30952 0.29048 0.28571 0.30476 0.32381 0.24286 0.27143 0.2619 0.34762 0.2381 0.30476 0.22381 0.19524 0.2619 0.3 0.31429 0.35714 0.31905 0.39524
0.22857 0.31429 0.29048 0.8381 0.24286 0.26667 0.3 0.25238 0.24762 0.14762 0.2619 0.20476 0.14762 0.28571 0.39524 0.30476 0.26667 0.31905 0.24286 0.27619 0.29048 0.3 0.31429 0.21429 0.17619 0.31905 0.31905 0.29048 0.38571 0.34762 0.29048 0.34286 0.32381 0.28571 0.35238 0.24762 0.28571 0.35238 0.33333 0.29524 0.33333 0.3381 0.31429 0.32381 0.30476 0.29524 0.24286 0.28095 0.29048 0.30952 0.3619 0.29048 0.31905 0.30952 0.35238 0.31429 0.40476 0.3381 0.30952 0.35714 0.31905 0.3619 0.27143 0.26667 0.37143 0.27619 0.3 0.32857 0.31429 0.24762 0.28571 0.29048 0.3381 0.32857 0.3381 0.29524 0.31905 0.35238 0.46667 0.30476 0.32381 0.30476 0.33333 0.28571 0.34286 0.30476 0.3 0.30476 0.30952 0.31429 0.3 0.29524 0.20952 0.40476 0.3 0.28095 0.32381 0.31429 0.28571 0.3619 0.40476 0.30476 0.32381 0.34762 0.30952 0.30476 0.36667 0.31905 0.27143 0.27619 0.26667 0.21429 0.28571 0.29048 0.31429 0.33333 0.35238 0.39048 0.30952 0.32381 0.29048 0.3619 0.32381 0.33333 0.28571 0.32857 0.32381 0.30476 0.25714 0.26667 0.28095 0.37619 0.32381 0.28095 0.39524 0.35238 0.31905 0.38095 0.28095 0.30952 0.24762 0.36667 0.26667 0.4 0.32381 0.37143 0.30476 0.35714 0.30476 0.31429 0.27619 0.27143 0.3 0.30476 0.35714 0.30476 0.31905 0.34762 0.32381 0.29048 0.35714 0.31429 0.27143 0.27619 0.3381 0.27619 0.31905 0.3381 0.32857 0.32857 0.3619 0.34286 0.36667 0.39048 0.32381 0.30952 0.25238 0.30952 0.29048 0.33333 0.26667 0.36667 0.3 0.31429 0.31905 0.32381 0.33333 0.25238 0.28571 0.34286 0.21905 0.32857 0.35714 0.34762 0.32857 0.33333 0.30476 0.24762 0.24286 0.43333 0.3381 0.30476 0.1619 0.2381 0.27619 0.32857 0.40476 0.3 0.29524 0.30476 0.3381 0.37143 0.30476 0.17619 0.30952 0.25714 0.34762 0.28571 0.34286 0.3619 0.31429 0.30476 0.27143 0.22381 0.3381 0.36667 0.32857 0.29048 0.33333 0.30952 0.3381 0.37619 0.35238 0.39048 0.3381 0.35714 0.3619 0.30476 0.16667 0.2619 0.27143 0.30952 0.29524 0.24762 0.29048 0.31429 0.23333 0.32381 0.27143 0.34762 0.20952 0.23333 0.29048 0.29048 0.32857 0.32857 0.29048 0.31429 0.33333 0.32857 0.34286 0.27619 0.31429 0.39048 0.27619 0.28571 0.28095 0.41905 0.29524 0.38095 0.26667 0.30476 0.31429 0.27619 0.37143 0.34762 0.38571 0.30476 0.32381 0.2619 0.28095 0.31429 0.31429 0.30476 0.28571 0.3619 0.29524 0.31429 0.35714 0.30476 0.30952 0.30952 0.30476 0.30952 0.26667 0.3 0.31905 0.29048 0.32857 0.4 0.39048 0.30952 0.27143 0.31905 0.35238 0.34286 0.24762 0.27619 0.30952 0.30476 0.26667 0.28571 0.34286 0.24762 0.24762 0.30476 0.27143 0.18095 0.37143 0.31429 0.37143 0.24762 0.30952 0.28095 0.31429 0.35238 0.3381 0.27143 0.3 0.31905 0.31429 0.32381 0.26667 0.21905 0.27619 0.30952 0.29524 0.29048 0.27619 0.37619 0.27619 0.27619 0.30952 0.34286 0.31429 0.40476 0.3619 0.34286 0.26667 0.28095 0.35714 0.2381 0.29048 0.26667 0.31429 0.25714 0.25714 0.32381 0.2381 0.26667 0.29524 0.27143 0.22381 0.26667 0.29524 0.25714 0.41429 0.30476 0.28571 0.32381 0.24286 0.2619 0.26667 0.28571 0.27143 0.29524 0.35714 0.34762 0.32857 0.30952 0.28571 0.32381 0.29048 0.29524 0.32381 0.28571 0.34762 0.32857 0.21905 0.20952 0.29524 0.30952 0.19048 0.33333 0.32381 0.27143 0.25714 0.27143 0.32381 0.32381 0.3619 0.32381 0.41429 0.36667 0.32857 0.31429 0.37619 0.34286 0.32857 0.30952 0.2619 0.32381 0.29524 0.26667 0.3381 0.38095 0.31905 0.28095 0.38095 0.23333 0.32857 0.29524 0.29048 0.35238 0.28095 0.3619 0.4 0.23333 0.27143 0.30952 0.30952 0.37143 0.41905 0.3381 0.31429 0.20476 0.28571 0.32381 0.30476 0.31429 0.31905 0.31905 0.42381 0.34762 0.31905 0.3381 0.34762 0.31905 0.3 0.29524 0.33333 0.32857 0.27143 0.30952 0.29524 0.28095 0.33333 0.2619 0.28095 0.2619 0.28095 0.29048 0.3619 0.28095 0.1619 0.19524 0.27619 0.30476 0.29048 0.39524 0.30952 0.29524 0.27619 0.28095 0.25238 0.29048 0.24762 0.39048 0.32381 0.31429 0.32381 0.3381 0.3619 0.2 0.27143 0.29048 0.37619 0.23333 0.2619 0.3 0.36667 0.31429 0.27143 0.3 0.27143 0.32857 0.35238 0.2619 0.35238 0.30476 0.34762 0.32381 0.14762 0.37143 0.27619 0.31429 0.30476 0.3381 0.27619 0.3381 0.29524 0.21429 0.23333 0.26667 0.29524 0.30476 0.38095 0.28095 0.32857 0.20476 0.24762 0.39048 0.29048 0.27619 0.34762 0.29524 0.24286 0.22857 0.25238 0.30952 0.28095 0.31905 0.29048 0.34762 0.28571 0.30952 0.26667 0.35238 0.4 0.4 0.30476 0.31905 0.28571 0.22857 0.26667 0.31429 0.3 0.32857 0.3619 0.26667 0.32857 0.29524 0.32857 0.30476 0.28571 0.30476 0.32381 0.35238 0.3381 0.2619 0.31429 0.30476 0.27143 0.25238 0.29524 0.34286 0.27619 0.27619 0.34762 0.34762 0.28571 0.28095 0.29524 0.29524 0.2619 0.28571 0.25714 0.29524 0.3 0.31905 0.29524 0.33333 0.33333 0.35238 0.28095 0.30952 0.39048 0.32381 0.3381 0.32857 0.35238 0.34762 0.27619 0.28571 0.22381 0.28095 0.33333 0.32381 0.32857 0.29048 0.25714 0.26667 0.29048 0.30476 0.31905 0.3619 0.31429 0.27143 0.37143 0.2619 0.28095 0.30952 0.3619 0.32381 0.22381 0.3 0.28095 0.27619 0.31905 0.3381 0.37143 0.35238 0.33333 0.24286 0.29524 0.32381 0.37143 0.2619 0.29524 0.30476 0.24762 0.30952 0.34286 0.25714 0.27619 0.30952 0.3 0.32381 0.29524 0.29524 0.27619 0.27619 0.23333 0.26667 0.26667 0.33333 0.29048 0.22857 0.35238 0.18095 0.30476 0.24286 0.18571 0.34762 0.28571 0.24286 0.25238 0.27143 0.29048 0.38571 0.2381 0.26667 0.34286 0.34286 0.22857 0.29048 0.31905 0.31905 0.26667 0.3 0.25238 0.2381 0.29524 0.28095 0.27619 0.27143 0.29048 0.33333 0.3619 0.28095 0.27619 0.2619 0.3381 0.26667 0.37619 0.30476 0.3619 0.29048 0.30476 0.24762 0.30952 0.29524 0.30952 0.35238 0.30952 0.31429 0.32381 0.3381 0.3381 0.3 0.27143 0.30476 0.32381 0.32381 0.32381 0.26667 0.3381 0.30952 0.41429 0.30476 0.28571 0.2619 0.28095 0.25714 0.29048 0.25238 0.2381 0.28571 0.28095 0.2381 0.29048 0.35238 0.2381 0.31429 0.33333 0.3381 0.39048 0.27619 0.27619 0.31429 0.2381 0.37619 0.39048 0.34286 0.34762 0.28095 0.3381 0.32381 0.33333 0.27619 0.24286 0.34762 0.4 0.36667 0.3619 0.30476 0.18571 0.18095 0.20476 0.32381 0.30952 0.20476 0.2381 0.31905 0.26667 0.26667 0.29524 0.41905 0.3 0.29524 0.31429 0.27619 0.31429 0.3 0.27619 0.34286 0.31429 0.20952 0.25714 0.32857 0.25238 0.27143 0.3619 0.26667 0.2619 0.3 0.28095 0.23333 0.3381 0.23333 0.34762 0.27619 0.21429 0.29048 0.25714 0.28095 0.34762 0.28571 0.3 0.32857 0.3 0.27619 0.31905 0.4 0.28571 0.25714 0.3 0.29048 0.34286 0.32857 0.35238 0.30476 0.38095 0.18095 0.31905 0.3 0.29048 0.3 0.37619 0.39524 0.24762 0.27143 0.38571 0.27143 0.24762 0.33333 0.29048 0.29048 0.31429 0.31429 0.31905 0.33333 0.30476 0.41905 0.31429 0.41429 0.25238 0.36667 0.29524 0.33333 0.3 0.32857 0.32381 0.24762 0.41905 0.3 0.31429 0.28571 0.30952 0.33333 0.32857 0.25238 0.34762 0.31429 0.23333 0.26667 0.33333 0.31429 0.30952 0.3 0.37619 0.27143 0.28571 0.3 0.29524 0.32381 0.3 0.30476 0.30476 0.25714 0.27143 0.32381 0.3381 0.32857 0.25714 0.24762 0.2619 0.33333 0.29524 0.28571 0.30952 0.29048 0.36667 0.29048 0.33333 0.31429 0.29524 0.27619 0.24286 0.27143 0.31429 0.30952 0.31429 0.36667 0.28571 0.33333 0.34762 0.24286 0.37143 0.34762 0.31429 0.33333 0.25714 0.26667 0.31429 0.2619 0.28095 0.38571 0.31905 0.24286 0.19048 0.38095 0.29048 0.34286 0.30952 0.30952 0.3 0.2619 0.30476 0.22857 0.29524 0.27143 0.26667 0.35714 0.27619 0.30476 0.32857 0.35238 0.3 0.34286 0.26667 0.27143 0.3 0.33333 0.3381 0.31905 0.27619 0.3619 0.32381 0.31905 0.3381 0.22857 0.32381 0.3 0.30476 0.31905 0.33333 0.27619 0.31905 0.30476 0.30952 0.30476 0.32381 0.34286 0.29048 0.2619 0.29524 0.2619 0.34762 0.27619 0.3619 0.30476 0.31905 0.37143 0.29524 0.27143 0.31429 0.35238 0.29524 0.28571 0.37619 0.2619 0.24286 0.27619 0.31905 0.27143 0.24762 0.28095 0.24762 0.32381 0.38571 0.28571 0.24762 0.29048 0.2381 0.34762 0.31429 0.31905 0.35238 0.29524 0.35238 0.22381 0.3 0.32857 0.2619 0.26667 0.29048 0.32381 0.36667 0.24762 0.34762 0.32381 0.33333 0.31429 0.36667 0.33333 0.29524 0.3 0.24286 0.29048 0.28095 0.34762 0.22857 0.2381 0.29524 0.33333 0.31905 0.29048 0.33333 0.25238 0.29524 0.25238 0.29048 0.28095 0.30952 0.39048 0.29048 0.27619 0.25714 0.31429 0.34286 0.18571 0.18095 0.28095 0.27143 0.2619 0.31905 0.26667 0.25714 0.33333 0.3 0.29524 0.38571 0.29524 0.27619 0.34762 0.32381 0.35238 0.32857 0.30952 0.30476 0.31905 0.29048 0.28095 0.28571 0.29524 0.32857 0.31905 0.23333 0.26667 0.3 0.30952 0.29524 0.27143 0.3 0.3 0.28571 0.40476 0.26667 0.27143 0.30476 0.3381 0.35714 0.37619 0.38571 0.31429 0.3619 0.34762 0.30952 0.31429 0.29524 0.30952 0.33333 0.31429 0.24286 0.2381 0.28095 0.32857 0.30952 0.29048 0.34762 0.38095 0.20476 0.2381 0.31905 0.26667 0.29048 0.29524 0.30952 0.33333 0.39524 0.29048 0.31905 0.32381 0.3 0.36667 0.25238 0.26667 0.28571 0.24762 0.28571 0.28571 0.27143 0.34762 0.3 0.27619 0.26667 0.30476 0.29524 0.35714 0.29524 0.36667 0.33333 0.2619 0.33333 0.26667 0.26667 0.28095 0.25714 0.36667 0.31905 0.22381 0.26667 0.31905 0.29524 0.31429 0.17619 0.29048 0.3619 0.29048 0.27143 0.3 0.29524 0.3619 0.37619 0.34286 0.32857 0.31429 0.2619 0.3619 0.29524 0.29048 0.24762 0.29048 0.29524 0.24286 0.28571 0.34762 0.28095 0.25714 0.28095 0.28095 0.21905 0.17619 0.30952 0.24762 0.27143 0.30952 0.28095 0.30952 0.31905 0.29524 0.35238 0.34286 0.27619 0.28095 0.28095 0.31429 0.27619 0.29048 0.27143 0.3 0.30476 0.30952 0.27619 0.21429 0.30952 0.25238 0.27619 0.27619 0.3 0.3619 0.27143 0.25714 0.27143 0.3 0.32857 0.35238 0.39524 0.27619 0.29048 0.3 0.27619 0.36667 0.29048 0.30476 0.27619 0.34286 0.32381 0.33333 0.32857 0.33333 0.35238 0.28571 0.27619 0.3 0.27143 0.2619 0.29524 0.26667 0.35238 0.2 0.25714 0.2619 0.31429 0.29048 0.26667 0.18095 0.30952 0.3381 0.31429 0.27619 0.31429 0.17143 0.1619 0.25714 0.2381 0.32381 0.38095 0.3 0.28095 0.25238 0.2619 0.28095 0.29048 0.31905 0.24286 0.28095 0.27619 0.32857 0.35714 0.28571 0.30476 0.3 0.32381 0.33333 0.29524 0.30952 0.26667 0.29048 0.28571 0.29048 0.31905 0.36667 0.32381 0.28095 0.31905 0.28095 0.21905 0.2619 0.35714 0.31905 0.27143 0.25714 0.32381 0.25238 0.32381 0.25238 0.32381 0.29048 0.2 0.27619 0.29048 0.32857 0.32857 0.35714 0.35714 0.10952 0.19048 0.32857 0.33333 0.29048 0.26667 0.22857 0.27619 0.27619 0.40952 0.24762 0.27619 0.34286 0.31429 0.31905 0.28571 0.31429 0.23333 0.28571 0.32381 0.2619 0.33333 0.3 0.30952 0.39048 0.35238 0.3619 0.35238 0.30952 0.31429 0.42381 0.30476 0.31905 0.32381 0.3619 0.31429 0.28571 0.29524 0.27619 0.22381 0.35714 0.31429 0.31905 0.28095 0.30476 0.35714 0.28571 0.24762 0.38571 0.34762 0.31905 0.31429 0.32857 0.3 0.32381 0.31905 0.28095 0.31429 0.33333 0.27143 0.2381 0.35238 0.31905 0.28095 0.3 0.41429 0.32381 0.29524 0.27619 0.33333 0.3 0.36667 0.31905 0.32857 0.25238 0.30952 0.27619 0.29048 0.28095 0.31905 0.32381 0.29524 0.36667 0.32857 0.30476 0.3 0.30476 0.35238 0.27143 0.30476 0.37619 0.32857 0.28571 0.37143 0.3619 0.34762 0.31905 0.30952 0.29048 0.33333 0.31429 0.33333 0.34762 0.37143 0.2619 0.30952 0.30476 0.31429 0.28571 0.33333 0.27619 0.35714 0.31905 0.30952 0.29048 0.32381 0.32381 0.37143 0.27619 0.30476 0.24762 0.28571 0.39048 0.25238 0.41429 0.28571 0.2619 0.32381 0.31905 0.28571 0.30476 0.30952 0.3381 0.31905 0.27619 0.26667 0.28571 0.30952 0.29048 0.30476 0.27143 0.26667 0.29048 0.35714 0.32381 0.39048 0.27143 0.3 0.19524 0.27619 0.27619 0.26667 0.24762 0.3381 0.25238 0.27619 0.3381 0.3619 0.30476 0.31905 0.30476 0.33333 0.31429 0.30476 0.2381 0.29048 0.31429 0.32857 0.29048 0.3381 0.32381 0.27619 0.32857 0.3619 0.29524 0.29048 0.35714 0.38095 0.30952 0.36667 0.3 0.30952 0.3 0.31429 0.27143 0.3 0.32381 0.28095 0.29048 0.18571 0.32381 0.3619 0.32381 0.36667 0.22381 0.3 0.30952 0.29048 0.3 0.29048 0.31905 0.27143 0.3 0.28095 0.36667 0.31905 0.47143 0.31429 0.3381 0.29048 0.31905 0.29524 0.42381 0.3 0.31429 0.34286 0.3381 0.35714 0.33333 0.27619 0.30476 0.34286 0.35714 0.3 0.25714 0.26667 0.27143 0.32857 0.36667 0.4619 0.29524 0.29048 0.28095 0.30952 0.29524 0.28095 0.29524 0.39048 0.29048 0.2619 0.27619 0.43333 0.35714 0.25238 0.24286 0.31429 0.27619 0.27619 0.25714 0.38095 0.3381 0.32381 0.32381 0.37619 0.31429 0.28571 0.3381 0.29048 0.3381 0.24286 0.33333 0.32381 0.34286 0.39524 0.32381 0.30476 0.32857 0.30476 0.34762 0.32381 0.32857 0.32857 0.27619 0.3381 0.27143 0.30476 0.21429 0.24762 0.27619 0.38095 0.29524 0.21905 0.25714 0.30952 0.3381 0.28571 0.25238 0.28571 0.25238 0.25238 0.32381 0.2619 0.33333 0.31905 0.33333 0.34762 0.30952 0.37143 0.34286 0.31905 0.32381 0.39048 0.27143 0.38571 0.22381 0.28571 0.39048 0.3 0.22381 0.36667 0.27619 0.27619 0.42381 0.25238 0.31905 0.24762 0.32857 0.44762 0.25714 0.36667 0.19524 0.15714 0.13333 0.11429 0.1381 0.12381 0.22857 0.16667 0.15238 0.1381 0.17143 0.15714 0.13333 0.17143 0.2381 0.15714 0.24286 0.17619 0.12857 0.13333 0.12857 0.1619 0.20952 0.20476 0.13333 0.12381 0.15714 0.16667 0.14286 0.28095 0.33333 0.3381 0.27143 0.26667 0.15238 0.16667 0.1619 0.15238 0.15714 0.13333 0.17619 0.11429 0.17143 0.19048 0.1619 0.15238 0.20952 0.21905 0.1619 0.18571 0.19524 0.14286 0.12381 0.17143 0.14286 0.1381 0.29048 0.17143 0.14762 0.14762 0.31905 0.14762 0.17143 0.18095 0.1381 0.21429 0.2619 0.12857 0.2 0.37619 0.30476 0.13333 0.18095 0.15714 0.18571 0.11905 0.34286 0.15714 0.15238 0.24762 0.14762 0.14762 0.14762 0.18571 0.31429 0.18571 0.1381 0.16667 0.28095 0.14762 0.19048 0.14286 0.1381 0.1619 0.13333 0.17619 0.19524 0.15238 0.1619 0.1619 0.16667 0.1381 0.15714 0.17619 0.20952 0.22857 0.3 0.13333 0.23333 0.12381 0.22857 0.2 0.1619 0.28571 0.18095 0.14286 0.18095 0.15238 0.28571 0.1619 0.15238 0.1619 0.28571 0.1381 0.16667 0.16667 0.16667 0.1381 0.17143 0.22857 0.15714 0.13333 0.37143 0.1619 0.13333 0.31429 0.15714 0.26667 0.17143 0.13333 0.22857 0.13333 0.20952 0.10952 0.12857 0.19524 0.36667 0.14286 0.15714 0.28571 0.19048 0.13333 0.14286 0.12381 0.17619 0.15238 0.15714 0.1619 0.13333 0.13333 0.17619 0.13333 0.34762 0.21429 0.14762 0.2 0.13333 0.15238 0.17143 0.17619 0.19048 0.14286 0.14286 0.11429 0.21905 0.17619 0.16667 0.18571 0.20952 0.1619 0.1381 0.1619 0.19524 0.16667 0.15714 0.32381 0.11429 0.1381 0.19048 0.15238 0.12857 0.1381 0.15238 0.34762 0.28571 0.15714 0.18095 0.20476 0.15238 0.21905 0.15714 0.14762 0.1381 0.12857 0.22857 0.14762 0.20476 0.30476 0.14286 0.29524 0.30952 0.2619 0.31429 0.35238 0.34762 0.34286 0.23333 0.27619 0.32857 0.26667 0.3 0.34762 0.32381 0.30476 0.3381 0.32381 0.32857 0.32381 0.36667 0.27143 0.28095 0.34762 0.31905 0.28095 0.3619 0.38571 0.3381 0.25238 0.34762 0.35714 0.29524 0.31905 0.3 0.3381 0.32857 0.27143 0.23333 0.27143 0.28571 0.2381 0.32857 0.30952 0.30476 0.27143 0.30476 0.34762 0.31429 0.34762 0.32381 0.2619 0.25714 0.31429 0.28571 0.38095 0.35238 0.29524 0.30476 0.3619 0.33333 0.3 0.27619 0.38095 0.31905 0.3 0.29048 0.3 0.31429 0.30476 0.31429 0.28095 0.32381 0.3381 0.27143 0.28095 0.25238 0.28095 0.3381 0.35714 0.38095 0.32381 0.36667 0.29048 0.38095 0.26667 0.30476 0.29524 0.3 0.35238 0.30476 0.29048 0.34286 0.22857 0.37619 0.35714 0.28571 0.33333 0.34286 0.28571 0.39524 0.27619 0.29048 0.34762 0.34762 0.38095 0.3 0.3 0.25238 0.28571 0.30476 0.28571 0.32857 0.2381 0.28095 0.30476 0.28571 0.30476 0.27619 0.35714 0.32381 0.27619 0.31429 0.32381 0.39524 0.35714 0.24762 0.30476 0.32857 0.29048 0.24286 0.35238 0.25714 0.32857 0.25238 0.27619 0.31905 0.28571 0.37143 0.3 0.3381 0.32381 0.36667 0.29048 0.37143 0.30476 0.29524 0.34286 0.28095 0.27143 0.35714 0.26667 0.3381 0.30476 0.32857 0.22857 0.3381 0.29524 0.27619 0.32857 0.35714 0.30476 0.28571 0.29524 0.34762 0.36667 0.3 0.40476 0.44286 0.29524 0.26667 0.29048 0.25714 0.34762 0.27619 0.41429 0.24762 0.35714 0.31905 0.32381 0.30952 0.25714 0.3619 0.28571 0.3381 0.27143 0.28571 0.30952 0.2619 0.40476 0.3381 0.27143 0.29048 0.32857 0.31905 0.29048 0.3 0.36667 0.30476 0.33333 0.28571 0.25238 0.29048 0.37143 0.30476 0.39524 0.33333 0.32857 0.29048 0.3 0.41429 0.3381 0.35714 0.25238 0.33333 0.39048 0.24286 0.34286 0.29524 0.25714 0.12381 0.28571 0.33333 0.3619 0.31429 0.28571 0.25238 0.34762 0.29048 0.30476 0.33333 0.32857 0.34762 0.28095 0.28571 0.32381 0.28571 0.39524 0.30476 0.3 0.38095 0.2619 0.25714 0.35714 0.30952 0.35238 0.2619 0.28095 0.28095 0.29524 0.31905 0.29524 0.27619 0.38571 0.34286 0.32381 0.31905 0.30476 0.30952 0.34286 0.3619 0.30952 0.30952 0.31905 0.32381 0.27143 0.31905 0.30952 0.21905 0.2619 0.29524 0.27619 0.26667 0.29048 0.31429 0.3381 0.2619 0.27143 0.28095 0.31429 0.31905 0.27143 0.28095 0.2619 0.27619 0.29048 0.30476 0.32857 0.38571 0.40476 0.37143 0.28571 0.29048 0.30476 0.34762 0.34286 0.31905 0.28571 0.27619 0.24762 0.29048 0.35714 0.25714 0.3 0.28095 0.32381 0.30952 0.28571 0.31429 0.2619 0.34286 0.37619 0.32857 0.3381 0.26667 0.30476 0.31905 0.30476 0.34286 0.40476 0.33333 0.27143 0.31429 0.38095 0.29524 0.31429 0.2381 0.24762 0.10952 0.25238 0.35238 0.3619 0.39524 0.37619 0.22857 0.33333 0.24762 0.26667 0.3 0.33333 0.36667 0.41905 0.27143 0.26667 0.37143 0.26667 0.32381 0.2381 0.3 0.28571 0.29048 0.30476 0.34762 0.34762 0.37619 0.37619 0.30476 0.35238 0.29048 0.30952 0.28095 0.29048 0.36667 0.35714 0.3381 0.28571 0.32381 0.24286 0.32381 0.28571 0.15714 0.26667 0.26667 0.34286 0.32857 0.34762 0.29048 0.29048 0.32857 0.19048 0.40952 0.30476 0.2619 0.29048 0.2381 0.23333 0.26667 0.32857 0.27619 0.3619 0.27143 0.23333 0.26667 0.2619 0.30952 0.35238 0.28095 0.27619 0.26667 0.3381 0.29524 0.34762 0.38095 0.24286 0.28095 0.3619 0.32381 0.32381 0.3 0.40952 0.31429 0.25714 0.36667 0.24762 0.27143 0.30476 0.28571 0.32381 0.28571 0.29524 0.28571 0.29048 0.30476 0.34762 0.28571 0.27619 0.28095 0.40476 0.32857 0.3619 0.26667 0.27143 0.31905 0.31429 0.25238 0.29524 0.28095 0.31905 0.28095 0.26667 0.25714 0.35238 0.22857 0.28571 0.30476 0.25238 0.28571 0.31429 0.28571 0.32857 0.3 0.29524 0.36667 0.29524 0.24762 0.28095 0.29524 0.33333 0.29048 0.3619 0.31429 0.45238 0.35238 0.36667 0.29048 0.38571 0.21905 0.29524 0.3 0.28571 0.29048 0.30476 0.34762 0.36667 0.35714 0.3 0.2381 0.43333 0.25714 0.30952 0.32857 0.30476 0.35238 0.31429 0.31429 0.36667 0.32381 0.24762 0.31905 0.26667 0.28571 0.32381 0.29524 0.41905 0.24762 0.29524 0.38095 0.3619 0.31429 0.37619 0.40952 0.25238 0.25714 0.3 0.32381 0.32857 0.24762 0.24762 0.28571 0.32857 0.32857 0.37143 0.19048 0.26667 0.25714 0.31905 0.35714 0.22857 0.29048 0.28095 0.33333 0.32857 0.35714 0.25714 0.3381 0.30952 0.30476 0.27143 0.3 0.3 0.28571 0.14762 0.34762 0.30476 0.29524 0.28571 0.27619 0.33333 0.29048 0.30952 0.34286 0.31905 0.30952 0.30476 0.28095 0.42381 0.25238 0.29524 0.37619 0.27619 0.31429 0.2381 0.30476 0.33333 0.26667 0.29524 0.31429 0.34762 0.30952 0.2619 0.39524 0.35714 0.3 0.2619 0.37143 0.39524 0.3 0.33333 0.35238 0.36667 0.21429 0.35714 0.27143 0.28571 0.25238 0.30476 0.29524 0.3619 0.28571 0.16667 0.40476 0.27619 0.30952 0.2619 0.30476 0.35714 0.30476 0.28571 0.39048 0.2619 0.34762 0.2619 0.31905 0.30476 0.28571 0.31905 0.3619 0.36667 0.34762 0.27143 0.25714 0.29048 0.30952 0.30952 0.29524 0.3619 0.34762 0.34762 0.28095 0.31905 0.34762 0.42857 0.3381 0.30476 0.32857 0.28571 0.31429 0.35238 0.27143 0.32857 0.24286 0.35714 0.25714 0.28571 0.35238 0.32381 0.27619 0.3619 0.3619 0.28095 0.27143 0.37143 0.33333 0.32857 0.2619 0.3 0.35714 0.32857 0.34762 0.35714 0.27143 0.29524 0.38571 0.29524 0.27619 0.25714 0.38095 0.3619 0.37143 0.28095 0.35714 0.3 0.37143 0.35714 0.32857 0.29524 0.3381 0.27143 0.30952 0.32381 0.42381 0.3381 0.29524 0.33333 0.4 0.32857 0.25714 0.29048 0.2619 0.33333 0.3 0.29048 0.28571 0.34286 0.29524 0.31905 0.34286 0.3381 0.25238 0.31429 0.34762 0.27143 0.30952 0.30952 0.33333 0.31905 0.31429 0.3 0.33333 0.33333 0.28571 0.25714 0.28571 0.35714 0.31905 0.29524 0.3381 0.29524 0.31905 0.3619 0.34762 0.31905 0.2619 0.29048 0.28095 0.34762 0.28095 0.27143 0.3 0.34286 0.39048 0.33333 0.26667 0.29048 0.27619 0.31905 0.34286 0.31905 0.36667 0.38095 0.36667 0.31429 0.31429 0.32857 0.29048 0.28095 0.33333 0.30476 0.35714 0.32857 0.32857 0.33333 0.31429 0.27619 0.25714 0.29524 0.37143 0.3381 0.31905 0.28095 0.32857 0.34762 0.2619 0.25714 0.31905 0.23333 0.31429 0.2619 0.33333 0.34762 0.36667 0.30476 0.28095 0.33333 0.22381 0.31429 0.3381 0.31429 0.32857 0.34286 0.28095 0.36667 0.32857 0.29048 0.38095 0.27143 0.24762 0.3381 0.22857 0.28095 0.24762 0.32857 0.2619 0.28571 0.32381 0.37619 0.32857 0.28095 0.21429 0.30476 0.26667 0.32857 0.17619 0.37143 0.36667 0.24286 0.29524 0.30952 0.32857 0.32857 0.25238 0.3619 0.35238 0.35238 0.29048 0.33333 0.34286 0.29524 0.34762 0.26667 0.29048 0.25714 0.27143 0.28571 0.32857 0.27619 0.37143 0.3381 0.38571 0.22381 0.32857 0.31429 0.27619 0.32857 0.31905 0.27619 0.35714 0.29048 0.31905 0.31429 0.38095 0.3619 0.3381 0.29048 0.33333 0.33333 0.27143 0.30952 0.3619 0.38571 0.30476 0.2619 0.24286 0.31429 0.32381 0.27143 0.25714 0.3 0.25238 0.31905 0.25238 0.40952 0.29048 0.28571 0.3 0.24762 0.35238 0.34762 0.41905 0.3619 0.35714 0.31905 0.32857 0.28571 0.28571 0.27619 0.29524 0.3619 0.41429 0.32857 0.32857 0.37143 0.16667 0.37619 0.29048 0.39048 0.3381 0.35714 0.35714 0.25714 0.28095 0.27619 0.3381 0.32857 0.27619 0.31905 0.24762 0.3619 0.36667 0.33333 0.38571 0.30476 0.3381 0.34286 0.34286 0.24762 0.3619 0.29524 0.3 0.30476 0.32857 0.32857 0.2381 0.35714 0.30476 0.3381 0.25714 0.35714 0.31429 0.30952 0.31905 0.28571 0.28095 0.29524 0.3381 0.22857 0.30476 0.30952 0.36667 0.30476 0.24762 0.30952 0.23333 0.3619 0.30476 0.31905 0.34762 0.31905 0.30952 0.21429 0.34762 0.22857 0.17143 0.19524 0.18095 0.1381 0.17143 0.29524 0.29524 0.18571 0.15238 0.12857 0.14286 0.19524 0.14286 0.19524 0.16667 0.1619 0.17619 0.15714 0.33333 0.13333 0.17619 0.18095 0.22381 0.23333 0.18571 0.33333 0.20476 0.18095 0.35714 0.32857 0.14286 0.22857 0.20952 0.12381 0.15238 0.22381 0.14762 0.1619 0.19524 0.17619 0.1381 0.15238 0.1381 0.16667 0.12381 0.15714 0.18571 0.18571 0.14286 0.19048 0.19048 0.19524 0.14286 0.10476 0.17143 0.2 0.13333 0.17143 0.19048 0.15238 0.29524 0.15238 0.11429 0.18571 0.26667 0.20952 0.19048 0.1619 0.19524 0.15238 0.15714 0.13333 0.18571 0.14286 0.32857 0.16667 0.22381 0.1619 0.13333 0.13333 0.13333 0.17143 0.17143 0.12857 0.18571 0.2 0.17143 0.18095 0.1619 0.12381 0.18571 0.15714 0.34286 0.1381 0.31429 0.13333 0.15238 0.21429 0.18095 0.14762 0.18095 0.15714 0.18571 0.16667 0.17143 0.21429 0.12381 0.28571 0.19524 0.12857 0.15238 0.24762 0.19524 0.14762 0.1619 0.14762 0.11429 0.15238 0.20476 0.1381 0.15714 0.19524 0.1619 0.1619 0.14762 0.14762 0.17619 0.17619 0.1619 0.1381 0.20952 0.18571 0.17143 0.19048 0.1381 0.17619 0.2 0.13333 0.19524 0.2 0.30476 0.30476 0.17619 0.15238 0.18095 0.12857 0.10476 0.15238 0.2 0.12857 0.11905 0.1381 0.15238 0.22381 0.14286 0.14286 0.11905 0.18571 0.17619 0.16667 0.17143 0.14286 0.19524 0.14286 0.12857 0.13333 0.17619 0.23333 0.19048 0.16667 0.1619 0.16667 0.1381 0.18571 0.15714 0.1619 0.1619 0.1381 0.17143 0.20952 0.31905 0.14286 0.15714 0.32857 0.19048 0.13333 0.29048 0.12857 0.17143 0.15238 0.31429 0.21905 0.1381 0.2381 0.17143 0.14762 0.15238 0.17619 0.18571 0.15714 0.16667 0.15714 0.11905 0.18095 0.14762 0.1619 0.12381 0.19524 0.16667 0.14762 0.28095 0.33333 0.33333 0.2 0.1619 0.17619 0.13333 0.14286 0.15238 0.35714 0.1381 0.15238 0.18095 0.29524 0.1619 0.2 0.1619 0.29524 0.1619 0.11429 0.18571 0.1381 0.15238 0.18095 0.13333 0.14762 0.19048 0.15238 0.20476 0.28571 0.1619 0.21429 0.36667 0.31429 0.1619 0.18095 0.32381 0.2 0.31429 0.18095 0.21429 0.30476 0.11905 0.36667 0.18095 0.14762 0.17143 0.16667 0.15714 0.13333 0.11429 0.14286 0.15714 0.3381 0.31905 0.35238 0.33333 0.30952 0.25714 0.30952 0.31429 0.29524 0.3381 0.30476 0.3 0.29524 0.25238 0.29524 0.3 0.11905 0.37143 0.3 0.3381 0.34762 0.3381 0.27619 0.27143 0.29524 0.27619 0.34762 0.27143 0.23333 0.22857 0.32381 0.40952 0.29524 0.3381 0.26667 0.30476 0.30476 0.30952 0.25714 0.39524 0.12857 0.38571 0.30476 0.24286 0.29048 0.2381 0.37619 0.29048 0.30476 0.29524 0.3381 0.41429 0.2619 0.29048 0.27143 0.3 0.2619 0.38095 0.27143 0.2619 0.27143 0.37143 0.28095 0.30476 0.24286 0.32381 0.24286 0.30476 0.37619 0.20476 0.26667 0.28095 0.28571 0.35238 0.30952 0.35238 0.21905 0.3 0.31429 0.30952 0.30952 0.27143 0.32381 0.33333 0.34762 0.2619 0.30952 0.32857 0.22857 0.24762 0.35714 0.29524 0.34286 0.35238 0.35714 0.25238 0.3381 0.28571 0.26667 0.37143 0.30476 0.29524 0.3381 0.33333 0.31429 0.31429 0.35238 0.2619 0.32857 0.28095 0.30952 0.27143 0.36667 0.28095 0.32857 0.3381 0.29048 0.31905 0.33333 0.34286 0.38095 0.3381 0.29048 0.35714 0.30476 0.29524 0.35238 0.38095 0.35238 0.33333 0.28095 0.37619 0.24286 0.37143 0.3381 0.29048 0.3 0.34762 0.3381 0.30952 0.31429 0.2619 0.37619 0.3 0.34286 0.3 0.25238 0.28571 0.27143 0.34762 0.27619 0.24762 0.29048 0.34286 0.34286 0.20952 0.24762 0.36667 0.26667 0.29048 0.35714 0.20952 0.29524 0.34286 0.38095 0.27143 0.27143 0.43333 0.3 0.30952 0.32381 0.30952 0.29524 0.27619 0.34286 0.30476 0.32381 0.2619 0.34286 0.3 0.31429 0.33333 0.25714 0.32857 0.3381 0.23333 0.28571 0.25238 0.27619 0.33333 0.32857 0.32381 0.40952 0.3 0.32381 0.26667 0.31905 0.3381 0.28571 0.32857 0.25238 0.31905 0.44286 0.3381 0.29048 0.27619 0.30476 0.29524 0.31429 0.30952 0.27619 0.3 0.31429 0.20952 0.32381 0.28095 0.27143 0.34762 0.3 0.28571 0.20952 0.24286 0.35238 0.30476 0.24286 0.35714 0.3 0.25238 0.29524 0.27619 0.3381 0.26667 0.3 0.33333 0.2619 0.38095 0.3381 0.27619 0.22381 0.22857 0.40476 0.22857 0.26667 0.26667 0.3 0.29048 0.3619 0.36667 0.28095
0.10952 0.31429 0.30952 0.24286 0.88095 0.2381 0.24286 0.20476 0.14762 0.1619 0.18571 0.12381 0.15714 0.34286 0.2619 0.3381 0.31905 0.32381 0.29048 0.22857 0.32857 0.32857 0.22381 0.25238 0.19524 0.27619 0.34286 0.31905 0.22381 0.25238 0.28095 0.28571 0.28571 0.29048 0.23333 0.29048 0.31905 0.24762 0.27143 0.30476 0.29524 0.32381 0.26667 0.2619 0.3 0.3 0.22857 0.20476 0.32381 0.21429 0.22857 0.21429 0.25714 0.27143 0.27143 0.37619 0.2619 0.25238 0.25714 0.31429 0.22857 0.24762 0.25238 0.29524 0.30952 0.36667 0.31429 0.35238 0.24762 0.30952 0.25714 0.32857 0.28095 0.25238 0.21905 0.25714 0.25714 0.26667 0.2381 0.32381 0.28095 0.32857 0.2619 0.29048 0.25238 0.3381 0.3381 0.26667 0.29524 0.29524 0.31429 0.27619 0.31905 0.30476 0.21905 0.3381 0.39048 0.30476 0.29524 0.29048 0.28095 0.2619 0.27143 0.27619 0.3 0.2619 0.26667 0.35714 0.29524 0.24762 0.31905 0.18095 0.28095 0.32381 0.34762 0.28571 0.24762 0.25238 0.25238 0.29048 0.28571 0.32857 0.37143 0.30476 0.31905 0.2619 0.35238 0.32857 0.27143 0.29524 0.27143 0.24286 0.27143 0.29524 0.3 0.29048 0.25714 0.29524 0.35238 0.31429 0.32857 0.24762 0.3619 0.2381 0.31905 0.24762 0.28095 0.30952 0.30476 0.24286 0.22857 0.27143 0.22857 0.25238 0.22857 0.29048 0.2381 0.30476 0.26667 0.25238 0.31429 0.27619 0.26667 0.26667 0.33333 0.35238 0.35238 0.22857 0.2619 0.3381 0.21429 0.39048 0.32857 0.29524 0.28571 0.28095 0.25714 0.32381 0.30952 0.24286 0.23333 0.28095 0.27619 0.27143 0.35714 0.2619 0.31905 0.35714 0.21905 0.25714 0.21429 0.2619 0.31429 0.27619 0.25714 0.24762 0.34762 0.29524 0.2619 0.29048 0.27143 0.32381 0.15714 0.30476 0.3619 0.3619 0.28571 0.31905 0.32381 0.27143 0.32381 0.2619 0.31905 0.23333 0.25714 0.15714 0.20952 0.25238 0.27143 0.27143 0.34286 0.27143 0.27619 0.20476 0.3381 0.3 0.26667 0.25238 0.25714 0.2619 0.32857 0.26667 0.26667 0.2381 0.3381 0.30952 0.31429 0.35238 0.17143 0.28095 0.30952 0.29048 0.27619 0.30952 0.32381 0.3 0.21905 0.22381 0.20952 0.31429 0.21429 0.25714 0.26667 0.25714 0.2619 0.3381 0.41429 0.27143 0.27619 0.25238 0.26667 0.27143 0.2 0.3 0.3 0.36667 0.31429 0.25714 0.30952 0.29048 0.27619 0.25238 0.19048 0.2619 0.28571 0.35238 0.2619 0.3 0.29048 0.27143 0.29048 0.24286 0.24286 0.27143 0.2381 0.23333 0.34762 0.28095 0.29048 0.25714 0.24762 0.3 0.32381 0.2381 0.29048 0.29524 0.3 0.25238 0.33333 0.35714 0.31905 0.23333 0.35238 0.27143 0.25238 0.30952 0.31429 0.25714 0.28095 0.30952 0.41905 0.27143 0.23333 0.25238 0.20952 0.28571 0.24762 0.29524 0.3 0.35238 0.22381 0.24286 0.34286 0.30952 0.24762 0.21429 0.35714 0.34286 0.34286 0.2381 0.25714 0.22857 0.32857 0.31905 0.2381 0.29524 0.3619 0.26667 0.22857 0.29524 0.26667 0.29048 0.28095 0.29524 0.37143 0.30476 0.35714 0.31905 0.31429 0.27143 0.34762 0.29048 0.28095 0.30476 0.31429 0.2619 0.32857 0.28571 0.21429 0.28571 0.28571 0.32381 0.29524 0.3 0.31905 0.24762 0.2619 0.32381 0.21429 0.2619 0.2619 0.24762 0.30476 0.26667 0.24762 0.24286 0.22381 0.35714 0.31429 0.22857 0.3619 0.30952 0.2619 0.24762 0.27619 0.23333 0.2381 0.31429 0.25238 0.13333 0.28095 0.28571 0.16667 0.32381 0.24762 0.35238 0.33333 0.32857 0.27143 0.27619 0.31429 0.31429 0.23333 0.29048 0.2619 0.29048 0.2381 0.23333 0.29524 0.2619 0.26667 0.33333 0.25238 0.2381 0.30476 0.28095 0.25714 0.27619 0.2381 0.22381 0.33333 0.22381 0.28095 0.30476 0.2619 0.24762 0.26667 0.27619 0.3381 0.23333 0.21905 0.37619 0.26667 0.30476 0.27143 0.20952 0.33333 0.28571 0.29524 0.3619 0.31905 0.37619 0.31905 0.29524 0.23333 0.29524 0.31905 0.27143 0.31429 0.2619 0.3 0.27143 0.22381 0.27143 0.31429 0.24286 0.3 0.22857 0.3619 0.24762 0.35714 0.3 0.31429 0.34286 0.20952 0.13333 0.35238 0.24762 0.28095 0.21905 0.30476 0.3 0.2381 0.24762 0.22381 0.30476 0.2619 0.28095 0.27143 0.2619 0.2619 0.30476 0.2619 0.2 0.2381 0.22381 0.20952 0.35714 0.25238 0.34762 0.30476 0.3 0.27143 0.32381 0.28571 0.20476 0.25714 0.37143 0.30952 0.33333 0.30476 0.24762 0.14286 0.37143 0.30476 0.30952 0.23333 0.2619 0.27143 0.2619 0.25714 0.24762 0.28095 0.29524 0.3381 0.19524 0.28095 0.25238 0.35714 0.2619 0.28095 0.31429 0.26667 0.23333 0.31429 0.34286 0.26667 0.29048 0.30476 0.25238 0.32857 0.33333 0.31905 0.27143 0.3381 0.25714 0.32857 0.29524 0.22857 0.26667 0.27619 0.35714 0.34286 0.22857 0.44286 0.23333 0.29048 0.31429 0.30476 0.34762 0.27619 0.23333 0.32857 0.36667 0.35714 0.3619 0.28571 0.27619 0.29048 0.37619 0.20476 0.36667 0.3 0.24286 0.27143 0.3619 0.33333 0.28095 0.32857 0.30476 0.2381 0.31905 0.31429 0.28571 0.3 0.38571 0.38095 0.3619 0.35238 0.33333 0.29524 0.3381 0.30476 0.31429 0.3619 0.2381 0.19048 0.38095 0.2619 0.32381 0.35238 0.28095 0.20952 0.25238 0.29524 0.35238 0.4 0.2619 0.2381 0.27143 0.25714 0.27143 0.28571 0.28095 0.31429 0.35714 0.32857 0.28571 0.20476 0.24286 0.22857 0.27619 0.20952 0.29524 0.25714 0.28571 0.35238 0.39048 0.34286 0.32381 0.25714 0.26667 0.27143 0.2 0.32857 0.31905 0.33333 0.29048 0.2619 0.2619 0.28571 0.34286 0.28571 0.2381 0.38571 0.35238 0.3619 0.29524 0.25714 0.25714 0.23333 0.2619 0.22381 0.21429 0.3 0.28571 0.28095 0.26667 0.27143 0.15238 0.28095 0.2381 0.14286 0.28095 0.35238 0.35238 0.22381 0.30952 0.23333 0.28095 0.30476 0.3619 0.25714 0.27143 0.27143 0.31429 0.25238 0.37619 0.28095 0.32857 0.35714 0.3 0.34762 0.28571 0.2619 0.28095 0.28571 0.20952 0.23333 0.23333 0.35714 0.25238 0.30952 0.33333 0.29524 0.31429 0.2381 0.25238 0.30952 0.24286 0.34286 0.2619 0.24762 0.34286 0.26667 0.35238 0.32381 0.29524 0.24762 0.26667 0.34286 0.24286 0.24762 0.30476 0.29524 0.23333 0.2381 0.25238 0.2619 0.32381 0.21429 0.24762 0.37143 0.25714 0.27619 0.4 0.32381 0.29524 0.24286 0.3381 0.26667 0.28571 0.33333 0.31429 0.2619 0.23333 0.27143 0.21429 0.30476 0.30952 0.24286 0.28571 0.31429 0.2619 0.29524 0.32857 0.2381 0.2381 0.25238 0.20952 0.2619 0.29524 0.29524 0.26667 0.31429 0.35238 0.18571 0.12857 0.14286 0.24286 0.25714 0.24762 0.26667 0.2381 0.25714 0.2381 0.28571 0.2381 0.2619 0.22857 0.29048 0.31429 0.31905 0.38571 0.20476 0.28571 0.28571 0.29524 0.21905 0.30952 0.30476 0.31905 0.28571 0.37143 0.3 0.21905 0.2619 0.27619 0.25238 0.1619 0.29524 0.32381 0.3 0.31429 0.2619 0.2619 0.28571 0.34286 0.30476 0.29048 0.2619 0.31905 0.26667 0.3 0.35714 0.25714 0.37143 0.25714 0.27619 0.2381 0.26667 0.28571 0.31429 0.32857 0.30476 0.27143 0.22857 0.28095 0.33333 0.26667 0.23333 0.28095 0.30476 0.28095 0.32381 0.31905 0.26667 0.33333 0.31429 0.31905 0.25714 0.20476 0.24762 0.28571 0.2381 0.27143 0.31905 0.30952 0.21905 0.22857 0.25714 0.29048 0.2619 0.33333 0.2619 0.29524 0.2619 0.32857 0.25714 0.22381 0.27143 0.25714 0.25238 0.3 0.28571 0.3 0.28095 0.31905 0.35714 0.28095 0.28095 0.27619 0.31905 0.30476 0.30476 0.2381 0.29048 0.25238 0.17619 0.27619 0.2381 0.25714 0.2619 0.3381 0.3 0.30952 0.37143 0.29524 0.32857 0.35714 0.22857 0.30476 0.33333 0.28571 0.31429 0.3381 0.24286 0.24286 0.2381 0.28571 0.3 0.27143 0.24286 0.30952 0.27619 0.25714 0.25714 0.29524 0.29524 0.28095 0.2381 0.24286 0.29524 0.28571 0.24286 0.25238 0.31429 0.23333 0.29524 0.29524 0.17619 0.25714 0.26667 0.25714 0.30952 0.2381 0.22857 0.2 0.3 0.31429 0.19524 0.40952 0.21429 0.30476 0.31905 0.24762 0.26667 0.21905 0.26667 0.3 0.25714 0.32857 0.31429 0.31905 0.28095 0.24762 0.37619 0.2619 0.27143 0.27619 0.22857 0.29524 0.27143 0.22857 0.33333 0.2381 0.31429 0.30952 0.27143 0.4 0.22857 0.23333 0.28571 0.23333 0.21905 0.27619 0.31429 0.23333 0.25714 0.28095 0.25238 0.19524 0.2381 0.24286 0.20476 0.30476 0.40476 0.35714 0.24286 0.32857 0.25238 0.28571 0.3381 0.26667 0.25238 0.25714 0.31905 0.21905 0.28095 0.27619 0.27143 0.25714 0.2619 0.2619 0.29524 0.27143 0.30476 0.28095 0.24286 0.24286 0.25238 0.36667 0.25238 0.25238 0.21429 0.3 0.23333 0.24762 0.30476 0.27143 0.30476 0.32857 0.28571 0.34286 0.2619 0.2381 0.28095 0.27619 0.31429 0.30952 0.27619 0.29524 0.2619 0.24286 0.2381 0.21905 0.2619 0.29524 0.24762 0.29048 0.27619 0.25238 0.24762 0.3619 0.2381 0.19048 0.30952 0.35714 0.15714 0.26667 0.26667 0.18571 0.12857 0.26667 0.28095 0.35238 0.21905 0.35714 0.25238 0.28571 0.3381 0.25714 0.24286 0.2619 0.2381 0.32857 0.3619 0.27619 0.2619 0.27143 0.30952 0.26667 0.26667 0.30952 0.2619 0.24762 0.3 0.25238 0.2381 0.3381 0.22857 0.38571 0.28095 0.35714 0.28571 0.30952 0.31429 0.25238 0.34762 0.27619 0.25714 0.29048 0.24286 0.33333 0.24762 0.35238 0.28095 0.26667 0.3 0.22857 0.30952 0.34286 0.34286 0.27143 0.28571 0.29048 0.26667 0.24286 0.29048 0.31905 0.2619 0.25714 0.24762 0.26667 0.2381 0.2381 0.24286 0.38571 0.2619 0.24286 0.37619 0.29048 0.26667 0.2619 0.26667 0.30952 0.26667 0.3 0.30952 0.23333 0.20952 0.29048 0.3381 0.27143 0.23333 0.2619 0.31905 0.27143 0.28571 0.24286 0.21905 0.30952 0.26667 0.25714 0.32381 0.32381 0.3381 0.28571 0.22857 0.28095 0.26667 0.28571 0.27143 0.27619 0.27143 0.42381 0.13333 0.25238 0.28571 0.23333 0.27619 0.29048 0.31429 0.27143 0.29524 0.23333 0.34762 0.31905 0.30476 0.31429 0.23333 0.29048 0.27619 0.31429 0.28571 0.34286 0.31905 0.33333 0.27619 0.23333 0.28095 0.30476 0.2381 0.11429 0.27143 0.32857 0.25714 0.23333 0.22857 0.28095 0.27619 0.44286 0.28095 0.24762 0.25238 0.30952 0.24286 0.29048 0.31429 0.25714 0.28571 0.30952 0.28571 0.22857 0.31429 0.17619 0.21429 0.28571 0.27143 0.21429 0.34762 0.26667 0.31429 0.27143 0.24762 0.38571 0.29048 0.26667 0.25238 0.32857 0.28095 0.22381 0.32381 0.24762 0.27619 0.29048 0.2381 0.34762 0.2381 0.2 0.21429 0.25714 0.2619 0.31905 0.32381 0.28095 0.31905 0.25238 0.34286 0.24762 0.35714 0.25238 0.31905 0.26667 0.27143 0.25238 0.23333 0.15714 0.28571 0.26667 0.31905 0.23333 0.36667 0.1381 0.1381 0.18571 0.29524 0.24762 0.24762 0.26667 0.3 0.2619 0.2381 0.27619 0.30476 0.34286 0.28095 0.27143 0.22857 0.30952 0.25238 0.2381 0.29524 0.22857 0.2619 0.3 0.2381 0.32381 0.29048 0.26667 0.20476 0.26667 0.30476 0.2619 0.37143 0.29048 0.30476 0.28571 0.3381 0.29048 0.26667 0.2381 0.28095 0.29048 0.22381 0.26667 0.31429 0.30476 0.3 0.30476 0.23333 0.34286 0.35714 0.3 0.27619 0.2381 0.3 0.20476 0.17143 0.25714 0.34762 0.2619 0.21905 0.22857 0.35714 0.39048 0.3 0.29048 0.45238 0.26667 0.40476 0.27143 0.25714 0.31429 0.26667 0.24286 0.32857 0.29524 0.3381 0.22857 0.30952 0.3 0.25238 0.31905 0.34286 0.26667 0.35238 0.21905 0.39048 0.22381 0.2 0.24286 0.23333 0.30952 0.3 0.27619 0.28571 0.30952 0.3381 0.35238 0.25238 0.3381 0.24762 0.27619 0.41429 0.25238 0.29524 0.29048 0.32857 0.29048 0.2619 0.29048 0.26667 0.32381 0.32857 0.28095 0.39048 0.26667 0.25714 0.27143 0.28095 0.28095 0.27143 0.28571 0.28095 0.22857 0.28095 0.3381 0.34286 0.31429 0.29048 0.3 0.26667 0.29048 0.3381 0.22381 0.23333 0.36667 0.28571 0.22381 0.24286 0.2381 0.27619 0.34762 0.23333 0.25714 0.31905 0.28095 0.34762 0.27619 0.31429 0.2619 0.2619 0.32381 0.30952 0.20476 0.3381 0.3 0.21905 0.21429 0.28571 0.27143 0.29524 0.28095 0.26667 0.21429 0.34286 0.32857 0.29048 0.32381 0.16667 0.28571 0.33333 0.35714 0.28095 0.31905 0.39048 0.23333 0.20952 0.29048 0.37619 0.2619 0.21429 0.2381 0.2619 0.24762 0.30476 0.27619 0.35714 0.29048 0.24286 0.3 0.27619 0.34286 0.31429 0.2619 0.31429 0.32381 0.28571 0.25714 0.25238 0.27619 0.25714 0.27619 0.31429 0.24762 0.27143 0.21429 0.31905 0.30476 0.19524 0.2 0.27143 0.2619 0.31429 0.20476 0.3 0.19048 0.28571 0.27619 0.31905 0.26667 0.32857 0.2619 0.26667 0.27143 0.2619 0.29524 0.2381 0.25238 0.30952 0.24762 0.34762 0.2619 0.32857 0.29048 0.30476 0.27143 0.30476 0.28571 0.31905 0.31905 0.27143 0.31429 0.33333 0.22381 0.19048 0.25714 0.34762 0.27619 0.27143 0.29524 0.27143 0.29524 0.26667 0.17619 0.35714 0.3381 0.35714 0.27143 0.28095 0.23333 0.30952 0.25714 0.29524 0.29524 0.34762 0.29048 0.30952 0.31429 0.27619 0.37143 0.38571 0.3 0.25714 0.30476 0.25714 0.38571 0.28571 0.3619 0.34286 0.27143 0.26667 0.25714 0.28095 0.23333 0.23333 0.39524 0.2619 0.29524 0.31905 0.26667 0.3 0.3381 0.27143 0.26667 0.2381 0.35238 0.2619 0.28571 0.33333 0.25238 0.22857 0.32381 0.32381 0.25714 0.25714 0.41429 0.27143 0.32381 0.3 0.22857 0.22381 0.3381 0.28095 0.21429 0.20952 0.27619 0.30952 0.31905 0.3 0.30476 0.28571 0.28095 0.27619 0.30952 0.24286 0.32857 0.22857 0.31905 0.36667 0.36667 0.22857 0.17619 0.29048 0.34286 0.27619 0.3 0.19524 0.26667 0.35238 0.25238 0.2381 0.28571 0.22857 0.29524 0.3381 0.31429 0.31429 0.27619 0.34762 0.3619 0.30476 0.22857 0.3381 0.38095 0.30476 0.24762 0.22381 0.27143 0.25238 0.36667 0.21905 0.23333 0.3381 0.34762 0.25238 0.25714 0.32857 0.20952 0.29524 0.27143 0.26667 0.2619 0.26667 0.32381 0.26667 0.13333 0.15714 0.19048 0.17143 0.14286 0.12381 0.1619 0.14286 0.17619 0.21429 0.13333 0.18571 0.14762 0.17143 0.21905 0.14762 0.27143 0.13333 0.25238 0.15238 0.1381 0.17619 0.090476 0.11429 0.10952 0.17619 0.17143 0.17619 0.17143 0.34286 0.21905 0.23333 0.26667 0.25714 0.14286 0.18571 0.18095 0.15238 0.23333 0.10952 0.17143 0.10952 0.15238 0.12857 0.11905 0.18095 0.19048 0.17619 0.18095 0.16667 0.17143 0.17619 0.1 0.14286 0.18095 0.15238 0.22857 0.16667 0.1619 0.1619 0.3619 0.15238 0.16667 0.14286 0.14762 0.12857 0.15714 0.11429 0.1619 0.25714 0.29048 0.14286 0.15714 0.11905 0.080952 0.16667 0.27619 0.080952 0.1 0.11905 0.14762 0.17619 0.16667 0.12857 0.24762 0.17619 0.14286 0.11905 0.28571 0.12381 0.13333 0.16667 0.25714 0.18095 0.19524 0.095238 0.12381 0.1619 0.095238 0.20476 0.2 0.14762 0.20952 0.17619 0.17619 0.15238 0.42857 0.18571 0.17143 0.15714 0.1381 0.11429 0.1381 0.28571 0.24762 0.17143 0.12381 0.15238 0.24762 0.15714 0.19524 0.1381 0.29048 0.13333 0.12857 0.14286 0.12381 0.12857 0.15714 0.18095 0.19524 0.10952 0.29524 0.14286 0.10952 0.27619 0.2 0.21905 0.20952 0.10952 0.13333 0.10952 0.21429 0.15238 0.16667 0.10952 0.24762 0.1619 0.1619 0.31429 0.14286 0.10952 0.1381 0.10952 0.14762 0.11905 0.19048 0.15714 0.10952 0.21429 0.20952 0.10952 0.28095 0.14762 0.17143 0.15238 0.10952 0.19524 0.16667 0.17143 0.12381 0.1 0.17619 0.1381 0.14762 0.13333 0.11905 0.1381 0.15238 0.14286 0.18095 0.14286 0.12857 0.2 0.11905 0.19524 0.13333 0.14286 0.095238 0.18095 0.20952 0.10952 0.1619 0.31905 0.28571 0.17619 0.22381 0.15238 0.12857 0.2619 0.15714 0.12381 0.19524 0.14286 0.10476 0.1619 0.19048 0.14762 0.1619 0.20952 0.2381 0.32381 0.30476 0.23333 0.28571 0.32857 0.24286 0.3 0.31905 0.20952 0.29524 0.2619 0.19524 0.29524 0.25238 0.3 0.27143 0.31429 0.31905 0.28571 0.3381 0.30952 0.2619 0.32381 0.31429 0.3 0.23333 0.35238 0.38095 0.31429 0.25714 0.31905 0.20952 0.28571 0.29524 0.31905 0.2619 0.22857 0.28095 0.3381 0.25714 0.24286 0.28571 0.22857 0.27619 0.3619 0.2619 0.28095 0.24286 0.28571 0.2619 0.2619 0.28571 0.21905 0.29048 0.29048 0.28095 0.31429 0.2381 0.29048 0.3 0.31905 0.30476 0.18095 0.3381 0.28571 0.26667 0.27143 0.28571 0.41905 0.30476 0.28095 0.31905 0.32857 0.22381 0.22381 0.35238 0.27619 0.27143 0.26667 0.30476 0.33333 0.32857 0.30476 0.22857 0.40952 0.25714 0.22857 0.24286 0.26667 0.34762 0.19524 0.28095 0.29048 0.2619 0.26667 0.3381 0.2381 0.25238 0.30476 0.35238 0.2619 0.30476 0.2619 0.32857 0.34286 0.2381 0.28571 0.31429 0.26667 0.25714 0.19524 0.2381 0.31429 0.32381 0.24286 0.24286 0.29048 0.30952 0.20952 0.35714 0.27619 0.30952 0.33333 0.2381 0.29524 0.30476 0.34286 0.22857 0.23333 0.29048 0.25714 0.38571 0.30952 0.31905 0.3 0.32857 0.2619 0.21429 0.28571 0.29524 0.30476 0.30476 0.3 0.3 0.24286 0.36667 0.31429 0.30952 0.32381 0.28095 0.29524 0.28095 0.22381 0.30952 0.29524 0.30476 0.3 0.24762 0.30476 0.32857 0.2619 0.2619 0.31429 0.37619 0.2619 0.30476 0.21905 0.25714 0.29524 0.18095 0.25714 0.33333 0.25238 0.2619 0.22857 0.21429 0.29048 0.27143 0.32857 0.2619 0.22857 0.29524 0.32381 0.27143 0.36667 0.33333 0.2619 0.25238 0.30476 0.25238 0.24762 0.24762 0.37619 0.25714 0.27619 0.24286 0.27619 0.2 0.30476 0.35238 0.25714 0.30952 0.3619 0.3619 0.27619 0.24286 0.30476 0.26667 0.26667 0.24762 0.31905 0.24286 0.29048 0.26667 0.25238 0.26667 0.27143 0.14762 0.2381 0.31429 0.3381 0.24286 0.2381 0.35714 0.34286 0.32857 0.24762 0.26667 0.26667 0.27143 0.21429 0.27619 0.38095 0.3 0.24762 0.28571 0.28095 0.2381 0.22857 0.31429 0.29524 0.4381 0.30476 0.29048 0.30952 0.24762 0.28095 0.2381 0.25238 0.27619 0.25714 0.32857 0.3 0.29048 0.32857 0.28571 0.24762 0.32381 0.2381 0.31905 0.27619 0.2381 0.23333 0.23333 0.28571 0.24762 0.3619 0.2 0.32381 0.25714 0.31905 0.35238 0.20476 0.25238 0.33333 0.31429 0.30952 0.32381 0.28095 0.25238 0.25238 0.33333 0.35714 0.27619 0.34286 0.25714 0.24762 0.29048 0.24762 0.32857 0.27619 0.38571 0.28095 0.27143 0.30952 0.32857 0.31429 0.3 0.25238 0.40952 0.26667 0.21429 0.38095 0.32857 0.27619 0.33333 0.34286 0.28095 0.33333 0.21905 0.25714 0.36667 0.18095 0.31429 0.29048 0.28571 0.21905 0.28571 0.29524 0.28571 0.28571 0.30952 0.24762 0.24762 0.27619 0.11429 0.27619 0.26667 0.25238 0.31905 0.29524 0.24762 0.26667 0.24762 0.30952 0.33333 0.31429 0.32857 0.25238 0.29524 0.29524 0.27143 0.32381 0.2619 0.30476 0.26667 0.24762 0.32857 0.27619 0.38571 0.32857 0.26667 0.28095 0.3 0.21429 0.32381 0.27619 0.35714 0.32857 0.28571 0.28571 0.22381 0.24286 0.3619 0.35238 0.38095 0.24762 0.20476 0.29048 0.31905 0.4381 0.25714 0.32381 0.29048 0.31905 0.28095 0.27143 0.33333 0.35238 0.32857 0.30476 0.31429 0.24762 0.34286 0.32381 0.31905 0.38095 0.29524 0.2619 0.27143 0.21905 0.32857 0.29048 0.30952 0.29048 0.36667 0.30476 0.24762 0.30952 0.24286 0.30476 0.3 0.3381 0.34286 0.3 0.28095 0.28095 0.23333 0.2381 0.29048 0.28571 0.38571 0.31429 0.24286 0.38095 0.24286 0.27619 0.24762 0.32857 0.27619 0.38571 0.29048 0.28571 0.3381 0.27619 0.35238 0.29048 0.30952 0.28571 0.28571 0.3619 0.29524 0.31429 0.34762 0.4381 0.38095 0.28571 0.21905 0.27143 0.2381 0.30952 0.25238 0.30476 0.30476 0.33333 0.29048 0.35238 0.30952 0.25238 0.3 0.36667 0.3381 0.34286 0.29048 0.3 0.25714 0.32381 0.21905 0.3 0.30476 0.2619 0.2619 0.3 0.17143 0.35238 0.26667 0.24762 0.32857 0.27619 0.38571 0.21429 0.25238 0.25238 0.31905 0.28095 0.28571 0.33333 0.28095 0.28571 0.27143 0.28571 0.30476 0.30476 0.30476 0.19048 0.33333 0.2619 0.24762 0.21429 0.33333 0.2619 0.33333 0.29524 0.33333 0.24762 0.22857 0.31905 0.29524 0.3 0.3381 0.28571 0.23333 0.29524 0.19048 0.3 0.30476 0.27619 0.32857 0.29524 0.18571 0.35238 0.3381 0.29048 0.35238 0.27143 0.4381 0.4 0.25714 0.30476 0.45238 0.17143 0.25238 0.28571 0.2619 0.24286 0.33333 0.2619 0.25714 0.15238 0.21429 0.24286 0.29048 0.24286 0.28571 0.2619 0.27143 0.25714 0.20952 0.35238 0.38571 0.27143 0.26667 0.2381 0.23333 0.24286 0.37619 0.27619 0.3619 0.27619 0.32857 0.25714 0.3 0.2619 0.25714 0.30952 0.25238 0.26667 0.24762 0.3 0.26667 0.30476 0.27619 0.35238 0.34762 0.3381 0.38571 0.2381 0.14286 0.22381 0.36667 0.32857 0.30476 0.24762 0.34286 0.26667 0.24762 0.14286 0.3 0.2381 0.3619 0.21905 0.28095 0.31429 0.27619 0.25714 0.32857 0.21905 0.27619 0.24762 0.40476 0.27143 0.30476 0.3 0.28571 0.25714 0.30952 0.32857 0.22857 0.42381 0.28095 0.33333 0.32381 0.31429 0.29048 0.29524 0.3619 0.22857 0.29048 0.29524 0.25238 0.29048 0.31429 0.36667 0.29524 0.35238 0.25714 0.28095 0.30952 0.24286 0.21905 0.2619 0.29524 0.30952 0.28095 0.24286 0.29048 0.34286 0.27143 0.2619 0.32381 0.23333 0.29524 0.32857 0.30476 0.30476 0.32381 0.29048 0.29048 0.3 0.30476 0.35238 0.29048 0.29048 0.22857 0.3 0.22857 0.30476 0.3 0.31429 0.31429 0.26667 0.2619 0.25714 0.29048 0.29524 0.28095 0.29524 0.3381 0.32381 0.22381 0.35238 0.27619 0.28571 0.27143 0.3 0.3 0.3 0.31429 0.30476 0.3 0.31429 0.24286 0.23333 0.3619 0.26667 0.28571 0.3 0.29048 0.24286 0.31905 0.30476 0.18095 0.22381 0.22381 0.27619 0.31905 0.33333 0.36667 0.30476 0.22381 0.29524 0.30952 0.31905 0.22381 0.34286 0.27619 0.3619 0.21429 0.33333 0.28095 0.28095 0.35238 0.27143 0.38095 0.34286 0.24286 0.36667 0.3381 0.29048 0.27143 0.30476 0.30952 0.35238 0.30952 0.28095 0.25714 0.2619 0.34762 0.2619 0.23333 0.25238 0.28095 0.24286 0.21429 0.30476 0.31905 0.32857 0.29048 0.29524 0.25714 0.32857 0.22381 0.32381 0.3 0.30476 0.41905 0.22857 0.28095 0.30476 0.41429 0.38095 0.36667 0.35238 0.34762 0.30476 0.19524 0.2619 0.29524 0.38095 0.25238 0.21905 0.29048 0.2619 0.31905 0.30952 0.22381 0.31905 0.30476 0.31429 0.31905 0.30952 0.29524 0.32857 0.28095 0.29524 0.24762 0.2619 0.28095 0.34286 0.31429 0.29048 0.23333 0.35238 0.31905 0.3381 0.24286 0.2619 0.29524 0.28095 0.2381 0.27619 0.31429 0.25238 0.3 0.25238 0.35238 0.3 0.30952 0.2619 0.29524 0.29048 0.4 0.30952 0.20476 0.36667 0.3 0.29048 0.28095 0.28095 0.2619 0.29048 0.26667 0.3619 0.2619 0.29524 0.27619 0.21905 0.26667 0.29524 0.23333 0.3 0.21429 0.2381 0.24762 0.31429 0.29048 0.2381 0.3381 0.36667 0.20952 0.27143 0.22381 0.37619 0.29524 0.33333 0.28571 0.31429 0.23333 0.37143 0.25714 0.23333 0.23333 0.32381 0.32857 0.2619 0.20476 0.25714 0.3381 0.32381 0.29524 0.27619 0.28571 0.28095 0.30952 0.37619 0.28571 0.28571 0.3 0.22857 0.24762 0.23333 0.28095 0.27619 0.35238 0.28095 0.28571 0.32857 0.29048 0.27619 0.18571 0.26667 0.27619 0.28571 0.34286 0.25714 0.2381 0.3 0.2619 0.32857 0.25714 0.22857 0.25238 0.23333 0.29048 0.31429 0.25238 0.28095 0.33333 0.32857 0.28095 0.31429 0.27143 0.28095 0.32381 0.34286 0.24286 0.27619 0.24762 0.27143 0.26667 0.27143 0.22381 0.29524 0.31429 0.26667 0.3619 0.2619 0.21905 0.25714 0.20952 0.22381 0.29524 0.24762 0.30952 0.32857 0.30952 0.32857 0.28095 0.30476 0.2381 0.25238 0.30476 0.3 0.26667 0.3 0.28571 0.26667 0.28571 0.24286 0.13333 0.14762 0.1 0.17619 0.10952 0.29524 0.29524 0.11905 0.16667 0.10952 0.14762 0.1381 0.19524 0.20476 0.11429 0.16667 0.10952 0.17143 0.31429 0.1619 0.14286 0.15238 0.17619 0.12381 0.15238 0.30476 0.15714 0.1619 0.33333 0.30476 0.1381 0.15238 0.15714 0.10952 0.1381 0.22381 0.21905 0.16667 0.11429 0.1381 0.12857 0.15238 0.1381 0.17143 0.18571 0.17143 0.1381 0.19524 0.11905 0.1619 0.1619 0.17619 0.2 0.12381 0.18571 0.15714 0.12381 0.15714 0.1619 0.17619 0.36667 0.15714 0.13333 0.15714 0.25714 0.17143 0.10952 0.19524 0.14286 0.17143 0.11429 0.12381 0.17143 0.12857 0.28571 0.1381 0.17619 0.19524 0.11429 0.10952 0.18095 0.12381 0.16667 0.19524 0.10952 0.24762 0.18095 0.14286 0.13333 0.10952 0.12381 0.18095 0.23333 0.1 0.27619 0.1 0.21905 0.25714 0.21905 0.11905 0.17619 0.14762 0.19048 0.1381 0.13333 0.20952 0.18095 0.25714 0.14286 0.16667 0.19524 0.23333 0.15714 0.17143 0.15238 0.11905 0.12857 0.1619 0.16667 0.10952 0.19524 0.1381 0.15714 0.16667 0.2 0.15714 0.12857 0.17143 0.15238 0.095238 0.1619 0.20476 0.16667 0.18571 0.12857 0.19524 0.1381 0.16667 0.14286 0.1619 0.21429 0.27619 0.2381 0.12381 0.1619 0.18571 0.15238 0.15714 0.12857 0.14286 0.11905 0.17143 0.15714 0.1619 0.11905 0.19524 0.20476 0.10952 0.17143 0.14286 0.14286 0.1 0.17143 0.16667 0.12857 0.19048 0.2381 0.1381 0.15714 0.12857 0.11905 0.11429 0.20476 0.20476 0.14286 0.11905 0.11905 0.16667 0.19524 0.13333 0.27619 0.18571 0.19048 0.28095 0.12857 0.14762 0.24762 0.18571 0.17619 0.11429 0.26667 0.12857 0.1619 0.28571 0.10952 0.10952 0.17143 0.19524 0.14286 0.15714 0.15238 0.15714 0.17143 0.1381 0.19048 0.18095 0.18095 0.15714 0.11429 0.2 0.27143 0.40476 0.2619 0.15238 0.12857 0.14286 0.20952 0.14762 0.1381 0.32381 0.11905 0.12857 0.1619 0.37143 0.1381 0.14762 0.19524 0.16667 0.15238 0.14762 0.12857 0.14762 0.12381 0.20952 0.1381 0.17143 0.14762 0.18095 0.17143 0.2381 0.14286 0.1381 0.30476 0.22857 0.19524 0.15238 0.33333 0.13333 0.31429 0.14286 0.1381 0.30476 0.18095 0.30476 0.12857 0.13333 0.14286 0.13333 0.15714 0.14762 0.1619 0.1619 0.12857 0.31905 0.27619 0.25238 0.30952 0.28571 0.31429 0.31905 0.27619 0.27143 0.25714 0.33333 0.31905 0.27619 0.3 0.30952 0.22381 0.18095 0.26667 0.32857 0.22381 0.24286 0.28571 0.22857 0.31429 0.32381 0.34286 0.28095 0.28095 0.36667 0.37143 0.22381 0.27143 0.25238 0.3381 0.2381 0.32857 0.30476 0.21905 0.37143 0.29048 0.14762 0.28571 0.34762 0.25714 0.24762 0.22857 0.24762 0.39524 0.3 0.29524 0.23333 0.28571 0.25714 0.32381 0.20476 0.34762 0.29048 0.27143 0.29048 0.29524 0.34286 0.28095 0.2619 0.33333 0.3619 0.34286 0.35714 0.32381 0.28095 0.16667 0.41429 0.29524 0.28095 0.25238 0.31905 0.25238 0.25238 0.27619 0.34286 0.27619 0.27143 0.26667 0.32381 0.30952 0.24286 0.35238 0.2619 0.29048 0.19524 0.25238 0.3381 0.27143 0.2619 0.32857 0.38095 0.26667 0.28571 0.32857 0.32857 0.22381 0.32381 0.20952 0.29524 0.33333 0.28571 0.21429 0.30476 0.30952 0.28571 0.35714 0.3381 0.25714 0.20952 0.30476 0.29048 0.21429 0.25714 0.34286 0.29048 0.24286 0.31429 0.41905 0.27619 0.3 0.3 0.30952 0.31429 0.29524 0.25238 0.2381 0.29524 0.30476 0.20952 0.2619 0.3381 0.28095 0.15714 0.24762 0.33333 0.20476 0.29048 0.25714 0.26667 0.28571 0.34286 0.30952 0.24286 0.3381 0.3 0.29524 0.31905 0.22381 0.30476 0.32857 0.31905 0.27619 0.23333 0.27143 0.35714 0.31429 0.35238 0.17143 0.30476 0.24286 0.21429 0.3381 0.29524 0.30952 0.30952 0.24286 0.30952 0.22381 0.35238 0.27619 0.25714 0.25714 0.28095 0.2 0.34762 0.29524 0.28095 0.24762 0.30476 0.29048 0.31905 0.28095 0.27143 0.25238 0.29524 0.2619 0.30476 0.29048 0.32381 0.25238 0.24286 0.25714 0.25714 0.27143 0.2619 0.28095 0.22857 0.23333 0.24286 0.23333 0.29048 0.30952 0.32381 0.23333 0.32381 0.27143 0.2381 0.32857 0.25238 0.21429 0.24286 0.34762 0.27143 0.25238 0.30476 0.31429 0.34762 0.3381 0.2619 0.31429 0.29048 0.30476 0.24762 0.27619 0.30952 0.30476 0.3 0.3381 0.28095 0.26667 0.2619 0.25714 0.28095 0.30476 0.27619 0.27619 0.21905 0.32857 0.26667 0.24762 0.30952 0.30476 0.31905 0.29048 0.3619
0.15238 0.2619 0.37619 0.26667 0.2381 0.84286 0.23333 0.1381 0.1619 0.1619 0.14762 0.23333 0.1619 0.28571 0.34762 0.30952 0.20952 0.23333 0.27619 0.3381 0.27619 0.27143 0.29048 0.17143 0.20476 0.27619 0.28571 0.3619 0.2619 0.33333 0.28095 0.35238 0.27619 0.3 0.25238 0.33333 0.29524 0.19524 0.26667 0.33333 0.37143 0.31429 0.25238 0.38095 0.33333 0.34286 0.20952 0.3 0.30952 0.3381 0.32857 0.21905 0.34286 0.33333 0.2619 0.32381 0.31429 0.2381 0.34286 0.29524 0.38095 0.36667 0.37143 0.40952 0.35238 0.27143 0.21905 0.35238 0.32857 0.2619 0.37619 0.22857 0.29048 0.32857 0.34286 0.34762 0.24762 0.25238 0.28095 0.31905 0.32857 0.35238 0.2381 0.21905 0.33333 0.31905 0.35714 0.30476 0.2381 0.23333 0.21905 0.29524 0.29048 0.3 0.25238 0.20952 0.21429 0.28571 0.3619 0.28095 0.3 0.25714 0.33333 0.3619 0.21429 0.23333 0.29524 0.24286 0.29048 0.30952 0.3381 0.1619 0.3 0.31905 0.32857 0.33333 0.31429 0.19048 0.36667 0.27619 0.28571 0.33333 0.31429 0.27619 0.26667 0.35714 0.29048 0.37619 0.28095 0.28095 0.24286 0.36667 0.26667 0.4 0.29048 0.30476 0.36667 0.32857 0.2 0.32381 0.21429 0.3 0.2619 0.24286 0.2381 0.32381 0.38571 0.35238 0.3619 0.2381 0.38095 0.19524 0.20476 0.3 0.3 0.29524 0.28095 0.25238 0.28571 0.31905 0.25714 0.24286 0.2619 0.23333 0.27619 0.24762 0.32381 0.41905 0.27143 0.27143 0.28571 0.31905 0.34286 0.36667 0.27619 0.36667 0.30952 0.2381 0.37619 0.27619 0.2619 0.25714 0.3 0.28095 0.29524 0.30952 0.4 0.30476 0.2619 0.2381 0.17619 0.25714 0.27619 0.24286 0.28571 0.2619 0.28571 0.21429 0.34762 0.2619 0.23333 0.3 0.16667 0.27619 0.30952 0.26667 0.26667 0.28571 0.29048 0.19524 0.27143 0.27143 0.29048 0.22381 0.22381 0.14762 0.2 0.32857 0.43333 0.2381 0.31429 0.27619 0.26667 0.25238 0.33333 0.29524 0.37619 0.2381 0.30952 0.30476 0.25714 0.2619 0.28095 0.28571 0.31905 0.3 0.30476 0.26667 0.15714 0.29524 0.33333 0.31905 0.34762 0.32381 0.22381 0.22857 0.27619 0.25714 0.24762 0.24762 0.2 0.28095 0.28571 0.25238 0.28571 0.31429 0.21905 0.30476 0.35714 0.38571 0.32381 0.26667 0.17143 0.29524 0.22381 0.28095 0.37143 0.26667 0.30476 0.28571 0.28571 0.32857 0.27143 0.31429 0.27619 0.34286 0.24762 0.20952 0.27143 0.25714 0.26667 0.27619 0.28095 0.20952 0.24762 0.29524 0.30952 0.27143 0.32857 0.34762 0.24762 0.25714 0.27143 0.22381 0.21905 0.30476 0.30476 0.33333 0.32857 0.3 0.25714 0.28571 0.3 0.33333 0.35238 0.29524 0.3 0.31905 0.19524 0.27619 0.25714 0.29524 0.30476 0.27143 0.2381 0.42857 0.23333 0.18095 0.28095 0.27619 0.27619 0.29524 0.27143 0.29048 0.3 0.29048 0.21905 0.29524 0.29048 0.22857 0.27143 0.22381 0.34286 0.28095 0.25714 0.27619 0.31905 0.20476 0.25714 0.2381 0.34762 0.3 0.34762 0.32857 0.29524 0.34286 0.27619 0.28571 0.30476 0.28095 0.24286 0.2619 0.19524 0.3 0.33333 0.27619 0.2381 0.31429 0.24762 0.3 0.28571 0.29048 0.27143 0.28095 0.2381 0.19524 0.24762 0.30476 0.34286 0.25714 0.28095 0.39048 0.29524 0.25238 0.21905 0.29524 0.29048 0.28095 0.32381 0.32381 0.25238 0.28095 0.3 0.30476 0.2619 0.30476 0.25714 0.29524 0.22381 0.1619 0.28095 0.30476 0.17619 0.33333 0.32381 0.3 0.30952 0.3381 0.35714 0.2619 0.35714 0.3619 0.33333 0.26667 0.27619 0.36667 0.32857 0.25238 0.3 0.3619 0.29048 0.28095 0.3 0.33333 0.3619 0.3 0.26667 0.3 0.25714 0.2619 0.34762 0.30952 0.28095 0.30476 0.22381 0.26667 0.23333 0.24286 0.31429 0.22381 0.2381 0.30476 0.31429 0.30952 0.29048 0.19048 0.33333 0.30952 0.28571 0.24286 0.26667 0.27619 0.24762 0.3 0.3381 0.2381 0.28095 0.2619 0.3 0.31905 0.31905 0.2 0.27619 0.25238 0.27619 0.3 0.31429 0.2381 0.27143 0.24286 0.27619 0.28571 0.3381 0.23333 0.15714 0.11429 0.30476 0.25238 0.30952 0.24762 0.2381 0.31429 0.25714 0.17143 0.37143 0.27619 0.30476 0.30952 0.25714 0.29048 0.25238 0.28571 0.27619 0.25238 0.28571 0.22857 0.29048 0.29524 0.34762 0.30476 0.29048 0.3 0.19048 0.33333 0.28571 0.30952 0.29048 0.2381 0.2619 0.23333 0.2619 0.28095 0.095238 0.36667 0.32381 0.32381 0.2619 0.27143 0.31905 0.24762 0.20476 0.2381 0.22857 0.25714 0.28095 0.15714 0.27619 0.28095 0.26667 0.26667 0.25714 0.35238 0.25238 0.34762 0.28571 0.4381 0.3 0.25714 0.25714 0.32857 0.28571 0.2619 0.30952 0.30952 0.32381 0.26667 0.32857 0.28095 0.32857 0.35714 0.3381 0.25714 0.21429 0.34286 0.22381 0.30952 0.25714 0.27619 0.3 0.28095 0.37619 0.32381 0.24286 0.30476 0.22857 0.3619 0.37619 0.32857 0.29524 0.2381 0.2 0.3 0.28095 0.31905 0.32857 0.2381 0.30476 0.29048 0.28571 0.26667 0.28571 0.32857 0.3381 0.29048 0.33333 0.3 0.25238 0.3 0.27143 0.26667 0.31905 0.35238 0.30476 0.41429 0.40952 0.26667 0.2381 0.29048 0.2619 0.30476 0.29524 0.41429 0.30476 0.29524 0.27143 0.34762 0.31429 0.25714 0.2619 0.39524 0.25238 0.36667 0.29048 0.32857 0.35238 0.32381 0.24762 0.27619 0.30952 0.16667 0.22857 0.28095 0.25714 0.33333 0.22381 0.37619 0.40476 0.2619 0.28571 0.34286 0.35238 0.31905 0.26667 0.29048 0.35714 0.30952 0.32857 0.32857 0.34762 0.28571 0.43333 0.2619 0.32381 0.30476 0.26667 0.26667 0.29524 0.32857 0.31905 0.30476 0.30952 0.35714 0.29524 0.33333 0.30952 0.33333 0.32857 0.3381 0.33333 0.18571 0.38571 0.32381 0.18095 0.26667 0.27143 0.31429 0.35238 0.2381 0.32381 0.29524 0.27619 0.31429 0.24762 0.43333 0.34286 0.30952 0.30476 0.3381 0.27143 0.30476 0.3 0.28571 0.2381 0.31429 0.32381 0.37143 0.32381 0.30952 0.29524 0.3 0.21905 0.34286 0.33333 0.34286 0.28095 0.32857 0.28095 0.33333 0.27619 0.29524 0.27143 0.3 0.32857 0.31905 0.4 0.27619 0.25714 0.28571 0.24762 0.32381 0.27143 0.28571 0.24286 0.31905 0.35238 0.33333 0.32381 0.3 0.24762 0.30476 0.34286 0.39048 0.21905 0.25238 0.23333 0.2381 0.32857 0.27143 0.3 0.28571 0.3619 0.34762 0.29048 0.37619 0.25714 0.20952 0.31905 0.29048 0.32381 0.32381 0.20952 0.30476 0.35238 0.28571 0.32381 0.28571 0.3 0.3619 0.2381 0.28095 0.27619 0.32381 0.32857 0.31429 0.30476 0.26667 0.17143 0.10952 0.1619 0.30476 0.28095 0.22857 0.30952 0.29524 0.25238 0.3 0.25714 0.30476 0.2619 0.2381 0.27143 0.27619 0.27619 0.2619 0.26667 0.22381 0.30476 0.27619 0.3381 0.32857 0.25714 0.31905 0.30476 0.36667 0.28571 0.24286 0.29048 0.35238 0.31429 0.20952 0.25714 0.40476 0.29524 0.28095 0.29048 0.32381 0.2619 0.34762 0.2619 0.28095 0.24286 0.28571 0.32381 0.25238 0.22857 0.31905 0.25238 0.27143 0.24286 0.29524 0.23333 0.2381 0.28095 0.19048 0.29524 0.32381 0.21905 0.35714 0.24286 0.24286 0.24286 0.23333 0.26667 0.26667 0.24762 0.40476 0.3619 0.2619 0.39524 0.32381 0.24762 0.23333 0.27619 0.3 0.32857 0.24762 0.2 0.32857 0.2381 0.3 0.27143 0.26667 0.30476 0.30476 0.3 0.27619 0.17143 0.28095 0.2619 0.2619 0.30952 0.32857 0.33333 0.36667 0.26667 0.25714 0.24286 0.2619 0.33333 0.42381 0.31905 0.33333 0.30476 0.27143 0.31905 0.24762 0.29048 0.28571 0.15238 0.32857 0.32381 0.25714 0.27619 0.29524 0.30476 0.32381 0.26667 0.3381 0.28571 0.32381 0.30952 0.26667 0.24762 0.29048 0.2619 0.29048 0.24286 0.2 0.38095 0.24286 0.27143 0.25714 0.2381 0.29524 0.31905 0.24762 0.37143 0.19524 0.29524 0.26667 0.27143 0.32381 0.29048 0.3 0.30952 0.31429 0.30476 0.28095 0.43333 0.26667 0.23333 0.25714 0.26667 0.28571 0.29524 0.23333 0.24762 0.30476 0.31429 0.39048 0.25714 0.24286 0.29524 0.31905 0.27143 0.3 0.35714 0.25238 0.32381 0.20476 0.34762 0.34286 0.3619 0.4 0.3381 0.26667 0.38571 0.29048 0.31905 0.2619 0.22381 0.27619 0.3 0.3 0.29048 0.28571 0.28095 0.36667 0.3381 0.30952 0.31905 0.37619 0.2619 0.26667 0.30952 0.34286 0.24762 0.3 0.2619 0.27619 0.2381 0.30952 0.2381 0.27143 0.36667 0.25238 0.22381 0.31429 0.26667 0.22857 0.29048 0.3 0.28571 0.2619 0.2381 0.30476 0.30476 0.30476 0.29524 0.28571 0.31429 0.27143 0.32381 0.32381 0.31905 0.28095 0.31905 0.29048 0.26667 0.2619 0.26667 0.24762 0.29048 0.38571 0.27143 0.31429 0.28095 0.32381 0.27619 0.25238 0.31429 0.36667 0.35238 0.17619 0.27143 0.27143 0.26667 0.34286 0.26667 0.28095 0.21429 0.27143 0.29048 0.31429 0.34286 0.28571 0.3381 0.20476 0.31905 0.25714 0.29048 0.25714 0.29048 0.40952 0.26667 0.2381 0.28095 0.21905 0.29048 0.24762 0.27143 0.17143 0.10952 0.26667 0.26667 0.29524 0.26667 0.36667 0.27143 0.23333 0.3381 0.30476 0.26667 0.27143 0.33333 0.27619 0.27619 0.30952 0.26667 0.23333 0.31429 0.32857 0.32381 0.29048 0.3619 0.24286 0.30952 0.31905 0.4 0.34286 0.2381 0.35238 0.27143 0.24762 0.24762 0.29524 0.3 0.37143 0.24762 0.2619 0.3619 0.28571 0.29524 0.34286 0.31905 0.27619 0.22857 0.27143 0.25238 0.2619 0.41905 0.29524 0.27619 0.31429 0.18571 0.2619 0.28095 0.28095 0.24286 0.29048 0.31905 0.25714 0.22857 0.30952 0.29524 0.3 0.27143 0.32857 0.40952 0.32857 0.27143 0.25714 0.27143 0.34762 0.3 0.33333 0.33333 0.28095 0.3381 0.37619 0.28571 0.37619 0.25714 0.29048 0.35714 0.28571 0.35238 0.25238 0.3381 0.28095 0.34762 0.30952 0.33333 0.21429 0.28095 0.35714 0.23333 0.29048 0.22857 0.25238 0.3 0.29524 0.36667 0.32857 0.27619 0.28571 0.17619 0.32857 0.22857 0.29048 0.31905 0.34762 0.28095 0.35238 0.25238 0.25238 0.25714 0.25714 0.27143 0.17619 0.25714 0.22857 0.3381 0.30952 0.3 0.4 0.31905 0.35714 0.3 0.32381 0.27143 0.20476 0.19524 0.15238 0.32381 0.25714 0.34286 0.26667 0.28571 0.3619 0.2381 0.34286 0.28571 0.29524 0.24286 0.26667 0.3 0.27143 0.27619 0.37619 0.27619 0.28095 0.28571 0.32381 0.25238 0.16667 0.29524 0.25238 0.30476 0.28571 0.30476 0.32381 0.28571 0.37143 0.22381 0.2619 0.29524 0.30476 0.32857 0.3381 0.29524 0.2619 0.26667 0.27619 0.30952 0.3 0.30952 0.32381 0.2619 0.29048 0.27143 0.29048 0.30952 0.22381 0.34286 0.22381 0.32381 0.34762 0.28571 0.31905 0.28571 0.25238 0.22857 0.28571 0.26667 0.31429 0.32857 0.22857 0.2619 0.32381 0.38571 0.3381 0.27143 0.15714 0.18571 0.17619 0.25714 0.28095 0.29524 0.30476 0.27619 0.2381 0.3619 0.31905 0.29048 0.23333 0.2619 0.30476 0.31429 0.32857 0.28095 0.22857 0.28095 0.24286 0.28571 0.24762 0.29048 0.32381 0.28095 0.30952 0.35238 0.25714 0.28095 0.32381 0.30952 0.2381 0.30476 0.24762 0.34762 0.3381 0.30952 0.25238 0.31905 0.27619 0.29524 0.31429 0.24762 0.25714 0.2619 0.29048 0.20476 0.31905 0.3 0.30476 0.3 0.29524 0.29524 0.18571 0.18571 0.23333 0.28095 0.30476 0.17619 0.20476 0.23333 0.2619 0.30952 0.33333 0.28095 0.19524 0.2619 0.25238 0.2 0.2619 0.31905 0.30476 0.20952 0.21905 0.31429 0.25238 0.35714 0.29524 0.3381 0.29048 0.31905 0.4 0.27619 0.27619 0.29524 0.30476 0.32381 0.22381 0.31905 0.32857 0.30952 0.27619 0.20476 0.3 0.23333 0.24286 0.28095 0.36667 0.3381 0.2619 0.3 0.27619 0.25714 0.41429 0.31429 0.28095 0.24286 0.32857 0.32381 0.27143 0.31429 0.3381 0.28571 0.3 0.28571 0.32381 0.23333 0.30476 0.24762 0.25238 0.28095 0.32857 0.25714 0.35714 0.27619 0.34286 0.28095 0.25238 0.2381 0.33333 0.29524 0.31429 0.2381 0.25714 0.2619 0.2619 0.29048 0.3 0.28095 0.19524 0.20952 0.28095 0.33333 0.24286 0.28571 0.32381 0.27619 0.31905 0.35238 0.35714 0.21905 0.2381 0.3619 0.29524 0.37143 0.24762 0.2619 0.34762 0.30952 0.36667 0.31905 0.29048 0.27143 0.31905 0.30952 0.27143 0.39524 0.3 0.30952 0.25238 0.30476 0.22381 0.29524 0.37619 0.28571 0.26667 0.29524 0.24762 0.34286 0.33333 0.25714 0.26667 0.31905 0.23333 0.25238 0.27143 0.29524 0.22857 0.29524 0.29048 0.29048 0.3381 0.36667 0.27143 0.32381 0.29524 0.2619 0.30952 0.28571 0.31905 0.31905 0.21429 0.30476 0.28571 0.28095 0.32381 0.20476 0.18095 0.31905 0.24762 0.25238 0.26667 0.28571 0.2 0.2619 0.30476 0.31905 0.29524 0.31905 0.29524 0.36667 0.21429 0.25238 0.31905 0.24286 0.32857 0.30476 0.25238 0.31905 0.43333 0.22857 0.30476 0.26667 0.28095 0.31429 0.29524 0.32381 0.32381 0.28095 0.28571 0.3 0.33333 0.22857 0.35714 0.30476 0.36667 0.22857 0.25714 0.28095 0.24286 0.3 0.3619 0.29048 0.28571 0.3 0.28095 0.28095 0.32381 0.29524 0.23333 0.26667 0.25238 0.27619 0.2381 0.25238 0.33333 0.32857 0.29524 0.25238 0.34762 0.24762 0.25714 0.32857 0.2619 0.25714 0.28095 0.37143 0.34762 0.27143 0.31905 0.24286 0.25714 0.30476 0.31429 0.2619 0.29524 0.32857 0.20476 0.27143 0.30476 0.24762 0.29048 0.22381 0.2381 0.25714 0.2619 0.25714 0.34286 0.22381 0.29524 0.39524 0.28571 0.37143 0.26667 0.31429 0.29048 0.31905 0.24286 0.24762 0.24762 0.32857 0.29524 0.21429 0.22857 0.3 0.37143 0.30952 0.29524 0.27619 0.40476 0.39524 0.26667 0.32857 0.2619 0.26667 0.34762 0.34762 0.3 0.3 0.20952 0.29524 0.28095 0.29524 0.37619 0.25714 0.33333 0.33333 0.30952 0.29048 0.24286 0.32857 0.2619 0.27143 0.29048 0.32381 0.24286 0.28571 0.35238 0.31905 0.29524 0.26667 0.34762 0.21905 0.30952 0.30476 0.32857 0.32381 0.19524 0.21905 0.30952 0.30476 0.25238 0.27143 0.27143 0.23333 0.2619 0.25714 0.32381 0.3 0.37143 0.25714 0.20476 0.29048 0.19048 0.22381 0.16667 0.19524 0.17143 0.21429 0.18571 0.1619 0.21429 0.14762 0.12857 0.19048 0.24762 0.19048 0.15238 0.23333 0.40476 0.17143 0.14286 0.10952 0.17143 0.20476 0.19048 0.16667 0.14286 0.20952 0.21905 0.12857 0.2 0.40952 0.38571 0.21905 0.30952 0.30952 0.21905 0.15714 0.11905 0.19048 0.17143 0.14286 0.16667 0.3 0.14762 0.21429 0.14762 0.1381 0.11905 0.18571 0.12381 0.17619 0.18571 0.20476 0.14762 0.16667 0.20952 0.16667 0.29524 0.1619 0.14762 0.15238 0.27619 0.16667 0.20476 0.15238 0.17143 0.15714 0.17143 0.15238 0.22381 0.26667 0.25238 0.18095 0.18095 0.21429 0.18095 0.18571 0.30476 0.19524 0.19048 0.2619 0.17143 0.14762 0.23333 0.25238 0.31905 0.12857 0.15238 0.16667 0.24762 0.12381 0.2 0.17143 0.17619 0.18571 0.22381 0.13333 0.2 0.1381 0.18095 0.17619 0.15714 0.21905 0.19524 0.16667 0.20476 0.17619 0.23333 0.15714 0.16667 0.15238 0.17143 0.14762 0.1619 0.25714 0.15714 0.15714 0.27619 0.16667 0.26667 0.15714 0.15238 0.14286 0.30952 0.19524 0.15714 0.15714 0.17619 0.14286 0.14286 0.21429 0.17143 0.14286 0.38571 0.19524 0.14286 0.22857 0.14762 0.23333 0.20952 0.14286 0.18095 0.14286 0.14286 0.17143 0.15238 0.20952 0.27619 0.16667 0.12857 0.29048 0.19524 0.14286 0.13333 0.19524 0.21905 0.28095 0.17619 0.15238 0.14286 0.19048 0.17143 0.14286 0.31905 0.20476 0.17143 0.1619 0.14286 0.15714 0.12857 0.21429 0.1381 0.16667 0.19048 0.23333 0.11905 0.16667 0.2 0.22381 0.12381 0.2381 0.20476 0.19524 0.19524 0.15714 0.19524 0.29048 0.17143 0.18571 0.16667 0.12381 0.17143 0.31429 0.18571 0.27143 0.27619 0.15714 0.15714 0.21905 0.20952 0.17143 0.17143 0.21905 0.2 0.15238 0.21429 0.20476 0.13333 0.24286 0.14286 0.23333 0.32381 0.29048 0.29524 0.23333 0.25714 0.3 0.30476 0.29524 0.27619 0.31429 0.34286 0.22857 0.34762 0.19524 0.40476 0.25714 0.31905 0.25714 0.25714 0.3 0.27619 0.22857 0.36667 0.35238 0.32381 0.29524 0.31905 0.31429 0.30952 0.25714 0.24286 0.32857 0.21429 0.22857 0.29524 0.18571 0.25714 0.21905 0.39048 0.27143 0.24762 0.31905 0.29048 0.34762 0.3381 0.24762 0.32381 0.24762 0.24762 0.31905 0.23333 0.22857 0.3381 0.28095 0.26667 0.40476 0.38095 0.28095 0.25238 0.31429 0.31429 0.3381 0.28571 0.1619 0.27143 0.29524 0.29524 0.26667 0.2619 0.4 0.2 0.32381 0.27619 0.32857 0.19048 0.27619 0.25714 0.35238 0.2619 0.27143 0.23333 0.28095 0.24762 0.30952 0.25714 0.2381 0.21429 0.3 0.28571 0.2619 0.22381 0.35714 0.30476 0.24762 0.32381 0.25238 0.22857 0.30952 0.28095 0.25714 0.2619 0.27619 0.25238 0.30476 0.25714 0.29048 0.34762 0.27619 0.30952 0.28095 0.27143 0.25238 0.28095 0.22381 0.30476 0.24762 0.29048 0.29048 0.31429 0.27619 0.28571 0.34286 0.25238 0.30952 0.30476 0.20952 0.3381 0.27619 0.19048 0.28571 0.28571 0.28571 0.24286 0.28571 0.26667 0.27619 0.2619 0.29524 0.28571 0.25238 0.24762 0.29048 0.27619 0.26667 0.32381 0.32381 0.21429 0.3 0.2619 0.30952 0.29524 0.29524 0.2381 0.27619 0.30952 0.33333 0.28571 0.27143 0.29524 0.24762 0.20952 0.2619 0.31429 0.31429 0.29524 0.3381 0.31905 0.17619 0.31429 0.30952 0.24762 0.26667 0.32857 0.28095 0.27143 0.28095 0.30952 0.24762 0.31429 0.24762 0.26667 0.31429 0.2381 0.20476 0.34762 0.21429 0.31905 0.30476 0.26667 0.28095 0.27619 0.28571 0.38571 0.26667 0.31429 0.27143 0.30952 0.3 0.39524 0.21905 0.32381 0.27619 0.32857 0.25714 0.32381 0.30952 0.34286 0.24762 0.28095 0.34762 0.37619 0.3381 0.37143 0.30952 0.22857 0.30476 0.27143 0.33333 0.11905 0.2619 0.34286 0.30476 0.30952 0.2619 0.26667 0.29048 0.24762 0.27143 0.26667 0.2619 0.2619 0.26667 0.3 0.31429 0.35714 0.35238 0.20476 0.24762 0.33333 0.26667 0.35714 0.28571 0.30952 0.29524 0.22857 0.29048 0.3619 0.29048 0.28095 0.30476 0.24286 0.25238 0.34286 0.39524 0.34762 0.34762 0.33333 0.31429 0.28571 0.27619 0.35714 0.30476 0.32857 0.3 0.27143 0.32857 0.28095 0.29524 0.25714 0.21905 0.22381 0.33333 0.24762 0.3381 0.26667 0.26667 0.23333 0.25714 0.24762 0.24286 0.2381 0.32857 0.30952 0.25238 0.29524 0.25714 0.28095 0.24286 0.25238 0.25714 0.29524 0.29048 0.27619 0.3 0.31429 0.34762 0.28571 0.28571 0.2381 0.30476 0.28571 0.30952 0.26667 0.31429 0.32857 0.29524 0.34762 0.3619 0.27619 0.26667 0.29048 0.24286 0.3 0.34286 0.3619 0.34286 0.28571 0.25238 0.29048 0.28571 0.38571 0.27143 0.25238 0.34286 0.34762 0.29048 0.13333 0.2381 0.28095 0.32857 0.31905 0.3 0.35238 0.26667 0.24762 0.30952 0.30952 0.33333 0.35714 0.25714 0.30952 0.23333 0.26667 0.2381 0.34762 0.31429 0.34286 0.25714 0.29524 0.29048 0.27619 0.32381 0.29524 0.30952 0.30952 0.22857 0.26667 0.28095 0.2381 0.2619 0.30476 0.21429 0.22857 0.25238 0.30952 0.2381 0.31429 0.35238 0.11905 0.21905 0.3619 0.34286 0.25714 0.31429 0.26667 0.22857 0.25238 0.2619 0.22381 0.29048 0.20952 0.3381 0.3 0.3 0.25714 0.3 0.31905 0.30952 0.25238 0.2619 0.29048 0.32857 0.30476 0.3381 0.2381 0.33333 0.25238 0.20952 0.30476 0.35238 0.37619 0.32381 0.29048 0.28095 0.34762 0.22857 0.32381 0.34286 0.30476 0.2619 0.21429 0.23333 0.21905 0.34286 0.25238 0.31429 0.24286 0.24286 0.25714 0.29524 0.29048 0.27619 0.24286 0.26667 0.23333 0.37143 0.22381 0.27143 0.25238 0.30476 0.27619 0.25714 0.34762 0.25238 0.33333 0.24762 0.30952 0.2381 0.3 0.30476 0.35238 0.30476 0.34286 0.26667 0.31429 0.23333 0.21429 0.28571 0.35714 0.28095 0.3 0.2619 0.37143 0.34762 0.24286 0.3 0.28571 0.25714 0.33333 0.37619 0.42857 0.30476 0.29048 0.28095 0.18571 0.28571 0.2619 0.25714 0.29524 0.29048 0.27619 0.29524 0.37619 0.24286 0.25714 0.3381 0.22857 0.28095 0.22381 0.32381 0.30952 0.20952 0.3381 0.29524 0.24286 0.28095 0.36667 0.24286 0.30952 0.34762 0.35238 0.31905 0.25238 0.22857 0.24286 0.30476 0.33333 0.32857 0.24286 0.23333 0.31429 0.24286 0.34762 0.3 0.2619 0.27143 0.28571 0.3619 0.28095 0.32381 0.19048 0.25714 0.29048 0.27143 0.27619 0.27143 0.28571 0.28095 0.29048 0.34762 0.29524 0.24286 0.35714 0.25238 0.25238 0.24286 0.30476 0.27143 0.30476 0.080952 0.24762 0.31905 0.3619 0.35714 0.30952 0.22381 0.30952 0.32381 0.29524 0.23333 0.33333 0.27143 0.27619 0.28571 0.28095 0.25238 0.32381 0.2619 0.29524 0.25238 0.29524 0.34762 0.32381 0.25714 0.35714 0.30476 0.31429 0.20952 0.34286 0.29048 0.31905 0.2619 0.29048 0.27619 0.28571 0.19524 0.30476 0.29048 0.1619 0.27143 0.27143 0.28571 0.32381 0.29524 0.21429 0.29524 0.24286 0.20476 0.2619 0.21905 0.25714 0.29524 0.3 0.33333 0.28571 0.25714 0.2619 0.32857 0.30476 0.27143 0.34286 0.32381 0.34286 0.27143 0.20476 0.37619 0.24286 0.39048 0.27143 0.29048 0.32857 0.25238 0.33333 0.20476 0.32381 0.32857 0.3 0.30952 0.26667 0.32857 0.30476 0.29048 0.35714 0.25714 0.27619 0.3 0.19524 0.29048 0.28571 0.29524 0.2381 0.32381 0.28571 0.2619 0.27619 0.25238 0.34762 0.2619 0.3 0.24286 0.31905 0.28095 0.26667 0.2619 0.32857 0.25714 0.30476 0.31429 0.20952 0.28571 0.26667 0.2619 0.33333 0.22857 0.25714 0.23333 0.29048 0.35714 0.27143 0.23333 0.36667 0.30952 0.28095 0.32857 0.34286 0.40476 0.27619 0.27619 0.30476 0.25714 0.27143 0.24762 0.29524 0.34286 0.30952 0.25714 0.31429 0.33333 0.30952 0.24286 0.21905 0.30476 0.34762 0.29524 0.29048 0.26667 0.30476 0.28095 0.28571 0.31429 0.24286 0.29524 0.24762 0.26667 0.30476 0.27143 0.35714 0.3 0.2619 0.24762 0.42381 0.20476 0.33333 0.23333 0.25714 0.25714 0.25714 0.21905 0.26667 0.25238 0.24762 0.25238 0.3381 0.27143 0.24762 0.34286 0.2 0.3 0.3 0.28095 0.29524 0.23333 0.24286 0.25238 0.23333 0.29048 0.31429 0.28095 0.29048 0.2619 0.27143 0.41429 0.28095 0.26667 0.25238 0.28095 0.30952 0.27619 0.27619 0.31429 0.26667 0.30952 0.31905 0.24286 0.41905 0.30952 0.28095 0.2619 0.21905 0.3381 0.32381 0.32381 0.3 0.31429 0.20952 0.3381 0.21429 0.31429 0.29048 0.30476 0.23333 0.35714 0.27143 0.21905 0.32381 0.25714 0.3381 0.25714 0.37143 0.3 0.30476 0.2619 0.29048 0.24762 0.30952 0.30952 0.28571 0.28571 0.30952 0.33333 0.2619 0.43333 0.27143 0.26667 0.21905 0.23333 0.16667 0.27619 0.32857 0.34762 0.18571 0.29524 0.26667 0.29048 0.32381 0.40952 0.29524 0.30476 0.33333 0.29048 0.31429 0.24286 0.35714 0.34286 0.33333 0.30476 0.36667 0.29048 0.37619 0.20476 0.25714 0.38571 0.24762 0.34286 0.27619 0.29524 0.31905 0.31905 0.35238 0.31429 0.36667 0.28095 0.28571 0.34286 0.36667 0.2619 0.33333 0.33333 0.25238 0.25714 0.33333 0.30476 0.30476 0.30476 0.23333 0.25238 0.26667 0.33333 0.26667 0.31905 0.30476 0.32381 0.28571 0.2619 0.31905 0.29048 0.3 0.26667 0.32381 0.26667 0.32857 0.32857 0.27143 0.30952 0.27619 0.32857 0.29524 0.34286 0.34286 0.3 0.34762 0.24286 0.32857 0.24286 0.28571 0.23333 0.36667 0.3 0.3619 0.30952 0.16667 0.3 0.31429 0.27619 0.24286 0.30952 0.30476 0.27619 0.34286 0.30476 0.3381 0.25714 0.28095 0.2381 0.2381 0.26667 0.27619 0.28095 0.2619 0.34762 0.28095 0.25714 0.2619 0.30952 0.3619 0.2381 0.31905 0.33333 0.27619 0.28095 0.21905 0.27143 0.31905 0.20476 0.37143 0.29524 0.3381 0.20476 0.35238 0.35714 0.26667 0.34286 0.30952 0.28571 0.26667 0.38095 0.28571 0.32381 0.30952 0.3619 0.25714 0.28095 0.35238 0.30476 0.33333 0.31429 0.35238 0.34286 0.28095 0.2381 0.16667 0.1381 0.2 0.21429 0.13333 0.3 0.3 0.18571 0.15714 0.14286 0.15714 0.22857 0.18571 0.17143 0.15238 0.16667 0.17143 0.14286 0.19524 0.18571 0.1619 0.1619 0.17143 0.18095 0.18095 0.33333 0.17619 0.17143 0.27619 0.34286 0.18571 0.17619 0.21429 0.11429 0.15238 0.22857 0.14762 0.23333 0.15238 0.17619 0.19048 0.16667 0.15714 0.14762 0.22857 0.1619 0.20476 0.2 0.14286 0.16667 0.16667 0.17619 0.12381 0.18571 0.17619 0.16667 0.1619 0.20476 0.16667 0.1619 0.40952 0.17619 0.19524 0.16667 0.2619 0.15714 0.2 0.15238 0.14286 0.11429 0.14762 0.15238 0.19048 0.15714 0.35238 0.20952 0.19048 0.29524 0.21429 0.14286 0.19048 0.2381 0.14762 0.15714 0.15238 0.1 0.20952 0.15238 0.20952 0.19524 0.2 0.20476 0.33333 0.18571 0.2381 0.20952 0.12381 0.25238 0.13333 0.11429 0.16667 0.18095 0.12381 0.19048 0.16667 0.12381 0.2 0.30476 0.16667 0.20476 0.21905 0.28571 0.2 0.20476 0.18571 0.15238 0.21905 0.1619 0.2 0.22857 0.19048 0.17619 0.18571 0.18095 0.14762 0.15714 0.16667 0.15238 0.22381 0.1381 0.16667 0.19048 0.23333 0.21429 0.1381 0.16667 0.1619 0.17619 0.17619 0.17619 0.28571 0.24762 0.17143 0.18571 0.20476 0.18571 0.12381 0.19048 0.19524 0.14286 0.2381 0.1619 0.18571 0.19048 0.2 0.19524 0.12857 0.17619 0.17143 0.15714 0.17619 0.19524 0.15714 0.18571 0.14286 0.15238 0.15714 0.18571 0.12857 0.14286 0.15238 0.11905 0.1619 0.15714 0.12381 0.15238 0.15238 0.19048 0.2 0.16667 0.29048 0.14762 0.17619 0.27619 0.14762 0.13333 0.2381 0.21905 0.20476 0.22857 0.3 0.18095 0.11429 0.25714 0.15714 0.14762 0.16667 0.20476 0.22381 0.15238 0.14762 0.20952 0.18095 0.17143 0.19524 0.17143 0.16667 0.15238 0.21429 0.15238 0.28571 0.28095 0.31905 0.1619 0.17143 0.12381 0.15238 0.18095 0.21905 0.27619 0.17619 0.16667 0.23333 0.30952 0.1381 0.1619 0.19524 0.22857 0.19524 0.16667 0.16667 0.17143 0.15714 0.14762 0.1381 0.14762 0.1381 0.12381 0.17143 0.21905 0.15238 0.15238 0.15238 0.2 0.18095 0.17619 0.2619 0.15714 0.29048 0.22857 0.18095 0.22857 0.10952 0.15238 0.19048 0.22857 0.16667 0.22381 0.21429 0.13333 0.1381 0.14286 0.2 0.2381 0.25238 0.27619 0.31429 0.25714 0.18571 0.29048 0.25714 0.37143 0.29524 0.19524 0.22381 0.22857 0.29524 0.20952 0.29524 0.12857 0.28571 0.34286 0.29048 0.28571 0.2381 0.29524 0.27619 0.31905 0.30952 0.29048 0.2381 0.2381 0.27619 0.31429 0.2619 0.2619 0.30952 0.33333 0.31429 0.33333 0.2619 0.2381 0.27143 0.16667 0.27619 0.33333 0.27143 0.30952 0.3381 0.29048 0.27143 0.3381 0.3 0.33333 0.20952 0.19524 0.29048 0.18571 0.3381 0.29048 0.34762 0.22857 0.25238 0.30952 0.29524 0.30952 0.28095 0.18095 0.28571 0.2381 0.29524 0.2381 0.19048 0.20952 0.32381 0.24286 0.37143 0.33333 0.35238 0.25714 0.26667 0.29048 0.27619 0.3 0.27619 0.26667 0.28095 0.29048 0.22857 0.35714 0.30952 0.29524 0.18571 0.29048 0.24286 0.27619 0.28571 0.20476 0.28571 0.2619 0.2619 0.22857 0.3 0.27143 0.25714 0.22381 0.34286 0.25714 0.33333 0.2619 0.35714 0.27143 0.28095 0.33333 0.20476 0.3 0.21905 0.24286 0.29048 0.30476 0.29524 0.22857 0.32381 0.31905 0.25714 0.32381 0.27143 0.26667 0.27143 0.24762 0.27143 0.31905 0.29524 0.31429 0.28571 0.28571 0.26667 0.32857 0.28571 0.21905 0.31905 0.28571 0.40952 0.19524 0.30952 0.2619 0.29048 0.31429 0.32381 0.28571 0.29524 0.40952 0.30952 0.33333 0.22381 0.2619 0.21905 0.29048 0.2619 0.35238 0.28571 0.30476 0.29048 0.26667 0.17619 0.3381 0.29524 0.27619 0.32857 0.31905 0.26667 0.25238 0.28571 0.27619 0.28095 0.34762 0.25238 0.3 0.25714 0.25714 0.38095 0.25714 0.2619 0.30952 0.34286 0.27619 0.25238 0.3 0.30952 0.28571 0.36667 0.36667 0.30952 0.31905 0.25714 0.30476 0.30476 0.27143 0.22857 0.2381 0.30476 0.2619 0.29524 0.33333 0.29524 0.28095 0.24762 0.29524 0.26667 0.34286 0.26667 0.31429 0.34762 0.25714 0.35238 0.24762 0.2 0.28095 0.3381 0.21905 0.2619 0.30476 0.28095 0.20952 0.34286 0.29524 0.2619 0.28571 0.29048 0.30476 0.28095 0.30952 0.22381 0.30476 0.25238 0.25714 0.30952 0.35714 0.24286 0.28571 0.2619 0.24762 0.20952 0.29524 0.27619 0.24762 0.2619 0.30952 0.32381 0.37619 0.35714 0.27143
0.19524 0.24762 0.33333 0.3 0.24286 0.23333 0.85714 0.20476 0.17143 0.16667 0.17143 0.17619 0.10952 0.40476 0.35714 0.28095 0.34286 0.24762 0.28571 0.28095 0.27619 0.26667 0.2619 0.18095 0.12381 0.29048 0.27619 0.22857 0.2619 0.25238 0.27619 0.2619 0.29524 0.2619 0.3381 0.27619 0.31429 0.28571 0.28095 0.2619 0.24286 0.24762 0.28095 0.24762 0.29048 0.25714 0.22857 0.35714 0.28571 0.25714 0.27143 0.27619 0.30476 0.23333 0.27143 0.25714 0.25238 0.31429 0.29048 0.25714 0.26667 0.22857 0.22857 0.26667 0.24286 0.3381 0.27619 0.24762 0.25714 0.20476 0.26667 0.3381 0.26667 0.35238 0.23333 0.29524 0.33333 0.2619 0.32857 0.30476 0.31429 0.30952 0.3 0.3 0.30952 0.31429 0.32381 0.35714 0.34762 0.28095 0.33333 0.30476 0.24286 0.30476 0.38571 0.27619 0.30952 0.31429 0.3381 0.30952 0.28095 0.23333 0.3381 0.31905 0.30952 0.24762 0.20476 0.34762 0.25238 0.29524 0.24286 0.15238 0.3381 0.24762 0.3 0.27619 0.30476 0.2619 0.27619 0.3 0.33333 0.3 0.34286 0.22857 0.33333 0.34286 0.26667 0.27143 0.31905 0.25714 0.28571 0.21905 0.32857 0.21905 0.27619 0.31429 0.28095 0.32857 0.24286 0.31429 0.31429 0.30952 0.25238 0.29524 0.3 0.28571 0.21429 0.32857 0.24762 0.2619 0.22857 0.32381 0.29524 0.32381 0.2619 0.32381 0.3 0.24286 0.28095 0.34762 0.28571 0.22381 0.29524 0.31429 0.27619 0.25714 0.31429 0.27143 0.2619 0.26667 0.26667 0.28571 0.33333 0.35238 0.28095 0.27143 0.25714 0.21905 0.33333 0.30952 0.25238 0.3 0.31429 0.30476 0.21905 0.3 0.26667 0.24762 0.3381 0.31905 0.17619 0.28571 0.34762 0.33333 0.31905 0.29048 0.25238 0.19524 0.23333 0.24286 0.29524 0.25238 0.15238 0.27143 0.2619 0.25714 0.37143 0.24762 0.25714 0.3381 0.28571 0.28095 0.29524 0.14286 0.24762 0.22381 0.2 0.30476 0.24286 0.32857 0.27143 0.3381 0.2381 0.19524 0.32857 0.30952 0.29048 0.38571 0.24286 0.2619 0.27619 0.32857 0.32857 0.30952 0.29048 0.3 0.26667 0.38095 0.1619 0.22381 0.3 0.31429 0.27143 0.30952 0.25238 0.29048 0.28571 0.25238 0.32857 0.25238 0.18095 0.21905 0.24286 0.32381 0.32381 0.29524 0.27143 0.23333 0.28095 0.25238 0.28095 0.30952 0.19524 0.31429 0.29524 0.27143 0.33333 0.32857 0.3 0.41429 0.26667 0.29048 0.3381 0.29048 0.31429 0.28571 0.32381 0.29524 0.28095 0.30952 0.28571 0.25238 0.3 0.38095 0.2619 0.25238 0.35714 0.33333 0.26667 0.30952 0.36667 0.30952 0.28095 0.2619 0.30952 0.3 0.20952 0.3 0.25714 0.28571 0.32857 0.29048 0.24286 0.29048 0.27619 0.2381 0.25238 0.23333 0.31429 0.3619 0.27619 0.31429 0.24286 0.33333 0.31905 0.26667 0.48095 0.23333 0.25714 0.33333 0.30952 0.2381 0.31905 0.31429 0.27619 0.27619 0.30476 0.27143 0.22857 0.27143 0.31429 0.27143 0.28095 0.22857 0.29048 0.30952 0.22381 0.2381 0.30476 0.3619 0.3 0.29524 0.31905 0.35714 0.31429 0.29524 0.35238 0.25714 0.37619 0.3 0.3381 0.31429 0.28095 0.30952 0.3 0.25238 0.2619 0.2619 0.30952 0.29524 0.25714 0.24286 0.28571 0.2 0.31905 0.19048 0.27143 0.35714 0.20952 0.31429 0.30476 0.28571 0.28571 0.29524 0.25238 0.32381 0.27143 0.22381 0.28571 0.24762 0.23333 0.23333 0.29524 0.26667 0.35238 0.25714 0.30952 0.29524 0.22381 0.12381 0.35238 0.25714 0.10476 0.30476 0.31429 0.31429 0.25238 0.34286 0.29524 0.34286 0.29048 0.21429 0.24286 0.28571 0.23333 0.25714 0.29048 0.26667 0.29524 0.28095 0.31905 0.26667 0.33333 0.29524 0.27619 0.30476 0.30476 0.39524 0.23333 0.29524 0.25238 0.32381 0.33333 0.34286 0.21905 0.3619 0.30952 0.34286 0.26667 0.39048 0.28095 0.3 0.23333 0.31429 0.29524 0.21905 0.2381 0.25714 0.2619 0.2381 0.3 0.3381 0.37143 0.37619 0.26667 0.22857 0.28571 0.37143 0.3 0.32857 0.24762 0.25714 0.34286 0.29524 0.30952 0.2619 0.28095 0.21905 0.25714 0.27143 0.25714 0.3 0.26667 0.25238 0.12857 0.14286 0.24286 0.38095 0.29048 0.34762 0.27143 0.27143 0.30952 0.21429 0.29524 0.30476 0.21905 0.2619 0.25238 0.25714 0.27143 0.30952 0.39524 0.1619 0.27619 0.28571 0.25714 0.28571 0.29524 0.2619 0.35238 0.32857 0.30476 0.28095 0.30476 0.22857 0.27143 0.28095 0.26667 0.31429 0.32381 0.37143 0.16667 0.25238 0.32381 0.34762 0.29524 0.27619 0.30952 0.27143 0.22857 0.22381 0.20952 0.21905 0.2619 0.25714 0.35714 0.27619 0.27143 0.25714 0.22381 0.23333 0.31905 0.27143 0.38095 0.33333 0.29048 0.28095 0.21429 0.23333 0.22381 0.28571 0.27143 0.31429 0.25238 0.31905 0.27143 0.3381 0.21905 0.28095 0.30476 0.3 0.27619 0.21429 0.25714 0.29048 0.34286 0.32857 0.28095 0.34762 0.25238 0.3 0.31429 0.26667 0.24286 0.22381 0.33333 0.32857 0.35238 0.37619 0.39048 0.32857 0.30476 0.3 0.26667 0.37619 0.24286 0.30952 0.23333 0.28095 0.34762 0.34762 0.27619 0.30476 0.30952 0.31905 0.24286 0.29524 0.31429 0.3381 0.28095 0.35238 0.36667 0.27619 0.3381 0.30952 0.2381 0.28095 0.30476 0.31429 0.3381 0.3 0.25238 0.27143 0.30952 0.30952 0.29524 0.31429 0.28571 0.27619 0.32381 0.40952 0.35238 0.3 0.30952 0.30952 0.3619 0.25238 0.32857 0.21429 0.23333 0.31905 0.3 0.35714 0.2 0.30476 0.25238 0.32381 0.27619 0.25238 0.24762 0.32381 0.28095 0.2381 0.25238 0.30952 0.27143 0.27619 0.20952 0.27619 0.32381 0.22381 0.28095 0.27619 0.22857 0.31905 0.22381 0.22381 0.29048 0.22381 0.34762 0.22857 0.31429 0.25714 0.29524 0.27619 0.32857 0.30952 0.27619 0.1381 0.21429 0.3 0.11905 0.3619 0.33333 0.22857 0.29048 0.34286 0.29524 0.35714 0.27143 0.2619 0.31905 0.24286 0.25238 0.36667 0.30476 0.28095 0.34762 0.24762 0.28095 0.24286 0.27619 0.24762 0.29048 0.2381 0.29048 0.24286 0.25238 0.31429 0.31905 0.29524 0.28571 0.27143 0.28571 0.25238 0.3 0.3 0.3619 0.2381 0.31905 0.24286 0.27619 0.28095 0.28571 0.3619 0.3381 0.30476 0.30952 0.29048 0.27619 0.29048 0.32381 0.25238 0.25714 0.27143 0.26667 0.2619 0.27143 0.35714 0.20952 0.28571 0.23333 0.32381 0.30476 0.25238 0.2381 0.27619 0.2619 0.28571 0.39048 0.26667 0.26667 0.31905 0.23333 0.24286 0.30476 0.22857 0.32381 0.34762 0.23333 0.27619 0.23333 0.30952 0.27619 0.22381 0.27619 0.33333 0.27619 0.28571 0.24286 0.24762 0.25714 0.24286 0.26667 0.38095 0.20476 0.20952 0.1 0.24762 0.26667 0.19524 0.26667 0.30476 0.24286 0.29048 0.29048 0.32857 0.31429 0.24286 0.41429 0.23333 0.24762 0.31429 0.2619 0.38571 0.29048 0.1381 0.25238 0.32381 0.21429 0.3619 0.31905 0.28095 0.26667 0.28095 0.25714 0.27143 0.3381 0.26667 0.30952 0.2619 0.24762 0.30952 0.3381 0.24762 0.32857 0.27143 0.28571 0.39524 0.32857 0.22381 0.27143 0.3381 0.24286 0.27619 0.32381 0.28571 0.34286 0.23333 0.33333 0.27619 0.28571 0.25714 0.26667 0.2381 0.34286 0.33333 0.29048 0.3 0.26667 0.3381 0.3 0.34762 0.35238 0.32381 0.2 0.31905 0.31429 0.31905 0.33333 0.27619 0.30952 0.27619 0.27619 0.2619 0.26667 0.31905 0.32857 0.26667 0.28571 0.35238 0.3 0.3 0.33333 0.34286 0.39048 0.29048 0.28095 0.35714 0.38571 0.27143 0.28571 0.28571 0.21905 0.31905 0.29524 0.30952 0.27619 0.27143 0.35238 0.23333 0.29524 0.35238 0.35238 0.43333 0.27619 0.34286 0.22857 0.26667 0.26667 0.3619 0.35238 0.31905 0.27143 0.21905 0.29048 0.30952 0.30952 0.33333 0.33333 0.25714 0.36667 0.27619 0.29524 0.24762 0.30476 0.28571 0.22857 0.32381 0.31429 0.2619 0.2619 0.3619 0.25714 0.30952 0.25714 0.21905 0.33333 0.3619 0.24762 0.25238 0.27619 0.31429 0.34762 0.28095 0.23333 0.28095 0.28095 0.34286 0.18571 0.27619 0.4381 0.30952 0.29524 0.34762 0.41429 0.32381 0.23333 0.24286 0.3381 0.2619 0.25714 0.2619 0.30476 0.30476 0.34286 0.27619 0.29048 0.29524 0.24762 0.2381 0.25238 0.26667 0.21905 0.25714 0.29524 0.35238 0.3 0.29048 0.29048 0.2381 0.25238 0.28571 0.25714 0.26667 0.30952 0.31429 0.34286 0.28095 0.27619 0.22857 0.32857 0.21905 0.3 0.28095 0.28571 0.29524 0.32381 0.34286 0.2619 0.27619 0.3381 0.24762 0.25714 0.45238 0.22857 0.27619 0.29048 0.34286 0.28095 0.32381 0.30476 0.3 0.2619 0.27143 0.30952 0.32381 0.24286 0.31429 0.34286 0.3381 0.32381 0.35238 0.22857 0.33333 0.32381 0.32381 0.27619 0.32381 0.30952 0.20476 0.2619 0.25238 0.28095 0.25714 0.31429 0.32381 0.33333 0.28095 0.2381 0.28571 0.33333 0.34286 0.28095 0.29524 0.25714 0.40952 0.28571 0.22381 0.2619 0.27619 0.27143 0.28571 0.30476 0.30952 0.26667 0.36667 0.34762 0.2619 0.35238 0.29524 0.28095 0.3381 0.30952 0.2381 0.3 0.31905 0.26667 0.27143 0.27619 0.20476 0.20952 0.2619 0.34286 0.25714 0.30952 0.27143 0.34762 0.30952 0.30952 0.28095 0.29524 0.3381 0.29524 0.26667 0.25714 0.32381 0.31905 0.34762 0.31429 0.28095 0.3381 0.31429 0.28571 0.25238 0.2381 0.29524 0.39524 0.24286 0.25714 0.27143 0.29048 0.22857 0.27143 0.32381 0.25714 0.27143 0.22381 0.21429 0.28095 0.24762 0.30476 0.24762 0.28095 0.3619 0.28571 0.38095 0.31905 0.29524 0.25238 0.37143 0.38571 0.30476 0.37143 0.31429 0.29048 0.29048 0.28095 0.27143 0.24286 0.3381 0.19524 0.26667 0.30476 0.29048 0.21429 0.2619 0.29524 0.35714 0.29524 0.33333 0.27143 0.24286 0.2619 0.30476 0.32381 0.2 0.28095 0.25714 0.3619 0.22857 0.22857 0.30952 0.25238 0.27619 0.3381 0.30476 0.29048 0.28095 0.29524 0.2381 0.22381 0.28095 0.30476 0.24762 0.29524 0.3 0.27619 0.40952 0.35714 0.28571 0.40952 0.28095 0.26667 0.27619 0.16667 0.2381 0.39524 0.29048 0.29524 0.24762 0.21905 0.33333 0.24762 0.26667 0.35714 0.27619 0.24286 0.30952 0.25238 0.21905 0.29048 0.24286 0.25714 0.29048 0.3 0.28095 0.39524 0.32381 0.27143 0.28571 0.2 0.19524 0.30952 0.21905 0.28571 0.3 0.31429 0.34762 0.28571 0.24286 0.24286 0.32381 0.30476 0.27143 0.2619 0.41429 0.23333 0.3 0.25238 0.24286 0.27619 0.25714 0.28095 0.19048 0.37619 0.29048 0.35238 0.3 0.30476 0.29048 0.23333 0.32857 0.26667 0.31429 0.2381 0.29524 0.26667 0.30476 0.29524 0.25238 0.27143 0.22381 0.32857 0.32381 0.30952 0.27143 0.25714 0.25238 0.28571 0.27143 0.27619 0.29524 0.25714 0.34286 0.26667 0.29524 0.31905 0.28095 0.22857 0.2381 0.31905 0.29048 0.27619 0.27619 0.28571 0.13333 0.3381 0.29048 0.3 0.22857 0.27619 0.14286 0.1619 0.21905 0.2619 0.3 0.36667 0.24762 0.39524 0.20476 0.24762 0.28095 0.29524 0.32857 0.28571 0.30952 0.28571 0.32381 0.31429 0.31429 0.33333 0.31429 0.30476 0.24286 0.2619 0.28095 0.31429 0.25238 0.31429 0.3381 0.3381 0.3381 0.31905 0.26667 0.32381 0.31429 0.37143 0.2381 0.29524 0.3619 0.28095 0.31429 0.2 0.26667 0.22857 0.21429 0.32381 0.29524 0.19524 0.31905 0.32381 0.34762 0.30952 0.30952 0.3 0.11905 0.21905 0.27619 0.27619 0.27143 0.2 0.18095 0.30476 0.32381 0.3 0.27619 0.2381 0.4381 0.29048 0.34286 0.29524 0.24762 0.2619 0.31429 0.29524 0.28571 0.24286 0.28571 0.35238 0.31429 0.27143 0.28095 0.28095 0.28571 0.3619 0.27619 0.29048 0.29524 0.25714 0.28095 0.24762 0.26667 0.29048 0.3 0.29524 0.30476 0.22857 0.24286 0.27619 0.25714 0.2381 0.31905 0.28095 0.26667 0.30952 0.29048 0.2619 0.39524 0.32857 0.31429 0.27143 0.38571 0.31905 0.3381 0.26667 0.27619 0.33333 0.24286 0.26667 0.26667 0.2619 0.32857 0.28095 0.28571 0.2619 0.32381 0.29048 0.25238 0.27143 0.2619 0.3 0.26667 0.29048 0.25238 0.40952 0.28571 0.30476 0.29048 0.25714 0.3 0.34286 0.25238 0.30952 0.3 0.31905 0.3 0.27619 0.32857 0.25238 0.31429 0.3 0.31429 0.28571 0.27143 0.25238 0.28571 0.27619 0.24762 0.25238 0.21429 0.32857 0.20952 0.30952 0.25238 0.29048 0.29048 0.35714 0.20952 0.32381 0.23333 0.24286 0.33333 0.26667 0.34286 0.29048 0.25714 0.3619 0.39524 0.30476 0.27143 0.20952 0.29048 0.31429 0.26667 0.31429 0.22857 0.25238 0.3 0.31429 0.3381 0.34762 0.30476 0.30952 0.29524 0.24762 0.27619 0.39048 0.27619 0.3381 0.2619 0.31429 0.29524 0.27619 0.17619 0.35238 0.3 0.21905 0.20952 0.2381 0.21429 0.3 0.27143 0.3381 0.28095 0.29048 0.26667 0.34286 0.2381 0.29524 0.30476 0.25714 0.32857 0.35238 0.27619 0.25238 0.32857 0.32381 0.27143 0.34286 0.30476 0.2619 0.28095 0.3 0.29524 0.33333 0.31429 0.26667 0.25238 0.34286 0.3619 0.31429 0.2381 0.26667 0.27143 0.15238 0.27143 0.34762 0.24762 0.30476 0.35714 0.31429 0.28571 0.31905 0.25238 0.30476 0.25238 0.26667 0.31429 0.27619 0.2619 0.36667 0.35238 0.24286 0.29048 0.27143 0.2619 0.25238 0.29524 0.27619 0.32857 0.31429 0.30476 0.32857 0.31905 0.27619 0.28095 0.29048 0.28571 0.31429 0.24762 0.35714 0.28571 0.33333 0.3 0.36667 0.31429 0.27143 0.27143 0.3 0.31905 0.27143 0.3 0.3 0.33333 0.3381 0.25238 0.3619 0.28571 0.27619 0.31905 0.37143 0.29524 0.24286 0.24762 0.31905 0.32381 0.30952 0.32381 0.3 0.37619 0.27143 0.2619 0.30952 0.25714 0.26667 0.26667 0.30952 0.30952 0.28571 0.39048 0.31429 0.29048 0.26667 0.29048 0.25238 0.28095 0.20952 0.35238 0.30476 0.24762 0.25238 0.11429 0.3 0.28095 0.2381 0.22381 0.20476 0.32857 0.3 0.27143 0.2619 0.3 0.3 0.20476 0.25238 0.31429 0.22381 0.26667 0.31905 0.29048 0.28571 0.30952 0.32381 0.28571 0.27143 0.36667 0.25714 0.37143 0.29048 0.25714 0.24286 0.24286 0.33333 0.24762 0.34762 0.29524 0.27619 0.22857 0.28095 0.28095 0.29524 0.30476 0.34762 0.33333 0.32381 0.13333 0.18095 0.11429 0.14762 0.18095 0.14762 0.12381 0.1381 0.11429 0.15714 0.13333 0.17143 0.16667 0.14762 0.19048 0.15238 0.3 0.22857 0.1381 0.19524 0.13333 0.11429 0.1381 0.1 0.17143 0.14286 0.1381 0.13333 0.19524 0.24762 0.34286 0.31905 0.29048 0.3 0.15238 0.17143 0.20476 0.1381 0.14762 0.17143 0.1619 0.14762 0.17619 0.16667 0.2 0.2 0.19048 0.14286 0.16667 0.18571 0.1381 0.15238 0.1381 0.12381 0.15238 0.19524 0.40476 0.14286 0.19048 0.15714 0.31429 0.14762 0.22381 0.12857 0.19524 0.16667 0.19048 0.18571 0.18095 0.27619 0.37143 0.17619 0.14762 0.12857 0.12857 0.15238 0.32381 0.13333 0.1619 0.25238 0.10952 0.12857 0.17619 0.1619 0.24762 0.17619 0.16667 0.19524 0.35238 0.10476 0.14286 0.20476 0.12381 0.16667 0.12381 0.17143 0.14286 0.17619 0.2 0.12857 0.13333 0.11429 0.1619 0.21429 0.16667 0.21429 0.28095 0.15238 0.21905 0.17619 0.23333 0.11429 0.14762 0.32381 0.15238 0.12381 0.14286 0.19524 0.25714 0.10952 0.15238 0.17143 0.29048 0.21429 0.18571 0.17619 0.19524 0.14762 0.13333 0.16667 0.1619 0.17143 0.27619 0.16667 0.17143 0.25238 0.14762 0.27619 0.10952 0.17143 0.1619 0.17143 0.22381 0.1619 0.19524 0.1381 0.29524 0.18095 0.1619 0.3381 0.1619 0.17143 0.19524 0.17143 0.23333 0.19524 0.12381 0.17143 0.17143 0.15714 0.15238 0.17143 0.30952 0.18095 0.18095 0.12381 0.17143 0.12381 0.2 0.13333 0.10952 0.13333 0.11905 0.10476 0.21429 0.19524 0.1381 0.15238 0.18571 0.10952 0.17619 0.1619 0.14762 0.13333 0.19524 0.32381 0.17143 0.16667 0.12857 0.14762 0.17619 0.12857 0.21905 0.27143 0.32857 0.14286 0.14762 0.1381 0.1619 0.17143 0.1619 0.18571 0.18095 0.14762 0.15714 0.1381 0.18571 0.2 0.18095 0.25238 0.28095 0.3 0.3 0.3 0.32381 0.39524 0.29048 0.29524 0.3381 0.27143 0.31905 0.30476 0.29524 0.31905 0.2381 0.2619 0.30476 0.30476 0.30952 0.28095 0.26667 0.3619 0.42857 0.22381 0.35238 0.34286 0.25238 0.25238 0.31905 0.3 0.34762 0.32381 0.36667 0.29048 0.28571 0.27143 0.20952 0.27619 0.26667 0.24286 0.20476 0.29524 0.3619 0.27619 0.3 0.28095 0.2619 0.37143 0.3619 0.26667 0.34286 0.35238 0.35714 0.25714 0.27619 0.26667 0.28095 0.28095 0.30476 0.31905 0.34286 0.29524 0.30476 0.16667 0.27619 0.24286 0.28571 0.27619 0.32857 0.37143 0.34762 0.33333 0.31429 0.30952 0.31905 0.29524 0.28571 0.28095 0.28571 0.29524 0.36667 0.2619 0.3 0.2619 0.28571 0.35714 0.32381 0.27619 0.36667 0.27143 0.25714 0.30952 0.3619 0.31429 0.30476 0.35714 0.32381 0.3 0.32857 0.28571 0.35714 0.27619 0.28095 0.21905 0.28095 0.32857 0.31429 0.3 0.27619 0.31429 0.25714 0.22381 0.29048 0.33333 0.3381 0.32381 0.29524 0.2381 0.22381 0.30952 0.32857 0.31429 0.34286 0.25238 0.28571 0.41429 0.2619 0.31905 0.24286 0.25714 0.27143 0.3381 0.28571 0.24286 0.32381 0.29048 0.31905 0.31429 0.31905 0.32381 0.29524 0.32381 0.29524 0.28571 0.31429 0.30476 0.29048 0.26667 0.26667 0.28095 0.24762 0.2619 0.30476 0.35238 0.29048 0.29524 0.26667 0.28095 0.38095 0.29524 0.29048 0.32857 0.35238 0.28095 0.35714 0.34286 0.27619 0.28095 0.27619 0.35238 0.18095 0.34762 0.22857 0.32857 0.25238 0.24286 0.36667 0.28571 0.32381 0.42381 0.24762 0.27619 0.32857 0.32381 0.30476 0.28571 0.27143 0.27143 0.32381 0.27619 0.27619 0.28095 0.27619 0.22381 0.33333 0.41905 0.3 0.35714 0.25714 0.27619 0.27143 0.27619 0.37143 0.28095 0.2381 0.28095 0.29524 0.28571 0.2619 0.32381 0.29048 0.24286 0.27619 0.31429 0.31429 0.25714 0.4 0.29048 0.12857 0.28095 0.33333 0.3 0.32857 0.37143 0.31429 0.25714 0.29524 0.3619 0.25238 0.28571 0.28571 0.33333 0.3 0.30952 0.35238 0.32381 0.24762 0.3 0.27619 0.2619 0.28571 0.28571 0.27143 0.28095 0.36667 0.25714 0.3 0.28571 0.33333 0.20952 0.24286 0.35238 0.28095 0.31429 0.22381 0.25714 0.32857 0.24762 0.32381 0.28095 0.28571 0.31429 0.35238 0.35714 0.33333 0.27619 0.27143 0.27619 0.36667 0.28571 0.27143 0.27619 0.25238 0.28095 0.29048 0.29048 0.27619 0.32857 0.24762 0.27619 0.31429 0.26667 0.29524 0.26667 0.26667 0.31905 0.2619 0.28095 0.26667 0.34762 0.31905 0.32381 0.31429 0.2619 0.22857 0.25714 0.2619 0.27143 0.29524 0.32857 0.24762 0.3619 0.33333 0.30952 0.31429 0.36667 0.31429 0.29524 0.31429 0.35238 0.29524 0.3 0.28095 0.25238 0.31429 0.3381 0.28571 0.31905 0.27619 0.29048 0.27143 0.32857 0.36667 0.2619 0.29048 0.24286 0.10476 0.19524 0.30476 0.3619 0.29048 0.35714 0.25714 0.32857 0.31905 0.33333 0.32381 0.26667 0.34762 0.35714 0.30476 0.2619 0.21429 0.27143 0.32381 0.28571 0.25714 0.34762 0.31905 0.32381 0.31429 0.30476 0.3381 0.28095 0.28095 0.31429 0.30476 0.34762 0.29048 0.3381 0.25238 0.3381 0.29048 0.34286 0.31905 0.40476 0.30952 0.28571 0.17143 0.34286 0.26667 0.30952 0.27619 0.24762 0.24762 0.33333 0.29524 0.24762 0.33333 0.24286 0.29524 0.29524 0.26667 0.2619 0.22857 0.30476 0.28095 0.30476 0.31429 0.27143 0.38095 0.22381 0.32381 0.33333 0.32381 0.28095 0.36667 0.37143 0.25714 0.31429 0.26667 0.24762 0.4381 0.34286 0.3619 0.28571 0.2619 0.3 0.29524 0.30476 0.2381 0.2381 0.37143 0.31905 0.34286 0.30952 0.24286 0.32857 0.34762 0.31905 0.32381 0.31429 0.32381 0.3 0.3619 0.3 0.33333 0.38095 0.38095 0.40476 0.3381 0.26667 0.34762 0.25714 0.28571 0.28095 0.32381 0.32857 0.28571 0.3 0.21429 0.29048 0.25238 0.28571 0.3381 0.32381 0.24286 0.37143 0.34762 0.28571 0.37619 0.30952 0.24762 0.32381 0.3381 0.31429 0.30476 0.28571 0.25714 0.3 0.29524 0.27143 0.25238 0.33333 0.16667 0.34286 0.26667 0.34762 0.31905 0.32381 0.31429 0.28571 0.32381 0.2381 0.32381 0.28095 0.3 0.29524 0.27143 0.30952 0.35714 0.30952 0.28095 0.29048 0.25714 0.24286 0.23333 0.31429 0.23333 0.30952 0.27619 0.29048 0.35238 0.18571 0.30952 0.28095 0.29048 0.25238 0.35714 0.25238 0.28095 0.28571 0.29524 0.27143 0.17619 0.25714 0.27619 0.25238 0.31905 0.27619 0.2 0.25714 0.3381 0.35714 0.34762 0.30952 0.2619 0.28571 0.32381 0.29524 0.3381 0.25238 0.2619 0.31429 0.30952 0.33333 0.29524 0.25714 0.25714 0.1381 0.25238 0.25238 0.30476 0.25238 0.27143 0.2619 0.29048 0.33333 0.32857 0.34286 0.29524 0.2619 0.3619 0.3619 0.30476 0.3 0.33333 0.25714 0.2381 0.31429 0.37143 0.30952 0.27143 0.28095 0.28095 0.25238 0.3381 0.32381 0.31905 0.2619 0.29524 0.30952 0.30952 0.30952 0.32857 0.29524 0.2 0.25714 0.14762 0.28571 0.25238 0.28571 0.24286 0.30952 0.36667 0.32381 0.27619 0.15714 0.29048 0.25714 0.25238 0.31905 0.34286 0.25238 0.26667 0.22857 0.29524 0.28095 0.29524 0.31905 0.32381 0.21429 0.31905 0.34762 0.30952 0.28095 0.31905 0.33333 0.34286 0.24286 0.34286 0.4 0.31429 0.41429 0.30476 0.30952 0.27619 0.31429 0.27619 0.32381 0.3 0.30952 0.21905 0.29048 0.38571 0.3 0.25714 0.3 0.29048 0.31905 0.27143 0.27619 0.40476 0.3 0.28095 0.24286 0.31429 0.28571 0.30952 0.30952 0.31429 0.25238 0.24762 0.3 0.24286 0.3381 0.27619 0.3 0.24762 0.34286 0.37619 0.32381 0.28571 0.29048 0.28571 0.34762 0.28095 0.31905 0.36667 0.35238 0.3 0.3381 0.29524 0.27619 0.34286 0.23333 0.35238 0.30476 0.33333 0.24762 0.2 0.31429 0.27619 0.30952 0.34286 0.28571 0.3 0.30476 0.27143 0.37619 0.34286 0.35714 0.28095 0.27143 0.24762 0.25238 0.29048 0.29048 0.29524 0.35714 0.30476 0.27619 0.39524 0.25714 0.3 0.34286 0.34286 0.31905 0.30952 0.30952 0.25714 0.2381 0.29524 0.35238 0.33333 0.31429 0.26667 0.3 0.36667 0.30952 0.31429 0.33333 0.21905 0.30476 0.33333 0.22857 0.32857 0.31429 0.40476 0.29048 0.39524 0.30952 0.29524 0.31429 0.32381 0.29048 0.23333 0.30476 0.27143 0.2381 0.24286 0.28095 0.32381 0.35238 0.26667 0.34286 0.31905 0.37619 0.26667 0.28095 0.33333 0.30476 0.32381 0.33333 0.3619 0.32857 0.28095 0.2619 0.3381 0.28571 0.27619 0.2381 0.2619 0.32857 0.35238 0.24762 0.31905 0.27143 0.40476 0.32381 0.31429 0.25714 0.24286 0.27619 0.26667 0.24762 0.27143 0.36667 0.28095 0.32857 0.27143 0.31905 0.3 0.28095 0.28095 0.32857 0.25714 0.31905 0.28095 0.33333 0.38095 0.28095 0.29048 0.25714 0.3 0.3619 0.22857 0.28571 0.32381 0.29048 0.22381 0.33333 0.3 0.28571 0.30476 0.2619 0.27619 0.29524 0.2619 0.27143 0.30952 0.29048 0.26667 0.28095 0.2619 0.28571 0.2619 0.3381 0.25238 0.3 0.25238 0.2619 0.28095 0.32381 0.31905 0.33333 0.37619 0.24286 0.31429 0.3381 0.27619 0.27619 0.35238 0.30476 0.26667 0.30476 0.3 0.27143 0.40476 0.31905 0.42381 0.22857 0.3381 0.29048 0.28571 0.29524 0.29524 0.27143 0.27143 0.35714 0.27143 0.24762 0.27619 0.29524 0.34286 0.34762 0.30476 0.30952 0.29524 0.30476 0.27143 0.29524 0.37143 0.28095 0.33333 0.27619 0.32857 0.31905 0.32381 0.35714 0.26667 0.40952 0.33333 0.25714 0.28095 0.29524 0.2619 0.24286 0.32857 0.32857 0.17619 0.39048 0.4381 0.32857 0.3381 0.31905 0.32857 0.24762 0.33333 0.27143 0.32857 0.27143 0.2619 0.30952 0.25714 0.33333 0.37619 0.40952 0.35714 0.25714 0.32381 0.27143 0.28571 0.28095 0.30476 0.27143 0.39048 0.31429 0.30476 0.34286 0.27619 0.30952 0.29524 0.20952 0.28571 0.27619 0.27619 0.27143 0.25714 0.24286 0.2619 0.28571 0.32857 0.25714 0.28095 0.29048 0.30476 0.30952 0.28095 0.25714 0.31429 0.25714 0.31905 0.28571 0.33333 0.30952 0.30952 0.32381 0.31905 0.21905 0.15238 0.16667 0.11905 0.13333 0.11905 0.33333 0.33333 0.11905 0.22381 0.20952 0.21429 0.14762 0.15238 0.14286 0.14762 0.15714 0.18571 0.18571 0.30476 0.1619 0.13333 0.1619 0.2 0.13333 0.17619 0.27143 0.14286 0.18571 0.3 0.3 0.14286 0.2 0.11905 0.14762 0.15238 0.21429 0.17143 0.19048 0.12857 0.18095 0.13333 0.2 0.14762 0.14286 0.1619 0.1381 0.17143 0.17143 0.19524 0.16667 0.16667 0.15714 0.2 0.15238 0.17619 0.13333 0.15714 0.11905 0.16667 0.22381 0.24286 0.20476 0.18095 0.1381 0.26667 0.2 0.19048 0.14762 0.15714 0.25714 0.10952 0.14762 0.12857 0.16667 0.35714 0.095238 0.17143 0.095238 0.18095 0.17143 0.13333 0.1619 0.14762 0.13333 0.1381 0.15714 0.16667 0.12857 0.13333 0.17143 0.1381 0.14762 0.34762 0.18095 0.30952 0.14286 0.20952 0.20952 0.1619 0.17619 0.14762 0.12381 0.14286 0.12857 0.15238 0.14286 0.1381 0.28095 0.23333 0.12857 0.12381 0.24286 0.17619 0.1619 0.15238 0.14286 0.11429 0.18095 0.15714 0.1381 0.15714 0.16667 0.19524 0.12381 0.15238 0.18571 0.12857 0.13333 0.12857 0.18095 0.22381 0.19524 0.1381 0.19524 0.14762 0.14762 0.13333 0.14286 0.12857 0.15238 0.31429 0.28095 0.19524 0.1619 0.21429 0.13333 0.14762 0.12857 0.26667 0.12857 0.15238 0.1619 0.15238 0.18095 0.15238 0.14286 0.15714 0.18571 0.14762 0.14762 0.18571 0.1619 0.10952 0.17143 0.13333 0.15714 0.14762 0.1381 0.1381 0.10952 0.12857 0.15714 0.18095 0.16667 0.1381 0.14762 0.14762 0.13333 0.15714 0.18095 0.31905 0.15238 0.1381 0.27143 0.15238 0.18095 0.24286 0.1381 0.17143 0.14286 0.30476 0.2 0.17143 0.31429 0.18571 0.15714 0.18571 0.17619 0.11905 0.14762 0.12381 0.14286 0.13333 0.14286 0.14762 0.14762 0.14286 0.16667 0.11905 0.17143 0.21429 0.27619 0.28095 0.12381 0.22857 0.2381 0.15238 0.14762 0.23333 0.28095 0.2381 0.17143 0.1381 0.2381 0.1381 0.095238 0.14762 0.18095 0.15714 0.19048 0.13333 0.19524 0.17619 0.15714 0.10952 0.17143 0.13333 0.14762 0.19524 0.34286 0.1619 0.1619 0.29048 0.29048 0.18571 0.16667 0.27143 0.2 0.39048 0.1381 0.1619 0.19524 0.21905 0.29048 0.14762 0.1381 0.15714 0.12381 0.1619 0.15238 0.14286 0.18095 0.2 0.30476 0.3619 0.35238 0.36667 0.32857 0.28571 0.26667 0.3 0.23333 0.32381 0.26667 0.34762 0.22857 0.23333 0.33333 0.25238 0.18571 0.36667 0.2 0.26667 0.22857 0.25238 0.31429 0.31429 0.20952 0.27143 0.28095 0.3 0.27143 0.21905 0.27619 0.3381 0.24286 0.25238 0.30952 0.32381 0.31905 0.34286 0.26667 0.3619 0.18571 0.38571 0.34286 0.36667 0.31905 0.32857 0.27143 0.29524 0.31905 0.28095 0.29048 0.27619 0.29048 0.26667 0.19524 0.34286 0.28571 0.25714 0.32381 0.28571 0.2619 0.30476 0.2619 0.24286 0.30476 0.35714 0.37619 0.29524 0.3 0.19048 0.34762 0.30476 0.3619 0.25238 0.28571 0.3 0.28095 0.26667 0.24286 0.37619 0.37619 0.23333 0.27143 0.30952 0.24762 0.32381 0.26667 0.34286 0.35714 0.31429 0.27143 0.25714 0.33333 0.30476 0.27619 0.34286 0.36667 0.28095 0.32857 0.35238 0.31429 0.3 0.3 0.24762 0.31905 0.2619 0.29524 0.27143 0.31905 0.24762 0.33333 0.28095 0.3 0.31905 0.31429 0.28571 0.24762 0.29524 0.24762 0.28095 0.35714 0.24286 0.27143 0.31429 0.30476 0.37143 0.28571 0.41429 0.28571 0.29048 0.28095 0.30952 0.25238 0.2619 0.22857 0.30952 0.20952 0.32381 0.2619 0.30476 0.35238 0.31905 0.35714 0.3 0.3619 0.31429 0.30476 0.33333 0.3381 0.26667 0.27143 0.23333 0.27619 0.30476 0.33333 0.29524 0.28571 0.30952 0.22857 0.32381 0.31429 0.1619 0.33333 0.30476 0.27619 0.3 0.30952 0.28571 0.23333 0.31429 0.32857 0.25714 0.33333 0.2381 0.29048 0.30952 0.29048 0.27619 0.31429 0.24286 0.29048 0.22857 0.34286 0.33333 0.33333 0.30952 0.27143 0.34286 0.27143 0.32381 0.20952 0.35238 0.30476 0.31429 0.2619 0.37143 0.28571 0.30476 0.30952 0.24286 0.3619 0.33333 0.32381 0.32857 0.24762 0.28571 0.25238 0.29048 0.29048 0.3 0.27619 0.28571 0.38095 0.18095 0.24762 0.28571 0.3381 0.37619 0.27143 0.31429 0.30476 0.24762 0.31429 0.29524 0.28571 0.33333 0.37143 0.29048 0.3619 0.24762 0.45714 0.36667 0.28571 0.23333 0.2619 0.30476 0.35238 0.22857 0.30952 0.31429 0.20952 0.33333 0.30952 0.36667 0.19048 0.30952 0.2619 0.3619 0.20952
0.095238 0.22381 0.22381 0.25238 0.20476 0.1381 0.20476 0.72857 0.30952 0.29048 0.57143 0.31905 0.33333 0.24762 0.20952 0.25714 0.20476 0.18571 0.16667 0.14286 0.25714 0.21905 0.28571 0.37143 0.33333 0.19524 0.24762 0.1619 0.28095 0.24286 0.15714 0.22857 0.20952 0.22381 0.22857 0.17143 0.19048 0.21905 0.22857 0.16667 0.20952 0.2381 0.28095 0.19524 0.19048 0.20952 0.15238 0.23333 0.18095 0.24286 0.17143 0.28571 0.16667 0.20476 0.25714 0.17143 0.18571 0.23333 0.19048 0.21429 0.19048 0.24286 0.19524 0.20952 0.20476 0.27619 0.18571 0.21905 0.24286 0.2381 0.2 0.25714 0.20476 0.18571 0.17619 0.1381 0.19524 0.18571 0.28095 0.20476 0.2381 0.20476 0.22381 0.2619 0.16667 0.22857 0.19048 0.1381 0.22857 0.20952 0.19524 0.17619 0.23333 0.20952 0.16667 0.20952 0.14762 0.20476 0.17619 0.20476 0.24286 0.24762 0.19524 0.18571 0.2 0.15714 0.20476 0.25238 0.21429 0.22857 0.15238 0.34286 0.27619 0.20952 0.22381 0.16667 0.20476 0.21905 0.17619 0.21429 0.2 0.19524 0.18571 0.1619 0.18095 0.1619 0.24762 0.18571 0.19048 0.17619 0.21429 0.25714 0.17143 0.24762 0.2619 0.19524 0.2619 0.20476 0.18571 0.2 0.15714 0.20952 0.14762 0.27143 0.20952 0.20476 0.14762 0.21429 0.22381 0.19524 0.18095 0.19524 0.15714 0.18095 0.29048 0.25714 0.21429 0.21905 0.21905 0.17619 0.2 0.17143 0.21905 0.14762 0.21905 0.17619 0.24286 0.15714 0.16667 0.17143 0.21905 0.20476 0.20952 0.26667 0.19048 0.1381 0.23333 0.19524 0.22381 0.19048 0.18095 0.18571 0.2619 0.23333 0.17619 0.22857 0.19048 0.18095 0.15714 0.17619 0.080952 0.2381 0.24286 0.20476 0.21905 0.26667 0.19048 0.2 0.18571 0.24286 0.3 0.19048 0.29048 0.15238 0.22857 0.2381 0.29048 0.19048 0.21429 0.2619 0.19048 0.15238 0.28571 0.32857 0.15238 0.10476 0.13333 0.22857 0.17619 0.21905 0.17619 0.20952 0.18095 0.085714 0.24286 0.25238 0.2619 0.23333 0.22857 0.19524 0.26667 0.24762 0.20952 0.2381 0.18095 0.19048 0.26667 0.21905 0.32857 0.23333 0.20952 0.1619 0.21429 0.22381 0.21905 0.2 0.18571 0.17619 0.21905 0.18571 0.11905 0.11905 0.20476 0.19524 0.25238 0.2619 0.18095 0.2 0.20952 0.22857 0.23333 0.19524 0.33333 0.19524 0.20952 0.18571 0.20476 0.20476 0.25238 0.2 0.2381 0.20476 0.19048 0.1381 0.19524 0.22381 0.2619 0.27143 0.18571 0.17619 0.22381 0.20476 0.14286 0.20952 0.17143 0.18571 0.22381 0.21429 0.21429 0.14286 0.22857 0.16667 0.17619 0.18095 0.17143 0.22857 0.22381 0.20476 0.17619 0.19524 0.18571 0.19524 0.17619 0.20952 0.24286 0.20952 0.20952 0.15714 0.16667 0.20952 0.16667 0.16667 0.18095 0.20476 0.17143 0.16667 0.19048 0.38095 0.23333 0.19524 0.18571 0.13333 0.14286 0.20952 0.17143 0.21429 0.22381 0.15714 0.17619 0.19048 0.15714 0.19524 0.20476 0.1619 0.17619 0.1619 0.21429 0.20476 0.17143 0.20952 0.18571 0.21429 0.2 0.21429 0.19048 0.21905 0.26667 0.26667 0.20476 0.20476 0.21905 0.15714 0.18571 0.16667 0.18095 0.20476 0.19048 0.19048 0.30952 0.20476 0.20952 0.22381 0.14762 0.18095 0.25238 0.3619 0.24762 0.22857 0.24762 0.21905 0.18095 0.2 0.19524 0.21429 0.18571 0.22857 0.17619 0.24286 0.21429 0.2 0.11905 0.2381 0.23333 0.19048 0.21429 0.18571 0.2 0.1381 0.37143 0.39048 0.21429 0.19524 0.35714 0.19524 0.15238 0.20476 0.15714 0.20952 0.18571 0.22857 0.24762 0.17143 0.21905 0.29524 0.17619 0.2 0.17143 0.22381 0.18095 0.19524 0.2 0.28571 0.22857 0.2 0.23333 0.2381 0.20952 0.17619 0.15714 0.2 0.22381 0.19048 0.17619 0.2 0.29524 0.22857 0.22857 0.19524 0.2 0.19048 0.16667 0.2381 0.23333 0.25238 0.21429 0.3381 0.20952 0.23333 0.22381 0.25238 0.2381 0.21905 0.24762 0.24286 0.22857 0.17619 0.21429 0.19524 0.2381 0.17619 0.20952 0.3381 0.20476 0.2381 0.24762 0.20476 0.2381 0.17619 0.1619 0.23333 0.2 0.19048 0.2381 0.16667 0.3381 0.35714 0.22381 0.2 0.20476 0.19524 0.19048 0.19524 0.19524 0.35238 0.17619 0.18095 0.1619 0.18095 0.2 0.18571 0.26667 0.22381 0.21905 0.33333 0.17619 0.20476 0.12857 0.1619 0.22857 0.25238 0.21429 0.22857 0.15238 0.1619 0.18095 0.17619 0.2381 0.21429 0.24286 0.2 0.2 0.2 0.32381 0.22857 0.19524 0.21429 0.20476 0.16667 0.15714 0.14762 0.21429 0.30952 0.15238 0.1619 0.2619 0.35238 0.19048 0.15714 0.23333 0.11429 0.20952 0.22857 0.20952 0.17143 0.20476 0.1619 0.17619 0.19048 0.16667 0.15238 0.17143 0.20952 0.17143 0.19524 0.24762 0.23333 0.24762 0.24286 0.23333 0.15714 0.18571 0.19048 0.22381 0.11905 0.18571 0.18571 0.19048 0.17619 0.2 0.15714 0.19524 0.18095 0.25238 0.2381 0.2 0.15238 0.17143 0.20476 0.15714 0.16667 0.2 0.21905 0.20476 0.15714 0.18095 0.27619 0.2381 0.2 0.21905 0.18095 0.2 0.18095 0.20476 0.21905 0.22381 0.21905 0.20952 0.24286 0.24762 0.28571 0.2381 0.19524 0.19524 0.24286 0.18095 0.17143 0.29048 0.15238 0.22381 0.2381 0.22857 0.2 0.24762 0.2 0.19524 0.17619 0.17143 0.21905 0.17143 0.19524 0.19048 0.20476 0.17143 0.14286 0.17143 0.18095 0.25714 0.22381 0.22381 0.40476 0.2 0.21429 0.2 0.23333 0.27619 0.24286 0.18571 0.25238 0.24762 0.19048 0.18571 0.21429 0.22857 0.1619 0.1619 0.17619 0.16667 0.2 0.19524 0.18095 0.19524 0.21429 0.18095 0.20952 0.22381 0.17619 0.17619 0.18571 0.18571 0.16667 0.19048 0.16667 0.19048 0.17619 0.18571 0.16667 0.14286 0.17619 0.2619 0.4381 0.14762 0.17619 0.39524 0.1619 0.22857 0.1619 0.18095 0.15714 0.20476 0.2 0.15238 0.17143 0.22381 0.17619 0.20476 0.21429 0.17143 0.17619 0.18095 0.18571 0.15714 0.15238 0.22857 0.17619 0.1619 0.20952 0.20952 0.2 0.18571 0.21429 0.2381 0.14762 0.16667 0.2 0.2619 0.17143 0.22381 0.20476 0.20952 0.13333 0.14286 0.21905 0.16667 0.20952 0.22857 0.18095 0.19048 0.18571 0.24762 0.19048 0.25238 0.15714 0.19524 0.25238 0.17143 0.20476 0.18571 0.19524 0.24762 0.22857 0.24762 0.2 0.19048 0.19048 0.18095 0.17143 0.19048 0.23333 0.20476 0.18095 0.13333 0.17619 0.19524 0.17619 0.22381 0.2619 0.2 0.12857 0.19524 0.21429 0.15714 0.21905 0.22857 0.18571 0.21429 0.17143 0.20476 0.19048 0.21905 0.19524 0.16667 0.15714 0.27143 0.23333 0.26667 0.21905 0.33333 0.35238 0.37143 0.18571 0.24286 0.1381 0.1619 0.25714 0.18095 0.14762 0.22381 0.19048 0.22857 0.25238 0.19048 0.14762 0.15714 0.19048 0.27143 0.22381 0.20476 0.1 0.19048 0.2 0.16667 0.18571 0.25714 0.16667 0.15714 0.20952 0.15238 0.18571 0.1619 0.28095 0.28571 0.1619 0.21905 0.2 0.15714 0.20476 0.24286 0.20476 0.2 0.22857 0.20476 0.19048 0.19524 0.19524 0.2 0.19048 0.25714 0.20476 0.22381 0.16667 0.25714 0.21905 0.24286 0.28095 0.19048 0.18095 0.18571 0.19048 0.32381 0.23333 0.18095 0.22857 0.21905 0.15714 0.18571 0.21905 0.15238 0.27143 0.2 0.20952 0.19524 0.29048 0.19524 0.20476 0.19048 0.2 0.17143 0.19048 0.18571 0.17143 0.22381 0.20952 0.27143 0.19048 0.23333 0.2 0.20476 0.13333 0.21905 0.19048 0.16667 0.18571 0.21905 0.22381 0.13333 0.19048 0.15714 0.15238 0.22381 0.19524 0.2 0.18571 0.18571 0.23333 0.21429 0.19524 0.17619 0.14286 0.12857 0.22857 0.15714 0.2 0.2 0.2619 0.20952 0.18571 0.19048 0.2 0.18095 0.21429 0.18571 0.14762 0.2381 0.21429 0.25238 0.21905 0.2 0.2381 0.14762 0.19048 0.17143 0.24286 0.19524 0.22857 0.19524 0.2619 0.23333 0.32381 0.2381 0.1619 0.21429 0.19048 0.18571 0.14286 0.20476 0.17143 0.21429 0.20952 0.2 0.24286 0.34286 0.18095 0.22381 0.2381 0.2 0.21905 0.20476 0.20952 0.1619 0.17143 0.15238 0.14762 0.18095 0.19048 0.17143 0.18571 0.17143 0.2 0.19048 0.2619 0.18095 0.16667 0.21905 0.19048 0.16667 0.2 0.24762 0.19524 0.21429 0.17619 0.20476 0.15238 0.21905 0.17143 0.20476 0.17143 0.28095 0.21905 0.21905 0.18571 0.22857 0.17143 0.29524 0.20476 0.2381 0.22857 0.19048 0.21429 0.1619 0.20952 0.21905 0.14286 0.18095 0.22381 0.2381 0.19524 0.19524 0.21429 0.15714 0.18571 0.25238 0.21429 0.19048 0.17619 0.17619 0.17143 0.22857 0.14762 0.14286 0.2 0.22381 0.16667 0.21429 0.17619 0.17619 0.21905 0.24286 0.20476 0.23333 0.15238 0.19524 0.18095 0.2 0.22857 0.14762 0.17143 0.18571 0.19524 0.18571 0.1619 0.28571 0.2 0.19524 0.19524 0.2381 0.21905 0.20952 0.20476 0.19048 0.19048 0.17619 0.21905 0.15238 0.19048 0.23333 0.18095 0.2 0.21429 0.18095 0.18095 0.1619 0.22381 0.16667 0.18095 0.17143 0.29048 0.20952 0.2381 0.1619 0.22381 0.21429 0.33333 0.35238 0.15238 0.22381 0.18095 0.21429 0.17619 0.17619 0.20476 0.19524 0.18571 0.28571 0.15238 0.20952 0.18095 0.2619 0.2 0.2 0.20952 0.23333 0.19524 0.22381 0.20952 0.15238 0.18571 0.2 0.22857 0.18095 0.18095 0.20476 0.21429 0.18095 0.25238 0.18095 0.20952 0.18095 0.1619 0.25714 0.18571 0.18095 0.17143 0.21905 0.20476 0.20476 0.18095 0.23333 0.21429 0.22381 0.2 0.2 0.2381 0.2381 0.18095 0.19524 0.15714 0.19048 0.15238 0.18095 0.19048 0.22857 0.2 0.1381 0.1619 0.25714 0.14762 0.15714 0.18571 0.19048 0.18095 0.2 0.16667 0.21429 0.18571 0.19524 0.18095 0.19524 0.18095 0.16667 0.15714 0.20952 0.24286 0.19524 0.19524 0.15714 0.21905 0.20476 0.20952 0.23333 0.1619 0.2 0.21429 0.1619 0.18095 0.25714 0.21429 0.22381 0.18095 0.18095 0.18571 0.19048 0.19048 0.20476 0.19524 0.17619 0.18095 0.32381 0.18571 0.2 0.15238 0.2381 0.2 0.20476 0.21429 0.18095 0.22381 0.21429 0.27143 0.22857 0.21905 0.29524 0.18571 0.18571 0.19524 0.22381 0.1619 0.18095 0.2 0.17619 0.19524 0.15238 0.16667 0.3619 0.061905 0.1619 0.1619 0.21429 0.18571 0.17619 0.21905 0.19524 0.21429 0.21905 0.17143 0.2 0.19524 0.20476 0.19048 0.14762 0.2381 0.22381 0.20952 0.2381 0.18095 0.22381 0.07619 0.23333 0.18571 0.19048 0.17619 0.19048 0.18095 0.18571 0.1619 0.13333 0.19048 0.20952 0.20476 0.16667 0.14762 0.23333 0.23333 0.17619 0.18571 0.18571 0.19048 0.18095 0.21429 0.21429 0.20952 0.20952 0.24286 0.20476 0.19524 0.22857 0.29048 0.20952 0.22857 0.19048 0.1619 0.2 0.29048 0.19048 0.19048 0.27143 0.2 0.14762 0.080952 0.17619 0.23333 0.21429 0.14762 0.20952 0.080952 0.090476 0.33333 0.14762 0.26667 0.31429 0.17619 0.19048 0.1619 0.21429 0.18095 0.18095 0.17143 0.18095 0.18095 0.18095 0.2 0.21429 0.17143 0.17143 0.17619 0.22381 0.21429 0.19524 0.19048 0.20476 0.16667 0.18095 0.2 0.20952 0.19048 0.19048 0.19524 0.20952 0.15714 0.2 0.15238 0.19048 0.17619 0.2 0.23333 0.17143 0.18095 0.18095 0.16667 0.21429 0.18095 0.095238 0.20476 0.2381 0.2 0.24286 0.21905 0.24286 0.057143 0.1 0.24762 0.19048 0.2381 0.31429 0.35238 0.21905 0.25238 0.21905 0.17143 0.15238 0.19524 0.18571 0.22381 0.26667 0.22381 0.25238 0.1619 0.24286 0.23333 0.1381 0.20952 0.20476 0.19524 0.18571 0.26667 0.20952 0.22857 0.18095 0.2619 0.2619 0.16667 0.1619 0.19048 0.15238 0.24762 0.2 0.16667 0.17143 0.23333 0.18095 0.18095 0.15714 0.18571 0.18571 0.2619 0.1619 0.19048 0.28571 0.19048 0.2381 0.22857 0.20476 0.16667 0.19524 0.18095 0.23333 0.22381 0.1381 0.14762 0.17619 0.18095 0.24762 0.20476 0.2 0.2 0.17143 0.23333 0.25238 0.19048 0.20952 0.21429 0.27619 0.1619 0.20476 0.25714 0.25238 0.19524 0.24762 0.19524 0.21429 0.18571 0.18571 0.19048 0.20476 0.17619 0.24286 0.17619 0.2 0.16667 0.21905 0.28095 0.27143 0.2381 0.18095 0.18571 0.20952 0.31429 0.20476 0.21905 0.17143 0.19524 0.22381 0.18571 0.20476 0.17143 0.17619 0.19048 0.22381 0.22857 0.20476 0.2 0.18095 0.20952 0.17619 0.21905 0.30476 0.22381 0.2619 0.15714 0.20952 0.21429 0.16667 0.24762 0.24762 0.17143 0.21905 0.19524 0.22381 0.16667 0.1619 0.20952 0.1619 0.20952 0.20952 0.19524 0.2 0.20476 0.19524 0.1619 0.19048 0.21905 0.22381 0.18571 0.19048 0.2381 0.21905 0.3381 0.19048 0.17619 0.21905 0.15714 0.3619 0.07619 0.21905 0.14762 0.20952 0.18095 0.21905 0.12857 0.19524 0.18571 0.2 0.16667 0.17619 0.21905 0.2 0.24762 0.17143 0.20476 0.20476 0.27143 0.22857 0.21905 0.25238 0.18571 0.2 0.19048 0.17619 0.21905 0.18095 0.21429 0.17619 0.16667 0.21905 0.20476 0.19524 0.19524 0.34286 0.20476 0.22381 0.18571 0.19048 0.1619 0.21905 0.24286 0.18095 0.19048 0.27143 0.27143 0.2 0.21905 0.20952 0.17619 0.17619 0.2381 0.20952 0.20952 0.21905 0.27143 0.19048 0.2 0.19048 0.28095 0.22381 0.19048 0.27143 0.18571 0.17619 0.2381 0.2381 0.23333 0.18571 0.17619 0.21429 0.18571 0.1619 0.18095 0.23333 0.17143 0.11905 0.20952 0.21905 0.22381 0.1619 0.21905 0.18571 0.24286 0.15238 0.22381 0.17143 0.2619 0.25238 0.17619 0.14286 0.20476 0.25714 0.18571 0.19048 0.19524 0.21905 0.19524 0.24762 0.2 0.20952 0.22857 0.16667 0.19524 0.30476 0.28095 0.24286 0.2 0.24286 0.24762 0.19048 0.15238 0.17143 0.2 0.2 0.2 0.20952 0.22857 0.20476 0.18571 0.1619 0.29048 0.17143 0.24286 0.21905 0.22381 0.085714 0.20952 0.22857 0.17619 0.18095 0.16667 0.20476 0.26667 0.23333 0.20952 0.18095 0.2381 0.18571 0.27143 0.20952 0.2 0.25238 0.24762 0.22381 0.27143 0.22857 0.22381 0.21429 0.15238 0.17143 0.19048 0.19048 0.14762 0.22381 0.17619 0.19524 0.27143 0.19048 0.21905 0.18571 0.21429 0.18095 0.17143 0.18095 0.047619 0.061905 0.066667 0.052381 0.047619 0.066667 0.052381 0.061905 0.052381 0.052381 0.085714 0.057143 0.057143 0.061905 0.11905 0.066667 0.21905 0.066667 0.057143 0.057143 0.080952 0.057143 0.052381 0.071429 0.061905 0.057143 0.066667 0.071429 0.066667 0.20476 0.20476 0.22381 0.2 0.18095 0.085714 0.038095 0.052381 0.061905 0.061905 0.061905 0.066667 0.047619 0.061905 0.033333 0.061905 0.047619 0.061905 0.066667 0.066667 0.066667 0.061905 0.080952 0.057143 0.057143 0.080952 0.07619 0.19524 0.066667 0.07619 0.066667 0.24286 0.071429 0.052381 0.071429 0.052381 0.066667 0.080952 0.066667 0.071429 0.17619 0.20476 0.07619 0.07619 0.066667 0.061905 0.066667 0.17619 0.1 0.052381 0.10476 0.052381 0.071429 0.052381 0.061905 0.15238 0.085714 0.066667 0.057143 0.17619 0.066667 0.057143 0.052381 0.057143 0.057143 0.061905 0.038095 0.071429 0.057143 0.061905 0.07619 0.07619 0.061905 0.066667 0.080952 0.07619 0.080952 0.19048 0.047619 0.052381 0.07619 0.080952 0.038095 0.052381 0.15238 0.052381 0.057143 0.052381 0.071429 0.20952 0.071429 0.057143 0.090476 0.2381 0.057143 0.085714 0.090476 0.07619 0.080952 0.052381 0.057143 0.052381 0.061905 0.19048 0.066667 0.061905 0.21429 0.095238 0.11429 0.052381 0.061905 0.085714 0.061905 0.066667 0.057143 0.047619 0.066667 0.20476 0.038095 0.047619 0.21905 0.066667 0.061905 0.11429 0.033333 0.047619 0.057143 0.052381 0.061905 0.061905 0.085714 0.090476 0.061905 0.22381 0.052381 0.052381 0.061905 0.061905 0.061905 0.047619 0.071429 0.042857 0.047619 0.052381 0.061905 0.10476 0.07619 0.061905 0.066667 0.042857 0.033333 0.052381 0.066667 0.057143 0.07619 0.047619 0.21905 0.042857 0.052381 0.052381 0.095238 0.052381 0.057143 0.085714 0.25714 0.25238 0.052381 0.057143 0.066667 0.080952 0.095238 0.047619 0.057143 0.061905 0.071429 0.061905 0.085714 0.12857 0.10476 0.066667 0.16667 0.18095 0.17619 0.20952 0.26667 0.22381 0.24762 0.14762 0.17143 0.20952 0.15714 0.20952 0.2619 0.22381 0.20476 0.18095 0.25714 0.19524 0.22857 0.27619 0.22857 0.22857 0.2 0.24762 0.20476 0.22857 0.2 0.18571 0.17143 0.20476 0.18571 0.16667 0.23333 0.17619 0.17143 0.21429 0.20476 0.1619 0.14762 0.2 0.25714 0.2381 0.19524 0.25714 0.15238 0.20476 0.17619 0.21905 0.18571 0.17143 0.18095 0.18571 0.20952 0.22381 0.20952 0.24762 0.20952 0.21429 0.23333 0.16667 0.2 0.20952 0.24762 0.22381 0.40476 0.18571 0.17619 0.19524 0.20952 0.23333 0.18571 0.19048 0.2 0.19524 0.23333 0.24762 0.21429 0.21429 0.1619 0.19048 0.21905 0.21905 0.21429 0.20476 0.19048 0.19524 0.21905 0.25714 0.18571 0.25714 0.19048 0.22857 0.17619 0.2381 0.24762 0.19524 0.2 0.19524 0.20952 0.29524 0.18571 0.2 0.22381 0.25714 0.2 0.17143 0.25238 0.25238 0.18095 0.19524 0.17143 0.25714 0.19524 0.21429 0.17143 0.21429 0.17619 0.18095 0.22857 0.2 0.20476 0.2381 0.22381 0.22381 0.16667 0.19524 0.20952 0.17143 0.17619 0.2619 0.16667 0.16667 0.17619 0.22857 0.2381 0.23333 0.25714 0.19524 0.21429 0.24762 0.21429 0.22381 0.25714 0.17619 0.19524 0.17619 0.22381 0.2381 0.17619 0.22857 0.2 0.19524 0.22857 0.20476 0.17619 0.24762 0.19524 0.12381 0.2381 0.21429 0.18095 0.20952 0.2619 0.18095 0.20476 0.25238 0.27143 0.22857 0.28571 0.1619 0.22381 0.29524 0.2 0.23333 0.24286 0.2 0.21429 0.17143 0.18571 0.21905 0.21429 0.16667 0.18095 0.1619 0.2 0.14286 0.22857 0.14762 0.17619 0.22857 0.17619 0.20952 0.17619 0.22381 0.23333 0.22857 0.20952 0.23333 0.23333 0.17619 0.22857 0.22857 0.19524 0.18571 0.20952 0.2 0.19524 0.28571 0.22381 0.29048 0.20952 0.21429 0.19524 0.19048 0.19048 0.17143 0.24286 0.27619 0.20952 0.32381 0.26667 0.24286 0.24286 0.21905 0.18571 0.18571 0.1619 0.2 0.22857 0.17143 0.2381 0.23333 0.1619 0.17143 0.22857 0.22381 0.2 0.18571 0.17619 0.22857 0.18095 0.22381 0.23333 0.19524 0.17619 0.19524 0.22381 0.15714 0.20952 0.17143 0.22381 0.21429 0.2 0.16667 0.20952 0.18571 0.24286 0.16667 0.22381 0.22381 0.22857 0.21905 0.19524 0.18571 0.23333 0.18571 0.2381 0.2 0.18571 0.15714 0.14286 0.20952 0.18095 0.14762 0.16667 0.17143 0.19524 0.15238 0.2 0.2619 0.18095 0.22381 0.16667 0.2619 0.21905 0.19524 0.23333 0.20476 0.23333 0.19524 0.17143 0.22857 0.22381 0.22857 0.19524 0.17619 0.19048 0.2381 0.20952 0.22857 0.21905 0.18095 0.1619 0.1619 0.22857 0.20476 0.18571 0.20952 0.22381 0.21429 0.2381 0.19524 0.19048 0.22857 0.14286 0.20476 0.19048 0.20476 0.22857 0.25238 0.18571 0.20476 0.24762 0.22857 0.2 0.18095 0.25714 0.3 0.24286 0.31905 0.18571 0.18571 0.24286 0.1619 0.19524 0.18095 0.22857 0.19524 0.2 0.21905 0.25714 0.17143 0.18095 0.18095 0.18571 0.15714 0.17619 0.18571 0.17143 0.22857 0.22381 0.22857 0.24286 0.20476 0.20476 0.2 0.20476 0.19524 0.20952 0.18571 0.18095 0.22381 0.28571 0.22381 0.16667 0.2 0.16667 0.22857 0.21905 0.33333 0.19524 0.18095 0.18571 0.23333 0.21429 0.22857 0.18095 0.18571 0.3 0.2381 0.22857 0.17143 0.20476 0.14762 0.25714 0.17619 0.2 0.21429 0.18571 0.2381 0.22857 0.24762 0.17619 0.25238 0.25238 0.19524 0.24286 0.21429 0.2381 0.18571 0.23333 0.18095 0.2 0.20476 0.21429 0.18095 0.2381 0.2381 0.22857 0.17143 0.2 0.20476 0.18095 0.20476 0.28095 0.16667 0.22857 0.17619 0.19524 0.17143 0.22857 0.22381 0.22857 0.20952 0.15238 0.25714 0.2381 0.2619 0.24762 0.2 0.22381 0.25714 0.19524 0.17143 0.15238 0.17619 0.2381 0.19048 0.18571 0.2 0.18571 0.18571 0.18571 0.23333 0.1619 0.18571 0.27619 0.18095 0.28095 0.25238 0.19524 0.20476 0.22857 0.22857 0.22381 0.2 0.22381 0.20476 0.24762 0.18571 0.19048 0.16667 0.19524 0.18095 0.21905 0.34762 0.20952 0.19048 0.17143 0.22857 0.22381 0.22857 0.24762 0.21905 0.20952 0.21905 0.21429 0.15714 0.23333 0.17143 0.22381 0.22857 0.19048 0.19524 0.17143 0.18571 0.19524 0.19524 0.21905 0.23333 0.2381 0.19048 0.18571 0.21905 0.20952 0.2619 0.17143 0.11905 0.16667 0.20952 0.17619 0.18571 0.23333 0.25238 0.19524 0.3619 0.20952 0.18571 0.15238 0.21429 0.19524 0.066667 0.19524 0.22381 0.20476 0.17619 0.19524 0.19048 0.25238 0.20476 0.17619 0.25238 0.25238 0.22381 0.2 0.2619 0.24762 0.18095 0.22381 0.18095 0.3619 0.28571 0.2 0.18095 0.17619 0.1619 0.21429 0.18571 0.22381 0.16667 0.18095 0.21905 0.17619 0.17619 0.17143 0.20952 0.21429 0.19524 0.17143 0.19048 0.22381 0.17143 0.15238 0.18095 0.20476 0.20476 0.19048 0.18571 0.21905 0.17619 0.1381 0.21905 0.2 0.17619 0.16667 0.17143 0.24762 0.19048 0.18095 0.32381 0.28571 0.2381 0.18571 0.19524 0.20476 0.19524 0.1619 0.17619 0.31905 0.28571 0.16667 0.20952 0.15714 0.19048 0.18571 0.22857 0.14762 0.30476 0.1619 0.20476 0.19524 0.2 0.15714 0.21905 0.17619 0.22381 0.19048 0.23333 0.16667 0.20476 0.21429 0.19048 0.16667 0.18095 0.21429 0.2 0.22381 0.21905 0.18571 0.19048 0.23333 0.19048 0.20476 0.22381 0.22381 0.21429 0.28095 0.25714 0.18095 0.17143 0.20952 0.15238 0.17143 0.21905 0.21905 0.17619 0.1619 0.21429 0.20476 0.17619 0.17143 0.20476 0.26667 0.17619 0.19048 0.19048 0.23333 0.19048 0.22857 0.19524 0.2619 0.15238 0.2 0.21905 0.18571 0.21905 0.20952 0.27619 0.20952 0.19524 0.24286 0.21429 0.2 0.21905 0.18095 0.2619 0.21429 0.25238 0.16667 0.2 0.26667 0.13333 0.21429 0.19524 0.26667 0.18571 0.2 0.2381 0.15714 0.14286 0.20476 0.22381 0.21905 0.15238 0.1619 0.25714 0.15238 0.19048 0.15714 0.24762 0.23333 0.22857 0.19048 0.15714 0.21905 0.15238 0.21905 0.19524 0.21905 0.21429 0.19048 0.1619 0.1619 0.15238 0.20476 0.24762 0.20952 0.24286 0.21429 0.22381 0.28571 0.19048 0.2 0.22857 0.1619 0.23333 0.2 0.12381 0.22857 0.2381 0.25238 0.20952 0.20476 0.16667 0.22381 0.27619 0.20952 0.23333 0.20952 0.2381 0.18095 0.2 0.1381 0.16667 0.17143 0.18571 0.20476 0.20952 0.17143 0.2381 0.17143 0.19048 0.28095 0.15714 0.19048 0.19048 0.2381 0.20476 0.25238 0.20952 0.2381 0.2381 0.16667 0.23333 0.18095 0.17619 0.23333 0.14286 0.20476 0.2 0.18095 0.18095 0.18571 0.15238 0.2 0.21905 0.16667 0.21429 0.24286 0.19524 0.19524 0.26667 0.2381 0.18571 0.2381 0.21905 0.2381 0.1619 0.21429 0.21905 0.22381 0.23333 0.21905 0.20952 0.29524 0.25714 0.25714 0.50476 0.2381 0.20476 0.20476 0.34286 0.19524 0.2381 0.17619 0.20952 0.20476 0.29048 0.27143 0.11905 0.14762 0.2619 0.2 0.17619 0.2 0.18571 0.25714 0.22381 0.22857 0.21429 0.20952 0.17143 0.2 0.2 0.17143 0.25238 0.28095 0.19524 0.17619 0.18571 0.2 0.17143 0.21429 0.19524 0.18571 0.19524 0.18095 0.18571 0.27143 0.21905 0.2381 0.21429 0.24286 0.18095 0.19524 0.23333 0.21429 0.20952 0.22857 0.20952 0.21429 0.19048 0.22857 0.19048 0.19524 0.24286 0.19048 0.2 0.18571 0.21429 0.2 0.1619 0.24762 0.21429 0.21905 0.23333 0.18571 0.2 0.24762 0.25714 0.18571 0.19524 0.22381 0.21905 0.25714 0.19048 0.20476 0.20476 0.19048 0.2381 0.24286 0.31905 0.22381 0.16667 0.24762 0.20476 0.25238 0.21905 0.21429 0.24762 0.15714 0.21905 0.17619 0.19524 0.17143 0.17619 0.20476 0.20476 0.2 0.25714 0.24286 0.17619 0.21429 0.2 0.21905 0.21905 0.21905 0.20476 0.17619 0.19524 0.21429 0.18095 0.15714 0.16667 0.17619 0.18571 0.21429 0.20476 0.22857 0.18095 0.18095 0.25238 0.21905 0.2381 0.1619 0.21905 0.16667 0.24286 0.19048 0.21905 0.23333 0.16667 0.18095 0.18095 0.22857 0.22857 0.25238 0.20952 0.22857 0.25714 0.30952 0.052381 0.066667 0.057143 0.061905 0.090476 0.2 0.2 0.071429 0.071429 0.080952 0.047619 0.07619 0.038095 0.07619 0.057143 0.042857 0.066667 0.071429 0.19524 0.061905 0.066667 0.071429 0.1381 0.057143 0.071429 0.20952 0.07619 0.080952 0.22381 0.21429 0.071429 0.042857 0.066667 0.066667 0.057143 0.11429 0.071429 0.071429 0.080952 0.057143 0.042857 0.057143 0.061905 0.061905 0.071429 0.071429 0.071429 0.071429 0.042857 0.066667 0.066667 0.080952 0.038095 0.057143 0.07619 0.057143 0.066667 0.061905 0.066667 0.047619 0.19048 0.057143 0.047619 0.061905 0.19048 0.071429 0.061905 0.047619 0.042857 0.042857 0.066667 0.052381 0.066667 0.052381 0.17619 0.057143 0.066667 0.057143 0.057143 0.061905 0.071429 0.07619 0.061905 0.052381 0.090476 0.061905 0.052381 0.071429 0.07619 0.033333 0.061905 0.061905 0.2381 0.052381 0.21905 0.071429 0.061905 0.1619 0.047619 0.042857 0.057143 0.07619 0.052381 0.052381 0.052381 0.052381 0.061905 0.24286 0.057143 0.066667 0.066667 0.12857 0.07619 0.052381 0.061905 0.066667 0.061905 0.080952 0.066667 0.071429 0.038095 0.071429 0.1 0.066667 0.052381 0.095238 0.052381 0.033333 0.07619 0.11429 0.071429 0.071429 0.066667 0.07619 0.080952 0.095238 0.061905 0.052381 0.061905 0.071429 0.17143 0.20476 0.066667 0.057143 0.052381 0.061905 0.057143 0.057143 0.085714 0.07619 0.057143 0.071429 0.071429 0.042857 0.047619 0.038095 0.052381 0.038095 0.066667 0.061905 0.047619 0.07619 0.071429 0.052381 0.052381 0.057143 0.057143 0.047619 0.07619 0.066667 0.066667 0.080952 0.057143 0.057143 0.07619 0.085714 0.085714 0.061905 0.061905 0.080952 0.2 0.047619 0.038095 0.23333 0.052381 0.052381 0.21905 0.038095 0.085714 0.071429 0.19524 0.057143 0.042857 0.19048 0.080952 0.052381 0.1 0.07619 0.061905 0.061905 0.080952 0.066667 0.061905 0.042857 0.085714 0.066667 0.066667 0.071429 0.052381 0.052381 0.18571 0.18095 0.17619 0.061905 0.052381 0.080952 0.071429 0.085714 0.057143 0.23333 0.066667 0.071429 0.042857 0.17143 0.071429 0.057143 0.080952 0.10952 0.057143 0.047619 0.057143 0.080952 0.061905 0.10476 0.052381 0.061905 0.057143 0.095238 0.061905 0.14762 0.071429 0.080952 0.2619 0.21905 0.052381 0.07619 0.19524 0.1 0.19048 0.071429 0.042857 0.19048 0.052381 0.2619 0.047619 0.07619 0.052381 0.066667 0.047619 0.047619 0.085714 0.066667 0.047619 0.21905 0.24286 0.21905 0.2 0.24286 0.16667 0.15714 0.1619 0.12857 0.19048 0.20952 0.20476 0.19048 0.18095 0.21905 0.25714 0.32857 0.21905 0.15714 0.21429 0.21429 0.25714 0.21429 0.21429 0.2 0.21905 0.2381 0.20952 0.20952 0.18571 0.18571 0.17619 0.26667 0.15238 0.24762 0.18095 0.22857 0.17143 0.2 0.21905 0.057143 0.26667 0.15714 0.1619 0.19048 0.16667 0.14762 0.21905 0.22381 0.18571 0.24762 0.18095 0.19048 0.17619 0.12381 0.21429 0.1619 0.2 0.2 0.17143 0.21905 0.21429 0.18571 0.24762 0.15238 0.20952 0.18571 0.20476 0.2619 0.080952 0.20952 0.1619 0.19048 0.19048 0.19524 0.20476 0.26667 0.19524 0.17143 0.20952 0.19524 0.17143 0.18095 0.15238 0.21905 0.2 0.23333 0.19048 0.17143 0.15714 0.18571 0.22381 0.18571 0.19524 0.19048 0.1619 0.22857 0.27619 0.14286 0.24286 0.17143 0.17619 0.20476 0.21429 0.20476 0.20476 0.19048 0.17619 0.23333 0.18571 0.21905 0.22857 0.2 0.19048 0.31905 0.19524 0.14762 0.20952 0.18095 0.14762 0.24286 0.27143 0.17143 0.24762 0.23333 0.21429 0.20952 0.19048 0.21429 0.1619 0.19524 0.21905 0.17143 0.24286 0.14762 0.24762 0.24286 0.19524 0.17619 0.15714 0.25714 0.2 0.20952 0.22381 0.21905 0.2 0.15714 0.19048 0.19048 0.26667 0.20476 0.17619 0.24286 0.19048 0.19524 0.15238 0.14286 0.22381 0.19524 0.20476 0.22381 0.42381 0.21429 0.2 0.19524 0.22857 0.17619 0.23333 0.25714 0.23333 0.26667 0.22857 0.2381 0.22381 0.1619 0.14286 0.19524 0.20476 0.2 0.15238 0.21429 0.15714 0.20476 0.21905 0.23333 0.15714 0.17619 0.16667 0.21429 0.1619 0.16667 0.18571 0.23333 0.17143 0.25238 0.2 0.24762 0.22381 0.17143 0.14762 0.20952 0.16667 0.20952 0.19048 0.2381 0.19524 0.20952 0.20952 0.2 0.1619 0.2 0.14762 0.24286 0.11905 0.22857 0.20952 0.2 0.20952 0.21429 0.18095 0.15714 0.17143 0.2 0.26667 0.17143 0.22857 0.19048 0.18571 0.18571 0.18571 0.20476 0.22857 0.22857 0.12857 0.2 0.22857 0.23333 0.19524 0.18095 0.17143 0.22381 0.21429 0.14762 0.22857 0.20952 0.17619 0.24286 0.25714 0.16667
0.047619 0.15714 0.14762 0.24762 0.14762 0.1619 0.17143 0.30952 0.70952 0.3381 0.30952 0.55238 0.32857 0.15714 0.16667 0.18095 0.18095 0.18095 0.15714 0.1619 0.17619 0.14762 0.2619 0.3 0.39048 0.17143 0.18095 0.12857 0.15714 0.21429 0.27143 0.2 0.21429 0.19524 0.2381 0.21429 0.21429 0.15238 0.22857 0.24286 0.24286 0.20476 0.20476 0.21429 0.21905 0.16667 0.090476 0.1619 0.14762 0.2 0.25714 0.19524 0.20476 0.20476 0.18571 0.18571 0.22857 0.17619 0.2 0.17619 0.22857 0.21429 0.17619 0.16667 0.24762 0.15714 0.18095 0.13333 0.18571 0.25238 0.15714 0.18095 0.17143 0.23333 0.22857 0.17143 0.19524 0.22857 0.19524 0.22381 0.16667 0.19048 0.19524 0.18095 0.22857 0.18095 0.19048 0.17619 0.16667 0.19524 0.19048 0.23333 0.16667 0.19048 0.21905 0.14286 0.29048 0.18095 0.18571 0.19048 0.2619 0.18571 0.18571 0.2 0.20476 0.19048 0.14762 0.18571 0.15714 0.22857 0.19048 0.3381 0.22381 0.19524 0.18095 0.24286 0.14286 0.18571 0.16667 0.16667 0.21429 0.25238 0.19048 0.22381 0.1619 0.26667 0.24762 0.18095 0.13333 0.1619 0.17143 0.19524 0.20476 0.1619 0.17619 0.21905 0.22381 0.21905 0.14762 0.21429 0.19048 0.22857 0.14762 0.1619 0.1619 0.21429 0.21429 0.19524 0.17143 0.18571 0.15238 0.2 0.14286 0.25714 0.22381 0.25238 0.20952 0.20476 0.20476 0.1619 0.2381 0.1381 0.2 0.20952 0.19048 0.19048 0.17619 0.23333 0.21429 0.19524 0.18095 0.20476 0.18571 0.23333 0.18571 0.22381 0.14286 0.18571 0.14762 0.18571 0.17143 0.21905 0.21429 0.2619 0.17143 0.2 0.2 0.20952 0.19048 0.20952 0.1 0.16667 0.1381 0.21905 0.2 0.17619 0.20476 0.2619 0.22381 0.20952 0.18095 0.20476 0.36667 0.33333 0.19524 0.21905 0.18571 0.20476 0.14762 0.19048 0.21905 0.2 0.19048 0.36667 0.1619 0.1 0.10476 0.19524 0.2 0.18571 0.25714 0.19048 0.17619 0.1 0.18095 0.22857 0.19048 0.21429 0.23333 0.19048 0.24762 0.23333 0.23333 0.24286 0.28571 0.22381 0.1619 0.18571 0.31905 0.16667 0.20476 0.17143 0.17619 0.1619 0.15238 0.21429 0.1619 0.18571 0.15238 0.17619 0.11905 0.090476 0.27143 0.24762 0.14762 0.21429 0.17143 0.2 0.22857 0.13333 0.21429 0.20952 0.34286 0.22381 0.20476 0.15238 0.15238 0.19048 0.20952 0.22857 0.18095 0.16667 0.22381 0.25238 0.2381 0.15238 0.24762 0.17143 0.18095 0.2 0.19524 0.17143 0.19524 0.1619 0.15714 0.17619 0.2 0.17619 0.1619 0.21905 0.19524 0.17143 0.18095 0.27619 0.26667 0.19048 0.1619 0.21905 0.17619 0.27143 0.21429 0.21905 0.17619 0.20952 0.21905 0.15714 0.2381 0.18095 0.2 0.20952 0.19048 0.21905 0.25238 0.18571 0.10476 0.2381 0.14286 0.28571 0.2 0.22381 0.18095 0.2 0.20952 0.15238 0.28095 0.24286 0.20476 0.18571 0.16667 0.2381 0.24762 0.19048 0.20952 0.16667 0.17619 0.2619 0.2 0.14762 0.16667 0.19048 0.16667 0.17143 0.17143 0.18571 0.20476 0.22857 0.18571 0.17143 0.18571 0.19048 0.24286 0.14762 0.18571 0.14286 0.23333 0.14286 0.12857 0.16667 0.23333 0.17619 0.19048 0.19524 0.13333 0.17619 0.17619 0.34286 0.18095 0.18571 0.14762 0.20952 0.14286 0.18571 0.18571 0.25714 0.1381 0.22381 0.19524 0.18571 0.20476 0.15238 0.21429 0.20952 0.1381 0.21429 0.14762 0.19048 0.1619 0.24762 0.27619 0.39524 0.16667 0.19048 0.37143 0.2 0.19524 0.18571 0.20952 0.20476 0.22381 0.22857 0.1619 0.19524 0.18095 0.20476 0.20952 0.2 0.24762 0.16667 0.16667 0.14762 0.21429 0.1619 0.21429 0.17143 0.21905 0.19524 0.15714 0.21905 0.2 0.18095 0.21905 0.2 0.17143 0.20952 0.29524 0.20476 0.16667 0.1381 0.22381 0.21429 0.15238 0.19524 0.16667 0.21905 0.21429 0.35714 0.17619 0.18571 0.17619 0.19048 0.19048 0.16667 0.17143 0.19048 0.19524 0.19048 0.23333 0.18571 0.15714 0.15238 0.16667 0.30952 0.16667 0.19048 0.1619 0.17619 0.22857 0.18571 0.17143 0.21905 0.19048 0.15714 0.14286 0.17143 0.3 0.34762 0.17619 0.16667 0.18571 0.21429 0.19524 0.17619 0.15238 0.28571 0.17619 0.20952 0.15714 0.18095 0.18095 0.17619 0.23333 0.2 0.20952 0.3 0.17619 0.20952 0.19048 0.20476 0.21905 0.18571 0.2381 0.27619 0.18571 0.2 0.15714 0.22381 0.1381 0.24286 0.22381 0.22857 0.19524 0.19048 0.44762 0.2 0.19048 0.18095 0.17619 0.19524 0.16667 0.22857 0.1619 0.29048 0.20952 0.17619 0.15714 0.30952 0.18571 0.18571 0.21429 0.22381 0.15714 0.22857 0.19524 0.21429 0.21905 0.21905 0.19048 0.13333 0.19048 0.2381 0.20476 0.18095 0.15238 0.17619 0.15714 0.20476 0.14762 0.17619 0.22857 0.25238 0.14286 0.22381 0.15238 0.085714 0.17143 0.15714 0.2 0.18095 0.19524 0.18095 0.23333 0.19524 0.23333 0.18095 0.27619 0.17143 0.18095 0.19048 0.20952 0.21429 0.23333 0.20476 0.12857 0.19524 0.18571 0.17143 0.15238 0.15238 0.17143 0.19524 0.1619 0.21429 0.16667 0.16667 0.15714 0.20476 0.17619 0.15714 0.22381 0.19524 0.15238 0.22857 0.19524 0.24286 0.17619 0.19048 0.1381 0.18571 0.2 0.18095 0.24762 0.17619 0.3 0.18095 0.11905 0.2 0.21429 0.20952 0.14762 0.17619 0.17143 0.15238 0.16667 0.2381 0.17143 0.21429 0.19524 0.18095 0.20476 0.39048 0.13333 0.12857 0.16667 0.20476 0.24286 0.12857 0.19048 0.19048 0.18095 0.18571 0.19524 0.20476 0.22857 0.18571 0.19524 0.28571 0.18571 0.15714 0.15238 0.17143 0.18095 0.17143 0.2381 0.20476 0.1619 0.20952 0.18571 0.19048 0.20476 0.20476 0.20952 0.20476 0.22381 0.23333 0.21429 0.24286 0.22381 0.18095 0.17143 0.32857 0.21429 0.15714 0.3381 0.2 0.15714 0.2381 0.19524 0.19524 0.18095 0.21905 0.33333 0.21905 0.15714 0.2 0.14762 0.16667 0.22381 0.19524 0.15714 0.21429 0.21429 0.22857 0.17143 0.20952 0.22381 0.18571 0.18095 0.2 0.17619 0.22381 0.1619 0.2 0.17619 0.14286 0.24762 0.2619 0.1619 0.21905 0.20952 0.2 0.20952 0.18095 0.22857 0.24286 0.1619 0.2381 0.19048 0.21905 0.18571 0.20952 0.11429 0.14762 0.18095 0.15238 0.15238 0.19524 0.15714 0.20952 0.18095 0.18571 0.14762 0.18571 0.14762 0.17143 0.1619 0.1619 0.15714 0.16667 0.17619 0.15714 0.2 0.2 0.18571 0.17619 0.15238 0.26667 0.24286 0.20476 0.19048 0.18095 0.22381 0.20476 0.22857 0.17143 0.1619 0.20476 0.22381 0.24762 0.17619 0.1619 0.14286 0.18095 0.22857 0.21905 0.1619 0.18571 0.34762 0.32857 0.35714 0.21429 0.12381 0.11905 0.13333 0.17143 0.20476 0.16667 0.1619 0.25238 0.17619 0.24762 0.18571 0.18571 0.23333 0.21905 0.24286 0.2619 0.2381 0.095238 0.15238 0.13333 0.19048 0.13333 0.13333 0.14762 0.15238 0.15238 0.2 0.15238 0.18571 0.26667 0.18095 0.14286 0.24762 0.15238 0.17143 0.13333 0.14762 0.18571 0.2619 0.19524 0.20476 0.15714 0.1381 0.25714 0.27619 0.14286 0.15714 0.1619 0.14762 0.13333 0.22381 0.18095 0.18571 0.23333 0.22381 0.16667 0.16667 0.17143 0.15714 0.1619 0.16667 0.15238 0.20952 0.17619 0.21429 0.18095 0.20476 0.16667 0.18095 0.17619 0.19524 0.30476 0.16667 0.20476 0.14762 0.18571 0.15238 0.19524 0.19048 0.1619 0.18571 0.14286 0.19524 0.21429 0.18571 0.19524 0.1619 0.20476 0.17619 0.20952 0.19048 0.19048 0.17619 0.16667 0.2381 0.14762 0.1619 0.1381 0.14286 0.16667 0.2619 0.14762 0.17619 0.17619 0.14286 0.21905 0.15714 0.15714 0.080952 0.16667 0.19048 0.1619 0.19524 0.15714 0.19524 0.12857 0.22381 0.19524 0.2 0.1619 0.19048 0.17143 0.1619 0.21429 0.18571 0.15714 0.1381 0.10952 0.12381 0.15238 0.16667 0.20476 0.18571 0.24762 0.17619 0.21429 0.18095 0.25238 0.21905 0.2 0.19048 0.19048 0.14762 0.18095 0.20476 0.19048 0.1619 0.15714 0.1619 0.17619 0.31429 0.27143 0.15238 0.19524 0.17619 0.15238 0.18571 0.1381 0.2 0.14762 0.15714 0.14286 0.17619 0.20952 0.16667 0.15238 0.19524 0.14286 0.20952 0.1619 0.14762 0.21905 0.14762 0.2 0.22381 0.21429 0.19048 0.23333 0.18095 0.13333 0.20952 0.17143 0.2 0.17143 0.18571 0.17619 0.1619 0.15238 0.20476 0.14762 0.18095 0.17143 0.14286 0.16667 0.1619 0.17619 0.19048 0.21429 0.17143 0.17619 0.14762 0.18571 0.20476 0.22857 0.21429 0.22857 0.17143 0.18095 0.17143 0.15238 0.15714 0.20476 0.20952 0.2 0.18571 0.19524 0.15714 0.18095 0.17619 0.19048 0.19524 0.23333 0.14286 0.24762 0.13333 0.21905 0.20476 0.22381 0.21905 0.24286 0.17619 0.24762 0.1381 0.13333 0.1381 0.15714 0.15714 0.16667 0.27619 0.15238 0.17143 0.15714 0.19048 0.16667 0.21905 0.22381 0.18095 0.19048 0.13333 0.20476 0.2 0.24286 0.17619 0.17619 0.12857 0.15238 0.17143 0.17143 0.22381 0.19048 0.15714 0.18095 0.16667 0.17619 0.19048 0.1381 0.14762 0.1619 0.1619 0.15714 0.2381 0.34762 0.32857 0.2619 0.17619 0.18095 0.1619 0.1619 0.15714 0.17619 0.1619 0.20476 0.13333 0.18095 0.21905 0.2381 0.17619 0.19524 0.16667 0.1619 0.17143 0.21905 0.19048 0.15238 0.19524 0.25714 0.1619 0.18571 0.13333 0.15238 0.30476 0.14762 0.2 0.17143 0.18095 0.2 0.19048 0.19048 0.12857 0.14286 0.18571 0.21429 0.23333 0.20952 0.17143 0.2381 0.18571 0.17619 0.20476 0.16667 0.2 0.18571 0.18571 0.18095 0.12857 0.14762 0.21429 0.1381 0.20476 0.17143 0.19048 0.19524 0.11905 0.13333 0.17143 0.16667 0.17619 0.15714 0.19048 0.20476 0.26667 0.20952 0.20476 0.16667 0.20476 0.18095 0.14762 0.17619 0.18571 0.19524 0.15714 0.2 0.15714 0.18095 0.12857 0.16667 0.18095 0.21429 0.15238 0.17619 0.14286 0.22381 0.12857 0.17619 0.23333 0.16667 0.18571 0.15714 0.12857 0.16667 0.17143 0.16667 0.15238 0.19524 0.21429 0.21905 0.3381 0.23333 0.15238 0.20952 0.12381 0.17143 0.1619 0.1381 0.1619 0.16667 0.18571 0.14762 0.15714 0.19048 0.3 0.1619 0.11905 0.17619 0.17619 0.15714 0.15714 0.18571 0.21905 0.14762 0.17143 0.19524 0.35238 0.071429 0.17143 0.14762 0.17619 0.14762 0.18095 0.19524 0.17143 0.17143 0.23333 0.22381 0.15238 0.15714 0.17619 0.18571 0.18571 0.12857 0.18095 0.17143 0.15714 0.12857 0.2381 0.085714 0.20476 0.15238 0.15714 0.18095 0.18095 0.21905 0.18571 0.18571 0.1619 0.21905 0.20952 0.21429 0.21905 0.23333 0.19048 0.2381 0.24286 0.21905 0.20476 0.1619 0.2381 0.20476 0.18571 0.20476 0.15238 0.17619 0.20952 0.17143 0.14762 0.14286 0.1619 0.21905 0.14286 0.18095 0.19524 0.29048 0.15238 0.15714 0.18571 0.19048 0.24762 0.042857 0.15714 0.1619 0.15714 0.18095 0.2 0.061905 0.080952 0.25238 0.15714 0.14286 0.19524 0.15714 0.1619 0.12381 0.2 0.12857 0.2 0.20476 0.14762 0.13333 0.1381 0.13333 0.19524 0.22381 0.2 0.18095 0.18571 0.19048 0.18095 0.14762 0.15714 0.19048 0.15714 0.1619 0.18571 0.21905 0.18095 0.1619 0.18095 0.20952 0.14762 0.1381 0.17143 0.18571 0.18095 0.15238 0.1619 0.16667 0.15714 0.19048 0.1619 0.2 0.095238 0.18095 0.2381 0.19524 0.19048 0.23333 0.19048 0.038095 0.095238 0.16667 0.19048 0.2381 0.31429 0.32381 0.17143 0.19048 0.24286 0.21429 0.21429 0.19048 0.2 0.18571 0.22381 0.15714 0.18095 0.2 0.20476 0.18571 0.21429 0.1619 0.2 0.22381 0.23333 0.2 0.24286 0.1619 0.2381 0.20952 0.2 0.20952 0.22381 0.27143 0.22857 0.19524 0.13333 0.17143 0.17143 0.14286 0.18571 0.20476 0.18571 0.16667 0.21905 0.15714 0.17619 0.21905 0.18095 0.22381 0.13333 0.19524 0.20476 0.1619 0.1381 0.17619 0.2 0.21429 0.19048 0.18571 0.23333 0.21905 0.18095 0.18571 0.18571 0.2381 0.21905 0.23333 0.18095 0.19048 0.24286 0.2 0.21905 0.17143 0.15238 0.14762 0.15238 0.18571 0.22381 0.26667 0.17619 0.2 0.18571 0.17619 0.18571 0.17143 0.21429 0.15238 0.1381 0.2381 0.19048 0.18571 0.18095 0.18095 0.29048 0.2 0.17619 0.24286 0.19524 0.15714 0.19048 0.18571 0.18571 0.15238 0.1619 0.18095 0.20476 0.1619 0.19524 0.20476 0.19048 0.18571 0.21429 0.21429 0.21429 0.2 0.18571 0.17143 0.2 0.19524 0.15714 0.24286 0.15714 0.18095 0.14762 0.17619 0.20952 0.18095 0.18095 0.15238 0.1619 0.18095 0.21905 0.15238 0.16667 0.22381 0.14762 0.16667 0.14762 0.2 0.11905 0.17143 0.15238 0.18095 0.2381 0.12381 0.12381 0.29524 0.15714 0.18095 0.15238 0.1619 0.37143 0.090476 0.15714 0.22857 0.15714 0.19048 0.18571 0.12857 0.19048 0.19524 0.13333 0.18095 0.20952 0.19048 0.18571 0.1619 0.18095 0.19524 0.15714 0.19524 0.19524 0.17619 0.15714 0.19524 0.14286 0.19524 0.2619 0.1381 0.1381 0.15238 0.20952 0.16667 0.1381 0.15238 0.25238 0.22381 0.39524 0.17619 0.22857 0.18095 0.24762 0.1381 0.1381 0.2 0.18095 0.14762 0.17143 0.14762 0.16667 0.1381 0.21429 0.2 0.17143 0.18095 0.24762 0.17143 0.19524 0.16667 0.18095 0.18571 0.14762 0.16667 0.22381 0.17619 0.15714 0.18571 0.16667 0.22857 0.17619 0.20476 0.17143 0.1381 0.1619 0.1381 0.21429 0.20476 0.2381 0.1619 0.2381 0.15238 0.18571 0.1619 0.19524 0.27619 0.27143 0.14762 0.17619 0.1381 0.20952 0.16667 0.1619 0.15714 0.17143 0.16667 0.1619 0.20952 0.2619 0.19524 0.18571 0.16667 0.2 0.11429 0.18095 0.1619 0.19048 0.16667 0.32381 0.18095 0.19524 0.24762 0.22857 0.18571 0.22857 0.18571 0.17619 0.2381 0.18571 0.27143 0.1619 0.21429 0.2 0.17143 0.19048 0.38571 0.14762 0.16667 0.18571 0.2 0.066667 0.11905 0.18095 0.20476 0.19048 0.15238 0.18571 0.27619 0.25714 0.23333 0.18571 0.14286 0.19524 0.17143 0.22857 0.15714 0.18095 0.1619 0.1619 0.18571 0.18571 0.15238 0.19524 0.1619 0.18095 0.18095 0.12857 0.19524 0.16667 0.18095 0.18095 0.17619 0.1619 0.24286 0.17619 0.1619 0.19048 0.18571 0.17619 0.047619 0.042857 0.02381 0.038095 0.047619 0.038095 0.071429 0.047619 0.066667 0.052381 0.047619 0.047619 0.042857 0.033333 0.10476 0.047619 0.20952 0.038095 0.028571 0.02381 0.061905 0.07619 0.061905 0.033333 0.028571 0.038095 0.038095 0.033333 0.033333 0.19048 0.25238 0.17619 0.20952 0.14286 0.038095 0.047619 0.038095 0.061905 0.042857 0.028571 0.042857 0.033333 0.019048 0.057143 0.028571 0.038095 0.042857 0.042857 0.042857 0.042857 0.042857 0.057143 0.042857 0.042857 0.038095 0.061905 0.2 0.038095 0.042857 0.02381 0.1619 0.033333 0.042857 0.061905 0.042857 0.042857 0.038095 0.02381 0.061905 0.24286 0.15714 0.061905 0.033333 0.047619 0.038095 0.033333 0.15238 0.047619 0.033333 0.1 0.033333 0.038095 0.033333 0.047619 0.22857 0.033333 0.038095 0.047619 0.21905 0.038095 0.052381 0.042857 0.038095 0.061905 0.052381 0.052381 0.047619 0.033333 0.028571 0.028571 0.028571 0.052381 0.033333 0.052381 0.02381 0.042857 0.18095 0.042857 0.038095 0.061905 0.07619 0.042857 0.033333 0.16667 0.028571 0.038095 0.052381 0.033333 0.1619 0.02381 0.033333 0.02381 0.1381 0.033333 0.02381 0.028571 0.02381 0.033333 0.038095 0.071429 0.047619 0.028571 0.19524 0.047619 0.028571 0.17619 0.028571 0.11905 0.047619 0.028571 0.047619 0.028571 0.042857 0.033333 0.033333 0.038095 0.1619 0.052381 0.042857 0.15238 0.033333 0.028571 0.033333 0.052381 0.052381 0.038095 0.047619 0.052381 0.028571 0.038095 0.033333 0.028571 0.19048 0.052381 0.033333 0.042857 0.028571 0.038095 0.033333 0.047619 0.042857 0.047619 0.042857 0.052381 0.057143 0.033333 0.057143 0.047619 0.038095 0.042857 0.057143 0.047619 0.038095 0.028571 0.057143 0.19048 0.047619 0.033333 0.047619 0.033333 0.038095 0.038095 0.042857 0.19048 0.24286 0.038095 0.047619 0.038095 0.038095 0.10952 0.047619 0.033333 0.042857 0.042857 0.042857 0.061905 0.071429 0.12857 0.052381 0.17619 0.21905 0.18571 0.18095 0.15238 0.14762 0.19048 0.19524 0.19048 0.24762 0.16667 0.18095 0.17143 0.15238 0.21429 0.15714 0.22381 0.17143 0.15714 0.18571 0.18571 0.12857 0.2 0.18095 0.15714 0.19524 0.18571 0.20952 0.15238 0.21429 0.20476 0.18571 0.14286 0.20952 0.22857 0.18571 0.15714 0.1619 0.17143 0.17619 0.12857 0.1381 0.17143 0.14286 0.10952 0.17143 0.19048 0.1619 0.19524 0.16667 0.17619 0.19524 0.15714 0.17619 0.1619 0.16667 0.15238 0.18095 0.15238 0.18571 0.15238 0.15238 0.19048 0.2 0.37143 0.22381 0.17619 0.18095 0.20952 0.12857 0.10952 0.19048 0.1619 0.1381 0.17619 0.18571 0.20476 0.18095 0.19524 0.22857 0.22381 0.2 0.20476 0.20476 0.14762 0.15238 0.18571 0.20476 0.17619 0.18095 0.22381 0.22381 0.16667 0.21429 0.17619 0.1619 0.17619 0.16667 0.19048 0.17143 0.15238 0.21429 0.18095 0.23333 0.17143 0.18571 0.15714 0.1619 0.21905 0.19524 0.21905 0.17619 0.17619 0.15238 0.16667 0.20476 0.2 0.18095 0.2 0.26667 0.15714 0.18095 0.22381 0.19524 0.2 0.17143 0.18095 0.19048 0.18571 0.29524 0.20476 0.19524 0.17143 0.12857 0.17619 0.16667 0.14286 0.21429 0.15238 0.20476 0.19524 0.17143 0.26667 0.27619 0.1619 0.21905 0.20952 0.19048 0.15714 0.2 0.19048 0.18095 0.17619 0.20952 0.19524 0.19524 0.1619 0.19524 0.18095 0.19524 0.2381 0.20952 0.14762 0.32381 0.18571 0.18571 0.20952 0.18571 0.25238 0.2 0.21429 0.36667 0.23333 0.17619 0.15714 0.14286 0.15238 0.15714 0.17143 0.1381 0.1381 0.2381 0.14286 0.20952 0.2 0.21429 0.19048 0.14762 0.19048 0.13333 0.20476 0.13333 0.1619 0.17143 0.17619 0.15238 0.21429 0.17619 0.20952 0.1619 0.20476 0.18095 0.22381 0.18571 0.21429 0.22381 0.15714 0.17619 0.17619 0.17143 0.21429 0.14286 0.15238 0.22857 0.15238 0.16667 0.18571 0.17619 0.15714 0.38095 0.20952 0.2 0.21905 0.1619 0.1381 0.15238 0.21429 0.1619 0.18095 0.21429 0.2 0.11905 0.18095 0.18571 0.2 0.19048 0.17143 0.16667 0.25238 0.19048 0.17619 0.17619 0.21905 0.18571 0.18571 0.25714 0.17143 0.20952 0.12381 0.19524 0.13333 0.18571 0.1381 0.16667 0.18095 0.13333 0.20476 0.1619 0.15714 0.19524 0.22381 0.22381 0.19524 0.15714 0.15238 0.25238 0.17143 0.13333 0.16667 0.18571 0.14286 0.11905 0.15238 0.20952 0.1619 0.17619 0.14762 0.21429 0.11905 0.16667 0.18095 0.15714 0.15238 0.19524 0.19524 0.17619 0.1619 0.20952 0.22857 0.18095 0.21429 0.21429 0.14762 0.20476 0.14286 0.16667 0.17143 0.17619 0.15714 0.21905 0.21429 0.20952 0.18095 0.18095 0.2 0.15714 0.2 0.15714 0.1619 0.16667 0.2 0.1619 0.18095 0.12857 0.2619 0.21905 0.18095 0.18095 0.14286 0.23333 0.14762 0.19524 0.14762 0.22857 0.16667 0.18095 0.18571 0.31905 0.17143 0.19048 0.30476 0.17143 0.19048 0.1619 0.18571 0.15714 0.21429 0.21429 0.21905 0.19048 0.2381 0.19524 0.18095 0.22381 0.21905 0.17143 0.1619 0.12857 0.21429 0.21429 0.14762 0.20476 0.1619 0.18095 0.17619 0.18571 0.18095 0.24286 0.19524 0.18095 0.18095 0.2 0.16667 0.17143 0.19048 0.19524 0.15714 0.2 0.15714 0.37619 0.1619 0.15714 0.18571 0.22381 0.14762 0.15714 0.19048 0.19048 0.27143 0.1619 0.21429 0.17143 0.17143 0.15238 0.14762 0.18095 0.15714 0.20476 0.23333 0.16667 0.1381 0.17143 0.20476 0.18571 0.19048 0.16667 0.18571 0.23333 0.17619 0.20952 0.2 0.15714 0.14286 0.16667 0.20476 0.20952 0.2 0.17143 0.21905 0.14762 0.15714 0.15238 0.14762 0.16667 0.21429 0.19048 0.2 0.2381 0.18571 0.21429 0.21429 0.14762 0.20476 0.12857 0.2381 0.18095 0.20952 0.22381 0.24286 0.15238 0.12857 0.18571 0.19524 0.1619 0.2 0.17143 0.1619 0.17619 0.19048 0.14762 0.22381 0.16667 0.21429 0.16667 0.15238 0.21429 0.13333 0.19048 0.20476 0.16667 0.17619 0.17143 0.20476 0.19048 0.15238 0.20476 0.2 0.18571 0.1619 0.21429 0.24286 0.18571 0.20952 0.18571 0.17619 0.38095 0.19524 0.17619 0.21429 0.21429 0.14762 0.20476 0.19048 0.21429 0.15714 0.12857 0.1619 0.15714 0.2381 0.18095 0.19048 0.15714 0.16667 0.14762 0.18095 0.20476 0.1619 0.18571 0.1619 0.15238 0.15238 0.15238 0.21429 0.19524 0.1619 0.20952 0.17619 0.2381 0.20476 0.27143 0.13333 0.1619 0.16667 0.22381 0.2 0.34762 0.1381 0.14286 0.19524 0.24286 0.17143 0.095238 0.26667 0.17143 0.19524 0.17143 0.15238 0.1381 0.2 0.1619 0.19524 0.15238 0.25238 0.2 0.1619 0.16667 0.16667 0.2381 0.17619 0.18571 0.32381 0.20952 0.15714 0.24286 0.22381 0.23333 0.15238 0.17619 0.20952 0.17143 0.20476 0.17143 0.2 0.18571 0.21429 0.16667 0.18571 0.17619 0.19048 0.14762 0.15238 0.19524 0.1381 0.16667 0.15714 0.14762 0.22381 0.2 0.15714 0.20952 0.21429 0.20952 0.20952 0.19524 0.20476 0.1381 0.20476 0.12857 0.17143 0.3381 0.20476 0.15238 0.2 0.13333 0.1381 0.17143 0.14762 0.18095 0.42857 0.21905 0.22381 0.2 0.2 0.21429 0.18571 0.16667 0.15714 0.15238 0.14286 0.20952 0.15238 0.21905 0.29524 0.15238 0.2 0.2 0.19524 0.17143 0.20476 0.16667 0.18095 0.20952 0.21429 0.20952 0.14762 0.15714 0.18095 0.19048 0.23333 0.18571 0.17143 0.1619 0.20952 0.12857 0.13333 0.19048 0.2 0.14286 0.15714 0.16667 0.2 0.20952 0.15238 0.2 0.15238 0.18571 0.2381 0.15714 0.13333 0.18095 0.2 0.18095 0.19048 0.16667 0.1619 0.23333 0.17143 0.21905 0.18571 0.2 0.18571 0.24762 0.1381 0.17619 0.17619 0.19524 0.17619 0.19524 0.18571 0.18571 0.1619 0.22381 0.21429 0.19524 0.17619 0.18095 0.20952 0.2 0.22857 0.25238 0.1381 0.20952 0.17619 0.1619 0.2 0.15714 0.19048 0.11429 0.2 0.21905 0.17619 0.18571 0.20952 0.19524 0.16667 0.15714 0.22857 0.19048 0.1619 0.24286 0.1619 0.15714 0.2381 0.17619 0.21905 0.23333 0.18571 0.20476 0.21429 0.14286 0.2 0.15238 0.19524 0.16667 0.2 0.19048 0.17143 0.20952 0.21905 0.20476 0.15238 0.19048 0.24286 0.1619 0.21429 0.14762 0.21429 0.21905 0.21429 0.16667 0.17143 0.16667 0.15714 0.20476 0.19048 0.16667 0.25238 0.16667 0.16667 0.1619 0.22857 0.19524 0.16667 0.15238 0.18095 0.17143 0.19524 0.25714 0.21905 0.17619 0.28571 0.17143 0.1619 0.14762 0.18571 0.2 0.17143 0.22381 0.14286 0.1619 0.17143 0.17143 0.18095 0.1381 0.12857 0.18095 0.14286 0.14286 0.18571 0.19048 0.17143 0.23333 0.17143 0.24762 0.15714 0.20476 0.2381 0.18571 0.17619 0.21429 0.19048 0.16667 0.14286 0.14286 0.17619 0.1381 0.19048 0.1381 0.17143 0.1381 0.19048 0.14762 0.20476 0.21429 0.19524 0.18095 0.18095 0.32857 0.19524 0.1619 0.1619 0.24286 0.26667 0.15714 0.17143 0.15714 0.17619 0.19048 0.15714 0.24762 0.15714 0.19524 0.17619 0.1619 0.1619 0.1619 0.17619 0.19048 0.14286 0.19048 0.15714 0.16667 0.19524 0.18571 0.18095 0.20952 0.21429 0.21905 0.19048 0.17143 0.18095 0.23333 0.15714 0.1619 0.17619 0.14286 0.15714 0.18571 0.14286 0.21429 0.23333 0.1381 0.11905 0.15714 0.14762 0.14286 0.15714 0.19048 0.21429 0.1381 0.19048 0.15714 0.18571 0.20952 0.16667 0.17619 0.27619 0.14286 0.15714 0.19048 0.18571 0.2 0.18571 0.22857 0.1381 0.17143 0.21429 0.18095 0.19524 0.17143 0.21429 0.19048 0.14286 0.19048 0.2 0.19048 0.18095 0.19524 0.17143 0.17619 0.15714 0.34286 0.19048 0.18571 0.21905 0.20476 0.17619 0.24762 0.16667 0.1619 0.11429 0.18571 0.16667 0.14762 0.21429 0.18095 0.19048 0.19524 0.19048 0.21429 0.20476 0.19048 0.20476 0.18095 0.1381 0.20952 0.18095 0.17619 0.20476 0.15238 0.18095 0.1381 0.14762 0.14286 0.13333 0.15714 0.21905 0.15238 0.18095 0.21905 0.22381 0.28571 0.13333 0.19048 0.1381 0.16667 0.16667 0.17143 0.17619 0.1381 0.20476 0.15714 0.1381 0.1619 0.2381 0.23333 0.16667 0.16667 0.17619 0.20476 0.3381 0.061905 0.038095 0.047619 0.052381 0.033333 0.17143 0.17143 0.028571 0.033333 0.047619 0.042857 0.038095 0.042857 0.028571 0.033333 0.061905 0.047619 0.047619 0.14762 0.047619 0.038095 0.038095 0.090476 0.042857 0.047619 0.14762 0.033333 0.038095 0.16667 0.2 0.047619 0.057143 0.047619 0.038095 0.066667 0.090476 0.038095 0.038095 0.028571 0.033333 0.047619 0.047619 0.047619 0.033333 0.038095 0.038095 0.047619 0.042857 0.033333 0.047619 0.047619 0.042857 0.033333 0.038095 0.042857 0.052381 0.042857 0.052381 0.047619 0.038095 0.17619 0.038095 0.052381 0.047619 0.19048 0.061905 0.038095 0.042857 0.038095 0.038095 0.028571 0.038095 0.047619 0.047619 0.15238 0.038095 0.052381 0.07619 0.038095 0.028571 0.042857 0.061905 0.047619 0.033333 0.033333 0.038095 0.042857 0.061905 0.02381 0.052381 0.042857 0.038095 0.15714 0.07619 0.14762 0.02381 0.033333 0.10952 0.033333 0.042857 0.042857 0.033333 0.033333 0.042857 0.061905 0.038095 0.042857 0.16667 0.028571 0.038095 0.047619 0.090476 0.042857 0.042857 0.052381 0.038095 0.038095 0.042857 0.052381 0.038095 0.057143 0.061905 0.047619 0.042857 0.057143 0.038095 0.047619 0.052381 0.047619 0.038095 0.047619 0.047619 0.057143 0.033333 0.033333 0.033333 0.047619 0.033333 0.047619 0.042857 0.16667 0.19048 0.038095 0.061905 0.033333 0.042857 0.028571 0.042857 0.033333 0.028571 0.038095 0.033333 0.047619 0.057143 0.052381 0.047619 0.028571 0.052381 0.061905 0.047619 0.033333 0.042857 0.061905 0.047619 0.042857 0.02381 0.033333 0.057143 0.033333 0.028571 0.047619 0.028571 0.052381 0.02381 0.047619 0.033333 0.033333 0.038095 0.042857 0.038095 0.14286 0.038095 0.052381 0.14286 0.061905 0.033333 0.2 0.057143 0.038095 0.042857 0.14762 0.057143 0.033333 0.18571 0.038095 0.033333 0.061905 0.057143 0.042857 0.052381 0.02381 0.042857 0.042857 0.057143 0.028571 0.042857 0.052381 0.038095 0.07619 0.042857 0.23333 0.20476 0.14762 0.042857 0.033333 0.052381 0.061905 0.047619 0.033333 0.18095 0.042857 0.02381 0.057143 0.16667 0.042857 0.042857 0.042857 0.16667 0.052381 0.033333 0.042857 0.033333 0.042857 0.033333 0.033333 0.047619 0.038095 0.033333 0.038095 0.14286 0.038095 0.033333 0.15714 0.17619 0.042857 0.042857 0.17619 0.061905 0.23333 0.033333 0.057143 0.20952 0.047619 0.15714 0.07619 0.02381 0.038095 0.047619 0.061905 0.061905 0.02381 0.052381 0.057143 0.17143 0.1381 0.1619 0.17619 0.15714 0.15714 0.21905 0.22381 0.18571 0.26667 0.18571 0.14286 0.14762 0.16667 0.18095 0.14286 0.34286 0.22857 0.16667 0.2 0.20476 0.20476 0.12857 0.1619 0.18095 0.1619 0.2 0.15238 0.12381 0.15238 0.18571 0.17143 0.17619 0.22381 0.19048 0.23333 0.14286 0.14762 0.15238 0.18571 0.028571 0.20952 0.19048 0.17619 0.14762 0.14762 0.14762 0.21905 0.18571 0.16667 0.19048 0.16667 0.15238 0.22857 0.071429 0.18571 0.1381 0.14762 0.18571 0.16667 0.22857 0.15714 0.1619 0.1619 0.15714 0.15238 0.17143 0.1381 0.14286 0.066667 0.14762 0.19048 0.17619 0.20476 0.20476 0.25238 0.25238 0.19524 0.15714 0.13333 0.20952 0.19048 0.26667 0.20476 0.17143 0.17619 0.17619 0.2 0.17143 0.17619 0.20952 0.20952 0.15714 0.22381 0.2 0.14286 0.18571 0.1619 0.16667 0.21429 0.15238 0.23333 0.11429 0.19524 0.1619 0.14762 0.16667 0.15714 0.17619 0.16667 0.19048 0.22381 0.20476 0.18571 0.15238 0.25238 0.15714 0.20476 0.18571 0.23333 0.2 0.15714 0.23333 0.1619 0.22381 0.16667 0.15238 0.20476 0.21905 0.16667 0.16667 0.20476 0.18571 0.17619 0.17619 0.17143 0.2619 0.13333 0.28095 0.20952 0.14286 0.1381 0.15238 0.22381 0.17143 0.20476 0.1619 0.17143 0.12857 0.18095 0.17619 0.14286 0.15714 0.16667 0.19048 0.15238 0.14762 0.19524 0.16667 0.19048 0.19048 0.35714 0.14762 0.20952 0.19524 0.14286 0.23333 0.24762 0.14762 0.20952 0.13333 0.1381 0.17619 0.15714 0.19524 0.21429 0.22381 0.14762 0.20952 0.13333 0.1619 0.16667 0.21429 0.1619 0.2 0.1619 0.22381 0.20476 0.23333 0.19048 0.18571 0.17143 0.23333 0.20952 0.20952 0.15238 0.20476 0.22857 0.24762 0.20476 0.1619 0.14286 0.29048 0.2 0.21429 0.18095 0.16667 0.15714 0.17143 0.20952 0.14286 0.2 0.1619 0.11905 0.1381 0.11429 0.17143 0.19524 0.20476 0.17143 0.14762 0.16667 0.19048 0.18095 0.17143 0.23333 0.20952 0.24286 0.15238 0.17143 0.19524 0.1619 0.1619 0.22857 0.17143 0.2 0.20476 0.17143 0.10952 0.19524 0.14762 0.12381 0.17143 0.12381 0.17143 0.14286 0.20476 0.22857 0.17143
0.02381 0.18095 0.15238 0.14762 0.1619 0.1619 0.16667 0.29048 0.3381 0.67143 0.30476 0.32857 0.51429 0.1619 0.12857 0.13333 0.15714 0.14762 0.15714 0.10476 0.13333 0.1619 0.21905 0.2619 0.3 0.19524 0.15238 0.11905 0.12381 0.17619 0.19524 0.12857 0.17143 0.10476 0.17619 0.17143 0.20476 0.14286 0.15714 0.17143 0.13333 0.14762 0.14762 0.22381 0.15714 0.18571 0.095238 0.085714 0.19524 0.11429 0.21905 0.17619 0.2 0.1381 0.13333 0.12857 0.18095 0.10476 0.14286 0.11905 0.15714 0.14286 0.15714 0.19524 0.16667 0.1619 0.17143 0.17143 0.15714 0.24762 0.10952 0.17619 0.15238 0.20476 0.12381 0.12857 0.1381 0.13333 0.1619 0.17619 0.1619 0.16667 0.10476 0.14286 0.18095 0.2 0.15714 0.14762 0.13333 0.1619 0.11905 0.12857 0.19524 0.12857 0.14286 0.13333 0.1619 0.15238 0.21905 0.16667 0.14286 0.12857 0.12857 0.14762 0.20476 0.19048 0.12857 0.17143 0.17619 0.20952 0.10952 0.3 0.16667 0.14762 0.18095 0.15238 0.15238 0.12857 0.1381 0.1381 0.11429 0.19524 0.1619 0.12381 0.12381 0.10952 0.24762 0.17619 0.1619 0.16667 0.19048 0.12857 0.14286 0.12857 0.15714 0.13333 0.12857 0.1619 0.13333 0.24762 0.21905 0.1381 0.11905 0.12857 0.15714 0.12857 0.12857 0.13333 0.15238 0.12381 0.15714 0.12381 0.15714 0.11905 0.19524 0.19048 0.17143 0.12381 0.17619 0.19524 0.20476 0.12857 0.1381 0.1381 0.16667 0.15714 0.18095 0.14762 0.11905 0.15714 0.11905 0.14762 0.18095 0.14286 0.19048 0.13333 0.12381 0.15714 0.15238 0.14762 0.11429 0.10476 0.17619 0.15238 0.19524 0.25238 0.18095 0.17619 0.13333 0.22857 0.057143 0.14286 0.15238 0.14762 0.10952 0.20476 0.1619 0.18571 0.17619 0.14762 0.1619 0.1619 0.37143 0.2 0.19524 0.17619 0.20476 0.1619 0.15238 0.11905 0.13333 0.12857 0.18095 0.27143 0.15714 0.095238 0.095238 0.16667 0.11905 0.15238 0.19048 0.17143 0.14286 0.061905 0.13333 0.18095 0.18095 0.12381 0.14762 0.15714 0.18095 0.11905 0.15238 0.15238 0.19524 0.17143 0.14762 0.20476 0.4381 0.10476 0.24762 0.11905 0.14762 0.1 0.11905 0.12857 0.11905 0.090476 0.13333 0.11905 0.052381 0.11905 0.21429 0.13333 0.11905 0.1619 0.14762 0.14286 0.19048 0.10476 0.1381 0.12381 0.31429 0.15714 0.17143 0.14762 0.1381 0.15238 0.1619 0.19524 0.12857 0.15714 0.1381 0.2381 0.18095 0.15714 0.19048 0.1619 0.17143 0.17619 0.1619 0.12381 0.11429 0.15238 0.14286 0.18095 0.18095 0.14286 0.12381 0.12857 0.15238 0.15714 0.1381 0.10476 0.13333 0.10952 0.15714 0.19524 0.16667 0.18095 0.17143 0.1381 0.18095 0.13333 0.12857 0.14286 0.17619 0.12857 0.19048 0.21429 0.1619 0.16667 0.11429 0.11905 0.085714 0.17619 0.13333 0.28571 0.11429 0.18571 0.12857 0.1 0.1619 0.2 0.19048 0.14762 0.1381 0.12381 0.1619 0.11429 0.15238 0.20476 0.17143 0.14286 0.12381 0.12857 0.13333 0.15238 0.18571 0.13333 0.10952 0.16667 0.10952 0.13333 0.16667 0.15714 0.19048 0.14762 0.14762 0.15714 0.1619 0.15238 0.14762 0.095238 0.14286 0.11905 0.10476 0.15714 0.24762 0.095238 0.12381 0.10952 0.11905 0.17143 0.14762 0.31905 0.14286 0.17619 0.1619 0.16667 0.10952 0.19524 0.14286 0.15714 0.11905 0.12857 0.14762 0.14286 0.10952 0.1381 0.16667 0.1619 0.19048 0.12857 0.16667 0.13333 0.12381 0.11429 0.24286 0.32381 0.16667 0.10952 0.32381 0.17143 0.14762 0.11905 0.1619 0.17619 0.10952 0.15238 0.2 0.20476 0.10952 0.11905 0.12381 0.1381 0.11429 0.12857 0.1619 0.11429 0.1619 0.13333 0.14762 0.15238 0.17619 0.14286 0.19048 0.21905 0.19048 0.2 0.1619 0.15238 0.12857 0.1381 0.32857 0.1381 0.12381 0.12381 0.1619 0.11429 0.12381 0.14286 0.11429 0.13333 0.14286 0.32857 0.14762 0.14762 0.1381 0.14286 0.14762 0.15714 0.14762 0.16667 0.14286 0.17143 0.11429 0.19524 0.1381 0.17619 0.15714 0.32381 0.12857 0.16667 0.12381 0.14286 0.13333 0.1 0.18571 0.23333 0.19524 0.12381 0.14762 0.20476 0.32857 0.34762 0.11429 0.13333 0.15714 0.13333 0.1619 0.18095 0.11905 0.2619 0.13333 0.14762 0.12857 0.15238 0.14286 0.1619 0.12857 0.13333 0.14286 0.31905 0.11905 0.1381 0.1 0.17143 0.1381 0.15714 0.14762 0.15238 0.11429 0.19524 0.1381 0.11429 0.11905 0.15238 0.13333 0.16667 0.15238 0.14286 0.29048 0.16667 0.1619 0.15714 0.18095 0.12381 0.17619 0.20952 0.20952 0.28571 0.16667 0.17143 0.24762 0.27619 0.22857 0.17619 0.15238 0.095238 0.14286 0.16667 0.16667 0.1381 0.13333 0.20952 0.14762 0.11905 0.1381 0.11905 0.11429 0.13333 0.15238 0.18095 0.22381 0.15238 0.22857 0.15714 0.11905 0.15238 0.1619 0.1619 0.16667 0.057143 0.12381 0.1 0.16667 0.14286 0.11905 0.22381 0.12381 0.1381 0.18571 0.14762 0.14286 0.13333 0.17143 0.19048 0.17143 0.11905 0.13333 0.16667 0.11429 0.11429 0.12857 0.17143 0.17143 0.10476 0.12381 0.18571 0.12381 0.17619 0.15238 0.10476 0.16667 0.16667 0.14286 0.17619 0.15238 0.19048 0.14762 0.21429 0.20476 0.18095 0.12857 0.14286 0.12381 0.15714 0.21429 0.2 0.16667 0.14762 0.23333 0.1619 0.17143 0.14762 0.22381 0.16667 0.13333 0.14286 0.15238 0.17143 0.14286 0.1619 0.17143 0.1619 0.18571 0.15714 0.14286 0.35238 0.12381 0.12381 0.11429 0.13333 0.22381 0.17619 0.17619 0.13333 0.15238 0.13333 0.19048 0.20952 0.15714 0.1 0.18095 0.1619 0.13333 0.1381 0.10952 0.12381 0.16667 0.12381 0.17143 0.10952 0.12381 0.14286 0.19048 0.13333 0.18571 0.14762 0.17619 0.12857 0.13333 0.12857 0.17619 0.15238 0.12381 0.13333 0.20476 0.33333 0.12857 0.11429 0.33333 0.1619 0.1381 0.20952 0.11429 0.11429 0.14762 0.14762 0.2 0.19524 0.15238 0.11905 0.19048 0.13333 0.1381 0.15714 0.21905 0.13333 0.14286 0.14762 0.12857 0.15714 0.15238 0.15238 0.13333 0.11905 0.18095 0.12857 0.15714 0.18095 0.1619 0.14762 0.17143 0.17143 0.1381 0.19524 0.21429 0.1 0.1619 0.1619 0.17143 0.15714 0.20952 0.17619 0.22381 0.15714 0.14762 0.17143 0.12857 0.11429 0.1381 0.1381 0.16667 0.13333 0.14286 0.13333 0.14286 0.17619 0.1619 0.19524 0.19048 0.15238 0.15714 0.11905 0.14286 0.14762 0.14286 0.1619 0.14286 0.17143 0.13333 0.22381 0.11429 0.21905 0.20952 0.15238 0.1619 0.15714 0.14286 0.21905 0.16667 0.15714 0.22857 0.11429 0.13333 0.13333 0.18095 0.1381 0.13333 0.11429 0.14286 0.14762 0.14762 0.20476 0.31905 0.3381 0.30952 0.15714 0.14286 0.080952 0.11905 0.1619 0.11905 0.1381 0.11905 0.1619 0.18571 0.22381 0.1 0.12381 0.15238 0.14286 0.2 0.14762 0.2 0.090476 0.14762 0.12857 0.1381 0.11429 0.15238 0.1619 0.1 0.11429 0.16667 0.13333 0.11905 0.24762 0.17143 0.11905 0.23333 0.15714 0.1 0.10952 0.19048 0.20476 0.17143 0.1619 0.1619 0.12381 0.13333 0.17143 0.14286 0.21429 0.16667 0.12381 0.12381 0.15714 0.16667 0.15714 0.13333 0.26667 0.14286 0.11429 0.15714 0.13333 0.20952 0.15238 0.12857 0.13333 0.17619 0.1381 0.14286 0.14762 0.12381 0.14286 0.18571 0.1381 0.1381 0.25714 0.12857 0.13333 0.15238 0.12857 0.1381 0.15714 0.1 0.11905 0.15714 0.1619 0.14286 0.12857 0.14762 0.15238 0.16667 0.11429 0.16667 0.1619 0.14286 0.13333 0.22381 0.18095 0.16667 0.19524 0.1381 0.15238 0.18571 0.16667 0.19524 0.12857 0.26667 0.15714 0.19048 0.16667 0.15714 0.18571 0.061905 0.20952 0.1619 0.10952 0.15714 0.16667 0.15238 0.20952 0.17143 0.17619 0.13333 0.17619 0.14762 0.18095 0.11905 0.15238 0.19048 0.14762 0.14286 0.090476 0.15238 0.11429 0.1381 0.14762 0.12381 0.18095 0.16667 0.18095 0.1619 0.21429 0.18095 0.1619 0.15714 0.12381 0.095238 0.14286 0.17143 0.19048 0.1381 0.17619 0.12857 0.16667 0.2619 0.16667 0.18571 0.20476 0.2 0.11905 0.13333 0.11429 0.1381 0.1 0.1381 0.12381 0.11429 0.12381 0.10476 0.19524 0.17619 0.10476 0.17143 0.1381 0.15714 0.14762 0.15714 0.18095 0.11429 0.15238 0.16667 0.10952 0.15714 0.1381 0.16667 0.2 0.14286 0.10952 0.12857 0.13333 0.11905 0.22381 0.1619 0.18095 0.13333 0.21429 0.11429 0.13333 0.16667 0.14762 0.21429 0.14762 0.19048 0.17143 0.17619 0.12381 0.1381 0.14286 0.12857 0.19048 0.14762 0.18095 0.16667 0.18095 0.19048 0.14762 0.14286 0.17143 0.15238 0.16667 0.12381 0.14286 0.10476 0.1381 0.11429 0.15238 0.1619 0.22381 0.14286 0.12857 0.1619 0.18571 0.15714 0.19524 0.10476 0.15238 0.23333 0.10476 0.1619 0.1619 0.19048 0.15714 0.18095 0.11905 0.15714 0.17143 0.12857 0.2 0.15714 0.16667 0.19524 0.18571 0.24286 0.12857 0.11429 0.18571 0.1381 0.2 0.23333 0.10476 0.17143 0.17143 0.12857 0.14762 0.14762 0.13333 0.17143 0.12857 0.14286 0.12381 0.11905 0.15714 0.14286 0.18571 0.1381 0.31905 0.3381 0.11429 0.13333 0.15238 0.15714 0.16667 0.14762 0.20476 0.12381 0.18095 0.14286 0.15714 0.14762 0.17143 0.15714 0.16667 0.19048 0.1381 0.12857 0.18095 0.18571 0.2 0.18095 0.15238 0.10952 0.12381 0.10476 0.17143 0.18571 0.12857 0.1381 0.14286 0.10952 0.1381 0.1619 0.17619 0.14286 0.1619 0.13333 0.14762 0.1381 0.1619 0.18095 0.17619 0.16667 0.11429 0.14762 0.13333 0.15238 0.15714 0.14286 0.2 0.13333 0.15238 0.14286 0.19048 0.15714 0.11905 0.14286 0.16667 0.080952 0.11905 0.1619 0.1381 0.12381 0.15238 0.18571 0.24286 0.2 0.19524 0.18095 0.14286 0.1619 0.1619 0.18571 0.17143 0.17619 0.17143 0.16667 0.10952 0.11905 0.10952 0.15238 0.15238 0.19048 0.1381 0.18095 0.28095 0.1381 0.14286 0.18095 0.12381 0.20476 0.17619 0.12381 0.12857 0.11429 0.14286 0.12857 0.13333 0.17143 0.18571 0.15714 0.18095 0.30952 0.14286 0.12381 0.14286 0.22381 0.11429 0.11429 0.14286 0.16667 0.12857 0.14286 0.1619 0.12381 0.22381 0.25238 0.11429 0.11429 0.11429 0.12381 0.11429 0.16667 0.17619 0.21905 0.20952 0.17143 0.18095 0.29048 0.02381 0.12857 0.14762 0.1381 0.11429 0.18095 0.15714 0.16667 0.12857 0.15714 0.14762 0.14762 0.17143 0.14286 0.1 0.12381 0.14286 0.15714 0.15714 0.17143 0.17143 0.22857 0.066667 0.14762 0.13333 0.11429 0.10476 0.14762 0.10952 0.15238 0.21905 0.11905 0.14286 0.15238 0.14762 0.18095 0.12381 0.19048 0.18095 0.12381 0.12381 0.2 0.19048 0.1 0.20952 0.15714 0.1381 0.14286 0.13333 0.19524 0.13333 0.14286 0.12381 0.12381 0.1381 0.10476 0.095238 0.1619 0.30476 0.12381 0.14286 0.14762 0.16667 0.095238 0.038095 0.11429 0.11905 0.20952 0.13333 0.10952 0.038095 0.02381 0.22857 0.13333 0.19524 0.12857 0.10476 0.15238 0.13333 0.14286 0.12381 0.15238 0.16667 0.12381 0.1381 0.19048 0.12857 0.15238 0.1381 0.15714 0.13333 0.12857 0.10952 0.1381 0.15714 0.17143 0.15238 0.11905 0.12857 0.2 0.16667 0.18095 0.1381 0.14762 0.14286 0.15238 0.10952 0.15238 0.13333 0.15238 0.18571 0.11429 0.1381 0.12857 0.1381 0.1619 0.15238 0.071429 0.16667 0.17143 0.20952 0.15714 0.15714 0.2 0.038095 0.080952 0.1381 0.1381 0.18571 0.27619 0.27619 0.18571 0.13333 0.14286 0.17143 0.18095 0.14762 0.14286 0.13333 0.19524 0.18095 0.12381 0.1619 0.17619 0.14762 0.10476 0.13333 0.14762 0.15714 0.18095 0.22381 0.15714 0.20952 0.17619 0.17619 0.1381 0.085714 0.085714 0.15238 0.090476 0.14286 0.13333 0.20952 0.095238 0.21429 0.1381 0.17619 0.17619 0.16667 0.14286 0.10952 0.16667 0.15714 0.17143 0.15238 0.17143 0.1619 0.1619 0.095238 0.13333 0.15714 0.12857 0.1381 0.14286 0.12381 0.1619 0.20476 0.12857 0.16667 0.12857 0.15238 0.2 0.18571 0.20476 0.15714 0.17619 0.15238 0.11905 0.14762 0.15238 0.1619 0.10476 0.13333 0.10476 0.13333 0.1381 0.19048 0.1619 0.11905 0.14286 0.12857 0.11905 0.1381 0.13333 0.15238 0.22381 0.16667 0.20476 0.19524 0.15238 0.15238 0.16667 0.22381 0.1381 0.1381 0.10476 0.14762 0.13333 0.12381 0.17619 0.11905 0.17143 0.13333 0.14762 0.16667 0.14286 0.15714 0.15238 0.17143 0.1619 0.15714 0.15238 0.18095 0.1381 0.17143 0.16667 0.1619 0.2 0.14286 0.1619 0.12381 0.16667 0.1619 0.12381 0.14286 0.12381 0.1381 0.1381 0.1 0.11905 0.17143 0.16667 0.14762 0.19048 0.11429 0.18095 0.15238 0.15714 0.11429 0.15238 0.22381 0.11429 0.23333 0.11429 0.10476 0.12381 0.18095 0.24762 0.033333 0.1619 0.20952 0.12857 0.12857 0.12381 0.07619 0.1381 0.20952 0.19048 0.15238 0.15714 0.12857 0.12857 0.13333 0.1381 0.15714 0.12381 0.16667 0.19048 0.19048 0.17619 0.11429 0.12857 0.12857 0.1619 0.1619 0.12381 0.095238 0.13333 0.1619 0.1619 0.10476 0.17619 0.11429 0.3 0.15714 0.15238 0.1381 0.20476 0.1619 0.1619 0.13333 0.17143 0.12857 0.19048 0.19048 0.10476 0.1619 0.15714 0.11905 0.14762 0.21905 0.13333 0.17143 0.19048 0.11905 0.17143 0.17619 0.18095 0.18095 0.14762 0.13333 0.14762 0.22381 0.1619 0.21905 0.1619 0.19524 0.18095 0.15238 0.15238 0.16667 0.20952 0.18571 0.1619 0.19524 0.17143 0.14286 0.15714 0.11905 0.14286 0.15714 0.18095 0.19048 0.1 0.1381 0.15714 0.14286 0.14762 0.1619 0.14286 0.10952 0.12857 0.14286 0.19048 0.13333 0.17619 0.20952 0.19524 0.1619 0.1381 0.1381 0.11905 0.17143 0.29524 0.19048 0.18571 0.16667 0.13333 0.1381 0.14286 0.18095 0.1619 0.21429 0.11429 0.14286 0.13333 0.17143 0.17143 0.1381 0.15714 0.39048 0.20476 0.14762 0.14762 0.19048 0.047619 0.15238 0.14286 0.13333 0.14286 0.12857 0.11905 0.21905 0.17143 0.17619 0.12857 0.15238 0.2 0.11905 0.15238 0.15714 0.15714 0.15238 0.12381 0.1619 0.19048 0.15238 0.14286 0.12381 0.12381 0.11429 0.18571 0.14762 0.14762 0.19048 0.19524 0.16667 0.15714 0.15238 0.18095 0.11905 0.14286 0.12857 0.12857 0.038095 0.038095 0.038095 0.038095 0.038095 0.038095 0.038095 0.038095 0.038095 0.038095 0.038095 0.038095 0.038095 0.038095 0.07619 0.038095 0.19048 0.038095 0.038095 0.038095 0.038095 0.038095 0.038095 0.038095 0.038095 0.038095 0.038095 0.038095 0.038095 0.18095 0.18095 0.12857 0.15238 0.07619 0.038095 0.038095 0.038095 0.038095 0.038095 0.038095 0.038095 0.038095 0.038095 0.038095 0.038095 0.038095 0.038095 0.038095 0.038095 0.038095 0.038095 0.038095 0.038095 0.038095 0.038095 0.038095 0.17619 0.038095 0.038095 0.038095 0.13333 0.038095 0.038095 0.038095 0.038095 0.038095 0.038095 0.038095 0.038095 0.085714 0.1619 0.038095 0.038095 0.038095 0.038095 0.038095 0.20952 0.038095 0.038095 0.085714 0.038095 0.038095 0.038095 0.038095 0.090476 0.038095 0.038095 0.038095 0.19048 0.038095 0.038095 0.038095 0.038095 0.038095 0.038095 0.038095 0.038095 0.038095 0.038095 0.038095 0.038095 0.038095 0.038095 0.038095 0.038095 0.038095 0.1381 0.038095 0.038095 0.038095 0.02381 0.038095 0.038095 0.11429 0.038095 0.038095 0.038095 0.038095 0.10952 0.038095 0.038095 0.038095 0.12857 0.038095 0.038095 0.038095 0.038095 0.038095 0.038095 0.038095 0.038095 0.038095 0.15714 0.038095 0.038095 0.12381 0.038095 0.066667 0.038095 0.038095 0.038095 0.038095 0.038095 0.038095 0.038095 0.038095 0.20476 0.038095 0.038095 0.20476 0.038095 0.038095 0.038095 0.038095 0.038095 0.038095 0.038095 0.038095 0.038095 0.038095 0.038095 0.038095 0.2 0.038095 0.038095 0.038095 0.038095 0.038095 0.038095 0.038095 0.038095 0.038095 0.038095 0.038095 0.052381 0.038095 0.038095 0.038095 0.038095 0.038095 0.038095 0.038095 0.038095 0.038095 0.038095 0.12381 0.038095 0.038095 0.038095 0.038095 0.038095 0.038095 0.038095 0.1619 0.14286 0.038095 0.038095 0.038095 0.038095 0.080952 0.038095 0.038095 0.038095 0.038095 0.038095 0.038095 0.061905 0.085714 0.038095 0.14286 0.17143 0.18571 0.18095 0.20952 0.18095 0.1381 0.18571 0.1381 0.17143 0.14762 0.15714 0.14286 0.13333 0.16667 0.20476 0.11905 0.095238 0.1381 0.12857 0.11429 0.17143 0.2 0.14286 0.1381 0.16667 0.1619 0.1619 0.12857 0.17143 0.17619 0.14762 0.14286 0.17619 0.12857 0.1619 0.11429 0.1381 0.13333 0.11429 0.13333 0.13333 0.17619 0.11905 0.11905 0.15238 0.21905 0.12381 0.16667 0.10952 0.12857 0.1619 0.13333 0.2 0.15714 0.13333 0.14286 0.15238 0.11905 0.14286 0.15238 0.1381 0.19524 0.17143 0.35714 0.19048 0.17619 0.11429 0.17619 0.14762 0.15714 0.15238 0.15714 0.2 0.18095 0.1381 0.15714 0.21429 0.10952 0.15714 0.14762 0.14286 0.18095 0.15238 0.12381 0.13333 0.15714 0.14286 0.11905 0.085714 0.17143 0.14762 0.15238 0.15238 0.12381 0.2 0.1381 0.20952 0.17619 0.1381 0.18571 0.16667 0.18095 0.12857 0.13333 0.17143 0.15238 0.095238 0.13333 0.2 0.1619 0.1619 0.11905 0.10476 0.19524 0.15714 0.1381 0.16667 0.12857 0.1619 0.1 0.11905 0.23333 0.16667 0.14762 0.1 0.20952 0.14286 0.16667 0.20952 0.1619 0.10476 0.11429 0.13333 0.14286 0.17619 0.14762 0.1381 0.11905 0.1381 0.12381 0.21429 0.14762 0.17143 0.2381 0.20476 0.14762 0.1381 0.18571 0.14286 0.11905 0.1381 0.15714 0.20952 0.1381 0.12857 0.18095 0.22381 0.1381 0.17619 0.13333 0.15714 0.12857 0.17143 0.20952 0.14762 0.16667 0.22381 0.19524 0.13333 0.15238 0.26667 0.15238 0.1619 0.13333 0.11905 0.13333 0.18571 0.17619 0.15714 0.15238 0.11905 0.090476 0.17143 0.15714 0.13333 0.13333 0.17619 0.13333 0.12381 0.17143 0.17143 0.13333 0.11905 0.15238 0.15238 0.17143 0.14762 0.14762 0.19524 0.15714 0.1619 0.13333 0.18095 0.18571 0.14286 0.19048 0.1619 0.14762 0.15714 0.14286 0.13333 0.14286 0.14762 0.13333 0.14762 0.2 0.11905 0.11429 0.39048 0.1381 0.12857 0.19524 0.11905 0.17143 0.12857 0.11905 0.18571 0.19524 0.14286 0.15238 0.14762 0.15238 0.15238 0.13333 0.18095 0.10952 0.15714 0.11905 0.13333 0.1381 0.2 0.18571 0.20476 0.1619 0.12857 0.14762 0.22381 0.11905 0.14286 0.12381 0.14286 0.1381 0.11905 0.19524 0.15238 0.14286 0.1619 0.12857 0.16667 0.10476 0.15714 0.1619 0.17619 0.12857 0.14762 0.13333 0.13333 0.14286 0.12381 0.15714 0.1381 0.14286 0.13333 0.11905 0.16667 0.11905 0.12381 0.095238 0.14762 0.17619 0.16667 0.11429 0.17143 0.17619 0.1619 0.20952 0.13333 0.14762 0.15714 0.1619 0.19048 0.18571 0.15714 0.2381 0.1381 0.13333 0.10952 0.22381 0.14762 0.13333 0.2 0.17143 0.15238 0.13333 0.19524 0.17619 0.19524 0.12381 0.14286 0.13333 0.13333 0.15238 0.15238 0.11905 0.15714 0.1381 0.20476 0.17619 0.1381 0.18571 0.18095 0.1381 0.11905 0.14286 0.1 0.15238 0.32381 0.14762 0.13333 0.1619 0.26667 0.19048 0.12857 0.12381 0.15238 0.19048 0.12381 0.1381 0.17619 0.16667 0.16667 0.12381 0.14286 0.14762 0.1381 0.12857 0.15238 0.1619 0.19048 0.18571 0.15714 0.15714 0.14286 0.14762 0.17143 0.11905 0.15714 0.1381 0.12857 0.11429 0.1619 0.14762 0.12381 0.1619 0.12857 0.1619 0.13333 0.11905 0.4 0.10952 0.22857 0.18095 0.14762 0.15238 0.1 0.19524 0.18095 0.25714 0.15238 0.1381 0.15238 0.15238 0.14762 0.11429 0.16667 0.14286 0.17619 0.14762 0.15714 0.11905 0.1619 0.11905 0.14286 0.16667 0.16667 0.16667 0.16667 0.15714 0.12857 0.1381 0.18095 0.11429 0.15238 0.18571 0.15238 0.13333 0.14286 0.13333 0.1381 0.12857 0.15238 0.1619 0.1619 0.18571 0.1619 0.13333 0.14286 0.19048 0.1619 0.19048 0.18571 0.15714 0.11905 0.1619 0.16667 0.15714 0.11905 0.14762 0.11905 0.14286 0.16667 0.16667 0.16667 0.16667 0.18571 0.1619 0.14762 0.16667 0.1 0.1 0.17143 0.15714 0.11905 0.20952 0.16667 0.17619 0.17619 0.1381 0.22381 0.11429 0.11429 0.17143 0.1619 0.17143 0.21429 0.17143 0.17619 0.1619 0.14286 0.15238 0.19524 0.11429 0.14286 0.15238 0.3 0.1381 0.17619 0.1619 0.19048 0.18571 0.15714 0.14762 0.16667 0.12381 0.15714 0.20476 0.15714 0.14286 0.1381 0.18095 0.1381 0.15714 0.1381 0.14286 0.14286 0.10952 0.1381 0.11905 0.14286 0.15714 0.1619 0.13333 0.16667 0.12381 0.16667 0.13333 0.15238 0.17143 0.15238 0.12381 0.17619 0.14286 0.11429 0.12857 0.28571 0.1619 0.1381 0.13333 0.1381 0.20952 0.057143 0.1381 0.19048 0.20952 0.14286 0.15238 0.15238 0.18095 0.10476 0.15238 0.16667 0.35238 0.17143 0.12381 0.15714 0.13333 0.1619 0.15714 0.11905 0.34762 0.14762 0.11905 0.1619 0.12857 0.14762 0.10952 0.1619 0.11905 0.10476 0.17143 0.15238 0.18095 0.14762 0.20952 0.17619 0.1381 0.20476 0.1619 0.18095 0.095238 0.17143 0.19524 0.14286 0.13333 0.12381 0.17143 0.12857 0.19048 0.14762 0.17143 0.16667 0.14286 0.15714 0.18095 0.18571 0.15238 0.15714 0.1381 0.28095 0.10952 0.11905 0.15238 0.15714 0.13333 0.19048 0.12381 0.14762 0.34762 0.1381 0.1381 0.19048 0.14286 0.14762 0.13333 0.15238 0.11905 0.13333 0.1381 0.1381 0.1381 0.17143 0.12857 0.1381 0.1619 0.14762 0.13333 0.14762 0.23333 0.12381 0.17143 0.11429 0.12381 0.12857 0.16667 0.22857 0.15714 0.18571 0.14286 0.14286 0.15714 0.24762 0.11905 0.10952 0.11429 0.1619 0.15714 0.14762 0.12857 0.22857 0.12381 0.13333 0.18095 0.12857 0.11905 0.1381 0.13333 0.15714 0.14762 0.17619 0.1619 0.19524 0.1619 0.14286 0.1 0.1619 0.2 0.1619 0.19048 0.085714 0.15714 0.20476 0.15238 0.12857 0.14286 0.11905 0.12857 0.21429 0.14286 0.14286 0.18571 0.11905 0.21905 0.14762 0.18571 0.18095 0.12857 0.16667 0.18095 0.13333 0.15238 0.1619 0.15238 0.14286 0.14286 0.15238 0.20476 0.15714 0.1619 0.17143 0.15238 0.16667 0.10952 0.15238 0.10476 0.11905 0.1619 0.1381 0.16667 0.14286 0.25714 0.15714 0.17619 0.15714 0.12857 0.1381 0.17619 0.1381 0.16667 0.17143 0.18095 0.11905 0.13333 0.17143 0.17619 0.1381 0.14762 0.10476 0.15714 0.15238 0.1619 0.2 0.18571 0.10952 0.14762 0.11905 0.14762 0.14286 0.17143 0.18095 0.12381 0.17143 0.19524 0.12381 0.15238 0.16667 0.16667 0.1381 0.15714 0.14762 0.1381 0.15238 0.10476 0.12381 0.12857 0.18571 0.15714 0.14286 0.22381 0.14762 0.14286 0.18571 0.14286 0.12381 0.17619 0.16667 0.18571 0.16667 0.14286 0.1381 0.14762 0.12381 0.16667 0.13333 0.18095 0.1619 0.1619 0.18095 0.12381 0.1381 0.19524 0.13333 0.10476 0.12857 0.18095 0.17619 0.14762 0.15714 0.11905 0.11905 0.18095 0.21429 0.12381 0.18095 0.11905 0.14286 0.18095 0.17143 0.1619 0.14286 0.14286 0.14286 0.12857 0.1619 0.18095 0.11429 0.16667 0.31429 0.11905 0.20952 0.1381 0.21429 0.12857 0.1381 0.15714 0.19048 0.19048 0.14286 0.14286 0.11905 0.12857 0.15238 0.11429 0.13333 0.15238 0.19524 0.17619 0.15238 0.14286 0.14286 0.12857 0.1619 0.15238 0.14762 0.14286 0.10952 0.14762 0.20476 0.11429 0.15238 0.07619 0.14762 0.1619 0.14762 0.11905 0.13333 0.13333 0.14286 0.17619 0.23333 0.17619 0.10476 0.11905 0.15238 0.17619 0.1381 0.11905 0.15238 0.14286 0.13333 0.12381 0.14286 0.14762 0.11429 0.15238 0.12857 0.16667 0.1381 0.13333 0.12857 0.095238 0.14286 0.1619 0.2 0.14286 0.15714 0.17143 0.19048 0.13333 0.17143 0.19524 0.15714 0.10952 0.14286 0.2381 0.17619 0.14762 0.16667 0.15714 0.14286 0.12381 0.38095 0.15714 0.19048 0.17619 0.14762 0.20476 0.1619 0.10952 0.14286 0.14286 0.20476 0.14762 0.12857 0.13333 0.17619 0.18095 0.12381 0.11429 0.14762 0.14286 0.1619 0.12381 0.13333 0.14286 0.11429 0.13333 0.13333 0.15238 0.095238 0.14762 0.13333 0.15238 0.11429 0.11905 0.2 0.13333 0.16667 0.13333 0.14286 0.12857 0.22857 0.095238 0.18095 0.17143 0.12381 0.15238 0.13333 0.18095 0.14286 0.21429 0.12381 0.1381 0.12381 0.17143 0.17143 0.11905 0.13333 0.1381 0.19048 0.26667 0.038095 0.038095 0.038095 0.038095 0.038095 0.14286 0.14286 0.038095 0.038095 0.038095 0.038095 0.038095 0.038095 0.038095 0.038095 0.038095 0.038095 0.038095 0.11905 0.038095 0.038095 0.038095 0.071429 0.038095 0.038095 0.13333 0.038095 0.038095 0.20952 0.11429 0.038095 0.038095 0.038095 0.038095 0.038095 0.11905 0.038095 0.038095 0.038095 0.038095 0.038095 0.038095 0.038095 0.038095 0.038095 0.038095 0.038095 0.038095 0.038095 0.038095 0.038095 0.038095 0.038095 0.038095 0.038095 0.038095 0.038095 0.038095 0.038095 0.038095 0.18095 0.038095 0.038095 0.038095 0.1619 0.038095 0.038095 0.038095 0.038095 0.038095 0.038095 0.038095 0.038095 0.038095 0.15238 0.038095 0.038095 0.038095 0.038095 0.038095 0.038095 0.038095 0.038095 0.038095 0.038095 0.038095 0.038095 0.038095 0.038095 0.038095 0.038095 0.038095 0.23333 0.038095 0.11905 0.038095 0.038095 0.1619 0.038095 0.038095 0.038095 0.038095 0.038095 0.038095 0.038095 0.038095 0.038095 0.20476 0.038095 0.038095 0.038095 0.095238 0.038095 0.038095 0.038095 0.038095 0.038095 0.038095 0.038095 0.038095 0.038095 0.038095 0.038095 0.038095 0.038095 0.038095 0.038095 0.038095 0.038095 0.038095 0.038095 0.038095 0.038095 0.038095 0.038095 0.038095 0.038095 0.038095 0.038095 0.038095 0.12381 0.1381 0.038095 0.038095 0.038095 0.038095 0.038095 0.038095 0.038095 0.038095 0.038095 0.038095 0.038095 0.038095 0.038095 0.038095 0.038095 0.038095 0.038095 0.038095 0.038095 0.038095 0.038095 0.038095 0.038095 0.038095 0.038095 0.038095 0.038095 0.038095 0.038095 0.038095 0.038095 0.038095 0.038095 0.038095 0.038095 0.038095 0.038095 0.038095 0.14762 0.038095 0.038095 0.11429 0.038095 0.038095 0.10952 0.038095 0.038095 0.038095 0.19524 0.038095 0.038095 0.11429 0.038095 0.038095 0.038095 0.038095 0.038095 0.038095 0.038095 0.038095 0.038095 0.038095 0.038095 0.038095 0.038095 0.038095 0.038095 0.038095 0.24286 0.17143 0.18571 0.038095 0.038095 0.038095 0.038095 0.038095 0.038095 0.19524 0.038095 0.038095 0.038095 0.1619 0.038095 0.038095 0.038095 0.066667 0.038095 0.038095 0.038095 0.038095 0.038095 0.038095 0.038095 0.038095 0.038095 0.038095 0.038095 0.16667 0.038095 0.038095 0.11429 0.13333 0.038095 0.038095 0.19048 0.038095 0.17619 0.038095 0.038095 0.16667 0.038095 0.11429 0.038095 0.038095 0.038095 0.038095 0.038095 0.038095 0.038095 0.038095 0.038095 0.12857 0.15238 0.15714 0.19524 0.18571 0.14286 0.1619 0.15238 0.11429 0.17143 0.090476 0.1381 0.18571 0.1 0.11429 0.17143 0.39524 0.13333 0.11429 0.11429 0.12381 0.14762 0.11429 0.1381 0.10952 0.20476 0.17143 0.12381 0.14762 0.12381 0.15714 0.17619 0.11905 0.13333 0.13333 0.2 0.14286 0.14286 0.16667 0.17143 0.038095 0.19524 0.17619 0.15714 0.13333 0.12857 0.14762 0.17619 0.15238 0.10476 0.19048 0.1 0.14762 0.15238 0.071429 0.14762 0.14762 0.13333 0.10952 0.20952 0.17143 0.1 0.10952 0.12857 0.18095 0.12857 0.2 0.13333 0.13333 0.02381 0.11905 0.22857 0.15238 0.20476 0.16667 0.17619 0.20952 0.14286 0.20476 0.10476 0.16667 0.11429 0.12857 0.11429 0.15714 0.19524 0.1619 0.20476 0.14286 0.16667 0.14286 0.12381 0.17143 0.15714 0.1619 0.18095 0.14286 0.14286 0.14762 0.14286 0.15714 0.11905 0.1381 0.18095 0.14286 0.11429 0.12381 0.1381 0.11905 0.17619 0.13333 0.12381 0.12381 0.12857 0.15238 0.12381 0.1 0.1619 0.16667 0.17619 0.14286 0.15238 0.20476 0.1619 0.1619 0.17143 0.16667 0.14286 0.15238 0.1381 0.11905 0.15238 0.1381 0.12857 0.11429 0.11905 0.23333 0.12857 0.12857 0.10952 0.12381 0.080952 0.24286 0.16667 0.19048 0.10476 0.14286 0.2381 0.14762 0.13333 0.22381 0.12381 0.18095 0.15714 0.12381 0.11905 0.18571 0.12381 0.12381 0.15714 0.18095 0.30952 0.10952 0.18571 0.10952 0.12857 0.14762 0.17143 0.18571 0.14286 0.13333 0.14286 0.20952 0.11905 0.15714 0.14762 0.1381 0.1381 0.19524 0.10476 0.1381 0.20952 0.14286 0.16667 0.12857 0.14286 0.13333 0.1381 0.16667 0.18571 0.14286 0.17143 0.17143 0.12857 0.15238 0.12857 0.12857 0.15714 0.13333 0.10476 0.13333 0.10476 0.17619 0.2 0.13333 0.14762 0.1381 0.1381 0.18571 0.16667 0.11905 0.11905 0.15714 0.052381 0.15238 0.12857 0.12381 0.12857 0.1619 0.14762 0.12381 0.17143 0.15714 0.1619 0.095238 0.19524 0.11429 0.11429 0.10476 0.1381 0.1619 0.17143 0.15714 0.13333 0.18571 0.15714 0.13333 0.13333 0.10952 0.17619 0.10952 0.16667 0.15714 0.07619 0.16667 0.15238 0.19524 0.15714 0.15238
0.1 0.21429 0.24286 0.2619 0.18571 0.14762 0.17143 0.57143 0.30952 0.30476 0.7381 0.30952 0.3619 0.19524 0.2 0.22857 0.1619 0.17143 0.14762 0.14762 0.23333 0.22381 0.27619 0.35714 0.32381 0.22381 0.24286 0.14762 0.25714 0.24286 0.20952 0.18095 0.19524 0.20952 0.19524 0.19524 0.18571 0.20476 0.23333 0.16667 0.22857 0.25238 0.2619 0.20952 0.2 0.21905 0.15714 0.18571 0.14286 0.19048 0.16667 0.32857 0.16667 0.19048 0.24762 0.18095 0.20952 0.20952 0.16667 0.20476 0.2 0.2381 0.17619 0.19048 0.21429 0.24762 0.1619 0.28095 0.22857 0.30476 0.21429 0.2 0.2 0.18571 0.17619 0.15714 0.19048 0.17619 0.2619 0.19048 0.17143 0.20952 0.21429 0.25238 0.15714 0.17619 0.19048 0.16667 0.2 0.21905 0.1619 0.17143 0.21905 0.22857 0.15238 0.15714 0.14762 0.2 0.17143 0.20476 0.21905 0.22857 0.16667 0.17143 0.20952 0.18095 0.19048 0.20952 0.23333 0.21905 0.1381 0.32381 0.25714 0.19524 0.16667 0.20952 0.20476 0.19048 0.18571 0.18095 0.17619 0.16667 0.14762 0.17619 0.17619 0.17143 0.21429 0.20952 0.16667 0.19048 0.18571 0.2 0.16667 0.21429 0.22381 0.15238 0.23333 0.18571 0.12857 0.19524 0.17143 0.21429 0.14286 0.21905 0.2 0.15714 0.12857 0.18095 0.19524 0.20476 0.19524 0.20476 0.15238 0.21429 0.29524 0.20476 0.2 0.21905 0.20952 0.18571 0.18095 0.1619 0.17619 0.17143 0.19048 0.17143 0.18095 0.15714 0.18571 0.20476 0.18571 0.19048 0.20476 0.22381 0.17619 0.15714 0.2619 0.18095 0.24286 0.19048 0.17619 0.1619 0.26667 0.22381 0.17619 0.21905 0.1619 0.19048 0.1381 0.21429 0.12381 0.2381 0.23333 0.1381 0.19048 0.2619 0.20476 0.21905 0.17619 0.22381 0.28095 0.20476 0.30952 0.17143 0.19524 0.22857 0.2381 0.20476 0.2 0.24762 0.19048 0.12381 0.21905 0.29048 0.17143 0.11429 0.10952 0.22381 0.19524 0.2 0.21429 0.20476 0.21905 0.080952 0.21905 0.24762 0.20476 0.21905 0.19048 0.22381 0.27619 0.22381 0.26667 0.21429 0.19524 0.2 0.25238 0.23333 0.31905 0.20952 0.22381 0.14762 0.22381 0.22381 0.20476 0.16667 0.14762 0.15238 0.2 0.24286 0.061905 0.15714 0.19524 0.19524 0.19524 0.24286 0.17143 0.2 0.19048 0.22381 0.23333 0.16667 0.31905 0.18095 0.16667 0.20476 0.17143 0.26667 0.22857 0.18571 0.23333 0.14286 0.20476 0.1381 0.20952 0.20476 0.24762 0.29048 0.17143 0.16667 0.19048 0.18095 0.14762 0.16667 0.20476 0.16667 0.18095 0.17619 0.21429 0.1381 0.22381 0.1619 0.22381 0.14762 0.16667 0.20952 0.22857 0.18571 0.18095 0.20952 0.19524 0.17143 0.23333 0.22857 0.2619 0.2 0.2 0.1619 0.15714 0.25714 0.1619 0.21429 0.15714 0.18095 0.13333 0.17619 0.16667 0.34762 0.23333 0.18095 0.17619 0.13333 0.14286 0.22857 0.17143 0.18095 0.18571 0.18095 0.19048 0.15714 0.17143 0.29524 0.19048 0.18571 0.17619 0.17143 0.20952 0.1619 0.24762 0.18571 0.22381 0.2381 0.19524 0.21429 0.16667 0.23333 0.27619 0.21429 0.2619 0.15714 0.2381 0.2 0.19048 0.12381 0.19048 0.20476 0.19524 0.22381 0.31905 0.19048 0.21429 0.19524 0.22381 0.23333 0.2 0.35238 0.20476 0.2 0.22381 0.21905 0.17619 0.18095 0.19524 0.22857 0.17619 0.24762 0.19048 0.23333 0.17619 0.17143 0.12381 0.20476 0.16667 0.15714 0.24762 0.19048 0.19048 0.17619 0.31429 0.35238 0.20476 0.17143 0.3381 0.19524 0.18571 0.16667 0.16667 0.19048 0.16667 0.15714 0.27619 0.18571 0.19048 0.25714 0.17619 0.19524 0.1619 0.27143 0.17143 0.15714 0.16667 0.22857 0.2619 0.20476 0.2381 0.21905 0.20952 0.17143 0.20476 0.17619 0.21429 0.17619 0.16667 0.21429 0.32857 0.19524 0.21905 0.2 0.20476 0.18095 0.14762 0.18571 0.21429 0.2619 0.20476 0.36667 0.17619 0.22857 0.23333 0.20476 0.17143 0.2 0.21905 0.21429 0.18095 0.17619 0.14286 0.21429 0.21905 0.18571 0.2 0.34286 0.20476 0.17143 0.16667 0.15238 0.19048 0.18571 0.18095 0.25238 0.17619 0.1381 0.2 0.18095 0.33333 0.35714 0.2 0.17619 0.21429 0.19524 0.19524 0.20476 0.14762 0.35714 0.19524 0.20476 0.18571 0.18095 0.21429 0.24286 0.23333 0.20476 0.25714 0.30476 0.1619 0.19048 0.12857 0.18095 0.20952 0.24762 0.21429 0.17619 0.15238 0.18095 0.18571 0.16667 0.20952 0.19048 0.21429 0.18095 0.15714 0.19524 0.3 0.19048 0.19048 0.20952 0.20952 0.22381 0.14286 0.1381 0.21429 0.29524 0.21905 0.16667 0.23333 0.31905 0.16667 0.1619 0.21905 0.11429 0.16667 0.24286 0.19048 0.20952 0.18571 0.17619 0.15714 0.18571 0.19048 0.14762 0.17143 0.21429 0.18571 0.15714 0.19048 0.1619 0.19048 0.18571 0.21429 0.18095 0.17143 0.19048 0.24762 0.10476 0.14762 0.23333 0.17143 0.17143 0.17619 0.21429 0.17143 0.17619 0.19524 0.29524 0.1619 0.19524 0.16667 0.22381 0.2 0.1381 0.16667 0.19524 0.19048 0.11429 0.18571 0.20476 0.23333 0.18571 0.21905 0.2 0.19048 0.18095 0.20952 0.18571 0.22857 0.24762 0.21429 0.25238 0.26667 0.22857 0.18095 0.2 0.18571 0.21905 0.17143 0.16667 0.37143 0.20476 0.20476 0.23333 0.18571 0.22381 0.26667 0.18571 0.16667 0.17619 0.15714 0.21905 0.18095 0.25238 0.16667 0.19048 0.17619 0.17619 0.17619 0.19048 0.19524 0.2381 0.20476 0.37619 0.1619 0.18571 0.20952 0.22381 0.27619 0.25238 0.20476 0.28095 0.24286 0.20952 0.18571 0.2 0.23333 0.18095 0.20476 0.17619 0.13333 0.18571 0.18571 0.12381 0.19048 0.22381 0.17619 0.18571 0.2 0.18095 0.16667 0.19524 0.17143 0.1619 0.18095 0.17619 0.18095 0.18095 0.17619 0.20952 0.14762 0.20952 0.27619 0.41905 0.12857 0.18571 0.37619 0.18571 0.20952 0.18571 0.2 0.17143 0.18095 0.17143 0.17143 0.23333 0.2381 0.19524 0.19048 0.20476 0.17619 0.20476 0.15714 0.2381 0.17619 0.1619 0.2 0.2 0.17619 0.2 0.24286 0.19048 0.16667 0.21905 0.17143 0.15238 0.17143 0.2 0.23333 0.15238 0.2381 0.18571 0.25714 0.13333 0.14286 0.2381 0.2 0.21429 0.20476 0.16667 0.15714 0.18571 0.25714 0.17143 0.2619 0.15238 0.21905 0.24762 0.19048 0.22381 0.19048 0.16667 0.20476 0.2 0.22381 0.18095 0.20476 0.16667 0.21905 0.18095 0.18571 0.22857 0.15238 0.2381 0.14286 0.1619 0.20476 0.2 0.22857 0.25714 0.20476 0.1381 0.19048 0.20952 0.18571 0.24762 0.24286 0.20952 0.21429 0.17143 0.18095 0.19048 0.20952 0.16667 0.1381 0.1619 0.24762 0.21429 0.25238 0.23333 0.34762 0.36667 0.4 0.24762 0.21905 0.1 0.14762 0.20952 0.18095 0.15238 0.17143 0.2381 0.24762 0.24286 0.1619 0.14286 0.1619 0.17619 0.24762 0.2381 0.20476 0.1 0.2619 0.19524 0.19048 0.15714 0.24762 0.18571 0.17619 0.24286 0.1619 0.19048 0.15238 0.29524 0.22857 0.16667 0.24762 0.2 0.16667 0.22857 0.21905 0.19048 0.27143 0.22381 0.18571 0.17619 0.2381 0.18571 0.1619 0.2381 0.24286 0.15714 0.20476 0.17619 0.23333 0.24762 0.21429 0.28095 0.1619 0.16667 0.18095 0.21905 0.30476 0.26667 0.19048 0.32381 0.19048 0.16667 0.16667 0.1619 0.13333 0.24762 0.21905 0.19524 0.19048 0.2381 0.20952 0.18571 0.18095 0.25238 0.22857 0.21429 0.15238 0.23333 0.20952 0.23333 0.2381 0.19524 0.2 0.18095 0.22381 0.13333 0.17143 0.21429 0.16667 0.17619 0.20952 0.26667 0.12857 0.19048 0.1619 0.17143 0.20476 0.20476 0.19048 0.22857 0.20952 0.19524 0.28571 0.20476 0.21429 0.18095 0.10476 0.22381 0.1381 0.17619 0.18571 0.28095 0.17143 0.18095 0.2 0.1619 0.19524 0.25238 0.21429 0.17619 0.17619 0.19524 0.24286 0.22381 0.14286 0.22381 0.11905 0.15238 0.15238 0.2381 0.20476 0.16667 0.19048 0.23333 0.20952 0.35238 0.18095 0.18571 0.20952 0.17143 0.14762 0.2 0.23333 0.21429 0.25714 0.27143 0.20476 0.28095 0.35714 0.19048 0.17143 0.22857 0.22381 0.19524 0.2 0.20476 0.18571 0.18095 0.16667 0.18095 0.17143 0.2 0.19048 0.21429 0.19524 0.25238 0.17143 0.23333 0.16667 0.20952 0.24286 0.1619 0.21429 0.18095 0.23333 0.19048 0.22381 0.19048 0.20476 0.1619 0.2 0.14762 0.20476 0.18095 0.24762 0.22857 0.21905 0.2 0.23333 0.20952 0.24286 0.22381 0.21429 0.19524 0.21905 0.25238 0.22857 0.18095 0.15238 0.18095 0.22857 0.22857 0.21905 0.19524 0.19524 0.25238 0.15714 0.21905 0.23333 0.20952 0.21429 0.1381 0.20476 0.23333 0.16667 0.17143 0.1619 0.17619 0.20952 0.20952 0.17619 0.18571 0.19524 0.23333 0.2381 0.2381 0.2 0.21905 0.18095 0.23333 0.1381 0.22381 0.19048 0.17619 0.19048 0.21905 0.17619 0.17143 0.33333 0.17143 0.25238 0.18571 0.21905 0.19524 0.16667 0.18095 0.20476 0.18095 0.16667 0.23333 0.12857 0.18571 0.25714 0.17143 0.25238 0.25238 0.24286 0.18571 0.21429 0.23333 0.21429 0.17143 0.16667 0.37143 0.14762 0.17143 0.16667 0.25238 0.24762 0.34762 0.36667 0.18095 0.2 0.16667 0.19524 0.22857 0.18571 0.25714 0.19524 0.22857 0.29524 0.20476 0.21905 0.17143 0.20476 0.22381 0.21905 0.17143 0.2381 0.19048 0.2381 0.22857 0.15238 0.19524 0.19048 0.23333 0.17143 0.20476 0.2 0.22381 0.20952 0.17619 0.17143 0.17143 0.18571 0.16667 0.29524 0.19048 0.1619 0.2 0.23333 0.20476 0.22857 0.16667 0.25714 0.22857 0.25238 0.22857 0.22857 0.20476 0.19048 0.22857 0.17619 0.2 0.19524 0.20476 0.25238 0.15714 0.22381 0.23333 0.1 0.14762 0.20952 0.15238 0.17143 0.17619 0.18095 0.18095 0.18571 0.14286 0.1619 0.22381 0.2 0.21429 0.18571 0.23333 0.1619 0.1619 0.16667 0.25714 0.19048 0.19524 0.2 0.25238 0.20476 0.21429 0.20952 0.25714 0.22381 0.2 0.20952 0.19524 0.2381 0.21905 0.2381 0.17619 0.16667 0.18095 0.19524 0.24762 0.19048 0.18095 0.17619 0.17619 0.38095 0.17619 0.18571 0.1619 0.2 0.24286 0.21429 0.19524 0.23333 0.27143 0.19524 0.2381 0.20476 0.21905 0.3 0.18571 0.21429 0.2 0.22857 0.15714 0.22381 0.15238 0.17143 0.16667 0.19048 0.1619 0.32381 0.052381 0.16667 0.18571 0.21905 0.22857 0.16667 0.2 0.22857 0.19524 0.19524 0.15714 0.19524 0.21429 0.15238 0.1619 0.14286 0.29048 0.2381 0.17619 0.2 0.20476 0.22857 0.090476 0.21429 0.15714 0.18571 0.15714 0.21429 0.2 0.22381 0.16667 0.11905 0.17619 0.19048 0.24286 0.1619 0.15714 0.20476 0.2381 0.17619 0.17619 0.18095 0.15238 0.19524 0.23333 0.17143 0.19524 0.20952 0.27143 0.2619 0.20952 0.22381 0.26667 0.17143 0.20952 0.15714 0.15714 0.19524 0.30952 0.22857 0.22381 0.21905 0.21905 0.15714 0.090476 0.20476 0.19048 0.21429 0.16667 0.20476 0.085714 0.080952 0.3619 0.14762 0.24762 0.29048 0.18095 0.19048 0.22857 0.2381 0.18571 0.17619 0.17619 0.19048 0.19524 0.2381 0.19524 0.2381 0.14762 0.16667 0.23333 0.21429 0.19048 0.20476 0.20952 0.22857 0.14762 0.20952 0.15714 0.18095 0.24762 0.21429 0.17619 0.18095 0.17143 0.17619 0.17143 0.20476 0.2619 0.18571 0.28095 0.20952 0.20952 0.19048 0.19048 0.22857 0.17619 0.12381 0.2 0.19048 0.18095 0.22381 0.20476 0.25238 0.061905 0.13333 0.2381 0.1619 0.27143 0.31905 0.32857 0.15238 0.28095 0.2 0.19524 0.18571 0.17143 0.18571 0.17619 0.24286 0.21429 0.22381 0.1619 0.23333 0.2 0.15238 0.2381 0.18095 0.18095 0.18571 0.28571 0.21429 0.20476 0.16667 0.22381 0.20952 0.1619 0.15238 0.2 0.1619 0.2381 0.20952 0.12381 0.14286 0.19524 0.19524 0.12381 0.1619 0.21429 0.19524 0.22381 0.14762 0.18095 0.22857 0.19524 0.18571 0.22381 0.18571 0.1381 0.2381 0.15714 0.21905 0.22381 0.14762 0.20476 0.18095 0.24762 0.18095 0.22381 0.25238 0.25714 0.17619 0.21429 0.23333 0.19048 0.20952 0.24286 0.23333 0.17143 0.17619 0.19524 0.21429 0.21905 0.20476 0.17143 0.2381 0.20476 0.21905 0.19048 0.19048 0.17619 0.21429 0.25238 0.15714 0.20952 0.2 0.28571 0.27619 0.2381 0.15714 0.15714 0.17143 0.31429 0.17619 0.21905 0.17619 0.24762 0.21429 0.18095 0.18571 0.19048 0.15714 0.2 0.2381 0.20952 0.22381 0.17619 0.19524 0.18095 0.19048 0.2 0.27619 0.2 0.20952 0.1619 0.16667 0.19048 0.19048 0.20476 0.22381 0.18095 0.21905 0.19524 0.22381 0.17143 0.1619 0.20476 0.22857 0.2 0.18095 0.2 0.18095 0.2 0.19524 0.12857 0.16667 0.25238 0.2 0.14286 0.17619 0.2 0.20952 0.34286 0.18571 0.15714 0.19048 0.16667 0.32857 0.057143 0.17619 0.1381 0.19524 0.21429 0.1619 0.1 0.18571 0.21905 0.21429 0.12381 0.17143 0.18095 0.19048 0.23333 0.22381 0.21905 0.19048 0.30476 0.21429 0.20952 0.30476 0.14762 0.19048 0.2 0.17143 0.21905 0.2381 0.22381 0.21905 0.15714 0.21905 0.21429 0.18571 0.16667 0.32857 0.21429 0.19524 0.19524 0.1619 0.21905 0.21905 0.21905 0.22381 0.20476 0.24762 0.29524 0.15714 0.21905 0.17143 0.23333 0.16667 0.2381 0.20476 0.18571 0.24762 0.2381 0.23333 0.21429 0.20952 0.23333 0.21905 0.22857 0.25714 0.17619 0.1619 0.24762 0.24762 0.20952 0.20952 0.25238 0.24762 0.23333 0.19048 0.15714 0.24286 0.19524 0.12857 0.18571 0.1619 0.2 0.19524 0.18095 0.19048 0.22857 0.17619 0.2381 0.19048 0.26667 0.22381 0.14762 0.1381 0.17143 0.26667 0.27619 0.19524 0.14762 0.17143 0.19048 0.25714 0.20952 0.22381 0.21905 0.2 0.14762 0.32381 0.30476 0.2381 0.18571 0.28571 0.20952 0.17143 0.14762 0.19048 0.26667 0.20952 0.19048 0.22857 0.20476 0.2 0.1619 0.14286 0.31905 0.17143 0.2381 0.22381 0.2 0.095238 0.20952 0.26667 0.1619 0.2381 0.17619 0.2 0.26667 0.24286 0.2 0.21905 0.17619 0.20476 0.29048 0.20476 0.22857 0.2 0.22381 0.2381 0.28095 0.22381 0.15238 0.23333 0.1381 0.18571 0.22381 0.18571 0.16667 0.2619 0.19524 0.20476 0.30476 0.19048 0.21905 0.23333 0.2 0.19524 0.14286 0.19524 0.057143 0.071429 0.071429 0.061905 0.061905 0.080952 0.061905 0.066667 0.061905 0.057143 0.1 0.071429 0.066667 0.061905 0.090476 0.071429 0.22857 0.07619 0.061905 0.061905 0.085714 0.061905 0.066667 0.090476 0.061905 0.066667 0.080952 0.095238 0.066667 0.21429 0.2 0.2 0.2 0.15238 0.085714 0.042857 0.066667 0.066667 0.066667 0.061905 0.080952 0.057143 0.061905 0.042857 0.061905 0.057143 0.071429 0.080952 0.080952 0.080952 0.07619 0.085714 0.066667 0.066667 0.085714 0.080952 0.17619 0.07619 0.080952 0.071429 0.23333 0.07619 0.061905 0.07619 0.052381 0.080952 0.090476 0.071429 0.07619 0.1619 0.18095 0.080952 0.095238 0.080952 0.080952 0.066667 0.16667 0.090476 0.061905 0.10952 0.061905 0.080952 0.061905 0.066667 0.1619 0.090476 0.066667 0.071429 0.1619 0.071429 0.071429 0.061905 0.061905 0.061905 0.066667 0.047619 0.07619 0.061905 0.061905 0.080952 0.080952 0.066667 0.066667 0.085714 0.095238 0.090476 0.15714 0.061905 0.061905 0.080952 0.071429 0.047619 0.061905 0.16667 0.061905 0.061905 0.057143 0.080952 0.19048 0.095238 0.066667 0.11429 0.20476 0.066667 0.090476 0.080952 0.080952 0.1 0.066667 0.061905 0.061905 0.061905 0.18571 0.071429 0.061905 0.15714 0.1 0.11429 0.061905 0.061905 0.1 0.061905 0.066667 0.066667 0.057143 0.07619 0.25714 0.047619 0.057143 0.24286 0.085714 0.061905 0.11905 0.042857 0.047619 0.066667 0.061905 0.066667 0.061905 0.085714 0.095238 0.061905 0.22381 0.066667 0.061905 0.07619 0.061905 0.061905 0.057143 0.085714 0.052381 0.052381 0.061905 0.066667 0.085714 0.1 0.066667 0.080952 0.052381 0.042857 0.066667 0.080952 0.061905 0.080952 0.047619 0.2 0.052381 0.057143 0.066667 0.1 0.057143 0.066667 0.090476 0.27619 0.19048 0.061905 0.07619 0.080952 0.095238 0.10476 0.057143 0.066667 0.071429 0.080952 0.066667 0.090476 0.10476 0.10476 0.071429 0.1619 0.16667 0.15714 0.19048 0.18571 0.2381 0.21905 0.1381 0.2 0.15714 0.18571 0.18571 0.26667 0.24762 0.14286 0.28571 0.27143 0.17143 0.21429 0.27619 0.22381 0.22381 0.20476 0.24762 0.19048 0.23333 0.17143 0.22381 0.15714 0.18095 0.19524 0.13333 0.26667 0.19048 0.17619 0.20952 0.15714 0.20476 0.12857 0.19048 0.23333 0.21429 0.18571 0.31429 0.23333 0.21905 0.19048 0.19524 0.15238 0.13333 0.18095 0.21905 0.2 0.19048 0.21905 0.24286 0.18095 0.20476 0.24762 0.15714 0.22381 0.2 0.25714 0.19048 0.40952 0.21905 0.18571 0.17619 0.21905 0.2 0.1619 0.18571 0.25238 0.2 0.20952 0.19524 0.20952 0.19048 0.15714 0.19048 0.20952 0.25714 0.19524 0.20476 0.18095 0.1619 0.22381 0.25714 0.17619 0.21905 0.15714 0.24286 0.1619 0.23333 0.18571 0.16667 0.2381 0.24762 0.23333 0.30952 0.20476 0.17619 0.2381 0.19048 0.22857 0.23333 0.2 0.20476 0.13333 0.23333 0.1619 0.22381 0.21905 0.21429 0.17619 0.18095 0.18571 0.23333 0.20476 0.2 0.1619 0.21905 0.22381 0.21429 0.17143 0.17619 0.23333 0.17619 0.15238 0.26667 0.14762 0.11905 0.14286 0.28095 0.22857 0.21905 0.27143 0.17619 0.24762 0.2619 0.27143 0.26667 0.22381 0.25238 0.20476 0.2381 0.19524 0.2619 0.18571 0.2 0.2 0.18571 0.2381 0.2 0.15238 0.21905 0.16667 0.17619 0.26667 0.1619 0.15238 0.18571 0.25238 0.15714 0.23333 0.19048 0.20952 0.24762 0.30952 0.1619 0.20476 0.28571 0.22857 0.24762 0.2381 0.22381 0.26667 0.18571 0.22857 0.26667 0.20476 0.16667 0.17143 0.17143 0.21905 0.16667 0.2619 0.2 0.16667 0.24286 0.25714 0.2 0.15238 0.19524 0.25714 0.24762 0.21429 0.2 0.24286 0.22381 0.25714 0.22381 0.19524 0.1619 0.30952 0.20476 0.19524 0.20952 0.24762 0.28095 0.19048 0.17143 0.2 0.18095 0.20476 0.22381 0.23333 0.21905 0.17143 0.34762 0.31905 0.27143 0.19524 0.25714 0.24286 0.18571 0.15238 0.19048 0.24762 0.19524 0.20952 0.18571 0.16667 0.14762 0.25714 0.18095 0.20476 0.16667 0.17619 0.25238 0.18095 0.22381 0.24286 0.21429 0.19524 0.16667 0.22381 0.19524 0.20952 0.15238 0.20476 0.22381 0.22857 0.14286 0.19524 0.19524 0.25238 0.1619 0.19048 0.22381 0.26667 0.21905 0.20476 0.19048 0.20952 0.21429 0.20476 0.21905 0.17619 0.16667 0.13333 0.19048 0.22857 0.18571 0.14762 0.16667 0.16667 0.17143 0.1619 0.30952 0.20952 0.27619 0.14286 0.22857 0.21429 0.21429 0.22857 0.17619 0.22381 0.17143 0.17143 0.24286 0.18095 0.27143 0.18095 0.2 0.19048 0.24286 0.2 0.23333 0.20952 0.19524 0.15714 0.16667 0.25714 0.16667 0.19048 0.16667 0.24762 0.20476 0.19524 0.21429 0.21429 0.23333 0.15238 0.21429 0.18571 0.22857 0.19524 0.2619 0.18571 0.22857 0.26667 0.17143 0.16667 0.17143 0.21429 0.27143 0.20952 0.31905 0.15714 0.20952 0.23333 0.19524 0.16667 0.21429 0.2381 0.15238 0.17619 0.24286 0.25238 0.20952 0.1619 0.21429 0.18095 0.16667 0.17619 0.20476 0.17143 0.24286 0.18095 0.27143 0.21429 0.18571 0.22381 0.16667 0.19524 0.2 0.20476 0.14762 0.13333 0.17143 0.24286 0.22857 0.17143 0.15238 0.18095 0.25714 0.1619 0.32381 0.18095 0.15714 0.14286 0.22381 0.19524 0.2 0.25714 0.20476 0.28571 0.21905 0.21905 0.18095 0.20476 0.18571 0.18095 0.18095 0.2 0.19524 0.19524 0.2381 0.23333 0.22857 0.18095 0.2 0.24286 0.1619 0.27619 0.18571 0.25238 0.20476 0.2 0.23333 0.20476 0.1619 0.19048 0.17143 0.25238 0.25714 0.20476 0.20476 0.19524 0.19524 0.2 0.18095 0.25714 0.17143 0.25714 0.17619 0.22857 0.17143 0.24286 0.18095 0.27143 0.19524 0.15238 0.22857 0.20952 0.2619 0.22381 0.20476 0.17143 0.2381 0.2 0.2381 0.18095 0.19524 0.22381 0.18571 0.21429 0.24762 0.1381 0.21905 0.20952 0.2 0.19048 0.19048 0.27619 0.21429 0.25714 0.2 0.18095 0.17143 0.19524 0.21905 0.20476 0.2 0.27143 0.2 0.20476 0.19524 0.17619 0.17143 0.16667 0.18095 0.23333 0.35238 0.17619 0.14762 0.17143 0.24286 0.18095 0.27143 0.20952 0.20476 0.20476 0.22381 0.22381 0.27143 0.22857 0.19048 0.22381 0.22857 0.21905 0.2 0.20476 0.22857 0.2619 0.22381 0.22857 0.20952 0.19524 0.2381 0.16667 0.20952 0.19524 0.28571 0.2381 0.12381 0.16667 0.17143 0.19524 0.20952 0.22381 0.18095 0.19524 0.35238 0.19524 0.17143 0.15238 0.20476 0.2 0.11905 0.19524 0.25714 0.2381 0.1619 0.20952 0.2 0.24286 0.23333 0.24762 0.23333 0.25714 0.22381 0.24762 0.29524 0.22381 0.15714 0.24286 0.20952 0.37143 0.2619 0.19524 0.17619 0.19048 0.17143 0.21429 0.2381 0.2 0.15238 0.18571 0.20476 0.22857 0.16667 0.18571 0.26667 0.18095 0.19524 0.17619 0.21429 0.2381 0.16667 0.1619 0.18095 0.24286 0.18095 0.19524 0.18095 0.20952 0.19524 0.12857 0.2 0.18571 0.18095 0.16667 0.20952 0.19524 0.17619 0.17619 0.32381 0.24286 0.18095 0.19524 0.19524 0.18571 0.21429 0.1619 0.18095 0.3619 0.22381 0.17619 0.2381 0.15238 0.20476 0.20476 0.18095 0.1619 0.25714 0.17619 0.21429 0.18571 0.2 0.19524 0.17143 0.16667 0.20952 0.20476 0.26667 0.1619 0.18571 0.23333 0.17619 0.18571 0.17619 0.21429 0.22857 0.20952 0.20476 0.19524 0.17619 0.22857 0.19524 0.17619 0.24762 0.2 0.29048 0.23333 0.23333 0.18095 0.18095 0.21905 0.16667 0.1619 0.23333 0.15238 0.14762 0.13333 0.22381 0.22381 0.16667 0.14762 0.20952 0.27143 0.22857 0.18571 0.18095 0.25714 0.19524 0.23333 0.22381 0.25714 0.1619 0.2381 0.22381 0.18571 0.21905 0.20476 0.2619 0.20476 0.20952 0.2619 0.21429 0.21429 0.20952 0.14762 0.22857 0.19524 0.2381 0.16667 0.17619 0.29524 0.1381 0.17143 0.18095 0.21429 0.18571 0.15238 0.21905 0.19048 0.12857 0.17143 0.20476 0.2 0.17143 0.16667 0.26667 0.16667 0.20952 0.13333 0.20952 0.21905 0.18095 0.16667 0.17619 0.19524 0.15714 0.25238 0.19524 0.18571 0.19048 0.18571 0.1619 0.1619 0.21429 0.24762 0.22857 0.22381 0.21429 0.25714 0.27143 0.24762 0.18571 0.18571 0.19048 0.1619 0.18571 0.25714 0.13333 0.25238 0.20952 0.2381 0.17619 0.24762 0.18571 0.20952 0.2381 0.22381 0.18571 0.22381 0.26667 0.18571 0.20476 0.1381 0.17143 0.20476 0.19524 0.17619 0.20952 0.17143 0.22381 0.15714 0.17143 0.2381 0.15238 0.16667 0.20476 0.2 0.18571 0.21429 0.19048 0.24286 0.1619 0.15714 0.21429 0.16667 0.24286 0.21429 0.14286 0.20952 0.1619 0.20476 0.18571 0.18095 0.19048 0.20952 0.24286 0.1619 0.2381 0.19524 0.20952 0.18095 0.29524 0.30952 0.19048 0.20952 0.22857 0.24286 0.18571 0.18571 0.22857 0.24286 0.20952 0.1619 0.21429 0.23333 0.22381 0.22857 0.50476 0.26667 0.2619 0.22857 0.3381 0.21429 0.19048 0.2 0.22857 0.27619 0.2619 0.21429 0.12857 0.18571 0.21429 0.16667 0.21905 0.19048 0.24762 0.2 0.18095 0.19048 0.2381 0.20476 0.21905 0.20476 0.20952 0.22381 0.28571 0.30952 0.17619 0.19048 0.19048 0.17143 0.19524 0.2619 0.2 0.25238 0.21429 0.22381 0.1381 0.22857 0.25238 0.21905 0.18095 0.25238 0.19524 0.2 0.27143 0.17143 0.21905 0.17619 0.15238 0.19524 0.1619 0.27143 0.18095 0.18571 0.18095 0.19048 0.17143 0.17619 0.21429 0.17143 0.19524 0.24762 0.22857 0.22857 0.24762 0.21905 0.21429 0.20952 0.27143 0.19048 0.22381 0.18571 0.20476 0.27619 0.18095 0.24762 0.24762 0.19524 0.20476 0.20952 0.39048 0.22857 0.21429 0.17143 0.22857 0.22381 0.19524 0.19048 0.24286 0.15714 0.18095 0.20952 0.15238 0.1619 0.19524 0.22857 0.25238 0.17143 0.29524 0.25238 0.19048 0.1619 0.2 0.22857 0.20952 0.24762 0.21429 0.19524 0.16667 0.21429 0.17619 0.2 0.17619 0.1619 0.2 0.2381 0.21429 0.24286 0.17619 0.21429 0.28095 0.24286 0.24286 0.18571 0.2 0.18571 0.18571 0.15238 0.22857 0.2619 0.19524 0.19524 0.18571 0.2619 0.2 0.27143 0.2 0.25238 0.24762 0.34286 0.057143 0.07619 0.061905 0.066667 0.11429 0.20476 0.20476 0.095238 0.095238 0.095238 0.052381 0.085714 0.047619 0.1 0.07619 0.047619 0.071429 0.085714 0.16667 0.066667 0.07619 0.080952 0.11905 0.080952 0.085714 0.19524 0.095238 0.095238 0.22857 0.14762 0.085714 0.057143 0.090476 0.071429 0.061905 0.14762 0.07619 0.071429 0.1 0.066667 0.052381 0.071429 0.07619 0.071429 0.080952 0.095238 0.085714 0.080952 0.052381 0.080952 0.080952 0.095238 0.042857 0.061905 0.07619 0.071429 0.071429 0.07619 0.080952 0.057143 0.2 0.061905 0.057143 0.066667 0.17143 0.07619 0.07619 0.057143 0.052381 0.052381 0.085714 0.061905 0.080952 0.057143 0.15238 0.07619 0.080952 0.071429 0.057143 0.061905 0.080952 0.080952 0.07619 0.057143 0.10952 0.066667 0.061905 0.07619 0.1 0.042857 0.085714 0.071429 0.2619 0.057143 0.14762 0.07619 0.071429 0.14762 0.057143 0.042857 0.071429 0.095238 0.052381 0.052381 0.057143 0.057143 0.071429 0.21905 0.057143 0.066667 0.080952 0.1381 0.085714 0.066667 0.066667 0.07619 0.071429 0.080952 0.080952 0.080952 0.042857 0.085714 0.11429 0.07619 0.057143 0.10476 0.07619 0.042857 0.080952 0.10476 0.085714 0.07619 0.071429 0.085714 0.1 0.11905 0.07619 0.061905 0.066667 0.085714 0.17619 0.20476 0.066667 0.061905 0.061905 0.066667 0.066667 0.066667 0.085714 0.080952 0.066667 0.080952 0.085714 0.057143 0.047619 0.042857 0.061905 0.047619 0.071429 0.07619 0.057143 0.085714 0.085714 0.057143 0.061905 0.061905 0.057143 0.057143 0.080952 0.085714 0.080952 0.085714 0.061905 0.061905 0.090476 0.090476 0.090476 0.071429 0.07619 0.095238 0.1619 0.061905 0.047619 0.25238 0.057143 0.052381 0.20476 0.042857 0.085714 0.080952 0.19524 0.071429 0.047619 0.17619 0.090476 0.061905 0.10476 0.07619 0.085714 0.066667 0.090476 0.07619 0.071429 0.052381 0.095238 0.07619 0.071429 0.080952 0.057143 0.061905 0.19524 0.17143 0.15714 0.07619 0.061905 0.085714 0.07619 0.1 0.066667 0.24762 0.071429 0.07619 0.057143 0.1619 0.080952 0.061905 0.085714 0.13333 0.061905 0.057143 0.066667 0.085714 0.071429 0.10952 0.071429 0.07619 0.061905 0.1 0.07619 0.14286 0.080952 0.090476 0.20952 0.19524 0.061905 0.085714 0.19524 0.10476 0.18571 0.090476 0.047619 0.18571 0.066667 0.20952 0.052381 0.1 0.061905 0.071429 0.052381 0.052381 0.090476 0.071429 0.047619 0.19524 0.18095 0.2 0.18571 0.20476 0.17143 0.1619 0.21429 0.12381 0.2 0.18571 0.16667 0.18571 0.18571 0.17143 0.22857 0.29524 0.22381 0.14286 0.21905 0.19048 0.27619 0.21429 0.20952 0.2 0.22857 0.24762 0.19048 0.1619 0.15714 0.16667 0.22857 0.22857 0.1619 0.21429 0.19524 0.2619 0.18571 0.17619 0.19048 0.057143 0.23333 0.20952 0.15714 0.21905 0.13333 0.15714 0.21905 0.2 0.18095 0.24762 0.2 0.18095 0.18571 0.11905 0.20476 0.1619 0.2 0.17143 0.16667 0.24286 0.18095 0.21905 0.17619 0.18571 0.19524 0.18571 0.17143 0.27619 0.071429 0.17143 0.14762 0.18571 0.19048 0.18571 0.18095 0.27143 0.18095 0.17143 0.1619 0.16667 0.22857 0.17143 0.17619 0.25238 0.21905 0.21905 0.2 0.17143 0.1619 0.1619 0.21429 0.24762 0.19048 0.18571 0.17619 0.29524 0.23333 0.14762 0.27143 0.14762 0.19524 0.21905 0.21429 0.23333 0.24286 0.19048 0.20952 0.18571 0.17143 0.24286 0.22857 0.16667 0.1619 0.25714 0.23333 0.2 0.24762 0.1619 0.15714 0.20476 0.25238 0.19524 0.22857 0.23333 0.2 0.20952 0.20952 0.2 0.25714 0.2 0.20952 0.16667 0.22857 0.12857 0.18095 0.24762 0.2381 0.20952 0.2 0.27619 0.17619 0.16667 0.20476 0.22857 0.15714 0.16667 0.22381 0.23333 0.26667 0.21905 0.14762 0.18095 0.20476 0.17143 0.19048 0.17143 0.24762 0.17143 0.18095 0.22857 0.36667 0.18095 0.17619 0.17143 0.20476 0.15714 0.22381 0.17143 0.20476 0.29524 0.18095 0.21905 0.25714 0.17143 0.11905 0.18095 0.19524 0.23333 0.14762 0.19048 0.15238 0.17619 0.22381 0.23333 0.15714 0.1619 0.18095 0.18571 0.17143 0.17619 0.18571 0.24762 0.12857 0.21429 0.17143 0.18571 0.20952 0.1619 0.18095 0.1619 0.2 0.20952 0.16667 0.23333 0.19524 0.21429 0.21905 0.20476 0.17619 0.20952 0.14762 0.17143 0.061905 0.26667 0.15238 0.17143 0.20952 0.18095 0.15238 0.17143 0.17143 0.15238 0.26667 0.14286 0.21429 0.24762 0.14762 0.16667 0.16667 0.20952 0.17619 0.21905 0.11905 0.18095 0.17619 0.21905 0.15714 0.15238 0.18571 0.27143 0.17143 0.15238 0.18095 0.2 0.1619 0.24762 0.23333 0.18095
0.057143 0.15714 0.15714 0.20476 0.12381 0.23333 0.17619 0.31905 0.55238 0.32857 0.30952 0.71905 0.29048 0.1619 0.17143 0.19524 0.1381 0.19524 0.14762 0.14762 0.14286 0.15714 0.27619 0.24762 0.35238 0.16667 0.14286 0.12857 0.20952 0.20476 0.25238 0.16667 0.19524 0.1381 0.20952 0.20952 0.18571 0.11429 0.1619 0.21905 0.22857 0.18571 0.17143 0.23333 0.24286 0.1619 0.07619 0.19524 0.19524 0.20952 0.20952 0.18571 0.20476 0.2 0.15238 0.1619 0.17143 0.14762 0.18095 0.1619 0.19524 0.24762 0.15714 0.18571 0.18571 0.14762 0.1619 0.14286 0.16667 0.22381 0.15714 0.18571 0.19524 0.22857 0.20952 0.2 0.19048 0.19048 0.20952 0.1619 0.2 0.18095 0.13333 0.15238 0.20952 0.22381 0.18571 0.1619 0.17143 0.18095 0.11905 0.22381 0.1381 0.20476 0.2 0.14762 0.24286 0.15714 0.17143 0.1619 0.16667 0.14286 0.24762 0.19048 0.19048 0.12857 0.1381 0.13333 0.16667 0.18095 0.1381 0.33333 0.19524 0.18095 0.19048 0.21429 0.20476 0.18571 0.1619 0.18095 0.21429 0.20952 0.19524 0.15714 0.10952 0.21429 0.20952 0.14286 0.1619 0.12381 0.11905 0.25238 0.17619 0.22381 0.18571 0.18095 0.2 0.19048 0.10952 0.18095 0.1381 0.19048 0.11429 0.18095 0.12857 0.18571 0.23333 0.20476 0.19048 0.15714 0.12857 0.17143 0.18571 0.25238 0.19048 0.2381 0.17619 0.19048 0.20476 0.21905 0.20476 0.1381 0.23333 0.18571 0.17619 0.17619 0.19524 0.18571 0.16667 0.1619 0.15714 0.17619 0.19048 0.22381 0.14286 0.19048 0.13333 0.13333 0.15714 0.14762 0.16667 0.22857 0.20476 0.2381 0.1381 0.18095 0.20952 0.19524 0.1619 0.17619 0.061905 0.14286 0.13333 0.18571 0.20476 0.1619 0.15238 0.23333 0.18095 0.15714 0.16667 0.15238 0.37619 0.27143 0.17143 0.19048 0.2 0.15238 0.17143 0.15714 0.19048 0.19048 0.17143 0.32381 0.14762 0.07619 0.11429 0.18095 0.16667 0.17143 0.21905 0.17143 0.15238 0.071429 0.16667 0.20476 0.19048 0.17619 0.20952 0.19524 0.16667 0.20476 0.20952 0.2619 0.24762 0.19048 0.16667 0.17619 0.30476 0.1619 0.18571 0.14286 0.17619 0.13333 0.11429 0.14286 0.10476 0.14762 0.18571 0.19048 0.11905 0.085714 0.27143 0.25238 0.14286 0.2 0.12381 0.19524 0.15238 0.17143 0.21429 0.21429 0.34762 0.17143 0.17143 0.11905 0.19524 0.15714 0.17619 0.20476 0.15714 0.14762 0.17619 0.19048 0.18571 0.15238 0.22857 0.13333 0.1381 0.17619 0.14286 0.21905 0.20952 0.1381 0.21429 0.14762 0.18095 0.17143 0.15714 0.19524 0.17619 0.16667 0.16667 0.26667 0.22857 0.18095 0.12857 0.17143 0.1619 0.23333 0.17619 0.19048 0.16667 0.1619 0.18571 0.17619 0.18571 0.14286 0.18095 0.19048 0.17143 0.23333 0.20476 0.16667 0.095238 0.24762 0.14286 0.28095 0.16667 0.20952 0.18095 0.19048 0.14762 0.17619 0.2381 0.22857 0.17619 0.17143 0.1619 0.22857 0.2381 0.16667 0.15714 0.15714 0.15714 0.17619 0.15714 0.12381 0.18095 0.18095 0.20476 0.20952 0.1619 0.18095 0.22381 0.2619 0.19524 0.19524 0.18571 0.18571 0.17143 0.14286 0.14286 0.13333 0.2 0.11905 0.12381 0.22381 0.24762 0.13333 0.14762 0.14762 0.10476 0.14286 0.14286 0.28095 0.14762 0.21905 0.15238 0.17619 0.15714 0.15238 0.18571 0.21429 0.11429 0.22381 0.1619 0.14286 0.19048 0.17143 0.20476 0.14286 0.11429 0.14762 0.1619 0.22381 0.19524 0.24762 0.2619 0.39524 0.18095 0.22857 0.35714 0.22857 0.18095 0.1619 0.17143 0.19048 0.20952 0.22381 0.18095 0.16667 0.20476 0.17619 0.1381 0.16667 0.20952 0.17143 0.17619 0.19048 0.22857 0.16667 0.18095 0.1381 0.15714 0.15714 0.14762 0.2 0.20476 0.15714 0.2 0.15238 0.15714 0.2 0.30476 0.18095 0.1381 0.12381 0.14286 0.16667 0.17143 0.22857 0.14286 0.2 0.15714 0.36667 0.21905 0.2619 0.14762 0.18095 0.20952 0.14286 0.18095 0.19048 0.19048 0.21429 0.17619 0.18095 0.16667 0.17619 0.1619 0.29048 0.18571 0.19048 0.14286 0.15238 0.25714 0.19048 0.15714 0.24762 0.17619 0.16667 0.14762 0.1381 0.26667 0.34286 0.14762 0.1619 0.1381 0.17143 0.16667 0.12857 0.14286 0.24762 0.1619 0.1619 0.11905 0.1619 0.20476 0.17619 0.20952 0.17143 0.19048 0.3 0.16667 0.2 0.18571 0.17143 0.18095 0.15714 0.23333 0.22857 0.15714 0.19524 0.18095 0.2381 0.15238 0.23333 0.15238 0.2 0.16667 0.16667 0.4 0.17143 0.17619 0.15238 0.1381 0.2 0.13333 0.2 0.11429 0.29524 0.1619 0.1619 0.17143 0.2619 0.17143 0.17143 0.1619 0.17143 0.12857 0.18571 0.18571 0.25714 0.19048 0.19524 0.20476 0.14762 0.17619 0.22857 0.1381 0.18095 0.16667 0.16667 0.18095 0.2 0.17143 0.16667 0.15714 0.21905 0.1381 0.19048 0.17619 0.13333 0.13333 0.14762 0.19524 0.20952 0.18571 0.18095 0.24286 0.18095 0.22857 0.15238 0.22857 0.17143 0.22381 0.18095 0.21429 0.16667 0.20952 0.17143 0.12381 0.16667 0.17619 0.17143 0.15238 0.1381 0.17143 0.17143 0.18095 0.19048 0.1381 0.15714 0.19524 0.15714 0.14762 0.1619 0.19524 0.18571 0.15238 0.2 0.18571 0.24762 0.2381 0.2 0.14762 0.1381 0.19524 0.18095 0.19048 0.2 0.27143 0.16667 0.11905 0.18571 0.18571 0.17619 0.14762 0.21429 0.22857 0.17143 0.15238 0.20476 0.20476 0.20476 0.2 0.15238 0.2381 0.36667 0.12381 0.13333 0.18095 0.19524 0.2381 0.17619 0.2 0.15238 0.14286 0.15238 0.1619 0.2381 0.1619 0.23333 0.18095 0.2381 0.2 0.15238 0.19524 0.21429 0.2381 0.15714 0.20476 0.21429 0.13333 0.18571 0.16667 0.18095 0.23333 0.19524 0.19048 0.2 0.19524 0.21429 0.18095 0.21429 0.18571 0.17619 0.15238 0.34286 0.23333 0.12381 0.33333 0.19524 0.12857 0.18095 0.1619 0.2381 0.17143 0.25714 0.27143 0.1619 0.14286 0.16667 0.15238 0.17143 0.24286 0.17143 0.19524 0.18095 0.14286 0.1619 0.15238 0.2 0.25238 0.18095 0.1619 0.21429 0.14762 0.2 0.12857 0.16667 0.14286 0.19048 0.19048 0.22381 0.17619 0.17143 0.19048 0.19048 0.14762 0.15714 0.1619 0.18095 0.1619 0.18571 0.18571 0.15238 0.15714 0.23333 0.10952 0.15238 0.17619 0.15714 0.19048 0.18571 0.15238 0.19048 0.14762 0.21905 0.15238 0.15238 0.12857 0.22857 0.12857 0.10476 0.16667 0.15238 0.15238 0.11905 0.17619 0.1619 0.18095 0.18095 0.1381 0.2381 0.18095 0.13333 0.17619 0.15238 0.20952 0.16667 0.18571 0.15238 0.20952 0.1381 0.2381 0.25238 0.18571 0.22381 0.18095 0.14286 0.21905 0.19524 0.16667 0.17619 0.35714 0.32381 0.35238 0.21905 0.18571 0.11905 0.11905 0.17143 0.19048 0.18571 0.1619 0.18095 0.15714 0.24762 0.19048 0.1619 0.19524 0.22857 0.27143 0.14762 0.25238 0.080952 0.16667 0.13333 0.17619 0.15714 0.14762 0.1619 0.18095 0.21429 0.14762 0.1619 0.18571 0.30952 0.17143 0.15714 0.20476 0.11905 0.19524 0.14762 0.15714 0.2381 0.23333 0.16667 0.18571 0.14286 0.14762 0.26667 0.22857 0.14286 0.17143 0.17619 0.19524 0.12857 0.22857 0.20952 0.17143 0.22381 0.24286 0.22381 0.20952 0.24762 0.14762 0.14762 0.17619 0.17143 0.2 0.16667 0.19524 0.26667 0.24762 0.17619 0.2381 0.19524 0.19048 0.30952 0.21429 0.19524 0.17143 0.1619 0.13333 0.2 0.20952 0.19048 0.12857 0.14286 0.18571 0.21429 0.15714 0.17143 0.16667 0.18571 0.15714 0.2381 0.2 0.15714 0.18571 0.19524 0.17619 0.16667 0.16667 0.15238 0.14762 0.14762 0.26667 0.10952 0.18571 0.15714 0.11429 0.24286 0.18571 0.15238 0.071429 0.1381 0.19048 0.18095 0.17619 0.20952 0.20952 0.11429 0.19524 0.18571 0.16667 0.15238 0.17143 0.12857 0.15238 0.2381 0.17143 0.16667 0.13333 0.14762 0.19048 0.17143 0.18095 0.17143 0.15714 0.23333 0.22857 0.2 0.24286 0.22857 0.2381 0.19524 0.18571 0.22857 0.17143 0.1619 0.2 0.15238 0.14762 0.17619 0.21905 0.15238 0.33333 0.21429 0.1381 0.17619 0.14286 0.17619 0.21905 0.19524 0.16667 0.21429 0.23333 0.10952 0.1619 0.2 0.1619 0.18571 0.24286 0.15238 0.23333 0.14286 0.15714 0.19524 0.14286 0.20952 0.22381 0.21905 0.22857 0.18095 0.2 0.18571 0.20952 0.15714 0.17143 0.20952 0.18571 0.20476 0.15714 0.12381 0.21429 0.17143 0.18095 0.21429 0.14762 0.1381 0.22857 0.22857 0.15714 0.16667 0.19524 0.20952 0.15238 0.18571 0.18095 0.18571 0.21905 0.20952 0.14762 0.17143 0.17143 0.1619 0.16667 0.2 0.17143 0.22857 0.1619 0.2381 0.21905 0.2 0.2 0.20952 0.18571 0.22857 0.15238 0.24762 0.19524 0.20476 0.21905 0.21905 0.21905 0.24286 0.25238 0.20952 0.15238 0.17143 0.12381 0.12857 0.15238 0.16667 0.22857 0.17143 0.16667 0.15238 0.18095 0.14286 0.21429 0.20476 0.15714 0.22857 0.11429 0.27143 0.20476 0.20952 0.17143 0.21429 0.18095 0.1381 0.21429 0.18095 0.22381 0.12381 0.15714 0.23333 0.14762 0.2381 0.2 0.14762 0.11429 0.12857 0.14286 0.13333 0.16667 0.35714 0.32381 0.23333 0.19048 0.1381 0.15714 0.18571 0.17143 0.18095 0.1619 0.1619 0.18571 0.18571 0.25714 0.20476 0.17143 0.20476 0.13333 0.18095 0.21429 0.22381 0.22381 0.17619 0.24286 0.1619 0.1619 0.17619 0.20952 0.14762 0.31429 0.1619 0.20476 0.19048 0.19524 0.19048 0.17619 0.18095 0.10476 0.1619 0.24286 0.22381 0.2 0.19048 0.14762 0.18571 0.22381 0.1619 0.17619 0.1619 0.20476 0.17143 0.19524 0.15714 0.1 0.14286 0.17619 0.13333 0.16667 0.20476 0.12381 0.22381 0.11905 0.11905 0.17143 0.18571 0.14762 0.14286 0.21905 0.20952 0.21429 0.19048 0.20952 0.20476 0.19524 0.2 0.13333 0.14286 0.15238 0.1619 0.14762 0.25238 0.14286 0.17619 0.12857 0.13333 0.19524 0.17619 0.2 0.14286 0.18095 0.21429 0.12381 0.17619 0.2381 0.20476 0.19524 0.15238 0.12857 0.21429 0.1619 0.21905 0.17143 0.18571 0.18571 0.20476 0.33333 0.21905 0.13333 0.21429 0.12857 0.21905 0.14286 0.12381 0.16667 0.17143 0.19048 0.15238 0.1381 0.15238 0.30952 0.14286 0.1381 0.1619 0.18095 0.22381 0.14762 0.1619 0.2 0.16667 0.21429 0.15238 0.32857 0.080952 0.15714 0.17619 0.20952 0.15238 0.17619 0.20476 0.18095 0.16667 0.22857 0.20952 0.15714 0.18571 0.15238 0.19048 0.1619 0.17143 0.15238 0.16667 0.16667 0.12857 0.23333 0.080952 0.21429 0.12381 0.1381 0.18571 0.1619 0.21429 0.1619 0.19048 0.10476 0.22857 0.18571 0.17619 0.20476 0.18095 0.18571 0.25238 0.2619 0.20476 0.23333 0.16667 0.1619 0.16667 0.1381 0.20476 0.17143 0.17143 0.20476 0.15714 0.21905 0.12857 0.16667 0.18095 0.13333 0.20476 0.18095 0.29048 0.15714 0.1619 0.14762 0.22857 0.19524 0.047619 0.17143 0.14762 0.19524 0.19048 0.17143 0.057143 0.085714 0.25238 0.17143 0.15714 0.2 0.15238 0.16667 0.10476 0.22857 0.15238 0.16667 0.17143 0.1619 0.18571 0.15714 0.13333 0.18571 0.21905 0.2 0.14286 0.20952 0.14286 0.15238 0.12381 0.11905 0.21429 0.17143 0.19048 0.18095 0.20476 0.19524 0.17619 0.18095 0.19048 0.15238 0.12381 0.15714 0.17619 0.21429 0.15238 0.20476 0.1381 0.12857 0.17619 0.15238 0.16667 0.061905 0.18571 0.21429 0.2 0.17619 0.21905 0.19524 0.038095 0.061905 0.16667 0.18095 0.22857 0.27143 0.32857 0.15238 0.15238 0.20952 0.20952 0.17143 0.14762 0.1619 0.19048 0.18095 0.15714 0.15238 0.15714 0.15714 0.19048 0.18095 0.18571 0.2 0.17143 0.21905 0.1619 0.18095 0.1619 0.18571 0.22381 0.21905 0.22381 0.24762 0.25714 0.24286 0.13333 0.12857 0.13333 0.10476 0.17143 0.13333 0.18095 0.17143 0.16667 0.27619 0.14762 0.18571 0.19524 0.17143 0.27143 0.1381 0.16667 0.18571 0.18095 0.14762 0.1619 0.21429 0.2 0.15714 0.1381 0.19048 0.18095 0.19048 0.1619 0.1619 0.19048 0.17619 0.22857 0.17143 0.18571 0.18571 0.19048 0.22381 0.15714 0.20476 0.15714 0.11429 0.20952 0.19048 0.23333 0.19524 0.22381 0.17619 0.16667 0.14286 0.15238 0.1619 0.1619 0.12857 0.20952 0.17143 0.19048 0.16667 0.17619 0.25714 0.2 0.1381 0.25238 0.2 0.20476 0.2 0.16667 0.17143 0.15714 0.12857 0.18571 0.19524 0.14762 0.1381 0.17143 0.18095 0.19524 0.24286 0.18095 0.20476 0.17619 0.1619 0.1381 0.21905 0.1619 0.14762 0.21905 0.12857 0.14762 0.15238 0.26667 0.17619 0.14286 0.18095 0.13333 0.14286 0.16667 0.16667 0.19048 0.18571 0.20476 0.18571 0.23333 0.11429 0.19524 0.12857 0.12857 0.1619 0.19048 0.27619 0.12857 0.20476 0.29048 0.1381 0.18571 0.14286 0.13333 0.34286 0.071429 0.16667 0.2 0.18571 0.19524 0.15714 0.07619 0.14762 0.17143 0.1381 0.19524 0.21905 0.20952 0.2 0.16667 0.18571 0.21429 0.14762 0.19048 0.17619 0.2 0.1619 0.24286 0.12381 0.19048 0.20476 0.14762 0.12857 0.18571 0.20952 0.20476 0.14762 0.14286 0.21429 0.27619 0.43333 0.1619 0.21905 0.18095 0.19524 0.14762 0.14762 0.17143 0.18095 0.16667 0.1381 0.15238 0.17619 0.14762 0.17143 0.2 0.15714 0.14286 0.2 0.15238 0.17143 0.16667 0.21429 0.15714 0.15714 0.17143 0.2 0.16667 0.16667 0.14762 0.18095 0.19048 0.17143 0.1619 0.18095 0.12381 0.2381 0.14286 0.17619 0.21429 0.22381 0.15238 0.1619 0.15238 0.19048 0.17619 0.17619 0.24286 0.20952 0.1619 0.18571 0.1619 0.18571 0.17619 0.17143 0.20476 0.17143 0.19524 0.22381 0.21905 0.26667 0.18095 0.18095 0.17143 0.20952 0.10476 0.17619 0.15238 0.14286 0.17143 0.31905 0.18095 0.21429 0.25238 0.2381 0.18095 0.26667 0.21429 0.20476 0.18095 0.25238 0.21429 0.14286 0.19524 0.2 0.16667 0.20952 0.35714 0.1619 0.20952 0.18571 0.16667 0.080952 0.19048 0.14762 0.22381 0.15714 0.14286 0.22857 0.35238 0.26667 0.20952 0.15714 0.17143 0.1381 0.21905 0.24762 0.16667 0.19524 0.18095 0.14762 0.19048 0.17619 0.17143 0.19524 0.17619 0.11429 0.1619 0.14762 0.16667 0.16667 0.18095 0.17143 0.1381 0.18571 0.23333 0.21429 0.20952 0.17619 0.14762 0.18571 0.042857 0.047619 0.02381 0.038095 0.047619 0.038095 0.052381 0.038095 0.047619 0.052381 0.042857 0.052381 0.047619 0.033333 0.071429 0.052381 0.20952 0.042857 0.028571 0.02381 0.057143 0.071429 0.057143 0.033333 0.028571 0.038095 0.038095 0.038095 0.033333 0.17619 0.23333 0.19048 0.17143 0.1381 0.042857 0.057143 0.038095 0.057143 0.042857 0.028571 0.042857 0.033333 0.019048 0.052381 0.028571 0.038095 0.038095 0.042857 0.042857 0.042857 0.042857 0.057143 0.047619 0.033333 0.038095 0.057143 0.28571 0.042857 0.038095 0.02381 0.16667 0.038095 0.047619 0.042857 0.033333 0.038095 0.033333 0.02381 0.066667 0.24286 0.15238 0.057143 0.038095 0.052381 0.033333 0.033333 0.15238 0.057143 0.033333 0.085714 0.033333 0.033333 0.033333 0.052381 0.24286 0.028571 0.042857 0.052381 0.2 0.033333 0.042857 0.047619 0.038095 0.066667 0.052381 0.047619 0.042857 0.033333 0.028571 0.028571 0.028571 0.052381 0.033333 0.052381 0.02381 0.038095 0.12381 0.038095 0.033333 0.057143 0.080952 0.042857 0.033333 0.22381 0.028571 0.038095 0.066667 0.033333 0.16667 0.02381 0.033333 0.02381 0.14286 0.033333 0.02381 0.028571 0.02381 0.028571 0.038095 0.085714 0.038095 0.028571 0.17619 0.042857 0.028571 0.15238 0.028571 0.12857 0.061905 0.028571 0.052381 0.028571 0.033333 0.033333 0.033333 0.042857 0.1381 0.066667 0.033333 0.18095 0.02381 0.028571 0.028571 0.066667 0.066667 0.042857 0.042857 0.052381 0.028571 0.033333 0.038095 0.028571 0.19524 0.042857 0.033333 0.042857 0.028571 0.028571 0.033333 0.052381 0.042857 0.042857 0.033333 0.052381 0.047619 0.038095 0.057143 0.052381 0.028571 0.042857 0.071429 0.052381 0.033333 0.028571 0.052381 0.21429 0.038095 0.02381 0.047619 0.028571 0.028571 0.038095 0.038095 0.19048 0.2619 0.038095 0.042857 0.038095 0.038095 0.095238 0.038095 0.033333 0.047619 0.038095 0.052381 0.066667 0.057143 0.10476 0.052381 0.17619 0.21905 0.14286 0.14762 0.14762 0.15714 0.18095 0.18571 0.14762 0.2381 0.18571 0.2381 0.17143 0.17619 0.2381 0.15238 0.21905 0.18571 0.2 0.17143 0.2381 0.12857 0.18571 0.19524 0.1619 0.23333 0.19524 0.1619 0.12857 0.21905 0.23333 0.2 0.14286 0.15238 0.22857 0.21905 0.11905 0.1381 0.15238 0.22381 0.13333 0.17619 0.2 0.14286 0.14762 0.17619 0.19048 0.17619 0.17143 0.15714 0.15238 0.19524 0.15714 0.2 0.14286 0.1619 0.20476 0.22381 0.17619 0.2 0.2 0.23333 0.17619 0.20476 0.36667 0.19524 0.15714 0.19048 0.2 0.17143 0.13333 0.1619 0.17143 0.14286 0.17619 0.18095 0.15714 0.16667 0.21905 0.17619 0.2 0.19048 0.2381 0.2381 0.1619 0.18571 0.15714 0.18571 0.15714 0.20476 0.20476 0.15714 0.22381 0.20952 0.1619 0.20952 0.21429 0.14286 0.18095 0.17619 0.16667 0.19048 0.17143 0.17143 0.17143 0.19048 0.14286 0.21429 0.18095 0.19524 0.20476 0.17619 0.14762 0.17143 0.15714 0.2 0.21905 0.18571 0.20952 0.21429 0.18571 0.21905 0.27143 0.17619 0.2 0.18095 0.1619 0.21429 0.12857 0.28095 0.16667 0.20476 0.1619 0.18571 0.14286 0.17143 0.15714 0.2 0.16667 0.21905 0.20476 0.14762 0.20476 0.2381 0.17143 0.2 0.20476 0.14286 0.11429 0.14762 0.15714 0.15238 0.1619 0.21905 0.19048 0.2 0.22381 0.12381 0.16667 0.22381 0.18571 0.17143 0.14762 0.29048 0.17619 0.17143 0.19524 0.20476 0.2381 0.17619 0.20952 0.39524 0.22857 0.2381 0.15714 0.18571 0.12857 0.17619 0.1619 0.13333 0.17143 0.23333 0.1619 0.17143 0.1381 0.21429 0.15238 0.1381 0.19524 0.14762 0.18571 0.14762 0.14286 0.18095 0.1619 0.14286 0.23333 0.18095 0.2 0.18095 0.18571 0.17143 0.18095 0.21429 0.20952 0.1619 0.1381 0.17619 0.17143 0.17619 0.2381 0.18095 0.16667 0.25238 0.16667 0.19524 0.23333 0.18571 0.15714 0.38095 0.23333 0.20952 0.24762 0.16667 0.15238 0.12857 0.20476 0.15714 0.19048 0.2 0.18571 0.12857 0.14762 0.17619 0.2 0.20952 0.18571 0.15714 0.2 0.19524 0.18571 0.20952 0.22857 0.20952 0.19524 0.20952 0.20476 0.19524 0.1381 0.18095 0.1381 0.14762 0.14286 0.27143 0.21429 0.15238 0.31429 0.18571 0.16667 0.18095 0.24286 0.17143 0.19524 0.21905 0.14762 0.22381 0.18571 0.1381 0.1619 0.20476 0.14762 0.1381 0.21429 0.19524 0.20476 0.15238 0.15238 0.18571 0.10476 0.12857 0.14762 0.19524 0.14762 0.20952 0.1619 0.18095 0.19048 0.20476 0.20476 0.22857 0.18095 0.23333 0.15238 0.1619 0.14762 0.15238 0.27143 0.1619 0.20476 0.14762 0.21905 0.1619 0.1619 0.14762 0.2 0.15238 0.22857 0.15714 0.1619 0.1381 0.19048 0.14286 0.2 0.13333 0.20952 0.22857 0.2 0.16667 0.15714 0.19048 0.15714 0.1619 0.1619 0.2 0.16667 0.2619 0.16667 0.32857 0.12381 0.18571 0.30476 0.17619 0.2 0.15238 0.20952 0.1381 0.18571 0.22381 0.20952 0.23333 0.21429 0.24286 0.16667 0.2381 0.20952 0.17619 0.24286 0.14286 0.18095 0.23333 0.15238 0.1619 0.22381 0.16667 0.17143 0.21429 0.19524 0.22857 0.17143 0.14286 0.17143 0.19524 0.1381 0.19048 0.15714 0.16667 0.17143 0.2 0.15714 0.3381 0.14286 0.16667 0.15238 0.17619 0.15238 0.16667 0.14286 0.18095 0.29048 0.15238 0.19524 0.18571 0.19524 0.18095 0.15714 0.15714 0.17143 0.17619 0.19048 0.22857 0.15714 0.16667 0.18571 0.19524 0.1619 0.1381 0.2381 0.19524 0.13333 0.22381 0.18571 0.1619 0.1381 0.18571 0.19048 0.20952 0.20952 0.2 0.2381 0.2 0.14762 0.15714 0.15714 0.16667 0.17143 0.15714 0.2 0.19524 0.18095 0.18095 0.23333 0.15238 0.1619 0.12381 0.2 0.19524 0.18095 0.19524 0.18095 0.16667 0.14762 0.19524 0.16667 0.16667 0.17143 0.22857 0.1619 0.18571 0.15714 0.22857 0.21429 0.1619 0.22381 0.15714 0.12381 0.18571 0.1381 0.19524 0.19524 0.1619 0.20476 0.15714 0.19524 0.15714 0.20476 0.19524 0.20476 0.20476 0.15714 0.17619 0.24286 0.19524 0.17619 0.19048 0.16667 0.35714 0.20476 0.16667 0.18095 0.23333 0.15238 0.1619 0.19524 0.20476 0.1619 0.14286 0.20476 0.1381 0.20476 0.15714 0.19048 0.22857 0.12381 0.18571 0.20476 0.21905 0.17143 0.23333 0.1619 0.1619 0.19048 0.18571 0.21429 0.18095 0.15238 0.12857 0.21905 0.22381 0.18571 0.25238 0.14286 0.1619 0.1619 0.2381 0.19048 0.37143 0.12381 0.1619 0.17619 0.20476 0.23333 0.095238 0.21905 0.2 0.14762 0.17143 0.16667 0.13333 0.20476 0.1619 0.2 0.1381 0.32381 0.19524 0.18095 0.17619 0.18571 0.21429 0.2 0.23333 0.28571 0.18571 0.21429 0.24286 0.20952 0.17619 0.17619 0.18571 0.2 0.17619 0.18095 0.2381 0.22857 0.19048 0.15714 0.18095 0.24286 0.14762 0.19048 0.15238 0.15238 0.17619 0.14286 0.19048 0.1619 0.15714 0.19524 0.24286 0.14286 0.2 0.1619 0.21429 0.21429 0.21905 0.17619 0.14762 0.17143 0.17619 0.15714 0.32857 0.21905 0.15238 0.20952 0.12857 0.19048 0.18095 0.14286 0.20952 0.4619 0.2 0.16667 0.19048 0.20476 0.22857 0.16667 0.19524 0.16667 0.15714 0.14762 0.2619 0.14286 0.17619 0.24762 0.12857 0.15238 0.14762 0.21429 0.12381 0.21429 0.19524 0.16667 0.18571 0.1619 0.21905 0.14762 0.15238 0.15714 0.20476 0.20476 0.16667 0.19048 0.15714 0.18095 0.12857 0.14762 0.18571 0.20476 0.14762 0.12857 0.13333 0.27619 0.20476 0.19524 0.1619 0.1619 0.18571 0.21429 0.17143 0.14286 0.18095 0.19048 0.2 0.18095 0.20952 0.1619 0.20952 0.16667 0.24286 0.17143 0.19524 0.18571 0.24286 0.14762 0.20952 0.17619 0.2 0.20952 0.19048 0.18095 0.19524 0.16667 0.24286 0.20476 0.17143 0.19048 0.21429 0.21429 0.2 0.21429 0.19524 0.11429 0.1619 0.18095 0.17619 0.19048 0.13333 0.18571 0.12381 0.21429 0.2 0.18095 0.19048 0.19048 0.22381 0.2 0.13333 0.18571 0.14762 0.15714 0.27143 0.14762 0.17619 0.21905 0.19524 0.24286 0.25714 0.17619 0.2381 0.19524 0.14762 0.2 0.16667 0.13333 0.15238 0.1619 0.20476 0.15714 0.20952 0.19048 0.2 0.15238 0.19048 0.26667 0.14762 0.15714 0.15238 0.16667 0.2 0.1619 0.16667 0.1619 0.17619 0.15714 0.21429 0.23333 0.1619 0.21429 0.15714 0.17619 0.1381 0.17619 0.18095 0.22857 0.1381 0.15238 0.17619 0.2 0.21905 0.21905 0.14762 0.31905 0.15238 0.21905 0.17619 0.15714 0.22857 0.18571 0.18571 0.14762 0.14286 0.16667 0.14286 0.19048 0.1381 0.14286 0.16667 0.15714 0.14286 0.15714 0.18571 0.16667 0.19048 0.23333 0.21429 0.1381 0.17619 0.19048 0.24286 0.18095 0.24762 0.17619 0.18571 0.15714 0.1381 0.19524 0.1619 0.17619 0.15714 0.22381 0.1619 0.18571 0.14286 0.25714 0.20476 0.19048 0.17143 0.19524 0.3381 0.19524 0.18095 0.21429 0.28095 0.2381 0.16667 0.17619 0.14286 0.18095 0.1619 0.12857 0.19048 0.17143 0.19048 0.14286 0.17143 0.14762 0.22381 0.17143 0.16667 0.17143 0.15238 0.14762 0.12857 0.19048 0.17143 0.17619 0.20476 0.19048 0.19524 0.17143 0.19048 0.18571 0.24762 0.12381 0.19524 0.1619 0.14286 0.1619 0.18571 0.14762 0.18095 0.20476 0.21905 0.13333 0.15714 0.1381 0.11905 0.14286 0.16667 0.2 0.16667 0.15238 0.2 0.17143 0.22381 0.15714 0.18095 0.29048 0.14286 0.2 0.26667 0.18571 0.22857 0.18571 0.22857 0.1619 0.17619 0.22857 0.2 0.20476 0.17143 0.22857 0.21905 0.15238 0.20952 0.18571 0.15238 0.1619 0.2381 0.21905 0.23333 0.17143 0.34286 0.23333 0.14762 0.17619 0.15238 0.19524 0.23333 0.19524 0.17143 0.12857 0.18095 0.17619 0.14286 0.19524 0.1619 0.2 0.20476 0.18095 0.18571 0.31429 0.15714 0.18095 0.17143 0.1619 0.18095 0.13333 0.17619 0.21429 0.17143 0.17619 0.15238 0.15238 0.15238 0.14286 0.16667 0.20952 0.14762 0.11905 0.23333 0.24286 0.23333 0.19524 0.17619 0.15714 0.21905 0.19524 0.18095 0.19048 0.1619 0.16667 0.20952 0.13333 0.21429 0.20952 0.24286 0.17619 0.19524 0.18095 0.17619 0.33333 0.057143 0.028571 0.042857 0.052381 0.028571 0.16667 0.16667 0.02381 0.038095 0.042857 0.042857 0.033333 0.042857 0.028571 0.033333 0.052381 0.042857 0.042857 0.1381 0.042857 0.028571 0.028571 0.071429 0.057143 0.052381 0.17619 0.038095 0.038095 0.17143 0.20476 0.052381 0.071429 0.042857 0.033333 0.057143 0.090476 0.033333 0.038095 0.02381 0.033333 0.038095 0.052381 0.052381 0.038095 0.038095 0.028571 0.052381 0.033333 0.033333 0.052381 0.052381 0.042857 0.028571 0.033333 0.038095 0.047619 0.052381 0.042857 0.052381 0.038095 0.1619 0.038095 0.061905 0.052381 0.17143 0.057143 0.038095 0.038095 0.028571 0.038095 0.02381 0.033333 0.052381 0.047619 0.15238 0.033333 0.042857 0.057143 0.028571 0.028571 0.042857 0.057143 0.042857 0.033333 0.028571 0.033333 0.047619 0.042857 0.02381 0.066667 0.057143 0.038095 0.15238 0.071429 0.19048 0.02381 0.033333 0.1381 0.033333 0.038095 0.042857 0.038095 0.02381 0.038095 0.057143 0.042857 0.047619 0.16667 0.028571 0.042857 0.052381 0.080952 0.038095 0.042857 0.052381 0.042857 0.042857 0.033333 0.042857 0.033333 0.071429 0.057143 0.042857 0.033333 0.057143 0.033333 0.042857 0.061905 0.042857 0.033333 0.052381 0.042857 0.071429 0.033333 0.028571 0.028571 0.052381 0.033333 0.042857 0.038095 0.18095 0.14762 0.033333 0.061905 0.033333 0.038095 0.028571 0.047619 0.033333 0.028571 0.038095 0.033333 0.052381 0.071429 0.061905 0.047619 0.028571 0.061905 0.057143 0.052381 0.033333 0.038095 0.057143 0.052381 0.042857 0.02381 0.033333 0.052381 0.038095 0.02381 0.052381 0.02381 0.052381 0.02381 0.042857 0.038095 0.038095 0.042857 0.042857 0.038095 0.14286 0.038095 0.066667 0.14286 0.052381 0.033333 0.17619 0.071429 0.038095 0.038095 0.15238 0.071429 0.02381 0.15238 0.042857 0.033333 0.057143 0.052381 0.057143 0.052381 0.02381 0.038095 0.038095 0.052381 0.02381 0.047619 0.052381 0.033333 0.071429 0.047619 0.22857 0.14762 0.12857 0.042857 0.033333 0.052381 0.066667 0.052381 0.033333 0.14762 0.047619 0.02381 0.071429 0.15238 0.038095 0.057143 0.038095 0.15714 0.052381 0.033333 0.047619 0.033333 0.038095 0.028571 0.02381 0.038095 0.033333 0.028571 0.038095 0.10952 0.033333 0.028571 0.11905 0.1381 0.047619 0.038095 0.14762 0.057143 0.19524 0.038095 0.052381 0.15714 0.042857 0.11905 0.071429 0.02381 0.038095 0.052381 0.052381 0.052381 0.02381 0.052381 0.052381 0.15714 0.19524 0.17619 0.22381 0.15714 0.14762 0.21429 0.21905 0.2381 0.24286 0.18571 0.11429 0.1381 0.12381 0.15238 0.15714 0.39048 0.27143 0.12381 0.19048 0.21905 0.18571 0.14762 0.14286 0.11429 0.19048 0.17619 0.11905 0.12381 0.1619 0.17619 0.1619 0.15238 0.18095 0.21429 0.24762 0.1619 0.12381 0.10952 0.16667 0.028571 0.22381 0.17143 0.2 0.15238 0.17143 0.16667 0.18095 0.22381 0.16667 0.16667 0.1619 0.10476 0.17619 0.057143 0.19048 0.15714 0.14762 0.14762 0.22857 0.21905 0.14286 0.16667 0.14762 0.14762 0.15238 0.14762 0.14286 0.14762 0.071429 0.16667 0.2 0.17143 0.18571 0.19524 0.2381 0.2381 0.18095 0.13333 0.1619 0.22381 0.14762 0.21905 0.25238 0.18571 0.16667 0.21429 0.19524 0.18095 0.1619 0.19048 0.18571 0.14762 0.20476 0.15714 0.17619 0.15714 0.1619 0.1619 0.20952 0.12381 0.23333 0.11429 0.16667 0.17619 0.16667 0.18095 0.14762 0.16667 0.13333 0.20952 0.19524 0.2 0.1619 0.15714 0.2 0.15714 0.22381 0.20952 0.21429 0.19048 0.12381 0.17143 0.15238 0.18095 0.15238 0.14286 0.17619 0.24286 0.18571 0.17619 0.18095 0.19524 0.1619 0.1619 0.17143 0.28571 0.15714 0.25238 0.20476 0.11905 0.1619 0.15714 0.19048 0.17143 0.21905 0.12381 0.14286 0.1619 0.14762 0.17619 0.18571 0.16667 0.14762 0.20476 0.1381 0.16667 0.17143 0.17143 0.2 0.17143 0.37143 0.1381 0.17143 0.21905 0.15714 0.1619 0.2381 0.15714 0.19524 0.13333 0.1381 0.18571 0.14762 0.18095 0.19048 0.22381 0.16667 0.16667 0.15714 0.1619 0.17143 0.19524 0.16667 0.1619 0.14286 0.20952 0.21429 0.20476 0.20476 0.19048 0.1619 0.20952 0.19524 0.18571 0.15714 0.21905 0.19048 0.21429 0.21429 0.18571 0.1381 0.27143 0.20476 0.21905 0.14762 0.19048 0.18571 0.1381 0.2381 0.14286 0.18571 0.15714 0.11905 0.2 0.12381 0.21905 0.16667 0.17619 0.2 0.14286 0.1381 0.20476 0.14762 0.14286 0.21429 0.21429 0.2 0.19524 0.19048 0.19524 0.15238 0.1619 0.24286 0.17143 0.18095 0.21429 0.17619 0.1 0.20952 0.1381 0.1619 0.19524 0.11905 0.14762 0.16667 0.17619 0.20476 0.13333
0.028571 0.17143 0.13333 0.14762 0.15714 0.1619 0.10952 0.33333 0.32857 0.51429 0.3619 0.29048 0.68095 0.11905 0.13333 0.18571 0.10952 0.090476 0.11905 0.085714 0.14286 0.1381 0.17143 0.24762 0.32381 0.10952 0.19048 0.1 0.10952 0.14286 0.15238 0.14286 0.15238 0.1619 0.11429 0.1381 0.19048 0.17619 0.15238 0.11905 0.12857 0.1381 0.11905 0.18095 0.11429 0.15238 0.07619 0.11429 0.13333 0.11905 0.15238 0.15238 0.19524 0.15238 0.10476 0.12857 0.1619 0.12381 0.13333 0.12857 0.15238 0.15714 0.15238 0.18095 0.15714 0.11429 0.10476 0.1619 0.14286 0.21905 0.13333 0.11429 0.15714 0.14762 0.1 0.12857 0.1381 0.15238 0.1381 0.17619 0.12857 0.14286 0.12857 0.14762 0.12857 0.13333 0.11905 0.10476 0.15238 0.10476 0.1381 0.10476 0.24286 0.17619 0.11429 0.15238 0.1381 0.1381 0.15714 0.10476 0.14762 0.18095 0.1 0.15238 0.15238 0.12857 0.12857 0.15714 0.15238 0.21429 0.11905 0.31429 0.19524 0.1381 0.15238 0.1619 0.15238 0.095238 0.15714 0.11905 0.11905 0.17619 0.14762 0.1619 0.15238 0.1381 0.21905 0.14762 0.14762 0.1619 0.1619 0.1381 0.11905 0.15238 0.11429 0.12381 0.10476 0.10952 0.14762 0.20476 0.14762 0.13333 0.1381 0.1 0.13333 0.10476 0.13333 0.14286 0.14762 0.13333 0.2 0.1 0.16667 0.10952 0.2381 0.15714 0.19524 0.12381 0.14286 0.19048 0.19048 0.14286 0.12381 0.11905 0.10952 0.12857 0.12381 0.14762 0.12857 0.17143 0.11429 0.16667 0.15238 0.14286 0.15714 0.13333 0.13333 0.18095 0.13333 0.1381 0.11429 0.10952 0.1381 0.12381 0.17143 0.21905 0.17143 0.14286 0.10476 0.14286 0.066667 0.15238 0.14762 0.11905 0.11905 0.24762 0.1619 0.19524 0.16667 0.15714 0.20476 0.1619 0.36667 0.15714 0.1619 0.1619 0.20476 0.1619 0.13333 0.11429 0.13333 0.095238 0.20952 0.28095 0.11905 0.10476 0.080952 0.10952 0.11905 0.085714 0.15714 0.11429 0.16667 0.071429 0.15238 0.15714 0.16667 0.17143 0.12381 0.1 0.21905 0.11905 0.14762 0.12857 0.14286 0.10952 0.15714 0.19048 0.4 0.12381 0.20476 0.12381 0.15714 0.1619 0.10476 0.14762 0.095238 0.11429 0.11429 0.12857 0.061905 0.11905 0.17143 0.080952 0.12857 0.1381 0.14762 0.10952 0.19524 0.15714 0.11905 0.11905 0.31429 0.1619 0.2 0.14762 0.13333 0.12381 0.15238 0.14286 0.10952 0.12857 0.12381 0.14762 0.14762 0.15714 0.17143 0.17619 0.15714 0.1381 0.12857 0.12381 0.11905 0.10476 0.11429 0.1619 0.17619 0.14286 0.1381 0.11429 0.12857 0.1381 0.11905 0.095238 0.15238 0.17619 0.16667 0.12857 0.14286 0.1381 0.10952 0.17619 0.17143 0.13333 0.2 0.15714 0.1619 0.1619 0.13333 0.18095 0.1381 0.14762 0.1381 0.1 0.071429 0.1619 0.10476 0.28571 0.17143 0.16667 0.1381 0.090476 0.15238 0.1381 0.1381 0.13333 0.13333 0.17143 0.11905 0.10476 0.11905 0.1619 0.15714 0.14286 0.095238 0.12857 0.15238 0.1381 0.17619 0.14762 0.1381 0.19524 0.11905 0.14286 0.16667 0.17619 0.22381 0.15238 0.16667 0.15714 0.1619 0.1619 0.14762 0.095238 0.15238 0.11429 0.12381 0.18571 0.28095 0.10952 0.11429 0.11905 0.10476 0.20476 0.15238 0.31429 0.12381 0.13333 0.20476 0.16667 0.095238 0.20952 0.14762 0.15238 0.1381 0.14762 0.10952 0.20476 0.12381 0.14762 0.10476 0.18095 0.10952 0.11429 0.14286 0.10952 0.11905 0.10952 0.2381 0.36667 0.1381 0.10952 0.33333 0.17143 0.15238 0.080952 0.14286 0.12381 0.10476 0.11905 0.19524 0.19524 0.11905 0.1381 0.14286 0.14762 0.13333 0.18095 0.12857 0.10476 0.14286 0.19048 0.12381 0.19048 0.17143 0.14286 0.17143 0.16667 0.15714 0.16667 0.1381 0.090476 0.1 0.13333 0.29524 0.14286 0.10476 0.10952 0.16667 0.10952 0.11905 0.15238 0.12857 0.16667 0.15238 0.31905 0.13333 0.12381 0.10476 0.13333 0.11905 0.18571 0.14762 0.16667 0.15238 0.12381 0.14286 0.1381 0.12381 0.15714 0.17143 0.28095 0.12381 0.1381 0.15714 0.10476 0.15714 0.11429 0.14286 0.20952 0.18095 0.11905 0.1381 0.16667 0.34762 0.29524 0.13333 0.095238 0.19524 0.10476 0.17619 0.25238 0.11905 0.25238 0.11905 0.16667 0.15238 0.1619 0.11905 0.1381 0.16667 0.10952 0.13333 0.29524 0.12857 0.19048 0.066667 0.16667 0.19048 0.12381 0.10476 0.15714 0.1 0.16667 0.14286 0.15238 0.12381 0.12857 0.17619 0.14762 0.1619 0.14286 0.3381 0.15714 0.13333 0.1381 0.1619 0.12381 0.15714 0.1619 0.14762 0.24286 0.18095 0.19048 0.17619 0.27619 0.15714 0.11429 0.14762 0.15238 0.1381 0.1619 0.15714 0.14286 0.10476 0.17143 0.12381 0.15714 0.15238 0.10952 0.15238 0.14286 0.15714 0.17143 0.19048 0.15714 0.2 0.1381 0.16667 0.15714 0.1619 0.12857 0.1619 0.052381 0.12857 0.10476 0.11905 0.11429 0.12857 0.17619 0.13333 0.090476 0.15714 0.17143 0.15714 0.12857 0.17143 0.14762 0.11429 0.13333 0.13333 0.14762 0.1 0.085714 0.12857 0.17143 0.19524 0.12857 0.17143 0.1381 0.13333 0.13333 0.17619 0.10952 0.18571 0.16667 0.16667 0.1619 0.12857 0.18095 0.14762 0.20476 0.17619 0.18571 0.11905 0.095238 0.18571 0.16667 0.18095 0.17619 0.17619 0.1619 0.21429 0.20476 0.11429 0.15238 0.16667 0.16667 0.11429 0.15714 0.10952 0.14286 0.15238 0.10952 0.14762 0.12381 0.12857 0.23333 0.11905 0.3381 0.12857 0.10476 0.11429 0.11429 0.22857 0.14762 0.15714 0.19048 0.19048 0.14286 0.17619 0.17619 0.15238 0.095238 0.15238 0.13333 0.10952 0.15714 0.11429 0.10952 0.19524 0.12857 0.1381 0.12381 0.14286 0.1 0.20476 0.14762 0.11429 0.11905 0.1381 0.13333 0.11905 0.11429 0.1619 0.1619 0.090476 0.14762 0.12381 0.32381 0.13333 0.10476 0.34762 0.1381 0.1381 0.20476 0.11905 0.11429 0.13333 0.12857 0.15714 0.19524 0.15714 0.11905 0.15714 0.12857 0.10476 0.17143 0.15714 0.10476 0.1619 0.1619 0.15238 0.14286 0.11429 0.14286 0.15238 0.11429 0.1619 0.14286 0.1619 0.15714 0.14286 0.1 0.17143 0.17143 0.13333 0.12857 0.18095 0.090476 0.15238 0.15238 0.1619 0.14286 0.24762 0.17619 0.1619 0.17143 0.19524 0.11905 0.14762 0.13333 0.1 0.12857 0.17619 0.14286 0.1619 0.1 0.12381 0.13333 0.20476 0.20952 0.1619 0.10952 0.13333 0.1619 0.11429 0.14286 0.10476 0.18571 0.11905 0.17143 0.11905 0.19524 0.10952 0.21429 0.15714 0.18095 0.13333 0.1381 0.13333 0.19048 0.1619 0.1381 0.16667 0.15238 0.11429 0.11905 0.13333 0.10476 0.10476 0.12381 0.14762 0.12857 0.15714 0.19048 0.29048 0.34762 0.32381 0.12381 0.11905 0.066667 0.11905 0.13333 0.11905 0.1381 0.10952 0.17143 0.15714 0.24286 0.14286 0.14762 0.1619 0.12381 0.20952 0.17143 0.16667 0.07619 0.15714 0.12381 0.15238 0.13333 0.15238 0.14762 0.10952 0.13333 0.20476 0.11429 0.12857 0.22857 0.13333 0.13333 0.20476 0.14762 0.1 0.1619 0.20952 0.17619 0.15714 0.12381 0.11905 0.14762 0.15238 0.18095 0.15714 0.20952 0.14286 0.11429 0.15714 0.15238 0.19048 0.15714 0.1381 0.22381 0.13333 0.13333 0.1381 0.15714 0.24762 0.16667 0.13333 0.13333 0.18571 0.11905 0.1381 0.12381 0.11905 0.11905 0.1619 0.15238 0.1381 0.23333 0.12381 0.11429 0.14286 0.10476 0.1381 0.1381 0.085714 0.12857 0.18095 0.19048 0.18095 0.15238 0.14286 0.15238 0.11429 0.1381 0.12381 0.1381 0.1 0.13333 0.19048 0.1619 0.2 0.2381 0.11905 0.12381 0.18571 0.1619 0.17143 0.19048 0.20476 0.16667 0.21905 0.1 0.13333 0.18571 0.057143 0.21905 0.12381 0.11429 0.14286 0.1381 0.11905 0.19048 0.17619 0.15714 0.12381 0.17143 0.12857 0.13333 0.10952 0.11905 0.15238 0.14286 0.095238 0.10952 0.13333 0.1 0.14286 0.1619 0.13333 0.12857 0.14762 0.15238 0.12381 0.25238 0.19048 0.1381 0.15238 0.10476 0.10476 0.13333 0.14286 0.18571 0.18095 0.21905 0.11905 0.18095 0.28571 0.18571 0.1381 0.17143 0.20952 0.11429 0.12857 0.11905 0.13333 0.1 0.090476 0.14286 0.12381 0.15238 0.11905 0.17619 0.1 0.10952 0.11905 0.13333 0.12381 0.15238 0.18571 0.17143 0.14762 0.15238 0.19524 0.1 0.16667 0.15714 0.1381 0.20476 0.14762 0.11429 0.15714 0.1381 0.18095 0.23333 0.15238 0.15714 0.13333 0.20476 0.15714 0.12857 0.21429 0.16667 0.25238 0.1619 0.14762 0.18095 0.15714 0.10476 0.11429 0.14762 0.15238 0.14762 0.17143 0.1619 0.1381 0.17143 0.15714 0.10952 0.17619 0.13333 0.16667 0.1381 0.11429 0.095238 0.11429 0.14286 0.11905 0.1381 0.12857 0.13333 0.14286 0.13333 0.14286 0.17143 0.15714 0.13333 0.1 0.22857 0.19524 0.15714 0.11429 0.20476 0.1619 0.18095 0.1619 0.10476 0.2 0.18095 0.12857 0.1381 0.14762 0.15714 0.19048 0.18095 0.19048 0.11905 0.15238 0.17619 0.090476 0.15238 0.24286 0.12857 0.17143 0.15714 0.1 0.12857 0.10952 0.1619 0.15714 0.11905 0.095238 0.18571 0.14762 0.1619 0.13333 0.13333 0.11905 0.29048 0.34762 0.10476 0.12381 0.16667 0.18571 0.17619 0.10476 0.14286 0.11905 0.14762 0.13333 0.11905 0.13333 0.1619 0.13333 0.15714 0.14762 0.12857 0.10952 0.12857 0.19048 0.1381 0.14286 0.17143 0.12381 0.12381 0.1 0.21905 0.19524 0.12857 0.11905 0.15238 0.090476 0.11429 0.18095 0.17143 0.20952 0.1619 0.10952 0.12381 0.15714 0.15714 0.15714 0.17619 0.16667 0.14286 0.13333 0.12381 0.15238 0.1619 0.15714 0.15238 0.12857 0.1619 0.16667 0.16667 0.15238 0.10952 0.19524 0.16667 0.066667 0.11905 0.13333 0.1381 0.17143 0.19048 0.21429 0.19524 0.22857 0.19048 0.17143 0.15714 0.17619 0.11905 0.19048 0.20476 0.18571 0.15714 0.13333 0.17619 0.11429 0.11429 0.15238 0.21905 0.15238 0.16667 0.15714 0.24286 0.095238 0.13333 0.18095 0.13333 0.26667 0.19524 0.12857 0.12857 0.1 0.15714 0.10476 0.11905 0.14286 0.18095 0.15238 0.15238 0.32857 0.17143 0.1 0.1381 0.23333 0.1619 0.12381 0.14762 0.11429 0.18095 0.12381 0.24286 0.16667 0.18095 0.25714 0.14286 0.12381 0.13333 0.12381 0.11429 0.22381 0.14286 0.16667 0.15238 0.15238 0.20952 0.3 0.019048 0.17143 0.1381 0.12857 0.11429 0.14762 0.13333 0.16667 0.1619 0.19524 0.16667 0.11905 0.14286 0.10476 0.14286 0.14762 0.14286 0.23333 0.1381 0.1381 0.17619 0.20952 0.071429 0.13333 0.12857 0.095238 0.12857 0.12857 0.11905 0.16667 0.15714 0.14286 0.12381 0.15714 0.19048 0.17143 0.1381 0.20952 0.1619 0.10476 0.12381 0.18571 0.1381 0.10952 0.20952 0.10952 0.10476 0.19524 0.12857 0.22381 0.14286 0.16667 0.18571 0.10952 0.19048 0.1619 0.085714 0.14762 0.25238 0.12857 0.17143 0.2381 0.13333 0.10952 0.019048 0.11905 0.14286 0.1619 0.1619 0.11429 0.019048 0.019048 0.20952 0.095238 0.18095 0.14762 0.1381 0.11905 0.12381 0.12857 0.12857 0.15714 0.18571 0.13333 0.12381 0.1381 0.12381 0.15714 0.14286 0.13333 0.12857 0.16667 0.1619 0.12857 0.16667 0.1619 0.15714 0.12857 0.095238 0.15238 0.1381 0.19048 0.12381 0.10476 0.19048 0.10952 0.12381 0.14762 0.1381 0.1381 0.17143 0.1381 0.1619 0.18571 0.15238 0.14762 0.15714 0.07619 0.15238 0.1619 0.18571 0.1619 0.14286 0.18571 0.019048 0.085714 0.19048 0.13333 0.2 0.30952 0.28095 0.17619 0.19048 0.12857 0.1381 0.20952 0.10476 0.13333 0.1381 0.15238 0.17143 0.10952 0.24762 0.22381 0.11429 0.10952 0.1619 0.10952 0.1619 0.17143 0.20476 0.14286 0.24762 0.17619 0.11905 0.10476 0.095238 0.095238 0.12857 0.10476 0.12381 0.17619 0.17619 0.12381 0.15714 0.14286 0.19524 0.11429 0.19524 0.11905 0.11905 0.15714 0.1381 0.13333 0.13333 0.16667 0.12381 0.11905 0.1381 0.15238 0.14286 0.17619 0.1381 0.15238 0.10476 0.11429 0.19048 0.13333 0.10476 0.10476 0.14286 0.15238 0.14286 0.2 0.11905 0.2 0.1381 0.11905 0.10476 0.14762 0.1 0.18095 0.13333 0.11429 0.12857 0.14762 0.17619 0.16667 0.12381 0.1619 0.13333 0.12381 0.14286 0.14286 0.10952 0.16667 0.17143 0.20952 0.2 0.14762 0.1381 0.11905 0.21905 0.11905 0.12857 0.10476 0.13333 0.14286 0.12381 0.2 0.1381 0.15714 0.10952 0.20952 0.14762 0.1619 0.12381 0.14762 0.18095 0.17619 0.15714 0.19524 0.18571 0.10476 0.15714 0.13333 0.14286 0.1619 0.12381 0.20476 0.12857 0.16667 0.1381 0.11905 0.18095 0.11905 0.12857 0.15714 0.19524 0.095238 0.19048 0.12857 0.14286 0.22857 0.12381 0.1381 0.17619 0.11905 0.10952 0.13333 0.23333 0.11429 0.29524 0.095238 0.12857 0.13333 0.15238 0.25238 0.033333 0.18095 0.1619 0.12381 0.1381 0.12381 0.052381 0.17143 0.21429 0.21429 0.10952 0.16667 0.1 0.12381 0.14286 0.15714 0.17143 0.10476 0.19048 0.1619 0.14762 0.23333 0.10952 0.17619 0.15714 0.15714 0.18095 0.14762 0.10476 0.12857 0.11905 0.18095 0.13333 0.16667 0.14762 0.29524 0.12857 0.1381 0.15238 0.2 0.15714 0.18095 0.15714 0.1381 0.11905 0.15714 0.24762 0.10952 0.18095 0.11905 0.10476 0.15714 0.19524 0.13333 0.15238 0.17619 0.1381 0.14762 0.2 0.18571 0.13333 0.15238 0.15238 0.19048 0.15238 0.12381 0.20952 0.17143 0.19048 0.15714 0.18571 0.11429 0.16667 0.20476 0.1619 0.13333 0.20952 0.17619 0.12857 0.1381 0.13333 0.1381 0.17143 0.1619 0.1381 0.1 0.11905 0.14286 0.14762 0.1381 0.11429 0.10952 0.12381 0.19048 0.14762 0.14762 0.15714 0.18571 0.21429 0.1381 0.12381 0.15238 0.15714 0.1 0.14762 0.29524 0.23333 0.18095 0.15714 0.15714 0.12857 0.11429 0.21905 0.20952 0.19524 0.14286 0.1619 0.14286 0.17143 0.14762 0.1381 0.11429 0.39048 0.1619 0.20476 0.13333 0.25714 0.042857 0.1381 0.1381 0.12381 0.1381 0.11905 0.12381 0.21905 0.18571 0.18095 0.14762 0.14762 0.22381 0.12381 0.13333 0.12381 0.12381 0.15238 0.1381 0.16667 0.20952 0.11429 0.15238 0.090476 0.12381 0.13333 0.13333 0.16667 0.10476 0.10476 0.1619 0.19048 0.13333 0.14762 0.1381 0.11905 0.18095 0.15238 0.13333 0.019048 0.019048 0.019048 0.019048 0.019048 0.019048 0.019048 0.019048 0.019048 0.019048 0.019048 0.019048 0.019048 0.019048 0.07619 0.019048 0.2 0.019048 0.019048 0.019048 0.019048 0.019048 0.019048 0.019048 0.019048 0.019048 0.019048 0.019048 0.019048 0.1619 0.13333 0.1381 0.16667 0.10952 0.019048 0.019048 0.019048 0.019048 0.019048 0.019048 0.019048 0.019048 0.019048 0.019048 0.019048 0.019048 0.019048 0.019048 0.019048 0.019048 0.019048 0.019048 0.019048 0.019048 0.019048 0.019048 0.18095 0.019048 0.019048 0.019048 0.14286 0.019048 0.019048 0.019048 0.019048 0.019048 0.019048 0.019048 0.019048 0.095238 0.12381 0.019048 0.019048 0.019048 0.019048 0.019048 0.18095 0.019048 0.019048 0.066667 0.019048 0.019048 0.019048 0.019048 0.10476 0.019048 0.019048 0.019048 0.12857 0.019048 0.019048 0.019048 0.019048 0.019048 0.019048 0.019048 0.019048 0.019048 0.019048 0.019048 0.019048 0.019048 0.019048 0.019048 0.019048 0.019048 0.16667 0.019048 0.019048 0.019048 0.019048 0.019048 0.019048 0.11905 0.019048 0.019048 0.019048 0.019048 0.15238 0.019048 0.019048 0.019048 0.13333 0.019048 0.019048 0.019048 0.019048 0.019048 0.019048 0.019048 0.019048 0.019048 0.14762 0.019048 0.019048 0.10952 0.019048 0.052381 0.019048 0.019048 0.019048 0.019048 0.019048 0.019048 0.019048 0.019048 0.17143 0.019048 0.019048 0.16667 0.019048 0.019048 0.019048 0.019048 0.019048 0.019048 0.019048 0.019048 0.019048 0.019048 0.019048 0.019048 0.14762 0.019048 0.019048 0.019048 0.019048 0.019048 0.019048 0.019048 0.019048 0.019048 0.019048 0.019048 0.052381 0.019048 0.019048 0.019048 0.019048 0.019048 0.019048 0.019048 0.019048 0.019048 0.019048 0.11905 0.019048 0.019048 0.019048 0.019048 0.019048 0.019048 0.019048 0.15714 0.14286 0.019048 0.019048 0.019048 0.019048 0.095238 0.019048 0.019048 0.019048 0.019048 0.019048 0.019048 0.066667 0.090476 0.019048 0.14286 0.13333 0.18571 0.18571 0.1619 0.19048 0.12857 0.14286 0.15238 0.12857 0.12857 0.10476 0.2 0.16667 0.1381 0.22857 0.11905 0.10476 0.12857 0.16667 0.17619 0.15238 0.15714 0.12381 0.15238 0.13333 0.12381 0.2 0.14762 0.14286 0.17143 0.10476 0.15714 0.14762 0.1 0.1381 0.14762 0.1619 0.10952 0.13333 0.18095 0.19048 0.12857 0.18571 0.12857 0.1381 0.27619 0.13333 0.16667 0.11905 0.15238 0.17619 0.11905 0.21905 0.13333 0.11905 0.15238 0.15714 0.19048 0.10952 0.15238 0.12857 0.18571 0.15238 0.36667 0.19524 0.17619 0.10476 0.18095 0.12857 0.12857 0.16667 0.14286 0.20952 0.17143 0.12381 0.15714 0.15714 0.15238 0.13333 0.12857 0.11429 0.12857 0.13333 0.15714 0.12857 0.18095 0.19048 0.13333 0.15714 0.16667 0.17619 0.10952 0.14286 0.11429 0.17143 0.14286 0.20476 0.17619 0.14286 0.15238 0.14286 0.1381 0.1381 0.1381 0.11905 0.18571 0.14762 0.15714 0.19524 0.15238 0.19048 0.17143 0.10952 0.14286 0.14286 0.15238 0.13333 0.1381 0.18095 0.10476 0.14286 0.18095 0.1381 0.14762 0.11429 0.12857 0.15238 0.16667 0.20952 0.16667 0.095238 0.11905 0.12857 0.16667 0.14286 0.17619 0.15714 0.11905 0.14286 0.12857 0.22857 0.2 0.18571 0.17619 0.14286 0.12857 0.15238 0.25714 0.15714 0.1381 0.1381 0.16667 0.15714 0.11905 0.19048 0.12381 0.2619 0.14762 0.14762 0.15714 0.13333 0.19048 0.15238 0.16667 0.19048 0.15238 0.1619 0.25238 0.1 0.1381 0.25238 0.12857 0.15714 0.13333 0.11429 0.13333 0.22381 0.17619 0.20952 0.13333 0.11905 0.10476 0.17619 0.15238 0.13333 0.1381 0.20952 0.12381 0.11905 0.17143 0.1619 0.11905 0.14762 0.14286 0.1619 0.14286 0.17619 0.19524 0.17619 0.20476 0.15238 0.13333 0.1381 0.19524 0.17143 0.18095 0.18095 0.16667 0.25714 0.12857 0.12381 0.1619 0.14286 0.1381 0.11905 0.22381 0.12857 0.1381 0.37619 0.18571 0.10476 0.19524 0.12857 0.10476 0.1381 0.12381 0.15714 0.22381 0.12857 0.1381 0.16667 0.12857 0.13333 0.14762 0.16667 0.1 0.16667 0.15238 0.1381 0.1381 0.14762 0.20952 0.2 0.12857 0.14286 0.1381 0.17619 0.17619 0.1381 0.12857 0.22381 0.15714 0.12857 0.19524 0.16667 0.17143 0.14286 0.11905 0.16667 0.14762 0.15238 0.14762 0.17619 0.1619 0.14762 0.12381 0.19048 0.14286 0.10952 0.10952 0.10476 0.11905 0.1381 0.10952 0.18095 0.11429 0.11905 0.11429 0.15714 0.13333 0.17619 0.10952 0.19048 0.22857 0.11429 0.15238 0.12857 0.14762 0.1619 0.12857 0.15714 0.20476 0.17143 0.22857 0.14762 0.13333 0.17143 0.2 0.21429 0.13333 0.22857 0.17619 0.12857 0.14762 0.14286 0.13333 0.14286 0.14286 0.13333 0.11905 0.13333 0.17619 0.1381 0.16667 0.18095 0.15238 0.24762 0.13333 0.12857 0.13333 0.23333 0.10476 0.14286 0.15238 0.1619 0.15714 0.3381 0.16667 0.17619 0.12857 0.26667 0.2 0.16667 0.095238 0.14286 0.1619 0.1 0.11429 0.16667 0.1619 0.17143 0.11429 0.15238 0.1381 0.19048 0.11429 0.18571 0.12857 0.15714 0.20476 0.17143 0.12381 0.12857 0.21905 0.11905 0.12857 0.14286 0.13333 0.14762 0.12857 0.19048 0.15238 0.1619 0.12857 0.14762 0.16667 0.14762 0.12857 0.3619 0.14762 0.17143 0.19048 0.13333 0.1381 0.10476 0.17619 0.15238 0.22857 0.13333 0.18571 0.11905 0.14286 0.14762 0.11905 0.18571 0.14762 0.18095 0.14762 0.12857 0.17143 0.18571 0.1381 0.13333 0.17619 0.14762 0.1381 0.1381 0.15714 0.14286 0.14762 0.17143 0.14286 0.12857 0.15714 0.14762 0.16667 0.12381 0.12857 0.1 0.1 0.14286 0.17143 0.11905 0.20952 0.12857 0.14762 0.15714 0.14762 0.12857 0.15714 0.20476 0.17143 0.1 0.16667 0.11905 0.15714 0.11429 0.1381 0.10952 0.11905 0.16667 0.18095 0.1381 0.24286 0.14286 0.18095 0.12381 0.15714 0.14286 0.10952 0.22381 0.12857 0.1381 0.15714 0.16667 0.1619 0.17143 0.16667 0.17143 0.12857 0.14762 0.1619 0.15238 0.15714 0.19048 0.1619 0.14762 0.1381 0.18095 0.12381 0.17619 0.10952 0.14762 0.1381 0.29048 0.1381 0.19524 0.12857 0.15714 0.20476 0.17143 0.18095 0.1619 0.13333 0.1 0.2 0.17619 0.19048 0.15238 0.14286 0.1 0.17619 0.14286 0.10476 0.1381 0.17143 0.12381 0.14762 0.18095 0.17143 0.16667 0.11429 0.19524 0.11905 0.18571 0.10476 0.14762 0.15238 0.12381 0.12381 0.1381 0.14286 0.12381 0.10476 0.28095 0.21905 0.17143 0.12381 0.14286 0.17143 0.071429 0.15238 0.18095 0.18095 0.14762 0.11905 0.17143 0.17619 0.1 0.1619 0.1619 0.24762 0.21429 0.12381 0.17143 0.15238 0.1381 0.15714 0.1 0.41429 0.19048 0.11905 0.12381 0.14762 0.19524 0.11429 0.1619 0.10476 0.11429 0.11905 0.11905 0.16667 0.11905 0.19524 0.21905 0.12857 0.15714 0.15714 0.1381 0.12381 0.19524 0.16667 0.10952 0.21429 0.12381 0.1619 0.15714 0.1619 0.15238 0.1619 0.18095 0.14762 0.15714 0.18095 0.16667 0.14286 0.15238 0.14762 0.28571 0.14762 0.16667 0.18571 0.14762 0.11429 0.16667 0.10476 0.12857 0.3381 0.1381 0.14762 0.15238 0.090476 0.10952 0.1381 0.12381 0.12381 0.11429 0.11429 0.15238 0.10952 0.18571 0.14286 0.13333 0.13333 0.14286 0.1381 0.11905 0.24286 0.13333 0.2 0.17143 0.14762 0.19048 0.11429 0.19524 0.14286 0.15714 0.14762 0.14286 0.14286 0.2 0.12381 0.11905 0.10952 0.14286 0.15238 0.15238 0.13333 0.19524 0.12381 0.12857 0.17619 0.16667 0.1 0.12381 0.15238 0.17143 0.12857 0.1381 0.12381 0.19048 0.14762 0.14286 0.1 0.15238 0.17619 0.15238 0.14762 0.12381 0.15238 0.13333 0.13333 0.11905 0.14286 0.1 0.1381 0.25238 0.20952 0.15238 0.14286 0.12381 0.19048 0.1619 0.19524 0.17143 0.17143 0.17143 0.1619 0.15238 0.17143 0.19048 0.1381 0.12381 0.12857 0.12857 0.18095 0.12381 0.18571 0.12857 0.14762 0.1381 0.11429 0.1619 0.11429 0.15238 0.17143 0.15238 0.10952 0.10952 0.20476 0.12381 0.18571 0.12381 0.11905 0.12857 0.14762 0.14286 0.14286 0.15238 0.17619 0.12381 0.15714 0.15714 0.17143 0.1381 0.15714 0.16667 0.12381 0.1381 0.19524 0.1619 0.14762 0.11429 0.1619 0.12381 0.16667 0.10476 0.19524 0.12857 0.13333 0.14286 0.19524 0.11429 0.13333 0.15714 0.15238 0.15238 0.14762 0.15238 0.16667 0.1619 0.11429 0.11905 0.12857 0.15238 0.11905 0.13333 0.18571 0.15714 0.11429 0.15238 0.1381 0.12381 0.14286 0.15714 0.1381 0.15714 0.1381 0.15238 0.17619 0.1381 0.1619 0.14762 0.15238 0.14286 0.13333 0.1619 0.12857 0.10952 0.20476 0.10952 0.11905 0.14762 0.14762 0.1619 0.17143 0.13333 0.10952 0.11429 0.1619 0.19048 0.14762 0.19524 0.15238 0.1619 0.15714 0.14762 0.12381 0.1619 0.14286 0.16667 0.11905 0.12381 0.17619 0.14762 0.11905 0.29524 0.17143 0.15714 0.14286 0.24762 0.11905 0.1619 0.13333 0.1619 0.19524 0.13333 0.16667 0.14286 0.1 0.14286 0.11429 0.14762 0.16667 0.13333 0.15238 0.15238 0.15238 0.19524 0.15238 0.18095 0.17143 0.15238 0.12381 0.1619 0.12381 0.17619 0.16667 0.15238 0.12381 0.13333 0.15238 0.14286 0.13333 0.1619 0.18571 0.14762 0.18095 0.19048 0.17619 0.11429 0.17619 0.12381 0.11905 0.14286 0.15238 0.1619 0.13333 0.095238 0.12857 0.17619 0.2 0.11905 0.10476 0.1381 0.15714 0.15238 0.12857 0.13333 0.10952 0.18571 0.1619 0.15714 0.1619 0.13333 0.17143 0.17619 0.11429 0.18095 0.15714 0.14762 0.10952 0.12857 0.26667 0.19048 0.11905 0.15238 0.14762 0.11905 0.14762 0.38095 0.12381 0.17619 0.14762 0.14762 0.17619 0.14286 0.12381 0.1619 0.1 0.18095 0.13333 0.10476 0.13333 0.15714 0.17619 0.17619 0.12857 0.14762 0.17143 0.14286 0.18095 0.1381 0.1619 0.11429 0.17143 0.14286 0.12381 0.1 0.12857 0.11429 0.12857 0.11429 0.12857 0.23333 0.12381 0.16667 0.17619 0.12857 0.15238 0.24762 0.12381 0.15714 0.14762 0.11429 0.2 0.13333 0.18095 0.1619 0.20952 0.13333 0.14286 0.10476 0.17619 0.14762 0.17143 0.11905 0.17619 0.17619 0.27619 0.019048 0.019048 0.019048 0.019048 0.019048 0.14286 0.14286 0.019048 0.019048 0.019048 0.019048 0.019048 0.019048 0.019048 0.019048 0.019048 0.019048 0.019048 0.10476 0.019048 0.019048 0.019048 0.080952 0.019048 0.019048 0.12381 0.019048 0.019048 0.15714 0.11905 0.019048 0.019048 0.019048 0.019048 0.019048 0.080952 0.019048 0.019048 0.019048 0.019048 0.019048 0.019048 0.019048 0.019048 0.019048 0.019048 0.019048 0.019048 0.019048 0.019048 0.019048 0.019048 0.019048 0.019048 0.019048 0.019048 0.019048 0.019048 0.019048 0.019048 0.1619 0.019048 0.019048 0.019048 0.14762 0.019048 0.019048 0.019048 0.019048 0.019048 0.019048 0.019048 0.019048 0.019048 0.13333 0.019048 0.019048 0.019048 0.019048 0.019048 0.019048 0.019048 0.019048 0.019048 0.019048 0.019048 0.019048 0.019048 0.019048 0.019048 0.019048 0.019048 0.21905 0.019048 0.085714 0.019048 0.019048 0.1381 0.019048 0.019048 0.019048 0.019048 0.019048 0.019048 0.019048 0.019048 0.019048 0.21429 0.019048 0.019048 0.019048 0.071429 0.019048 0.019048 0.019048 0.019048 0.019048 0.019048 0.019048 0.019048 0.019048 0.019048 0.019048 0.019048 0.019048 0.019048 0.019048 0.019048 0.019048 0.019048 0.019048 0.019048 0.019048 0.019048 0.019048 0.019048 0.019048 0.019048 0.019048 0.019048 0.12381 0.1619 0.019048 0.019048 0.019048 0.019048 0.019048 0.019048 0.019048 0.019048 0.019048 0.019048 0.019048 0.019048 0.019048 0.019048 0.019048 0.019048 0.019048 0.019048 0.019048 0.019048 0.019048 0.019048 0.019048 0.019048 0.019048 0.019048 0.019048 0.019048 0.019048 0.019048 0.019048 0.019048 0.019048 0.019048 0.019048 0.019048 0.019048 0.019048 0.11429 0.019048 0.019048 0.095238 0.019048 0.019048 0.1619 0.019048 0.019048 0.019048 0.19048 0.019048 0.019048 0.085714 0.019048 0.019048 0.019048 0.019048 0.019048 0.019048 0.019048 0.019048 0.019048 0.019048 0.019048 0.019048 0.019048 0.019048 0.019048 0.019048 0.23333 0.18095 0.15714 0.019048 0.019048 0.019048 0.019048 0.019048 0.019048 0.19048 0.019048 0.019048 0.019048 0.12381 0.019048 0.019048 0.019048 0.052381 0.019048 0.019048 0.019048 0.019048 0.019048 0.019048 0.019048 0.019048 0.019048 0.019048 0.019048 0.1381 0.019048 0.019048 0.11429 0.11429 0.019048 0.019048 0.15714 0.019048 0.19048 0.019048 0.019048 0.14286 0.019048 0.11429 0.019048 0.019048 0.019048 0.019048 0.019048 0.019048 0.019048 0.019048 0.019048 0.11429 0.19048 0.12381 0.16667 0.15238 0.11429 0.11429 0.14286 0.10952 0.1381 0.10476 0.11905 0.16667 0.13333 0.11429 0.19048 0.39048 0.12857 0.16667 0.1 0.14286 0.17619 0.095238 0.14286 0.19048 0.15238 0.17619 0.12857 0.12381 0.13333 0.12381 0.16667 0.16667 0.12857 0.12381 0.2 0.16667 0.1 0.17619 0.1381 0.019048 0.14286 0.16667 0.11429 0.11429 0.11429 0.15714 0.1619 0.15238 0.10476 0.23333 0.10476 0.19048 0.14286 0.080952 0.19524 0.11905 0.19048 0.11905 0.15714 0.15238 0.10952 0.11905 0.18095 0.14762 0.18571 0.19048 0.12857 0.12381 0.028571 0.12857 0.18095 0.13333 0.19524 0.14286 0.14286 0.22857 0.1381 0.14286 0.1 0.16667 0.1381 0.13333 0.10476 0.15238 0.14762 0.19524 0.17143 0.095238 0.1381 0.1619 0.14762 0.1619 0.17619 0.18571 0.1381 0.14762 0.12857 0.1619 0.14762 0.12857 0.10476 0.14286 0.17619 0.11905 0.22381 0.1381 0.13333 0.11905 0.15238 0.13333 0.12381 0.12857 0.13333 0.18571 0.11905 0.11905 0.14286 0.17143 0.14286 0.16667 0.13333 0.15238 0.1619 0.14286 0.14286 0.11905 0.1381 0.14762 0.10476 0.12381 0.15238 0.095238 0.18095 0.10476 0.13333 0.2 0.11429 0.12857 0.11429 0.17619 0.095238 0.18095 0.19524 0.23333 0.090476 0.11905 0.16667 0.14286 0.15714 0.20952 0.080952 0.14286 0.21429 0.11905 0.12857 0.15238 0.17619 0.1381 0.14286 0.19048 0.29524 0.12381 0.14762 0.10476 0.13333 0.10952 0.1619 0.1619 0.13333 0.15238 0.12381 0.21905 0.11905 0.11429 0.10952 0.11905 0.10476 0.18095 0.1 0.14762 0.18095 0.14762 0.18571 0.1619 0.10952 0.1381 0.11429 0.17619 0.15238 0.12857 0.17143 0.14286 0.1 0.18571 0.12381 0.10476 0.1619 0.12857 0.11905 0.11905 0.090476 0.15714 0.15714 0.18095 0.20476 0.17619 0.12857 0.2 0.1381 0.11429 0.1381 0.12381 0.061905 0.2381 0.13333 0.12381 0.1381 0.15238 0.11429 0.11429 0.2381 0.14762 0.20476 0.13333 0.1381 0.085714 0.13333 0.11429 0.14286 0.15238 0.12381 0.15714 0.1381 0.16667 0.16667 0.12381 0.12381 0.1 0.12381 0.10476 0.15714 0.10476 0.080952 0.16667 0.13333 0.2 0.15714 0.1619
0.1381 0.36667 0.31429 0.28571 0.34286 0.28571 0.40476 0.24762 0.15714 0.1619 0.19524 0.1619 0.11905 0.89048 0.32857 0.2619 0.27143 0.22381 0.31429 0.24286 0.21429 0.36667 0.28571 0.17619 0.18571 0.28571 0.3 0.23333 0.28095 0.21429 0.32857 0.35714 0.25714 0.29048 0.39048 0.28095 0.27619 0.28095 0.26667 0.31429 0.26667 0.27143 0.27143 0.27143 0.28571 0.25238 0.28571 0.31429 0.24286 0.27619 0.29048 0.27143 0.28095 0.31429 0.33333 0.29048 0.39048 0.26667 0.3381 0.28571 0.28571 0.3 0.25238 0.25714 0.3381 0.32381 0.27143 0.27619 0.2619 0.17143 0.29524 0.38095 0.30476 0.28571 0.30952 0.25238 0.27143 0.29048 0.32857 0.29048 0.31429 0.33333 0.3619 0.29048 0.3619 0.25238 0.29048 0.31429 0.37619 0.25238 0.24286 0.2619 0.22857 0.34286 0.39048 0.26667 0.3381 0.26667 0.3381 0.30476 0.25714 0.25238 0.28571 0.25238 0.21905 0.24762 0.29524 0.29048 0.21905 0.30476 0.30952 0.2381 0.28571 0.27143 0.28571 0.3 0.30476 0.24286 0.22381 0.2619 0.29524 0.32381 0.34286 0.24762 0.22857 0.29524 0.25238 0.22857 0.31905 0.32381 0.26667 0.3 0.37619 0.27619 0.28095 0.32857 0.27619 0.2619 0.30476 0.24762 0.29524 0.31905 0.26667 0.34762 0.28095 0.29524 0.2619 0.25714 0.28095 0.31429 0.25238 0.30476 0.26667 0.31905 0.33333 0.28095 0.27619 0.26667 0.31429 0.29524 0.2619 0.28571 0.22381 0.25238 0.3 0.22857 0.37619 0.22857 0.3619 0.37619 0.2619 0.30952 0.34286 0.31905 0.37143 0.30952 0.30476 0.28571 0.31429 0.25238 0.24762 0.20476 0.28095 0.32381 0.29524 0.29524 0.31429 0.33333 0.3 0.30952 0.17143 0.31429 0.3 0.37143 0.34286 0.2381 0.30952 0.2619 0.24286 0.28095 0.24286 0.3 0.14762 0.27619 0.3381 0.28095 0.27143 0.3 0.3 0.30952 0.24286 0.27143 0.24762 0.14762 0.22381 0.15238 0.22381 0.31429 0.27143 0.27619 0.28095 0.25714 0.31429 0.19524 0.27619 0.25714 0.37619 0.3 0.25238 0.2381 0.28095 0.36667 0.23333 0.31905 0.29048 0.22381 0.22857 0.33333 0.14762 0.23333 0.30952 0.27143 0.28571 0.27143 0.29048 0.29524 0.25238 0.28095 0.31429 0.31429 0.20476 0.25714 0.26667 0.28571 0.36667 0.25238 0.31905 0.25714 0.27619 0.25714 0.3381 0.2619 0.21905 0.27143 0.21429 0.29524 0.2619 0.3619 0.26667 0.3381 0.25238 0.35714 0.32381 0.22381 0.35714 0.26667 0.35238 0.22857 0.26667 0.34762 0.32857 0.3381 0.25238 0.31905 0.2619 0.28095 0.29048 0.30476 0.4 0.27143 0.32381 0.3 0.21905 0.27619 0.25714 0.23333 0.30476 0.29048 0.27619 0.3 0.25238 0.22381 0.26667 0.34286 0.30952 0.32381 0.3 0.30476 0.25714 0.2619 0.2381 0.27619 0.27619 0.34286 0.30476 0.25714 0.29048 0.2619 0.27143 0.28571 0.2619 0.18095 0.27619 0.24286 0.32381 0.30952 0.27619 0.31905 0.2381 0.3 0.23333 0.29048 0.3619 0.29048 0.3381 0.20952 0.29048 0.30952 0.24286 0.26667 0.19524 0.27143 0.32857 0.28571 0.24762 0.29524 0.29524 0.27619 0.29524 0.27143 0.31905 0.24762 0.25238 0.23333 0.3 0.29524 0.37619 0.25714 0.24286 0.33333 0.34762 0.19524 0.30476 0.25238 0.30476 0.20952 0.39048 0.32857 0.29048 0.38571 0.27143 0.27143 0.23333 0.27619 0.28095 0.25714 0.28095 0.27143 0.27619 0.27143 0.25238 0.32857 0.25714 0.3619 0.28571 0.29048 0.25238 0.23333 0.21429 0.17619 0.32381 0.25238 0.18095 0.2619 0.20476 0.29524 0.30476 0.28095 0.31429 0.38095 0.29524 0.24286 0.25238 0.30952 0.26667 0.3 0.27143 0.2381 0.31429 0.25238 0.27619 0.30952 0.3 0.25238 0.29524 0.25714 0.25238 0.31905 0.30476 0.32381 0.26667 0.3381 0.32381 0.30952 0.22857 0.32857 0.28571 0.25238 0.27619 0.23333 0.24286 0.3 0.2619 0.26667 0.23333 0.21429 0.37143 0.25714 0.24286 0.29524 0.36667 0.35238 0.30952 0.27619 0.3 0.22857 0.29048 0.3 0.24286 0.32857 0.29524 0.30476 0.2619 0.42857 0.28095 0.30952 0.3 0.25238 0.31429 0.3 0.35714 0.39524 0.26667 0.35238 0.15238 0.12857 0.26667 0.3 0.30952 0.37619 0.31905 0.2381 0.3381 0.21905 0.32857 0.24762 0.21429 0.32381 0.21905 0.30476 0.2619 0.26667 0.30952 0.17619 0.30476 0.27619 0.2381 0.26667 0.25238 0.26667 0.30952 0.27143 0.29048 0.24286 0.2619 0.24286 0.30952 0.30476 0.28571 0.23333 0.29048 0.3381 0.13333 0.32857 0.29524 0.3 0.32381 0.22381 0.26667 0.23333 0.24286 0.20476 0.2381 0.3381 0.26667 0.2 0.30476 0.20952 0.3 0.28571 0.28571 0.22857 0.28095 0.21905 0.29048 0.28571 0.29048 0.3619 0.23333 0.22857 0.29524 0.27619 0.27143 0.31905 0.39048 0.2619 0.31905 0.37143 0.25714 0.21429 0.27143 0.32381 0.34762 0.19524 0.25238 0.25714 0.2381 0.2619 0.32381 0.24762 0.21905 0.25238 0.30476 0.31429 0.2381 0.22381 0.25238 0.32857 0.27619 0.23333 0.32381 0.26667 0.28571 0.30952 0.22857 0.29048 0.24286 0.31429 0.22857 0.3 0.30476 0.29048 0.31905 0.26667 0.26667 0.32857 0.26667 0.31429 0.35714 0.30476 0.29048 0.29524 0.3 0.26667 0.27619 0.24762 0.21905 0.2619 0.28571 0.32857 0.30476 0.26667 0.28571 0.28571 0.28571 0.27619 0.2381 0.38571 0.26667 0.3 0.3381 0.35238 0.24286 0.35238 0.37619 0.31905 0.31429 0.20476 0.2381 0.17619 0.2381 0.27143 0.24762 0.30476 0.19048 0.29524 0.28095 0.23333 0.3 0.24286 0.27143 0.31429 0.26667 0.27619 0.34286 0.28095 0.28095 0.28095 0.3381 0.32857 0.34286 0.20952 0.3 0.32381 0.33333 0.26667 0.27143 0.30476 0.25238 0.31905 0.35714 0.18571 0.31905 0.30476 0.25714 0.3 0.30476 0.29524 0.24762 0.2 0.2619 0.20952 0.16667 0.29048 0.31905 0.27619 0.21905 0.22381 0.33333 0.30952 0.27619 0.25238 0.30952 0.27143 0.27143 0.38095 0.29048 0.28095 0.34286 0.29524 0.29524 0.20476 0.27619 0.27143 0.24286 0.29524 0.25714 0.21905 0.28095 0.29524 0.24762 0.27143 0.2619 0.28095 0.28571 0.23333 0.22381 0.29048 0.2619 0.18095 0.27619 0.2 0.21905 0.34286 0.27143 0.25714 0.24762 0.35714 0.3381 0.24762 0.27143 0.29524 0.27619 0.29524 0.31429 0.30952 0.31905 0.3 0.39048 0.32857 0.29048 0.27143 0.28095 0.3381 0.3 0.2381 0.31905 0.32381 0.30952 0.31905 0.29524 0.39048 0.35238 0.3619 0.24286 0.2619 0.27619 0.22857 0.29524 0.3 0.22857 0.28571 0.22857 0.26667 0.26667 0.29524 0.28571 0.28571 0.22381 0.3 0.20952 0.21429 0.27619 0.30952 0.22857 0.33333 0.18571 0.15714 0.15238 0.2619 0.28571 0.2 0.20952 0.33333 0.33333 0.30476 0.31905 0.28095 0.30952 0.21429 0.34286 0.23333 0.22857 0.27619 0.2381 0.3619 0.24286 0.20476 0.24762 0.2619 0.23333 0.28571 0.31429 0.26667 0.24762 0.28571 0.28095 0.30952 0.21905 0.20476 0.39048 0.25238 0.20952 0.28095 0.31905 0.21429 0.24762 0.32857 0.25238 0.30952 0.37143 0.25238 0.32381 0.3 0.2381 0.3 0.30476 0.33333 0.34762 0.21905 0.38095 0.26667 0.2381 0.23333 0.31429 0.27619 0.22857 0.24762 0.24762 0.27143 0.21429 0.31429 0.31429 0.25238 0.25714 0.3381 0.24286 0.29048 0.35238 0.25238 0.27143 0.25238 0.2381 0.24286 0.28571 0.28571 0.24762 0.25238 0.26667 0.3619 0.22381 0.3 0.3619 0.28571 0.28571 0.26667 0.28571 0.22381 0.35238 0.27143 0.29048 0.28571 0.25238 0.34762 0.18571 0.28095 0.2381 0.25714 0.26667 0.25238 0.28095 0.21905 0.31429 0.25238 0.30476 0.30952 0.24762 0.27143 0.2 0.2619 0.21905 0.30952 0.30952 0.29048 0.29524 0.28095 0.29048 0.27619 0.25238 0.27619 0.2381 0.28571 0.3619 0.2381 0.23333 0.34286 0.3619 0.32857 0.21905 0.25238 0.31905 0.26667 0.31429 0.35238 0.28095 0.25714 0.29048 0.25238 0.3 0.29048 0.27619 0.24286 0.24762 0.2619 0.30476 0.29048 0.2381 0.26667 0.32381 0.31429 0.18095 0.2619 0.31429 0.29524 0.25238 0.29048 0.25238 0.22381 0.37619 0.30952 0.22381 0.35714 0.21429 0.21905 0.31905 0.31905 0.24762 0.21905 0.24762 0.27619 0.29048 0.2381 0.24286 0.31429 0.26667 0.28095 0.27143 0.2381 0.34286 0.27619 0.26667 0.22381 0.32381 0.25714 0.20476 0.21905 0.2381 0.29048 0.29524 0.3 0.36667 0.3 0.27619 0.27619 0.2381 0.28571 0.25238 0.21905 0.24762 0.27619 0.30476 0.25238 0.26667 0.20952 0.32857 0.30952 0.29048 0.31905 0.27619 0.26667 0.29048 0.23333 0.21905 0.25238 0.19524 0.26667 0.30952 0.24286 0.21905 0.28095 0.22381 0.28571 0.27143 0.40476 0.24762 0.27143 0.35238 0.30476 0.25714 0.27143 0.26667 0.25714 0.24286 0.25714 0.23333 0.27143 0.27143 0.28095 0.32381 0.3 0.3381 0.26667 0.29524 0.26667 0.27619 0.23333 0.25714 0.27619 0.22381 0.24762 0.20952 0.22381 0.21429 0.24286 0.29048 0.27619 0.28571 0.25238 0.29524 0.29524 0.30476 0.2619 0.23333 0.27619 0.24762 0.21905 0.24762 0.24762 0.24286 0.31905 0.28095 0.18571 0.15714 0.24762 0.29524 0.2619 0.27143 0.25714 0.28095 0.31429 0.2381 0.24762 0.24762 0.29524 0.31429 0.24762 0.28095 0.32857 0.25714 0.33333 0.30952 0.32381 0.24762 0.24286 0.2619 0.25238 0.20476 0.30476 0.34762 0.28095 0.27619 0.32381 0.20952 0.23333 0.22381 0.44286 0.25238 0.32381 0.32857 0.2381 0.28095 0.2619 0.25714 0.28571 0.31905 0.25714 0.24762 0.3 0.25714 0.25714 0.28095 0.25714 0.32381 0.28095 0.27143 0.24762 0.32381 0.35714 0.31429 0.36667 0.3 0.28095 0.2 0.20952 0.33333 0.30476 0.22381 0.2381 0.32857 0.29524 0.30476 0.25238 0.31905 0.30476 0.27143 0.25714 0.29524 0.25238 0.22381 0.22857 0.26667 0.2381 0.23333 0.26667 0.2381 0.2381 0.31905 0.31429 0.28571 0.30476 0.24762 0.20952 0.24286 0.25714 0.3 0.30952 0.28095 0.27619 0.3 0.30476 0.34762 0.2619 0.35238 0.25714 0.27143 0.25714 0.14286 0.21905 0.2619 0.24286 0.27143 0.22381 0.32381 0.30476 0.28571 0.2381 0.2619 0.29048 0.20952 0.29524 0.23333 0.25714 0.23333 0.22381 0.27143 0.22381 0.29524 0.35714 0.31905 0.29524 0.24286 0.22381 0.24286 0.13333 0.23333 0.18571 0.28571 0.28571 0.29524 0.34286 0.27143 0.29524 0.2619 0.30476 0.29048 0.27143 0.30952 0.34286 0.23333 0.23333 0.20476 0.32381 0.3 0.26667 0.22381 0.14762 0.24286 0.25714 0.25238 0.22381 0.25238 0.32381 0.21429 0.25714 0.21429 0.27619 0.34762 0.23333 0.2381 0.22381 0.31905 0.20952 0.22381 0.29524 0.29524 0.29048 0.32857 0.31905 0.28095 0.25238 0.21905 0.28095 0.26667 0.31905 0.32381 0.3 0.3381 0.25238 0.29524 0.27619 0.28571 0.24762 0.20476 0.24762 0.25714 0.3 0.22381 0.15714 0.25238 0.24286 0.32857 0.2 0.27619 0.12857 0.12857 0.2381 0.24286 0.26667 0.32857 0.27619 0.31905 0.17619 0.20952 0.26667 0.3 0.3 0.23333 0.28095 0.3381 0.2619 0.3381 0.25714 0.2619 0.24286 0.24286 0.2619 0.22381 0.3 0.29524 0.2619 0.34286 0.37619 0.3381 0.31429 0.3381 0.33333 0.32857 0.26667 0.29048 0.20952 0.24286 0.22381 0.28571 0.32381 0.24762 0.22381 0.23333 0.23333 0.25238 0.3 0.2 0.26667 0.27143 0.27143 0.24762 0.27619 0.26667 0.10952 0.12381 0.26667 0.28095 0.24762 0.18571 0.18095 0.30952 0.23333 0.34762 0.28095 0.30952 0.38095 0.25238 0.3 0.2619 0.36667 0.26667 0.2619 0.30476 0.27143 0.25238 0.31905 0.27619 0.27143 0.25714 0.27143 0.34286 0.27143 0.25714 0.25238 0.3381 0.21429 0.22857 0.31429 0.20952 0.30476 0.30952 0.37619 0.28095 0.35714 0.29048 0.31429 0.20952 0.31429 0.2 0.38571 0.25714 0.31905 0.39048 0.30476 0.25714 0.30952 0.37143 0.29048 0.32381 0.22857 0.2619 0.3381 0.2381 0.2619 0.3 0.3 0.43333 0.36667 0.28571 0.2619 0.24286 0.26667 0.24762 0.29048 0.22381 0.2381 0.33333 0.24762 0.27619 0.34762 0.28095 0.28571 0.2381 0.31905 0.24286 0.24762 0.35238 0.22381 0.30952 0.22381 0.39048 0.28095 0.28095 0.30476 0.3 0.38095 0.2619 0.31905 0.32857 0.31429 0.29524 0.24286 0.24762 0.2 0.21429 0.24286 0.26667 0.30952 0.24286 0.21905 0.29048 0.25238 0.25238 0.36667 0.2619 0.30952 0.2619 0.24286 0.24286 0.36667 0.32857 0.2619 0.3381 0.22857 0.26667 0.32857 0.24762 0.39048 0.29048 0.31429 0.38571 0.16667 0.32381 0.25238 0.22857 0.30952 0.24286 0.25714 0.29524 0.2619 0.28095 0.20952 0.3 0.1619 0.43333 0.20476 0.28571 0.28571 0.30952 0.27143 0.25714 0.22381 0.25238 0.22381 0.28571 0.24762 0.16667 0.22381 0.25714 0.23333 0.28095 0.29524 0.3619 0.2381 0.28095 0.22857 0.32381 0.26667 0.28095 0.35238 0.24286 0.25238 0.22857 0.30952 0.27143 0.28571 0.28095 0.36667 0.24762 0.25714 0.26667 0.20952 0.24286 0.28571 0.3 0.3 0.28095 0.29048 0.28571 0.29524 0.25238 0.25238 0.17143 0.3 0.28095 0.2619 0.25714 0.2619 0.28571 0.24286 0.31905 0.29524 0.34286 0.24286 0.3619 0.28571 0.22857 0.25714 0.24762 0.2381 0.25238 0.21905 0.3381 0.27143 0.24286 0.32381 0.2619 0.34286 0.37619 0.28095 0.24762 0.27619 0.28095 0.2619 0.28571 0.24762 0.29524 0.29048 0.29048 0.29048 0.26667 0.28095 0.32381 0.30952 0.21905 0.35238 0.25714 0.30952 0.26667 0.35714 0.34762 0.28095 0.27143 0.38095 0.24286 0.35714 0.40476 0.31429 0.30952 0.32857 0.2619 0.23333 0.26667 0.2619 0.35714 0.2619 0.29048 0.38095 0.35714 0.29524 0.33333 0.22381 0.19048 0.30952 0.32381 0.25714 0.24762 0.35238 0.25238 0.31429 0.37619 0.28095 0.25238 0.21905 0.25238 0.31429 0.26667 0.25238 0.2619 0.1381 0.34286 0.3381 0.32857 0.30476 0.19524 0.34286 0.23333 0.27143 0.29524 0.24762 0.29048 0.32381 0.2 0.31905 0.2619 0.25714 0.25238 0.30952 0.29048 0.28095 0.24762 0.3 0.27619 0.29524 0.26667 0.32381 0.24762 0.25238 0.31905 0.30476 0.30476 0.27619 0.31905 0.33333 0.2381 0.30952 0.26667 0.29048 0.2619 0.33333 0.27143 0.29524 0.28571 0.12857 0.19048 0.1619 0.10952 0.12857 0.095238 0.19048 0.15714 0.14286 0.15714 0.17143 0.14762 0.13333 0.15238 0.18571 0.13333 0.23333 0.16667 0.1381 0.17143 0.1381 0.1381 0.17143 0.12381 0.14286 0.12857 0.13333 0.11429 0.15238 0.3 0.28571 0.22381 0.22857 0.28571 0.14762 0.19524 0.1381 0.13333 0.16667 0.14286 0.24762 0.10952 0.10476 0.14762 0.14286 0.14286 0.14762 0.2381 0.20476 0.20952 0.14286 0.1381 0.10476 0.17143 0.13333 0.14286 0.29048 0.14762 0.14762 0.11905 0.3 0.11905 0.15238 0.25714 0.15238 0.15714 0.1381 0.14286 0.18571 0.20952 0.35714 0.16667 0.17143 0.11905 0.2 0.13333 0.27143 0.14286 0.14762 0.26667 0.11905 0.20476 0.14286 0.1619 0.20476 0.1381 0.17619 0.17143 0.31905 0.19048 0.11429 0.21905 0.14762 0.1381 0.13333 0.17619 0.15238 0.13333 0.1619 0.17143 0.16667 0.12857 0.14762 0.14286 0.17619 0.17143 0.27619 0.12381 0.14286 0.13333 0.15238 0.17619 0.14286 0.27619 0.11429 0.15714 0.17143 0.13333 0.26667 0.1381 0.1381 0.13333 0.24762 0.13333 0.19524 0.1381 0.12857 0.15714 0.15714 0.1619 0.17143 0.14286 0.29048 0.11905 0.14286 0.31905 0.13333 0.24762 0.13333 0.14286 0.14286 0.14286 0.17619 0.1381 0.16667 0.1381 0.28571 0.17619 0.16667 0.3381 0.095238 0.14286 0.12381 0.1619 0.20476 0.12857 0.14286 0.11429 0.14286 0.12381 0.15714 0.14286 0.28095 0.17143 0.15714 0.1381 0.14286 0.19048 0.2 0.15238 0.14762 0.23333 0.12857 0.15238 0.15714 0.17143 0.12857 0.1381 0.18095 0.1619 0.11429 0.10952 0.20952 0.16667 0.17143 0.27619 0.16667 0.13333 0.15238 0.14286 0.12857 0.10952 0.15714 0.30476 0.30952 0.14286 0.21905 0.13333 0.1381 0.18095 0.1619 0.14762 0.14762 0.21905 0.18571 0.1381 0.2 0.1381 0.12857 0.21429 0.28571 0.32857 0.28095 0.28571 0.33333 0.33333 0.21429 0.24762 0.27619 0.2381 0.25238 0.34286 0.24762 0.34286 0.25238 0.26667 0.3 0.28571 0.22381 0.26667 0.25238 0.28095 0.30952 0.2619 0.2619 0.28095 0.22381 0.23333 0.31429 0.2381 0.34762 0.32381 0.23333 0.29048 0.25238 0.28095 0.25714 0.26667 0.29524 0.27143 0.19524 0.31429 0.24762 0.22381 0.28095 0.27143 0.23333 0.31429 0.23333 0.30952 0.2381 0.31429 0.32857 0.27619 0.31905 0.24286 0.30952 0.30476 0.35714 0.24286 0.3381 0.29048 0.28571 0.14762 0.29524 0.25238 0.34762 0.30952 0.36667 0.27619 0.36667 0.28571 0.25238 0.28095 0.28571 0.21429 0.28571 0.2619 0.25714 0.38571 0.33333 0.27619 0.30476 0.3 0.23333 0.27143 0.30476 0.27619 0.29048 0.34286 0.22857 0.20952 0.26667 0.31905 0.32381 0.2619 0.25714 0.28095 0.29524 0.23333 0.28095 0.28095 0.29524 0.29048 0.33333 0.35238 0.30952 0.31429 0.28571 0.2619 0.28571 0.3 0.32381 0.26667 0.3 0.27143 0.29524 0.24762 0.35238 0.25714 0.24286 0.25238 0.29048 0.24762 0.22381 0.35238 0.24762 0.2381 0.28095 0.23333 0.28571 0.27619 0.28571 0.28571 0.27143 0.30476 0.31905 0.23333 0.27619 0.2619 0.20476 0.30476 0.22381 0.27143 0.3619 0.30476 0.22381 0.24762 0.30952 0.29048 0.25238 0.2619 0.29048 0.24286 0.28095 0.27143 0.24286 0.27143 0.40952 0.30952 0.24286 0.3619 0.28571 0.29524 0.27619 0.34762 0.31905 0.29048 0.32381 0.28095 0.2 0.31905 0.24286 0.32857 0.24762 0.30952 0.24286 0.25238 0.30476 0.3381 0.21905 0.3 0.25714 0.29524 0.28571 0.26667 0.24762 0.28571 0.3 0.2381 0.25238 0.30952 0.28095 0.28095 0.27143 0.36667 0.28571 0.28095 0.32857 0.27619 0.24762 0.27619 0.28095 0.24762 0.25238 0.28095 0.32857 0.29048 0.28095 0.28095 0.33333 0.30476 0.27143 0.25238 0.29524 0.25238 0.4 0.29048 0.15238 0.25714 0.31905 0.30476 0.26667 0.3 0.24286 0.25714 0.28571 0.27143 0.31905 0.30476 0.34762 0.25238 0.25238 0.26667 0.3381 0.3 0.29048 0.23333 0.31429 0.3381 0.29048 0.31429 0.3 0.28095 0.23333 0.27143 0.2619 0.2381 0.31429 0.23333 0.25238 0.25714 0.24762 0.25238 0.21905 0.3 0.34286 0.24762 0.38571 0.24286 0.27143 0.28095 0.29048 0.2381 0.28095 0.2619 0.24762 0.24762 0.24286 0.24762 0.34286 0.21905 0.25238 0.34286 0.27143 0.26667 0.24762 0.26667 0.31429 0.26667 0.27143 0.32381 0.3 0.22381 0.30952 0.38095 0.29048 0.27619 0.31905 0.26667 0.32381 0.29048 0.26667 0.25238 0.26667 0.28571 0.2381 0.29524 0.23333 0.32381 0.25238 0.25714 0.25238 0.26667 0.33333 0.27619 0.34286 0.3381 0.26667 0.30476 0.27619 0.30476 0.26667 0.18571 0.31905 0.22381 0.21905 0.25714 0.25238 0.30476 0.25238 0.31429 0.32381 0.24762 0.2619 0.25714 0.12381 0.17143 0.3 0.35238 0.29048 0.29524 0.28095 0.30476 0.27143 0.31429 0.25714 0.30952 0.32381 0.28571 0.2619 0.30476 0.29048 0.28095 0.2381 0.2381 0.26667 0.26667 0.32381 0.29048 0.26667 0.32381 0.31429 0.26667 0.31905 0.29048 0.31429 0.34762 0.31905 0.25714 0.2619 0.31429 0.2381 0.2619 0.3619 0.28571 0.26667 0.29524 0.17143 0.21905 0.3 0.27619 0.34762 0.3619 0.24286 0.25238 0.32381 0.23333 0.32381 0.27143 0.33333 0.29524 0.28095 0.30476 0.24286 0.2619 0.24286 0.31429 0.29048 0.29524 0.31905 0.25238 0.30476 0.28095 0.22857 0.29048 0.3381 0.31905 0.29048 0.40476 0.24286 0.24286 0.29048 0.3619 0.2619 0.28571 0.24286 0.34286 0.27619 0.23333 0.22857 0.22381 0.26667 0.29048 0.2619 0.26667 0.28571 0.27143 0.26667 0.32381 0.29048 0.26667 0.34286 0.2 0.31905 0.29524 0.32381 0.3619 0.32857 0.34762 0.28095 0.28571 0.30476 0.20476 0.27143 0.31905 0.31429 0.29048 0.27619 0.25238 0.30952 0.31429 0.2619 0.31905 0.21905 0.29524 0.27143 0.29524 0.38095 0.26667 0.33333 0.32381 0.24762 0.32381 0.28095 0.35238 0.27619 0.37619 0.23333 0.24762 0.2381 0.2619 0.20476 0.27619 0.1619 0.28095 0.34762 0.26667 0.32381 0.29048 0.26667 0.25714 0.27619 0.26667 0.30476 0.30952 0.2619 0.29048 0.24762 0.33333 0.30476 0.24286 0.29048 0.24286 0.24286 0.31429 0.3619 0.26667 0.28095 0.32857 0.31429 0.29524 0.33333 0.2 0.2619 0.30952 0.25238 0.23333 0.3 0.22857 0.30476 0.31429 0.36667 0.23333 0.15714 0.29048 0.28095 0.2 0.27619 0.27143 0.1619 0.29048 0.24762 0.2619 0.25714 0.28571 0.29048 0.31905 0.28095 0.35238 0.28095 0.20952 0.34286 0.32381 0.39048 0.24762 0.25714 0.26667 0.28095 0.14762 0.3 0.27619 0.25714 0.21429 0.29048 0.30476 0.3381 0.3619 0.24286 0.28571 0.29048 0.27143 0.24762 0.29524 0.26667 0.27143 0.28571 0.2619 0.22381 0.31429 0.27619 0.29048 0.27143 0.27619 0.33333 0.24286 0.24286 0.33333 0.2619 0.27143 0.2381 0.2381 0.27143 0.24286 0.2619 0.2619 0.37143 0.2619 0.14286 0.24762 0.23333 0.28095 0.31905 0.25714 0.27143 0.25238 0.28571 0.1381 0.29524 0.19524 0.33333 0.34762 0.3 0.3381 0.2619 0.26667 0.29524 0.2619 0.27619 0.31905 0.25714 0.24286 0.26667 0.33333 0.37143 0.28095 0.2619 0.2619 0.33333 0.25714 0.27619 0.2619 0.28095 0.35238 0.29048 0.29524 0.26667 0.2619 0.25714 0.3 0.27619 0.32857 0.31429 0.31905 0.38571 0.29048 0.29048 0.24762 0.28095 0.28095 0.28095 0.28095 0.24762 0.31905 0.30476 0.21905 0.2619 0.28571 0.27143 0.25714 0.28095 0.33333 0.31905 0.28571 0.27619 0.30476 0.28095 0.30952 0.2619 0.3619 0.25714 0.2381 0.29524 0.25238 0.27619 0.24286 0.27619 0.22857 0.27143 0.25714 0.33333 0.25714 0.28571 0.25238 0.24762 0.25238 0.28095 0.24286 0.26667 0.32857 0.26667 0.3 0.30476 0.3381 0.30476 0.29524 0.34286 0.2619 0.20952 0.30952 0.32857 0.32857 0.30952 0.29048 0.34286 0.24762 0.3381 0.23333 0.27619 0.3 0.3619 0.2619 0.29524 0.37143 0.30476 0.28571 0.30476 0.34286 0.28571 0.29524 0.22381 0.31905 0.28571 0.28571 0.27143 0.29524 0.25714 0.20476 0.28095 0.30952 0.26667 0.27619 0.28095 0.21905 0.30476 0.23333 0.2619 0.29524 0.33333 0.29048 0.28571 0.28095 0.27143 0.21429 0.26667 0.26667 0.26667 0.27143 0.31905 0.28571 0.24286 0.24762 0.23333 0.24286 0.28095 0.32857 0.29048 0.29524 0.29048 0.27619 0.3 0.28571 0.2619 0.31905 0.31905 0.28571 0.3 0.31429 0.28095 0.24762 0.26667 0.2619 0.31429 0.28095 0.2619 0.31905 0.26667 0.32381 0.3381 0.32857 0.29524 0.26667 0.25238 0.24286 0.35714 0.2619 0.25714 0.28095 0.35238 0.32857 0.30952 0.3 0.23333 0.28095 0.25714 0.3381 0.27143 0.3381 0.25714 0.32381 0.29524 0.3 0.40952 0.30952 0.24286 0.31905 0.29048 0.23333 0.3619 0.25714 0.15714 0.30476 0.3381 0.27619 0.29524 0.28095 0.30952 0.37619 0.21905 0.26667 0.3 0.29524 0.24286 0.30952 0.23333 0.35714 0.29048 0.26667 0.24762 0.25714 0.22381 0.2381 0.25238 0.22857 0.2619 0.28571 0.34286 0.22857 0.29048 0.22381 0.31429 0.2619 0.31905 0.34286 0.26667 0.29048 0.33333 0.29048 0.30952 0.29524 0.24762 0.28095 0.32857 0.29524 0.33333 0.35238 0.35238 0.32381 0.23333 0.26667 0.24762 0.28095 0.24286 0.2619 0.29524 0.28571 0.35714 0.27143 0.29048 0.2619 0.25714 0.3381 0.29048 0.25714 0.29048 0.29524 0.32381 0.34762 0.28571 0.28095 0.32857 0.3 0.27619 0.29048 0.2619 0.25238 0.35238 0.23333 0.2619 0.2381 0.13333 0.28095 0.2619 0.3619 0.31429 0.30476 0.32857 0.34286 0.35714 0.2619 0.32857 0.29048 0.31905 0.29524 0.32381 0.30476 0.27143 0.32381 0.30476 0.3 0.3 0.24762 0.28095 0.25714 0.29048 0.32857 0.26667 0.3 0.27619 0.27143 0.31905 0.24762 0.33333 0.20952 0.24762 0.29048 0.32381 0.28095 0.28571 0.21429 0.27143 0.24286 0.3381 0.27143 0.22857 0.32857 0.3619 0.29524 0.25714 0.30476 0.23333 0.29524 0.32381 0.27143 0.27143 0.28095 0.28571 0.28571 0.32381 0.18095 0.14762 0.19524 0.15238 0.14762 0.10952 0.36667 0.36667 0.14762 0.20952 0.1381 0.20952 0.11905 0.23333 0.14762 0.16667 0.14286 0.15714 0.15238 0.25714 0.1381 0.15714 0.14762 0.19048 0.21429 0.12381 0.19048 0.17619 0.14762 0.30952 0.30952 0.11429 0.14286 0.15238 0.12381 0.1619 0.30952 0.18095 0.2381 0.15238 0.12857 0.11905 0.17619 0.19048 0.12381 0.1619 0.11429 0.17143 0.15714 0.14762 0.11905 0.11905 0.13333 0.14286 0.16667 0.17619 0.19048 0.11429 0.12381 0.11905 0.19524 0.27619 0.1619 0.1381 0.15714 0.28095 0.14762 0.12857 0.11429 0.14762 0.16667 0.11429 0.12857 0.12857 0.1381 0.30952 0.14286 0.17619 0.11429 0.17143 0.14286 0.13333 0.14762 0.1381 0.19048 0.1619 0.19524 0.15238 0.25714 0.10952 0.1619 0.1381 0.2 0.25238 0.12857 0.31429 0.19524 0.17143 0.22381 0.1381 0.14286 0.12381 0.12381 0.13333 0.16667 0.14762 0.15714 0.10476 0.27619 0.18095 0.13333 0.10476 0.2 0.15238 0.14762 0.12857 0.1381 0.19524 0.20952 0.17619 0.19048 0.15238 0.15238 0.18571 0.13333 0.14286 0.23333 0.19524 0.2 0.12857 0.19048 0.1619 0.20952 0.1619 0.15714 0.15238 0.12857 0.15238 0.10476 0.15238 0.14286 0.25238 0.18095 0.17143 0.1619 0.16667 0.15714 0.085714 0.12381 0.1619 0.10476 0.17143 0.12381 0.12857 0.14762 0.16667 0.2 0.20952 0.16667 0.15238 0.12381 0.16667 0.18571 0.14286 0.12381 0.10952 0.13333 0.22857 0.1619 0.16667 0.10952 0.12381 0.17619 0.18571 0.14286 0.11905 0.17143 0.17143 0.15714 0.12381 0.14762 0.38571 0.13333 0.18095 0.30952 0.11905 0.11429 0.23333 0.15714 0.18571 0.12857 0.27619 0.16667 0.15238 0.28571 0.20476 0.11905 0.14762 0.19048 0.10952 0.12857 0.15714 0.12381 0.15714 0.19524 0.14286 0.18571 0.11429 0.15238 0.12381 0.14762 0.22381 0.38571 0.30952 0.1381 0.20476 0.14286 0.14286 0.15238 0.12857 0.27143 0.15714 0.11905 0.12857 0.27619 0.17619 0.1 0.12381 0.17143 0.1619 0.20476 0.17619 0.11905 0.14286 0.15714 0.10952 0.12381 0.20952 0.14286 0.1 0.21429 0.16667 0.20952 0.27143 0.38571 0.14286 0.16667 0.29524 0.21429 0.2381 0.11429 0.17143 0.32381 0.10952 0.27143 0.19048 0.10952 0.16667 0.17143 0.13333 0.14762 0.15238 0.12857 0.18095 0.34286 0.30952 0.29048 0.29524 0.29048 0.24762 0.28571 0.27143 0.24286 0.3619 0.2381 0.28095 0.20952 0.24286 0.29048 0.32857 0.17619 0.26667 0.22381 0.32381 0.29048 0.25714 0.3 0.30952 0.27619 0.3381 0.36667 0.32381 0.2619 0.24762 0.28095 0.27143 0.2619 0.25714 0.27143 0.25714 0.27143 0.31905 0.26667 0.32857 0.2 0.29524 0.33333 0.2619 0.28571 0.34286 0.23333 0.29048 0.27143 0.24286 0.23333 0.20952 0.21429 0.24762 0.18095 0.30476 0.2381 0.35238 0.2619 0.24762 0.29048 0.29524 0.24762 0.25714 0.21905 0.2381 0.35238 0.32381 0.35238 0.1619 0.28095 0.30476 0.30476 0.27143 0.24286 0.27619 0.2381 0.26667 0.24762 0.31905 0.28095 0.2619 0.25238 0.24762 0.29048 0.35238 0.26667 0.37619 0.33333 0.20476 0.2619 0.2619 0.25238 0.28571 0.27619 0.29524 0.34286 0.3 0.21429 0.27619 0.30476 0.29524 0.25714 0.34762 0.29048 0.23333 0.35714 0.18571 0.2619 0.22381 0.32381 0.26667 0.39048 0.28571 0.29524 0.33333 0.27143 0.2619 0.27619 0.26667 0.29048 0.31429 0.21905 0.37619 0.36667 0.25714 0.35714 0.34286 0.32857 0.27143 0.26667 0.3619 0.22381 0.2619 0.24286 0.25714 0.20476 0.31905 0.23333 0.25238 0.24286 0.33333 0.27143 0.2619 0.29524 0.31429 0.2619 0.28095 0.27143 0.25238 0.25238 0.20476 0.25714 0.22381 0.4 0.22381 0.2381 0.32381 0.31905 0.25714 0.29524 0.18095 0.28095 0.30476 0.28095 0.2619 0.28095 0.25714 0.30476 0.3 0.37143 0.3 0.3 0.29048 0.21905 0.2381 0.26667 0.26667 0.25714 0.22381 0.34762 0.24286 0.22381 0.3 0.25714 0.2381 0.28571 0.27143 0.27143 0.28571 0.20476 0.26667 0.35238 0.27619 0.32381 0.28571 0.24762 0.29048 0.27619 0.23333 0.2619 0.24762 0.28571 0.35238 0.22857 0.2619 0.29524 0.2381 0.28571 0.30952 0.29524 0.27619 0.30952 0.20476 0.30952 0.31905 0.28571 0.28095 0.26667 0.38095 0.26667 0.25714 0.30476 0.29524 0.28095 0.34286 0.31905 0.30952 0.28095 0.2619 0.3 0.30952 0.30476 0.2381 0.27619 0.27619 0.31905 0.28571 0.24286 0.28571 0.23333 0.27619 0.26667 0.29524 0.23333 0.30476 0.32381 0.28095 0.28571
0.18571 0.3 0.32857 0.39524 0.2619 0.34762 0.35714 0.20952 0.16667 0.12857 0.2 0.17143 0.13333 0.32857 0.8381 0.39048 0.28571 0.23333 0.28095 0.3381 0.30952 0.30952 0.3619 0.27619 0.20952 0.27143 0.3 0.31429 0.36667 0.29524 0.32381 0.35238 0.34286 0.26667 0.34762 0.40476 0.34762 0.28571 0.35238 0.3619 0.30476 0.28095 0.27619 0.31429 0.35714 0.29524 0.22381 0.28571 0.28571 0.3381 0.34286 0.3 0.3619 0.3619 0.40476 0.3619 0.3 0.32857 0.31905 0.29048 0.42857 0.36667 0.30476 0.34286 0.34286 0.32381 0.3 0.33333 0.34762 0.20476 0.42381 0.33333 0.3619 0.34286 0.31905 0.36667 0.3619 0.34762 0.31429 0.43333 0.36667 0.34762 0.29048 0.27143 0.33333 0.36667 0.4 0.27143 0.29524 0.30952 0.34286 0.36667 0.27619 0.39048 0.34286 0.28571 0.29524 0.34762 0.31905 0.3381 0.30476 0.24762 0.3619 0.35238 0.3 0.22857 0.35238 0.24286 0.37143 0.27619 0.35238 0.26667 0.35238 0.37143 0.27619 0.34286 0.38571 0.30952 0.32381 0.31429 0.37619 0.33333 0.30952 0.2619 0.38571 0.38095 0.28571 0.38571 0.2619 0.28095 0.3619 0.3381 0.31429 0.31905 0.27143 0.27619 0.35238 0.32381 0.29048 0.34762 0.28095 0.35238 0.30952 0.34286 0.32381 0.31429 0.34286 0.29048 0.3 0.30952 0.28095 0.3381 0.32381 0.29524 0.28095 0.3619 0.30476 0.29524 0.34286 0.37143 0.29524 0.3 0.31429 0.35714 0.32381 0.29524 0.30952 0.34762 0.34762 0.34762 0.2619 0.37619 0.37143 0.39524 0.31429 0.3619 0.33333 0.33333 0.32857 0.31429 0.29524 0.32381 0.30476 0.40952 0.29524 0.29524 0.32857 0.34286 0.34286 0.3 0.25238 0.30476 0.32857 0.33333 0.35238 0.3 0.29524 0.24762 0.30952 0.29524 0.3 0.31429 0.2 0.27619 0.27619 0.27619 0.28571 0.30952 0.34286 0.31429 0.3381 0.32857 0.34762 0.25714 0.25238 0.23333 0.27143 0.38095 0.43333 0.28095 0.31429 0.31905 0.24762 0.27619 0.3381 0.35714 0.31905 0.30476 0.3619 0.39524 0.27619 0.41429 0.29048 0.34762 0.32857 0.3 0.34762 0.3 0.25238 0.29524 0.37619 0.3381 0.43333 0.3381 0.35238 0.35714 0.22381 0.2381 0.34762 0.31429 0.20476 0.25238 0.30476 0.30476 0.32381 0.35714 0.30952 0.29048 0.37619 0.30952 0.34286 0.36667 0.2619 0.32857 0.29524 0.29524 0.43333 0.34762 0.34286 0.37143 0.29524 0.35714 0.3381 0.3619 0.35714 0.33333 0.34762 0.25714 0.3 0.32857 0.34762 0.3 0.3619 0.30952 0.24286 0.33333 0.3 0.23333 0.37143 0.3 0.4 0.3381 0.34762 0.38571 0.27619 0.34762 0.28095 0.36667 0.29524 0.31905 0.29524 0.32857 0.31429 0.3381 0.3619 0.36667 0.26667 0.40952 0.25714 0.31429 0.32381 0.39048 0.33333 0.31429 0.27143 0.3 0.3 0.22857 0.30952 0.3 0.30952 0.2381 0.3 0.31905 0.24286 0.32381 0.29524 0.29524 0.37619 0.38571 0.30952 0.28571 0.3381 0.21905 0.28571 0.31429 0.40952 0.32857 0.3 0.24286 0.35238 0.27619 0.4619 0.42857 0.41905 0.38095 0.32381 0.32857 0.38095 0.30952 0.3 0.2619 0.24762 0.28095 0.40476 0.29524 0.3 0.39048 0.31429 0.35714 0.29048 0.31429 0.2619 0.24762 0.31905 0.20952 0.27143 0.30476 0.23333 0.30476 0.34762 0.3381 0.41429 0.33333 0.22381 0.36667 0.3 0.32857 0.33333 0.36667 0.27619 0.31429 0.27143 0.28095 0.35714 0.32857 0.34286 0.3381 0.29524 0.20476 0.3619 0.28095 0.21429 0.3381 0.34286 0.37143 0.30476 0.29524 0.32857 0.30952 0.38571 0.24762 0.3 0.29048 0.35238 0.31905 0.3619 0.4 0.33333 0.36667 0.36667 0.32381 0.36667 0.32857 0.30476 0.39524 0.28095 0.29048 0.30476 0.24286 0.27143 0.29048 0.3381 0.29524 0.25238 0.3381 0.37143 0.31905 0.37143 0.32857 0.21429 0.42381 0.37143 0.33333 0.30476 0.20952 0.26667 0.31429 0.39048 0.3381 0.28571 0.43333 0.40952 0.35238 0.28571 0.26667 0.35714 0.36667 0.32381 0.3619 0.37619 0.27619 0.35714 0.3 0.30476 0.32857 0.32857 0.28571 0.26667 0.29524 0.3619 0.30952 0.2619 0.28095 0.10952 0.18571 0.28571 0.3 0.30952 0.32381 0.3 0.30952 0.28571 0.27143 0.32381 0.27143 0.30476 0.42381 0.32381 0.33333 0.28571 0.37143 0.3381 0.22857 0.37619 0.29048 0.26667 0.28095 0.42381 0.30476 0.45238 0.29524 0.2619 0.34762 0.32857 0.38571 0.29048 0.29524 0.34286 0.31905 0.33333 0.30952 0.14762 0.28571 0.4 0.32857 0.35238 0.27143 0.32381 0.29524 0.29048 0.20476 0.27143 0.24762 0.30952 0.25238 0.37143 0.38095 0.28571 0.25238 0.27143 0.34762 0.32857 0.3381 0.35238 0.32857 0.26667 0.25714 0.34762 0.33333 0.38095 0.37619 0.30952 0.35714 0.32857 0.32381 0.32857 0.35714 0.38095 0.31905 0.35714 0.37143 0.26667 0.24762 0.37143 0.32381 0.3 0.27143 0.35714 0.37619 0.31429 0.40476 0.36667 0.3381 0.31905 0.32857 0.27619 0.40476 0.27143 0.29524 0.37619 0.40476 0.24762 0.30476 0.32857 0.3619 0.27619 0.33333 0.2381 0.3619 0.39048 0.28571 0.35238 0.30952 0.3 0.3619 0.30476 0.28095 0.27143 0.26667 0.38571 0.37619 0.33333 0.37143 0.3619 0.30476 0.2619 0.35238 0.31429 0.38095 0.31429 0.33333 0.24286 0.35714 0.26667 0.29048 0.29048 0.30476 0.33333 0.42381 0.28571 0.28571 0.30952 0.28571 0.30952 0.39048 0.30952 0.31905 0.3 0.22857 0.21905 0.37143 0.37143 0.32381 0.22381 0.37143 0.3619 0.29524 0.3 0.31905 0.35238 0.27143 0.35238 0.38571 0.32857 0.33333 0.34762 0.32857 0.36667 0.37143 0.29048 0.32381 0.34286 0.3381 0.32381 0.32381 0.33333 0.34286 0.33333 0.25714 0.3619 0.34286 0.34286 0.3381 0.33333 0.34286 0.36667 0.28571 0.32381 0.22381 0.34286 0.31905 0.23333 0.3 0.34762 0.29048 0.3619 0.30952 0.40476 0.27619 0.27619 0.35238 0.34762 0.43333 0.32381 0.35238 0.29524 0.33333 0.3 0.27619 0.35238 0.32381 0.40952 0.32381 0.26667 0.40952 0.32857 0.26667 0.33333 0.41429 0.35238 0.39524 0.34286 0.29524 0.34286 0.34286 0.31429 0.36667 0.31429 0.2381 0.3 0.3381 0.36667 0.31905 0.33333 0.3 0.32857 0.27619 0.3381 0.32857 0.28095 0.40476 0.33333 0.4 0.36667 0.35714 0.42857 0.4619 0.27143 0.30476 0.23333 0.3381 0.30952 0.28571 0.29048 0.30952 0.30476 0.38095 0.32857 0.31905 0.38095 0.40952 0.31429 0.36667 0.32381 0.3 0.29524 0.2619 0.4 0.32857 0.28095 0.32857 0.34762 0.29048 0.31905 0.38095 0.31905 0.30476 0.27143 0.24762 0.30476 0.26667 0.31905 0.27619 0.34762 0.3 0.30476 0.25238 0.21429 0.31905 0.28571 0.22857 0.32381 0.35714 0.34762 0.35714 0.28095 0.3 0.2381 0.26667 0.28095 0.30476 0.34286 0.32381 0.35238 0.29524 0.31905 0.23333 0.3 0.33333 0.34762 0.39048 0.35238 0.34762 0.4381 0.29048 0.34762 0.3381 0.32857 0.30952 0.35238 0.38571 0.26667 0.31429 0.34286 0.40952 0.32381 0.29524 0.29048 0.33333 0.29524 0.25714 0.33333 0.3 0.31905 0.27619 0.27619 0.3381 0.3619 0.36667 0.35238 0.29048 0.34286 0.2619 0.35714 0.3381 0.27143 0.34286 0.2619 0.35238 0.29048 0.3 0.3 0.35714 0.29524 0.31905 0.3 0.40952 0.37619 0.34286 0.3619 0.28095 0.3619 0.34762 0.30476 0.3381 0.25714 0.35238 0.32857 0.39524 0.30476 0.39524 0.33333 0.28571 0.31905 0.35714 0.3 0.32381 0.36667 0.27619 0.40952 0.34286 0.35714 0.26667 0.29048 0.28571 0.29524 0.29524 0.29524 0.4 0.35714 0.40476 0.30952 0.35238 0.30952 0.4 0.2619 0.37143 0.20476 0.30952 0.25238 0.40476 0.35238 0.34762 0.31905 0.25714 0.28095 0.29048 0.38095 0.30476 0.3619 0.27143 0.35238 0.38571 0.3 0.28095 0.30952 0.30476 0.29048 0.3 0.26667 0.27619 0.30952 0.34762 0.32381 0.29524 0.30476 0.26667 0.32857 0.3 0.34762 0.38095 0.30952 0.3619 0.34286 0.30952 0.3 0.34286 0.4381 0.26667 0.22381 0.28571 0.34762 0.32857 0.28095 0.30476 0.30952 0.31429 0.34286 0.37143 0.30476 0.32381 0.33333 0.28571 0.34286 0.30476 0.3381 0.42381 0.32857 0.2619 0.35238 0.35238 0.24286 0.32857 0.29524 0.29524 0.33333 0.31905 0.36667 0.3 0.32857 0.24286 0.3619 0.31429 0.3 0.38571 0.30952 0.34762 0.42857 0.35714 0.32381 0.34762 0.29524 0.33333 0.34286 0.37143 0.30476 0.3619 0.31905 0.3 0.33333 0.32381 0.3 0.31429 0.34762 0.2619 0.26667 0.32381 0.27619 0.3381 0.3381 0.28095 0.27619 0.32857 0.29048 0.31429 0.31429 0.29048 0.32857 0.3619 0.39048 0.31905 0.27619 0.30476 0.36667 0.32857 0.38095 0.32381 0.28095 0.32857 0.30476 0.21429 0.28571 0.30952 0.38095 0.30952 0.30952 0.33333 0.3381 0.32381 0.28095 0.34286 0.42381 0.31905 0.29524 0.31905 0.30952 0.3619 0.28095 0.2381 0.23333 0.30952 0.27619 0.3381 0.22857 0.26667 0.31905 0.28571 0.40476 0.23333 0.37143 0.28571 0.31905 0.3619 0.30476 0.2619 0.30476 0.35238 0.28571 0.28571 0.28571 0.30476 0.25238 0.3 0.31429 0.27619 0.37143 0.30476 0.31429 0.32857 0.3619 0.3619 0.29524 0.3619 0.31905 0.37619 0.31905 0.35714 0.32857 0.3381 0.31905 0.29048 0.37143 0.31905 0.25714 0.27143 0.27619 0.32857 0.37143 0.33333 0.29524 0.29048 0.27143 0.25714 0.3381 0.29048 0.37619 0.35714 0.23333 0.34762 0.37143 0.37619 0.32857 0.27143 0.27619 0.3 0.29524 0.3381 0.30476 0.31905 0.30476 0.35714 0.34762 0.34286 0.2619 0.2619 0.30952 0.30476 0.25714 0.3 0.33333 0.32857 0.22857 0.32381 0.35714 0.35714 0.31429 0.29524 0.29524 0.39048 0.30952 0.27143 0.25238 0.24286 0.3381 0.29524 0.31429 0.24762 0.25714 0.34286 0.35714 0.26667 0.3381 0.40476 0.33333 0.29048 0.31429 0.31905 0.30476 0.29524 0.32381 0.3 0.35714 0.3381 0.41429 0.31905 0.28095 0.31905 0.25714 0.2619 0.32857 0.29048 0.28571 0.32381 0.33333 0.28571 0.21905 0.29048 0.27143 0.37619 0.25238 0.3381 0.24762 0.40952 0.30952 0.4 0.29048 0.38571 0.27619 0.26667 0.29048 0.2619 0.28571 0.30476 0.35238 0.36667 0.35714 0.37143 0.29048 0.34286 0.35238 0.28571 0.19524 0.17143 0.33333 0.34762 0.35238 0.37619 0.35238 0.39524 0.33333 0.26667 0.4 0.33333 0.29048 0.31429 0.32857 0.28095 0.30476 0.34762 0.31905 0.3 0.32381 0.39048 0.28571 0.2 0.37143 0.29524 0.33333 0.31429 0.28571 0.48095 0.36667 0.32381 0.18571 0.32381 0.31429 0.34762 0.29048 0.31905 0.29048 0.32381 0.30952 0.34286 0.29524 0.32857 0.28095 0.35238 0.33333 0.2619 0.28095 0.33333 0.3 0.3619 0.29048 0.29524 0.4 0.42381 0.36667 0.30952 0.34286 0.27619 0.32857 0.37143 0.30952 0.27619 0.32381 0.25238 0.35714 0.27143 0.34762 0.30952 0.40476 0.1619 0.20952 0.2619 0.30952 0.34286 0.3619 0.40952 0.34762 0.21905 0.33333 0.30952 0.34286 0.34762 0.33333 0.32381 0.32857 0.33333 0.33333 0.31429 0.29524 0.32381 0.27143 0.2619 0.29524 0.28095 0.33333 0.30476 0.32857 0.27143 0.34762 0.35238 0.31905 0.27619 0.30476 0.33333 0.36667 0.33333 0.32857 0.3381 0.33333 0.27143 0.24762 0.31905 0.35238 0.34762 0.32857 0.34286 0.24286 0.28095 0.3381 0.35714 0.35714 0.33333 0.35238 0.14286 0.20952 0.32857 0.37619 0.37619 0.29524 0.28571 0.31429 0.29524 0.38095 0.40476 0.3 0.3 0.34762 0.38571 0.28095 0.3 0.34286 0.33333 0.30476 0.37619 0.36667 0.29048 0.3619 0.32857 0.37143 0.31905 0.31905 0.33333 0.3 0.28095 0.3 0.31429 0.31905 0.3 0.30476 0.31905 0.38571 0.27143 0.35238 0.31429 0.28095 0.32857 0.38095 0.38571 0.30476 0.41905 0.25714 0.31429 0.35238 0.3381 0.34286 0.33333 0.29524 0.31905 0.33333 0.30952 0.38095 0.4 0.32381 0.26667 0.32381 0.27619 0.28095 0.30952 0.3381 0.33333 0.31905 0.35238 0.32381 0.4 0.30476 0.3381 0.28571 0.27143 0.31429 0.3 0.34762 0.44762 0.32857 0.29048 0.38571 0.30476 0.31429 0.37619 0.3619 0.29524 0.33333 0.33333 0.28571 0.35238 0.27143 0.34286 0.39524 0.3 0.31429 0.34286 0.31429 0.29524 0.33333 0.31429 0.35714 0.3381 0.3381 0.22857 0.25238 0.21905 0.38095 0.28095 0.3 0.28095 0.3381 0.29524 0.33333 0.3381 0.31905 0.34762 0.32381 0.28571 0.3 0.34286 0.35714 0.34762 0.29048 0.27143 0.23333 0.32857 0.30476 0.29048 0.32381 0.35238 0.39048 0.3381 0.25238 0.3 0.34762 0.3 0.38095 0.36667 0.31429 0.28095 0.32381 0.33333 0.34286 0.29524 0.31905 0.25238 0.34762 0.20476 0.33333 0.31429 0.27143 0.30476 0.23333 0.23333 0.28571 0.29524 0.3619 0.42381 0.30952 0.24286 0.30952 0.29048 0.38571 0.30952 0.31429 0.32857 0.37619 0.24762 0.30476 0.34762 0.29524 0.36667 0.37619 0.31429 0.35238 0.37619 0.35238 0.30952 0.28571 0.34286 0.38095 0.34286 0.4 0.30476 0.34286 0.31429 0.3 0.26667 0.16667 0.40476 0.31429 0.28095 0.36667 0.27619 0.34286 0.31429 0.28095 0.37619 0.30952 0.30476 0.34286 0.34286 0.3 0.37619 0.3381 0.34286 0.3 0.3381 0.3381 0.25238 0.2381 0.4 0.3 0.37143 0.26667 0.29524 0.35714 0.26667 0.28095 0.35714 0.29524 0.38571 0.34762 0.29524 0.29048 0.34286 0.31429 0.30952 0.3619 0.34286 0.23333 0.39524 0.38571 0.30476 0.25714 0.30476 0.35714 0.38095 0.3 0.2619 0.3 0.34286 0.34286 0.33333 0.38571 0.37143 0.3381 0.28095 0.34286 0.33333 0.26667 0.36667 0.3 0.28095 0.2619 0.29524 0.31905 0.27619 0.19524 0.31429 0.31905 0.34762 0.35714 0.30952 0.30476 0.31429 0.30476 0.31429 0.28095 0.35714 0.34286 0.3619 0.39524 0.30952 0.26667 0.17143 0.25238 0.33333 0.32381 0.26667 0.18095 0.30476 0.33333 0.33333 0.3 0.29048 0.31429 0.2619 0.24762 0.27143 0.30476 0.30476 0.4 0.35238 0.32857 0.29524 0.29524 0.33333 0.30476 0.4 0.29524 0.41429 0.31429 0.24286 0.22381 0.29048 0.32857 0.24762 0.3381 0.30952 0.3 0.3381 0.37143 0.31429 0.31905 0.37143 0.32381 0.28095 0.36667 0.19048 0.16667 0.15238 0.15238 0.12381 0.14762 0.13333 0.1619 0.14286 0.1619 0.16667 0.18095 0.17619 0.15238 0.21905 0.20952 0.26667 0.18571 0.14762 0.12857 0.20952 0.16667 0.18095 0.10952 0.1381 0.15714 0.21429 0.1381 0.18571 0.35238 0.28571 0.35238 0.41429 0.31905 0.21905 0.14762 0.16667 0.19048 0.14762 0.1381 0.18571 0.19524 0.15238 0.18571 0.16667 0.14286 0.13333 0.2 0.15238 0.19524 0.15714 0.2 0.15714 0.16667 0.22857 0.1619 0.28571 0.16667 0.17619 0.13333 0.28571 0.18571 0.2 0.12857 0.17619 0.14286 0.21429 0.1 0.2 0.29524 0.28095 0.19524 0.14286 0.15238 0.15238 0.19048 0.27143 0.18095 0.12857 0.20476 0.1381 0.14762 0.1619 0.19048 0.30476 0.14286 0.14762 0.18571 0.29048 0.12381 0.18095 0.16667 0.14286 0.18095 0.1619 0.1381 0.15238 0.17619 0.1381 0.1619 0.16667 0.17143 0.18571 0.17143 0.20952 0.27619 0.31905 0.15714 0.19524 0.1619 0.2381 0.14286 0.13333 0.34286 0.1619 0.1619 0.17619 0.18571 0.34762 0.12857 0.11905 0.13333 0.32381 0.1619 0.20476 0.14762 0.15238 0.14286 0.16667 0.21429 0.19524 0.1381 0.41429 0.1381 0.1381 0.2381 0.14286 0.25714 0.17619 0.1381 0.19524 0.1381 0.19048 0.15238 0.17619 0.28571 0.37619 0.15238 0.14762 0.30476 0.2 0.1381 0.2 0.12381 0.21905 0.19048 0.12381 0.15238 0.1381 0.16667 0.15238 0.1381 0.3 0.2 0.2 0.19048 0.1381 0.16667 0.14762 0.25238 0.1381 0.14286 0.14286 0.17619 0.21429 0.1381 0.18571 0.17619 0.15714 0.13333 0.15714 0.17619 0.18095 0.16667 0.22381 0.28571 0.16667 0.1381 0.15238 0.1381 0.1381 0.19048 0.17143 0.32857 0.29048 0.14286 0.14286 0.21429 0.15714 0.19048 0.18095 0.20476 0.18571 0.15714 0.23333 0.2 0.18095 0.22381 0.1381 0.35238 0.29524 0.31429 0.38571 0.3 0.37619 0.30952 0.27143 0.28571 0.27143 0.32857 0.36667 0.29524 0.34286 0.2381 0.27619 0.26667 0.26667 0.28571 0.32857 0.3 0.31429 0.27619 0.32857 0.32857 0.37619 0.33333 0.30952 0.32381 0.32857 0.30476 0.34286 0.32857 0.21905 0.34286 0.27619 0.30952 0.30476 0.26667 0.36667 0.2381 0.2619 0.36667 0.3 0.30952 0.40476 0.30952 0.34286 0.26667 0.28571 0.3381 0.31429 0.32381 0.30952 0.34762 0.28095 0.4 0.3381 0.28095 0.47143 0.31429 0.35714 0.30476 0.40476 0.15714 0.32857 0.29524 0.34286 0.34762 0.31429 0.28095 0.33333 0.39048 0.36667 0.29048 0.25238 0.29524 0.29048 0.31905 0.31905 0.3381 0.29048 0.31905 0.29524 0.32381 0.29524 0.33333 0.25714 0.29048 0.3619 0.29524 0.29524 0.27143 0.37143 0.30476 0.40476 0.26667 0.39048 0.34286 0.3381 0.30952 0.26667 0.31905 0.32381 0.35238 0.34286 0.33333 0.29048 0.32381 0.34762 0.27619 0.3381 0.36667 0.31429 0.38095 0.29048 0.3381 0.36667 0.3619 0.3619 0.26667 0.33333 0.30476 0.41429 0.3381 0.3381 0.35714 0.27619 0.35238 0.19524 0.29524 0.29048 0.32381 0.29524 0.2619 0.31905 0.32381 0.39524 0.31905 0.30952 0.44286 0.30476 0.25714 0.38095 0.32381 0.28571 0.3 0.33333 0.32381 0.38095 0.32857 0.25714 0.37619 0.35238 0.32857 0.3619 0.33333 0.25238 0.36667 0.4 0.26667 0.27619 0.32857 0.3381 0.37143 0.31905 0.36667 0.3381 0.24286 0.29524 0.33333 0.2 0.35238 0.26667 0.4381 0.24762 0.31429 0.29524 0.38571 0.35714 0.28095 0.31429 0.34762 0.39048 0.28571 0.34286 0.31905 0.29524 0.40476 0.37143 0.29524 0.3 0.3 0.45238 0.3 0.38571 0.42381 0.30476 0.37143 0.34762 0.29524 0.4 0.35238 0.32857 0.31429 0.29048 0.32381 0.2381 0.28571 0.34286 0.27619 0.36667 0.31429 0.37619 0.40952 0.22857 0.29048 0.3619 0.37619 0.15238 0.34286 0.32381 0.39048 0.37143 0.3381 0.30952 0.32381 0.31905 0.3 0.3 0.27143 0.32381 0.30476 0.26667 0.27143 0.3381 0.4381 0.32381 0.33333 0.34762 0.25238 0.28571 0.32381 0.34762 0.27619 0.29048 0.41905 0.30952 0.4 0.39524 0.26667 0.32857 0.3619 0.31429 0.32857 0.41905 0.29524 0.27143 0.29048 0.4 0.27143 0.41905 0.36667 0.39524 0.29048 0.35238 0.34762 0.35714 0.28095 0.34762 0.31905 0.3619 0.3381 0.30952 0.27143 0.31905 0.26667 0.3 0.34762 0.30476 0.2619 0.34286 0.37143 0.3 0.32857 0.25714 0.3381 0.33333 0.3 0.29048 0.31429 0.28095 0.34762 0.27619 0.25238 0.30952 0.3619 0.32857 0.31905 0.24762 0.35238 0.3381 0.36667 0.30476 0.27143 0.38095 0.32381 0.37143 0.32381 0.35238 0.33333 0.25714 0.24762 0.29524 0.33333 0.30476 0.39048 0.33333 0.38095 0.3619 0.37619 0.25714 0.45238 0.28571 0.34762 0.28571 0.28095 0.17143 0.25238 0.35238 0.30952 0.37619 0.34286 0.26667 0.31905 0.28095 0.34286 0.34762 0.29524 0.3381 0.35238 0.28571 0.31429 0.32381 0.3381 0.32381 0.34762 0.3381 0.31429 0.28095 0.34762 0.27619 0.38095 0.3381 0.37619 0.3619 0.33333 0.34286 0.4 0.32381 0.26667 0.32857 0.32857 0.2619 0.30952 0.31905 0.31905 0.27143 0.30476 0.14286 0.23333 0.25714 0.31905 0.3 0.32857 0.32381 0.28095 0.35714 0.21905 0.34286 0.33333 0.2619 0.37619 0.29524 0.34762 0.28095 0.45238 0.3 0.3 0.28571 0.2619 0.32381 0.31905 0.31429 0.3381 0.28571 0.30952 0.35238 0.24762 0.35238 0.29048 0.37143 0.3 0.32381 0.44762 0.34286 0.32381 0.30952 0.37143 0.33333 0.28571 0.34286 0.29524 0.28095 0.35714 0.30952 0.27143 0.24286 0.35238 0.31429 0.28095 0.34762 0.27619 0.32857 0.35238 0.29048 0.34286 0.32857 0.35238 0.3 0.3381 0.38095 0.35238 0.34762 0.2619 0.31905 0.32381 0.28571 0.35238 0.38571 0.27619 0.27143 0.38095 0.35238 0.27143 0.34762 0.30476 0.29048 0.26667 0.28571 0.38095 0.36667 0.27619 0.4381 0.32857 0.26667 0.30476 0.34762 0.3 0.32381 0.38095 0.41905 0.34286 0.28571 0.45714 0.17143 0.34286 0.32857 0.31429 0.28095 0.34762 0.27619 0.32857 0.38095 0.31429 0.3381 0.43333 0.28095 0.39524 0.30952 0.31905 0.38095 0.27619 0.29524 0.35714 0.3 0.3619 0.30476 0.38095 0.25238 0.34286 0.27143 0.41429 0.28095 0.32381 0.33333 0.39524 0.34762 0.29524 0.28571 0.2619 0.26667 0.32857 0.40952 0.28571 0.25714 0.22857 0.30476 0.33333 0.31429 0.3381 0.2 0.29048 0.29524 0.28095 0.35714 0.39048 0.33333 0.32857 0.31905 0.39524 0.31429 0.17619 0.31429 0.41905 0.32857 0.28095 0.30952 0.27619 0.39524 0.14762 0.28095 0.31905 0.3 0.35714 0.24286 0.35714 0.34762 0.3619 0.32857 0.30476 0.3381 0.30476 0.28571 0.35714 0.3381 0.36667 0.3619 0.26667 0.27143 0.25714 0.32381 0.40476 0.32381 0.28571 0.42381 0.32381 0.29048 0.29048 0.36667 0.27143 0.35238 0.28095 0.3 0.38095 0.38095 0.25238 0.27619 0.30952 0.25714 0.25714 0.35238 0.2619 0.37619 0.3381 0.31905 0.3381 0.35714 0.12857 0.31905 0.24762 0.28095 0.27619 0.3381 0.32857 0.32381 0.3619 0.32857 0.34286 0.3381 0.32857 0.34762 0.29524 0.35238 0.34762 0.27143 0.26667 0.30476 0.31905 0.34762 0.29524 0.3381 0.31905 0.32857 0.36667 0.29524 0.32857 0.34286 0.30952 0.31429 0.30952 0.3381 0.27619 0.38095 0.38571 0.39048 0.34286 0.25714 0.35714 0.28571 0.3 0.36667 0.3 0.35714 0.32381 0.29524 0.26667 0.4381 0.32857 0.30476 0.27619 0.3381 0.32381 0.30476 0.31429 0.32381 0.33333 0.34762 0.34762 0.32381 0.37143 0.40476 0.31905 0.29048 0.29524 0.31429 0.30476 0.29524 0.29048 0.39048 0.3381 0.34762 0.33333 0.34286 0.31429 0.38571 0.30476 0.29048 0.30476 0.30476 0.28571 0.29524 0.32381 0.41429 0.32381 0.34286 0.2619 0.30952 0.39524 0.25714 0.29524 0.31905 0.31905 0.2619 0.32857 0.30476 0.31905 0.3381 0.27619 0.3 0.28571 0.31905 0.29524 0.3 0.3381 0.37143 0.32857 0.35238 0.3619 0.3381 0.3 0.38095 0.32381 0.31905 0.32857 0.34762 0.3619 0.29524 0.32857 0.35714 0.3381 0.29048 0.29524 0.35714 0.36667 0.30476 0.32381 0.28095 0.39524 0.32381 0.31429 0.33333 0.31429 0.32381 0.29524 0.34762 0.28095 0.34286 0.29048 0.31905 0.34762 0.27619 0.34286 0.32857 0.31429 0.29048 0.30952 0.38571 0.31905 0.30952 0.32381 0.26667 0.3 0.31905 0.32381 0.4381 0.39524 0.31429 0.30476 0.31905 0.32857 0.33333 0.30476 0.29524 0.28571 0.32381 0.29048 0.29048 0.35714 0.29048 0.34762 0.32857 0.34286 0.23333 0.38571 0.29048 0.3381 0.28095 0.32381 0.30476 0.32381 0.29524 0.2619 0.36667 0.33333 0.26667 0.3381 0.24286 0.27143 0.26667 0.33333 0.2619 0.33333 0.28571 0.43333 0.32857 0.29048 0.20476 0.30952 0.35714 0.27619 0.24286 0.35714 0.29048 0.29048 0.32381 0.34762 0.3619 0.35238 0.29048 0.34762 0.28571 0.31905 0.3619 0.38095 0.27619 0.32381 0.28095 0.30476 0.29524 0.30952 0.35714 0.3381 0.37619 0.37619 0.32857 0.27619 0.38571 0.32857 0.29524 0.3 0.3 0.31905 0.34286 0.31905 0.39524 0.30952 0.27143 0.32857 0.31429 0.3381 0.37619 0.29524 0.37143 0.30476 0.27619 0.32381 0.33333 0.30476 0.27619 0.31429 0.28571 0.23333 0.34286 0.28571 0.32857 0.4381 0.32857 0.35238 0.3381 0.30952 0.30952 0.3381 0.32381 0.26667 0.3381 0.3 0.30952 0.34762 0.37619 0.33333 0.33333 0.30476 0.37619 0.35714 0.25714 0.40952 0.35238 0.32381 0.42381 0.32381 0.1381 0.33333 0.35238 0.30476 0.30476 0.3381 0.30952 0.37143 0.37143 0.26667 0.30952 0.27619 0.35238 0.3 0.24286 0.40952 0.32381 0.37143 0.44762 0.29524 0.29048 0.26667 0.35238 0.26667 0.31905 0.37619 0.28095 0.27143 0.28571 0.27619 0.25714 0.35238 0.28095 0.29048 0.3619 0.35714 0.40952 0.32381 0.35238 0.32857 0.2381 0.41905 0.3381 0.24286 0.30476 0.32381 0.35238 0.30476 0.26667 0.31905 0.25714 0.35238 0.31429 0.37619 0.34762 0.32381 0.31905 0.30476 0.32381 0.21429 0.15238 0.18095 0.1 0.16667 0.14286 0.34286 0.34286 0.18571 0.16667 0.14762 0.14286 0.19524 0.13333 0.17143 0.13333 0.15238 0.14286 0.1619 0.24762 0.15714 0.2 0.18571 0.23333 0.14762 0.20476 0.29048 0.19048 0.2 0.35238 0.42381 0.20952 0.1619 0.20476 0.10476 0.17143 0.23333 0.19048 0.2 0.15238 0.17143 0.19048 0.14762 0.17143 0.1381 0.17619 0.15714 0.2 0.20952 0.10952 0.19524 0.19524 0.16667 0.11429 0.14762 0.18095 0.14286 0.1381 0.17619 0.19524 0.16667 0.32857 0.15238 0.17619 0.21429 0.3 0.19524 0.16667 0.10952 0.2 0.15238 0.11429 0.15238 0.20476 0.14286 0.38571 0.17619 0.19524 0.1619 0.15714 0.1381 0.16667 0.20476 0.15238 0.19524 0.18095 0.14286 0.2 0.12857 0.21429 0.12381 0.15714 0.2 0.29048 0.18095 0.3619 0.10476 0.1619 0.21905 0.1381 0.1381 0.14762 0.14762 0.19048 0.15238 0.15238 0.15238 0.19524 0.3 0.16667 0.19524 0.18571 0.35714 0.21429 0.15714 0.18095 0.1619 0.15238 0.19048 0.18571 0.16667 0.17143 0.18095 0.17619 0.14286 0.14762 0.16667 0.15714 0.14286 0.1619 0.15238 0.20476 0.21905 0.17619 0.16667 0.1381 0.21429 0.15714 0.12857 0.14286 0.15714 0.32857 0.30476 0.20476 0.17619 0.2381 0.17143 0.1 0.1619 0.21905 0.14286 0.15238 0.15714 0.24286 0.15714 0.17143 0.14762 0.12857 0.16667 0.21429 0.17619 0.16667 0.1619 0.13333 0.19048 0.13333 0.13333 0.17619 0.15714 0.15238 0.1381 0.15714 0.12857 0.14286 0.17143 0.16667 0.15238 0.15238 0.1619 0.14286 0.18095 0.25238 0.19524 0.15238 0.29048 0.15238 0.18095 0.25714 0.15714 0.20952 0.17143 0.44286 0.16667 0.11905 0.28095 0.17619 0.16667 0.19524 0.20952 0.17143 0.17143 0.15714 0.17143 0.17143 0.19524 0.16667 0.2 0.1381 0.2 0.16667 0.15238 0.22857 0.30476 0.31429 0.19048 0.14762 0.16667 0.15238 0.18571 0.13333 0.27619 0.20952 0.14286 0.19524 0.29048 0.14762 0.13333 0.19048 0.22857 0.16667 0.12857 0.15714 0.18095 0.19048 0.1619 0.10476 0.14762 0.14286 0.1381 0.17619 0.2381 0.1619 0.16667 0.24762 0.28095 0.16667 0.18095 0.34762 0.21429 0.34286 0.20952 0.1619 0.24286 0.12857 0.24762 0.20476 0.18095 0.2 0.18571 0.18095 0.17143 0.14286 0.1381 0.18095 0.28095 0.32381 0.3 0.32857 0.30952 0.2619 0.31429 0.24286 0.28571 0.30952 0.2 0.34286 0.33333 0.29048 0.31905 0.2619 0.11905 0.34762 0.28571 0.32857 0.31429 0.3 0.30952 0.28095 0.31429 0.28571 0.3 0.35238 0.29048 0.27619 0.38571 0.34762 0.32381 0.4619 0.31429 0.29524 0.30952 0.2381 0.28095 0.32857 0.18571 0.33333 0.31429 0.30952 0.39048 0.34286 0.35714 0.30952 0.35714 0.27143 0.34286 0.34762 0.22857 0.26667 0.2381 0.35714 0.32857 0.38095 0.26667 0.3 0.2619 0.32857 0.36667 0.3 0.30476 0.33333 0.24286 0.34762 0.28571 0.21905 0.25714 0.31905 0.35238 0.35238 0.31905 0.29524 0.3 0.22857 0.2619 0.26667 0.32857 0.27619 0.31429 0.32381 0.20952 0.24762 0.24762 0.28571 0.32857 0.2619 0.38571 0.31905 0.32857 0.32381 0.28571 0.34762 0.38571 0.3381 0.21905 0.31429 0.32381 0.32381 0.22857 0.3381 0.2619 0.32381 0.29048 0.37143 0.38571 0.24286 0.37143 0.21905 0.3619 0.32381 0.28571 0.40476 0.32381 0.30476 0.28095 0.3 0.30476 0.30476 0.31429 0.3619 0.26667 0.25238 0.33333 0.39048 0.33333 0.32381 0.4619 0.3 0.28095 0.27143 0.27619 0.31429 0.23333 0.33333 0.27143 0.34762 0.30952 0.29048 0.29048 0.25714 0.38571 0.30476 0.34762 0.3381 0.3619 0.35238 0.34762 0.25714 0.24286 0.30952 0.33333 0.27619 0.25714 0.33333 0.25714 0.31905 0.35238 0.18095 0.4 0.29524 0.3381 0.30952 0.27143 0.35714 0.2619 0.36667 0.37143 0.25714 0.37143 0.31905 0.29524 0.31905 0.4 0.29524 0.32857 0.25238 0.42381 0.4 0.23333 0.34762 0.43333 0.33333 0.35238 0.34286 0.35714 0.38095 0.30476 0.30952 0.34286 0.29524 0.27619 0.30952 0.28095 0.3381 0.38095 0.31905 0.39524 0.30952 0.41905 0.3381 0.44286 0.29524 0.38571 0.32857 0.3381 0.3619 0.32381 0.35238 0.2619 0.20476 0.37143 0.32381 0.3 0.3381 0.24762 0.37619 0.20952 0.29524 0.30476 0.28571 0.27619 0.31905 0.30952 0.26667 0.34286 0.28095 0.39524 0.32381 0.27619 0.3381 0.28571 0.32857 0.35714 0.31905 0.28095 0.25238 0.32381 0.30952 0.27619 0.32857 0.34286 0.25238 0.31429 0.38571 0.3
[truncated: 80,694,127 more chars]
