# Supplementary material for: Prediction of post-translational modification sites using multiple kernel support vector machine
Source: PeerJ. 2017 Apr 27;5:e3261. doi: 10.7717/peerj.3261 (PMC5410141; doi:10.7717/peerj.3261)
Supplement: Supplemental Information 2 [file peerj-05-3261-s002.zip › peerj-15863-Code_and_Data/Code and Data/data/SMNet_t_2037.txt]

1 0 0 0 0 0 0 0 0 0 0
1 0 0 0 0 0 0 0 0 0 0
1 0 0 0 0 0 0 0 0 0 0
1 0 0 0 0 0 0 0 0 0 0
1 0 0 0 0 0 0 0 0 0 0
1 0 0 0 0 0 0 0 0 0 0
1 0 0 0 0 0 0 0 0 0 0
1 0 0 0 0 0 0 0 0 0 0
0 1 0 0 0 0 0 0 0 0 0
0 1 0 0 0 0 0 0 0 0 0
0 1 0 0 0 0 0 0 0 0 0
0 1 0 0 0 0 0 0 0 0 0
0 1 0 0 0 0 0 0 0 0 0
0 1 0 0 0 0 0 0 0 0 0
0 1 0 0 0 0 0 0 0 0 0
0 1 0 0 0 0 0 0 0 0 0
0 1 0 0 0 0 0 0 0 0 0
0 1 0 0 0 0 0 0 0 0 0
0 1 0 0 0 0 0 0 0 0 0
0 1 0 0 0 0 0 0 0 0 0
0 1 0 0 0 0 0 0 0 0 0
0 1 0 0 0 0 0 0 0 0 0
0 1 0 0 0 0 0 0 0 0 0
0 1 0 0 0 0 0 0 0 0 0
0 1 0 0 0 0 0 0 0 0 0
0 1 0 0 0 0 0 0 0 0 0
0 1 0 0 0 0 0 0 0 0 0
0 1 0 0 0 0 0 0 0 0 0
0 1 0 0 0 0 0 0 0 0 0
0 1 0 0 0 0 0 0 0 0 0
0 1 0 0 0 0 0 0 0 0 0
0 1 0 0 0 0 0 0 0 0 0
0 1 0 0 0 0 0 0 0 0 0
0 1 0 0 0 0 0 0 0 0 0
0 1 0 0 0 0 0 0 0 0 0
0 1 0 0 0 0 0 0 0 0 0
0 1 0 0 0 0 0 0 0 0 0
0 1 0 0 0 0 0 0 0 0 0
0 1 0 0 0 0 0 0 0 0 0
0 1 0 0 0 0 0 0 0 0 0
0 1 0 0 0 0 0 0 0 0 0
0 1 0 0 0 0 0 0 0 0 0
0 1 0 0 0 0 0 0 0 0 0
0 1 0 0 0 0 0 0 0 0 0
0 1 0 0 0 0 0 0 0 0 0
0 1 0 0 0 0 0 0 0 0 0
0 1 0 0 0 0 0 0 0 0 0
0 1 0 0 0 0 0 0 0 0 0
0 1 0 0 0 0 0 0 0 0 0
0 1 0 0 0 0 0 0 0 0 0
0 1 0 0 0 0 0 0 0 0 0
0 1 0 0 0 0 0 0 0 0 0
0 1 0 0 0 0 0 0 0 0 0
0 1 0 0 0 0 0 0 0 0 0
0 1 0 0 0 0 0 0 0 0 0
0 1 0 0 0 0 0 0 0 0 0
0 1 0 0 0 0 0 0 0 0 0
0 1 0 0 0 0 0 0 0 0 0
0 1 0 0 0 0 0 0 0 0 0
0 1 0 0 0 0 0 0 0 0 0
0 1 0 0 0 0 0 0 0 0 0
0 1 0 0 0 0 0 0 0 0 0
0 1 0 0 0 0 0 0 0 0 0
0 1 0 0 0 0 0 0 0 0 0
0 1 0 0 0 0 0 0 0 0 0
0 1 0 0 0 0 0 0 0 0 0
0 1 0 0 0 0 0 0 0 0 0
0 1 0 0 0 0 0 0 0 0 0
0 1 0 0 0 0 0 0 0 0 0
0 1 0 0 0 0 0 0 0 0 0
0 1 0 0 0 0 0 0 0 0 0
0 1 0 0 0 0 0 0 0 0 0
0 1 0 0 0 0 0 0 0 0 0
0 1 0 0 0 0 0 0 0 0 0
0 1 0 0 0 0 0 0 0 0 0
0 1 0 0 0 0 0 0 0 0 0
0 1 0 0 0 0 0 0 0 0 0
0 1 0 0 0 0 0 0 0 0 0
0 1 0 0 0 0 0 0 0 0 0
0 1 0 0 0 0 0 0 0 0 0
0 1 0 0 0 0 0 0 0 0 0
0 1 0 0 0 0 0 0 0 0 0
0 1 0 0 0 0 0 0 0 0 0
0 1 0 0 0 0 0 0 0 0 0
0 1 0 0 0 0 0 0 0 0 0
0 1 0 0 0 0 0 0 0 0 0
0 1 0 0 0 0 0 0 0 0 0
0 1 0 0 0 0 0 0 0 0 0
0 1 0 0 0 0 0 0 0 0 0
0 1 0 0 0 0 0 0 0 0 0
0 1 0 0 0 0 0 0 0 0 0
0 1 0 0 0 0 0 0 0 0 0
0 1 0 0 0 0 0 0 0 0 0
0 1 0 0 0 0 0 0 0 0 0
0 1 0 0 0 0 0 0 0 0 0
0 1 0 0 0 0 0 0 0 0 0
0 1 0 0 0 0 0 0 0 0 0
0 1 0 0 0 0 0 0 0 0 0
0 1 0 0 0 0 0 0 0 0 0
0 1 0 0 0 0 0 0 0 0 0
0 1 0 0 0 0 0 0 0 0 0
0 1 0 0 0 0 0 0 0 0 0
0 1 0 0 0 0 0 0 0 0 0
0 1 0 0 0 0 0 0 0 0 0
0 1 0 0 0 0 0 0 0 0 0
0 1 0 0 0 0 0 0 0 0 0
0 1 0 0 0 0 0 0 0 0 0
0 1 0 0 0 0 0 0 0 0 0
0 1 0 0 0 0 0 0 0 0 0
0 1 0 0 0 0 0 0 0 0 0
0 1 0 0 0 0 0 0 0 0 0
0 1 0 0 0 0 0 0 0 0 0
0 1 0 0 0 0 0 0 0 0 0
0 1 0 0 0 0 0 0 0 0 0
0 1 0 0 0 0 0 0 0 0 0
0 1 0 0 0 0 0 0 0 0 0
0 1 0 0 0 0 0 0 0 0 0
0 1 0 0 0 0 0 0 0 0 0
0 1 0 0 0 0 0 0 0 0 0
0 1 0 0 0 0 0 0 0 0 0
0 1 0 0 0 0 0 0 0 0 0
0 1 0 0 0 0 0 0 0 0 0
0 1 0 0 0 0 0 0 0 0 0
0 1 0 0 0 0 0 0 0 0 0
0 1 0 0 0 0 0 0 0 0 0
0 1 0 0 0 0 0 0 0 0 0
0 1 0 0 0 0 0 0 0 0 0
0 1 0 0 0 0 0 0 0 0 0
0 1 0 0 0 0 0 0 0 0 0
0 1 0 0 0 0 0 0 0 0 0
0 1 0 0 0 0 0 0 0 0 0
0 1 0 0 0 0 0 0 0 0 0
0 1 0 0 0 0 0 0 0 0 0
0 1 0 0 0 0 0 0 0 0 0
0 1 0 0 0 0 0 0 0 0 0
0 1 0 0 0 0 0 0 0 0 0
0 1 0 0 0 0 0 0 0 0 0
0 1 0 0 0 0 0 0 0 0 0
0 1 0 0 0 0 0 0 0 0 0
0 1 0 0 0 0 0 0 0 0 0
0 0 1 0 0 0 0 0 0 0 0
0 0 1 0 0 0 0 0 0 0 0
0 0 1 0 0 0 0 0 0 0 0
0 0 1 0 0 0 0 0 0 0 0
0 0 1 0 0 0 0 0 0 0 0
0 0 1 0 0 0 0 0 0 0 0
0 0 1 0 0 0 0 0 0 0 0
0 0 1 0 0 0 0 0 0 0 0
0 0 1 0 0 0 0 0 0 0 0
0 0 1 0 0 0 0 0 0 0 0
0 0 1 0 0 0 0 0 0 0 0
0 0 1 0 0 0 0 0 0 0 0
0 0 1 0 0 0 0 0 0 0 0
0 0 1 0 0 0 0 0 0 0 0
0 0 1 0 0 0 0 0 0 0 0
0 0 1 0 0 0 0 0 0 0 0
0 0 1 0 0 0 0 0 0 0 0
0 0 1 0 0 0 0 0 0 0 0
0 0 1 0 0 0 0 0 0 0 0
0 0 0 1 0 0 0 0 0 0 0
0 0 0 1 0 0 0 0 0 0 0
0 0 0 1 0 0 0 0 0 0 0
0 0 0 1 0 0 0 0 0 0 0
0 0 0 1 0 0 0 0 0 0 0
0 0 0 1 0 0 0 0 0 0 0
0 0 0 1 0 0 0 0 0 0 0
0 0 0 1 0 0 0 0 0 0 0
0 0 0 1 0 0 0 0 0 0 0
0 0 0 1 0 0 0 0 0 0 0
0 0 0 1 0 0 0 0 0 0 0
0 0 0 1 0 0 0 0 0 0 0
0 0 0 1 0 0 0 0 0 0 0
0 0 0 1 0 0 0 0 0 0 0
0 0 0 1 0 0 0 0 0 0 0
0 0 0 1 0 0 0 0 0 0 0
0 0 0 1 0 0 0 0 0 0 0
0 0 0 1 0 0 0 0 0 0 0
0 0 0 1 0 0 0 0 0 0 0
0 0 0 1 0 0 0 0 0 0 0
0 0 0 1 0 0 0 0 0 0 0
0 0 0 1 0 0 0 0 0 0 0
0 0 0 1 0 0 0 0 0 0 0
0 0 0 1 0 0 0 0 0 0 0
0 0 0 1 0 0 0 0 0 0 0
0 0 0 1 0 0 0 0 0 0 0
0 0 0 1 0 0 0 0 0 0 0
0 0 0 1 0 0 0 0 0 0 0
0 0 0 1 0 0 0 0 0 0 0
0 0 0 1 0 0 0 0 0 0 0
0 0 0 1 0 0 0 0 0 0 0
0 0 0 1 0 0 0 0 0 0 0
0 0 0 1 0 0 0 0 0 0 0
0 0 0 1 0 0 0 0 0 0 0
0 0 0 1 0 0 0 0 0 0 0
0 0 0 1 0 0 0 0 0 0 0
0 0 0 1 0 0 0 0 0 0 0
0 0 0 1 0 0 0 0 0 0 0
0 0 0 1 0 0 0 0 0 0 0
0 0 0 1 0 0 0 0 0 0 0
0 0 0 1 0 0 0 0 0 0 0
0 0 0 1 0 0 0 0 0 0 0
0 0 0 1 0 0 0 0 0 0 0
0 0 0 0 1 0 0 0 0 0 0
0 0 0 0 1 0 0 0 0 0 0
0 0 0 0 1 0 0 0 0 0 0
0 0 0 0 1 0 0 0 0 0 0
0 0 0 0 1 0 0 0 0 0 0
0 0 0 0 1 0 0 0 0 0 0
0 0 0 0 1 0 0 0 0 0 0
0 0 0 0 1 0 0 0 0 0 0
0 0 0 0 1 0 0 0 0 0 0
0 0 0 0 1 0 0 0 0 0 0
0 0 0 0 1 0 0 0 0 0 0
0 0 0 0 0 1 0 0 0 0 0
0 0 0 0 0 1 0 0 0 0 0
0 0 0 0 0 1 0 0 0 0 0
0 0 0 0 0 1 0 0 0 0 0
0 0 0 0 0 1 0 0 0 0 0
0 0 0 0 0 1 0 0 0 0 0
0 0 0 0 0 1 0 0 0 0 0
0 0 0 0 0 1 0 0 0 0 0
0 0 0 0 0 1 0 0 0 0 0
0 0 0 0 0 1 0 0 0 0 0
0 0 0 0 0 1 0 0 0 0 0
0 0 0 0 0 1 0 0 0 0 0
0 0 0 0 0 1 0 0 0 0 0
0 0 0 0 0 1 0 0 0 0 0
0 0 0 0 0 1 0 0 0 0 0
0 0 0 0 0 1 0 0 0 0 0
0 0 0 0 0 1 0 0 0 0 0
0 0 0 0 0 1 0 0 0 0 0
0 0 0 0 0 1 0 0 0 0 0
0 0 0 0 0 1 0 0 0 0 0
0 0 0 0 0 1 0 0 0 0 0
0 0 0 0 0 1 0 0 0 0 0
0 0 0 0 0 1 0 0 0 0 0
0 0 0 0 0 1 0 0 0 0 0
0 0 0 0 0 1 0 0 0 0 0
0 0 0 0 0 1 0 0 0 0 0
0 0 0 0 0 1 0 0 0 0 0
0 0 0 0 0 1 0 0 0 0 0
0 0 0 0 0 1 0 0 0 0 0
0 0 0 0 0 1 0 0 0 0 0
0 0 0 0 0 1 0 0 0 0 0
0 0 0 0 0 1 0 0 0 0 0
0 0 0 0 0 1 0 0 0 0 0
0 0 0 0 0 1 0 0 0 0 0
0 0 0 0 0 1 0 0 0 0 0
0 0 0 0 0 1 0 0 0 0 0
0 0 0 0 0 1 0 0 0 0 0
0 0 0 0 0 1 0 0 0 0 0
0 0 0 0 0 1 0 0 0 0 0
0 0 0 0 0 1 0 0 0 0 0
0 0 0 0 0 1 0 0 0 0 0
0 0 0 0 0 1 0 0 0 0 0
0 0 0 0 0 1 0 0 0 0 0
0 0 0 0 0 1 0 0 0 0 0
0 0 0 0 0 1 0 0 0 0 0
0 0 0 0 0 1 0 0 0 0 0
0 0 0 0 0 1 0 0 0 0 0
0 0 0 0 0 1 0 0 0 0 0
0 0 0 0 0 1 0 0 0 0 0
0 0 0 0 0 1 0 0 0 0 0
0 0 0 0 0 1 0 0 0 0 0
0 0 0 0 0 1 0 0 0 0 0
0 0 0 0 0 1 0 0 0 0 0
0 0 0 0 0 1 0 0 0 0 0
0 0 0 0 0 1 0 0 0 0 0
0 0 0 0 0 1 0 0 0 0 0
0 0 0 0 0 1 0 0 0 0 0
0 0 0 0 0 1 0 0 0 0 0
0 0 0 0 0 1 0 0 0 0 0
0 0 0 0 0 1 0 0 0 0 0
0 0 0 0 0 1 0 0 0 0 0
0 0 0 0 0 1 0 0 0 0 0
0 0 0 0 0 1 0 0 0 0 0
0 0 0 0 0 1 0 0 0 0 0
0 0 0 0 0 1 0 0 0 0 0
0 0 0 0 0 1 0 0 0 0 0
0 0 0 0 0 1 0 0 0 0 0
0 0 0 0 0 1 0 0 0 0 0
0 0 0 0 0 1 0 0 0 0 0
0 0 0 0 0 1 0 0 0 0 0
0 0 0 0 0 1 0 0 0 0 0
0 0 0 0 0 1 0 0 0 0 0
0 0 0 0 0 1 0 0 0 0 0
0 0 0 0 0 1 0 0 0 0 0
0 0 0 0 0 1 0 0 0 0 0
0 0 0 0 0 1 0 0 0 0 0
0 0 0 0 0 1 0 0 0 0 0
0 0 0 0 0 1 0 0 0 0 0
0 0 0 0 0 1 0 0 0 0 0
0 0 0 0 0 1 0 0 0 0 0
0 0 0 0 0 1 0 0 0 0 0
0 0 0 0 0 1 0 0 0 0 0
0 0 0 0 0 1 0 0 0 0 0
0 0 0 0 0 1 0 0 0 0 0
0 0 0 0 0 1 0 0 0 0 0
0 0 0 0 0 1 0 0 0 0 0
0 0 0 0 0 1 0 0 0 0 0
0 0 0 0 0 1 0 0 0 0 0
0 0 0 0 0 1 0 0 0 0 0
0 0 0 0 0 1 0 0 0 0 0
0 0 0 0 0 1 0 0 0 0 0
0 0 0 0 0 1 0 0 0 0 0
0 0 0 0 0 1 0 0 0 0 0
0 0 0 0 0 1 0 0 0 0 0
0 0 0 0 0 1 0 0 0 0 0
0 0 0 0 0 1 0 0 0 0 0
0 0 0 0 0 1 0 0 0 0 0
0 0 0 0 0 1 0 0 0 0 0
0 0 0 0 0 1 0 0 0 0 0
0 0 0 0 0 1 0 0 0 0 0
0 0 0 0 0 1 0 0 0 0 0
0 0 0 0 0 1 0 0 0 0 0
0 0 0 0 0 1 0 0 0 0 0
0 0 0 0 0 1 0 0 0 0 0
0 0 0 0 0 1 0 0 0 0 0
0 0 0 0 0 1 0 0 0 0 0
0 0 0 0 0 1 0 0 0 0 0
0 0 0 0 0 1 0 0 0 0 0
0 0 0 0 0 1 0 0 0 0 0
0 0 0 0 0 1 0 0 0 0 0
0 0 0 0 0 1 0 0 0 0 0
0 0 0 0 0 1 0 0 0 0 0
0 0 0 0 0 1 0 0 0 0 0
0 0 0 0 0 1 0 0 0 0 0
0 0 0 0 0 1 0 0 0 0 0
0 0 0 0 0 1 0 0 0 0 0
0 0 0 0 0 1 0 0 0 0 0
0 0 0 0 0 1 0 0 0 0 0
0 0 0 0 0 1 0 0 0 0 0
0 0 0 0 0 1 0 0 0 0 0
0 0 0 0 0 1 0 0 0 0 0
0 0 0 0 0 1 0 0 0 0 0
0 0 0 0 0 1 0 0 0 0 0
0 0 0 0 0 1 0 0 0 0 0
0 0 0 0 0 1 0 0 0 0 0
0 0 0 0 0 1 0 0 0 0 0
0 0 0 0 0 1 0 0 0 0 0
0 0 0 0 0 1 0 0 0 0 0
0 0 0 0 0 1 0 0 0 0 0
0 0 0 0 0 1 0 0 0 0 0
0 0 0 0 0 1 0 0 0 0 0
0 0 0 0 0 1 0 0 0 0 0
0 0 0 0 0 1 0 0 0 0 0
0 0 0 0 0 1 0 0 0 0 0
0 0 0 0 0 1 0 0 0 0 0
0 0 0 0 0 1 0 0 0 0 0
0 0 0 0 0 1 0 0 0 0 0
0 0 0 0 0 1 0 0 0 0 0
0 0 0 0 0 1 0 0 0 0 0
0 0 0 0 0 1 0 0 0 0 0
0 0 0 0 0 1 0 0 0 0 0
0 0 0 0 0 1 0 0 0 0 0
0 0 0 0 0 1 0 0 0 0 0
0 0 0 0 0 1 0 0 0 0 0
0 0 0 0 0 1 0 0 0 0 0
0 0 0 0 0 1 0 0 0 0 0
0 0 0 0 0 1 0 0 0 0 0
0 0 0 0 0 1 0 0 0 0 0
0 0 0 0 0 1 0 0 0 0 0
0 0 0 0 0 1 0 0 0 0 0
0 0 0 0 0 1 0 0 0 0 0
0 0 0 0 0 1 0 0 0 0 0
0 0 0 0 0 1 0 0 0 0 0
0 0 0 0 0 1 0 0 0 0 0
0 0 0 0 0 1 0 0 0 0 0
0 0 0 0 0 1 0 0 0 0 0
0 0 0 0 0 1 0 0 0 0 0
0 0 0 0 0 1 0 0 0 0 0
0 0 0 0 0 1 0 0 0 0 0
0 0 0 0 0 1 0 0 0 0 0
0 0 0 0 0 1 0 0 0 0 0
0 0 0 0 0 1 0 0 0 0 0
0 0 0 0 0 1 0 0 0 0 0
0 0 0 0 0 1 0 0 0 0 0
0 0 0 0 0 1 0 0 0 0 0
0 0 0 0 0 1 0 0 0 0 0
0 0 0 0 0 1 0 0 0 0 0
0 0 0 0 0 1 0 0 0 0 0
0 0 0 0 0 1 0 0 0 0 0
0 0 0 0 0 1 0 0 0 0 0
0 0 0 0 0 1 0 0 0 0 0
0 0 0 0 0 1 0 0 0 0 0
0 0 0 0 0 1 0 0 0 0 0
0 0 0 0 0 1 0 0 0 0 0
0 0 0 0 0 1 0 0 0 0 0
0 0 0 0 0 1 0 0 0 0 0
0 0 0 0 0 1 0 0 0 0 0
0 0 0 0 0 1 0 0 0 0 0
0 0 0 0 0 1 0 0 0 0 0
0 0 0 0 0 1 0 0 0 0 0
0 0 0 0 0 1 0 0 0 0 0
0 0 0 0 0 1 0 0 0 0 0
0 0 0 0 0 1 0 0 0 0 0
0 0 0 0 0 1 0 0 0 0 0
0 0 0 0 0 1 0 0 0 0 0
0 0 0 0 0 1 0 0 0 0 0
0 0 0 0 0 1 0 0 0 0 0
0 0 0 0 0 1 0 0 0 0 0
0 0 0 0 0 1 0 0 0 0 0
0 0 0 0 0 1 0 0 0 0 0
0 0 0 0 0 1 0 0 0 0 0
0 0 0 0 0 1 0 0 0 0 0
0 0 0 0 0 1 0 0 0 0 0
0 0 0 0 0 1 0 0 0 0 0
0 0 0 0 0 1 0 0 0 0 0
0 0 0 0 0 1 0 0 0 0 0
0 0 0 0 0 1 0 0 0 0 0
0 0 0 0 0 1 0 0 0 0 0
0 0 0 0 0 1 0 0 0 0 0
0 0 0 0 0 1 0 0 0 0 0
0 0 0 0 0 1 0 0 0 0 0
0 0 0 0 0 1 0 0 0 0 0
0 0 0 0 0 0 1 0 0 0 0
0 0 0 0 0 0 1 0 0 0 0
0 0 0 0 0 0 1 0 0 0 0
0 0 0 0 0 0 1 0 0 0 0
0 0 0 0 0 0 1 0 0 0 0
0 0 0 0 0 0 1 0 0 0 0
0 0 0 0 0 0 1 0 0 0 0
0 0 0 0 0 0 1 0 0 0 0
0 0 0 0 0 0 1 0 0 0 0
0 0 0 0 0 0 1 0 0 0 0
0 0 0 0 0 0 1 0 0 0 0
0 0 0 0 0 0 1 0 0 0 0
0 0 0 0 0 0 1 0 0 0 0
0 0 0 0 0 0 1 0 0 0 0
0 0 0 0 0 0 0 1 0 0 0
0 0 0 0 0 0 0 1 0 0 0
0 0 0 0 0 0 0 1 0 0 0
0 0 0 0 0 0 0 1 0 0 0
0 0 0 0 0 0 0 1 0 0 0
0 0 0 0 0 0 0 1 0 0 0
0 0 0 0 0 0 0 1 0 0 0
0 0 0 0 0 0 0 1 0 0 0
0 0 0 0 0 0 0 1 0 0 0
0 0 0 0 0 0 0 1 0 0 0
0 0 0 0 0 0 0 1 0 0 0
0 0 0 0 0 0 0 1 0 0 0
0 0 0 0 0 0 0 1 0 0 0
0 0 0 0 0 0 0 1 0 0 0
0 0 0 0 0 0 0 1 0 0 0
0 0 0 0 0 0 0 1 0 0 0
0 0 0 0 0 0 0 1 0 0 0
0 0 0 0 0 0 0 1 0 0 0
0 0 0 0 0 0 0 1 0 0 0
0 0 0 0 0 0 0 1 0 0 0
0 0 0 0 0 0 0 1 0 0 0
0 0 0 0 0 0 0 1 0 0 0
0 0 0 0 0 0 0 1 0 0 0
0 0 0 0 0 0 0 1 0 0 0
0 0 0 0 0 0 0 1 0 0 0
0 0 0 0 0 0 0 1 0 0 0
0 0 0 0 0 0 0 1 0 0 0
0 0 0 0 0 0 0 1 0 0 0
0 0 0 0 0 0 0 1 0 0 0
0 0 0 0 0 0 0 1 0 0 0
0 0 0 0 0 0 0 1 0 0 0
0 0 0 0 0 0 0 1 0 0 0
0 0 0 0 0 0 0 1 0 0 0
0 0 0 0 0 0 0 1 0 0 0
0 0 0 0 0 0 0 1 0 0 0
0 0 0 0 0 0 0 1 0 0 0
0 0 0 0 0 0 0 1 0 0 0
0 0 0 0 0 0 0 1 0 0 0
0 0 0 0 0 0 0 1 0 0 0
0 0 0 0 0 0 0 1 0 0 0
0 0 0 0 0 0 0 1 0 0 0
0 0 0 0 0 0 0 1 0 0 0
1 0 0 0 0 0 0 0 1 0 0
0 0 0 0 0 0 0 1 1 0 0
1 1 1 1 0 0 1 0 1 0 0
0 0 0 0 0 0 0 1 1 0 0
0 1 0 1 0 1 1 0 1 0 0
0 0 0 0 0 0 0 1 1 0 0
0 0 1 0 0 1 0 0 1 0 0
1 0 0 0 0 1 0 0 1 0 0
0 0 1 0 0 1 0 0 1 0 0
0 1 1 1 1 1 0 0 1 0 0
0 1 1 1 1 1 1 0 1 0 0
0 0 0 0 0 0 0 1 1 0 0
0 0 0 1 0 0 0 0 1 0 0
1 0 1 0 1 1 0 0 1 0 0
0 0 0 0 0 0 0 1 1 0 0
0 0 0 1 1 0 0 0 1 0 0
1 0 0 1 0 0 0 0 1 0 0
0 0 0 1 0 0 1 0 1 0 0
0 0 0 0 0 0 0 1 1 0 0
1 0 0 0 0 0 0 0 1 0 0
0 0 0 0 0 0 1 0 1 0 0
0 0 1 0 1 0 0 0 1 0 0
0 1 0 0 1 1 0 0 1 0 0
1 1 1 1 1 1 1 0 1 0 0
0 0 0 0 0 0 0 1 1 0 0
1 0 1 0 1 1 1 0 1 0 0
0 1 0 0 0 0 1 0 1 0 0
0 0 0 0 0 0 0 1 1 0 0
1 1 1 1 1 0 1 0 1 0 0
0 0 0 0 0 0 0 1 1 0 0
0 1 1 1 1 1 0 0 1 0 0
1 1 1 0 1 0 1 0 1 0 0
1 1 1 0 0 0 0 0 1 0 0
0 0 1 1 0 1 0 0 1 0 0
0 0 1 0 0 0 0 0 1 0 0
1 0 0 0 1 1 1 0 1 0 0
0 0 1 0 0 0 0 0 1 0 0
0 0 0 0 0 0 0 1 1 0 0
0 0 0 0 0 0 0 1 1 0 0
1 1 0 0 1 0 0 0 1 0 0
0 0 0 0 0 0 0 1 1 0 0
1 1 1 1 1 1 1 0 1 0 0
0 0 0 0 0 1 0 0 1 0 0
0 1 1 0 1 1 0 0 1 0 0
0 0 0 0 0 0 0 1 1 0 0
1 0 0 0 0 0 1 0 1 0 0
0 0 1 0 1 0 0 0 1 0 0
0 1 0 1 0 0 1 0 1 0 0
0 0 1 0 0 1 0 0 1 0 0
0 0 0 0 0 0 0 1 1 0 0
0 0 0 0 1 0 1 0 1 0 0
1 0 0 0 0 0 0 0 1 0 0
1 1 0 1 0 1 0 0 1 0 0
0 1 0 1 0 0 1 0 1 0 0
1 0 0 1 0 0 1 0 1 0 0
1 0 1 0 0 1 1 0 1 0 0
0 1 1 0 0 1 1 0 1 0 0
1 0 0 1 0 0 0 0 1 0 0
0 0 0 0 1 0 1 0 1 0 0
0 0 0 0 1 0 0 0 1 0 0
1 0 1 0 0 0 1 0 1 0 0
0 0 0 0 1 1 0 0 1 0 0
0 0 1 0 0 0 0 0 1 0 0
1 0 1 0 0 0 1 0 1 0 0
1 1 1 1 0 1 1 0 1 0 0
1 0 0 0 0 0 1 0 1 0 0
1 1 1 0 1 0 0 0 1 0 0
0 0 0 0 0 0 0 1 1 0 0
0 0 1 0 0 0 0 0 1 0 0
1 1 1 1 1 1 1 0 1 0 0
0 1 1 1 1 1 1 0 1 0 0
0 1 0 1 1 0 1 0 1 0 0
1 1 1 1 1 0 1 0 1 0 0
0 0 0 0 0 0 0 1 1 0 0
0 0 0 0 0 0 0 1 1 0 0
1 1 1 1 1 1 1 0 1 0 0
1 0 0 0 1 1 0 0 0 1 0
0 0 1 0 1 1 0 0 0 1 0
0 0 0 0 0 0 0 1 0 1 0
0 0 1 0 1 1 0 0 0 1 0
0 1 0 0 1 1 1 0 0 1 0
1 0 0 0 0 0 0 0 0 1 0
1 1 0 0 0 1 0 0 0 1 0
0 0 0 0 0 0 0 1 0 1 0
1 1 0 1 0 0 0 0 0 1 0
0 1 1 1 0 0 1 0 0 1 0
1 1 0 1 1 1 1 0 0 1 0
1 0 0 0 0 1 0 0 0 1 0
0 0 1 1 1 1 0 0 0 1 0
0 0 0 0 0 1 0 0 0 1 0
0 0 0 1 0 1 0 0 0 1 0
1 1 1 1 0 1 0 0 0 1 0
0 0 0 1 0 0 0 0 0 1 0
0 0 1 0 0 0 0 0 0 1 0
0 0 0 0 0 1 0 0 0 1 0
0 0 0 1 0 0 0 0 0 1 0
0 0 0 0 0 0 0 1 0 1 0
0 0 0 0 0 0 0 1 0 1 0
0 0 0 1 0 1 0 0 0 1 0
0 0 0 0 0 0 0 1 0 0 1
0 0 0 0 0 0 1 0 0 0 1
0 0 0 0 0 0 0 1 0 0 1
0 0 0 0 0 0 0 1 0 0 1
0 0 0 0 0 0 0 1 0 0 1
0 0 0 0 0 0 0 1 0 0 1
0 0 0 0 0 0 0 1 0 0 1
0 0 0 0 0 0 0 1 0 0 1
1 0 0 0 0 0 1 0 0 0 1
0 0 0 0 0 0 0 1 0 0 1
0 0 0 0 0 0 0 1 0 0 1
0 0 0 0 0 0 0 1 0 0 1
0 0 0 0 0 0 0 1 0 0 1
0 0 0 0 0 0 0 1 0 0 1
0 0 0 0 0 0 0 1 0 0 1
0 0 0 0 0 0 0 1 0 0 1
0 0 0 0 0 0 0 1 0 0 1
0 0 0 0 0 0 0 1 0 0 1
0 0 0 0 0 0 0 1 0 0 1
0 0 0 0 0 0 0 1 0 0 1
0 0 0 0 0 0 0 1 0 0 1
0 0 0 0 0 0 0 0 1 0 0
0 0 0 0 0 0 0 0 1 0 0
0 0 0 0 0 0 0 0 1 0 0
0 0 0 0 0 0 0 0 1 0 0
0 0 0 0 0 0 0 0 1 0 0
0 0 0 0 0 0 0 0 1 0 0
0 0 0 0 0 0 0 0 1 0 0
0 0 0 0 0 0 0 0 1 0 0
0 0 0 0 0 0 0 0 1 0 0
0 0 0 0 0 0 0 0 1 0 0
0 0 0 0 0 0 0 0 1 0 0
0 0 0 0 0 0 0 0 1 0 0
0 0 0 0 0 0 0 0 1 0 0
0 0 0 0 0 0 0 0 1 0 0
0 0 0 0 0 0 0 0 1 0 0
0 0 0 0 0 0 0 0 1 0 0
0 0 0 0 0 0 0 0 1 0 0
0 0 0 0 0 0 0 0 1 0 0
0 0 0 0 0 0 0 0 1 0 0
0 0 0 0 0 0 0 0 1 0 0
0 0 0 0 0 0 0 0 1 0 0
0 0 0 0 0 0 0 0 1 0 0
0 0 0 0 0 0 0 0 1 0 0
0 0 0 0 0 0 0 0 1 0 0
0 0 0 0 0 0 0 0 1 0 0
0 0 0 0 0 0 0 0 1 0 0
0 0 0 0 0 0 0 0 1 0 0
0 0 0 0 0 0 0 0 1 0 0
0 0 0 0 0 0 0 0 1 0 0
0 0 0 0 0 0 0 0 1 0 0
0 0 0 0 0 0 0 0 1 0 0
0 0 0 0 0 0 0 0 1 0 0
0 0 0 0 0 0 0 0 1 0 0
0 0 0 0 0 0 0 0 1 0 0
0 0 0 0 0 0 0 0 1 0 0
0 0 0 0 0 0 0 0 1 0 0
0 0 0 0 0 0 0 0 1 0 0
0 0 0 0 0 0 0 0 1 0 0
0 0 0 0 0 0 0 0 1 0 0
0 0 0 0 0 0 0 0 1 0 0
0 0 0 0 0 0 0 0 1 0 0
0 0 0 0 0 0 0 0 1 0 0
0 0 0 0 0 0 0 0 1 0 0
0 0 0 0 0 0 0 0 1 0 0
0 0 0 0 0 0 0 0 1 0 0
0 0 0 0 0 0 0 0 1 0 0
0 0 0 0 0 0 0 0 1 0 0
0 0 0 0 0 0 0 0 1 0 0
0 0 0 0 0 0 0 0 1 0 0
0 0 0 0 0 0 0 0 1 0 0
0 0 0 0 0 0 0 0 1 0 0
0 0 0 0 0 0 0 0 1 0 0
0 0 0 0 0 0 0 0 1 0 0
0 0 0 0 0 0 0 0 1 0 0
0 0 0 0 0 0 0 0 1 0 0
0 0 0 0 0 0 0 0 1 0 0
0 0 0 0 0 0 0 0 1 0 0
0 0 0 0 0 0 0 0 1 0 0
0 0 0 0 0 0 0 0 1 0 0
0 0 0 0 0 0 0 0 1 0 0
0 0 0 0 0 0 0 0 1 0 0
0 0 0 0 0 0 0 0 1 0 0
0 0 0 0 0 0 0 0 1 0 0
0 0 0 0 0 0 0 0 1 0 0
0 0 0 0 0 0 0 0 1 0 0
0 0 0 0 0 0 0 0 1 0 0
0 0 0 0 0 0 0 0 1 0 0
0 0 0 0 0 0 0 0 1 0 0
0 0 0 0 0 0 0 0 1 0 0
0 0 0 0 0 0 0 0 1 0 0
0 0 0 0 0 0 0 0 1 0 0
0 0 0 0 0 0 0 0 1 0 0
0 0 0 0 0 0 0 0 1 0 0
0 0 0 0 0 0 0 0 1 0 0
0 0 0 0 0 0 0 0 1 0 0
0 0 0 0 0 0 0 0 1 0 0
0 0 0 0 0 0 0 0 1 0 0
0 0 0 0 0 0 0 0 1 0 0
0 0 0 0 0 0 0 0 1 0 0
0 0 0 0 0 0 0 0 1 0 0
0 0 0 0 0 0 0 0 1 0 0
0 0 0 0 0 0 0 0 1 0 0
0 0 0 0 0 0 0 0 1 0 0
0 0 0 0 0 0 0 0 1 0 0
0 0 0 0 0 0 0 0 1 0 0
0 0 0 0 0 0 0 0 1 0 0
0 0 0 0 0 0 0 0 1 0 0
0 0 0 0 0 0 0 0 1 0 0
0 0 0 0 0 0 0 0 1 0 0
0 0 0 0 0 0 0 0 1 0 0
0 0 0 0 0 0 0 0 1 0 0
0 0 0 0 0 0 0 0 1 0 0
0 0 0 0 0 0 0 0 1 0 0
0 0 0 0 0 0 0 0 1 0 0
0 0 0 0 0 0 0 0 1 0 0
0 0 0 0 0 0 0 0 1 0 0
0 0 0 0 0 0 0 0 1 0 0
0 0 0 0 0 0 0 0 1 0 0
0 0 0 0 0 0 0 0 1 0 0
0 0 0 0 0 0 0 0 1 0 0
0 0 0 0 0 0 0 0 1 0 0
0 0 0 0 0 0 0 0 1 0 0
0 0 0 0 0 0 0 0 1 0 0
0 0 0 0 0 0 0 0 1 0 0
0 0 0 0 0 0 0 0 1 0 0
0 0 0 0 0 0 0 0 1 0 0
0 0 0 0 0 0 0 0 1 0 0
0 0 0 0 0 0 0 0 1 0 0
0 0 0 0 0 0 0 0 1 0 0
0 0 0 0 0 0 0 0 1 0 0
0 0 0 0 0 0 0 0 1 0 0
0 0 0 0 0 0 0 0 1 0 0
0 0 0 0 0 0 0 0 1 0 0
0 0 0 0 0 0 0 0 1 0 0
0 0 0 0 0 0 0 0 1 0 0
0 0 0 0 0 0 0 0 1 0 0
0 0 0 0 0 0 0 0 1 0 0
0 0 0 0 0 0 0 0 1 0 0
0 0 0 0 0 0 0 0 1 0 0
0 0 0 0 0 0 0 0 1 0 0
0 0 0 0 0 0 0 0 1 0 0
0 0 0 0 0 0 0 0 1 0 0
0 0 0 0 0 0 0 0 1 0 0
0 0 0 0 0 0 0 0 1 0 0
0 0 0 0 0 0 0 0 1 0 0
0 0 0 0 0 0 0 0 1 0 0
0 0 0 0 0 0 0 0 1 0 0
0 0 0 0 0 0 0 0 1 0 0
0 0 0 0 0 0 0 0 1 0 0
0 0 0 0 0 0 0 0 1 0 0
0 0 0 0 0 0 0 0 1 0 0
0 0 0 0 0 0 0 0 1 0 0
0 0 0 0 0 0 0 0 1 0 0
0 0 0 0 0 0 0 0 1 0 0
0 0 0 0 0 0 0 0 1 0 0
0 0 0 0 0 0 0 0 1 0 0
0 0 0 0 0 0 0 0 1 0 0
0 0 0 0 0 0 0 0 1 0 0
0 0 0 0 0 0 0 0 1 0 0
0 0 0 0 0 0 0 0 1 0 0
0 0 0 0 0 0 0 0 1 0 0
0 0 0 0 0 0 0 0 1 0 0
0 0 0 0 0 0 0 0 1 0 0
0 0 0 0 0 0 0 0 1 0 0
0 0 0 0 0 0 0 0 1 0 0
0 0 0 0 0 0 0 0 1 0 0
0 0 0 0 0 0 0 0 1 0 0
0 0 0 0 0 0 0 0 1 0 0
0 0 0 0 0 0 0 0 1 0 0
0 0 0 0 0 0 0 0 1 0 0
0 0 0 0 0 0 0 0 1 0 0
0 0 0 0 0 0 0 0 1 0 0
0 0 0 0 0 0 0 0 1 0 0
0 0 0 0 0 0 0 0 1 0 0
0 0 0 0 0 0 0 0 1 0 0
0 0 0 0 0 0 0 0 1 0 0
0 0 0 0 0 0 0 0 1 0 0
0 0 0 0 0 0 0 0 1 0 0
0 0 0 0 0 0 0 0 1 0 0
0 0 0 0 0 0 0 0 1 0 0
0 0 0 0 0 0 0 0 1 0 0
0 0 0 0 0 0 0 0 1 0 0
0 0 0 0 0 0 0 0 1 0 0
0 0 0 0 0 0 0 0 1 0 0
0 0 0 0 0 0 0 0 1 0 0
0 0 0 0 0 0 0 0 1 0 0
0 0 0 0 0 0 0 0 1 0 0
0 0 0 0 0 0 0 0 1 0 0
0 0 0 0 0 0 0 0 1 0 0
0 0 0 0 0 0 0 0 1 0 0
0 0 0 0 0 0 0 0 1 0 0
0 0 0 0 0 0 0 0 1 0 0
0 0 0 0 0 0 0 0 1 0 0
0 0 0 0 0 0 0 0 1 0 0
0 0 0 0 0 0 0 0 1 0 0
0 0 0 0 0 0 0 0 1 0 0
0 0 0 0 0 0 0 0 1 0 0
0 0 0 0 0 0 0 0 1 0 0
0 0 0 0 0 0 0 0 1 0 0
0 0 0 0 0 0 0 0 1 0 0
0 0 0 0 0 0 0 0 1 0 0
0 0 0 0 0 0 0 0 1 0 0
0 0 0 0 0 0 0 0 1 0 0
0 0 0 0 0 0 0 0 1 0 0
0 0 0 0 0 0 0 0 1 0 0
0 0 0 0 0 0 0 0 1 0 0
0 0 0 0 0 0 0 0 1 0 0
0 0 0 0 0 0 0 0 1 0 0
0 0 0 0 0 0 0 0 1 0 0
0 0 0 0 0 0 0 0 1 0 0
0 0 0 0 0 0 0 0 1 0 0
0 0 0 0 0 0 0 0 1 0 0
0 0 0 0 0 0 0 0 1 0 0
0 0 0 0 0 0 0 0 1 0 0
0 0 0 0 0 0 0 0 1 0 0
0 0 0 0 0 0 0 0 1 0 0
0 0 0 0 0 0 0 0 1 0 0
0 0 0 0 0 0 0 0 1 0 0
0 0 0 0 0 0 0 0 1 0 0
0 0 0 0 0 0 0 0 1 0 0
0 0 0 0 0 0 0 0 1 0 0
0 0 0 0 0 0 0 0 1 0 0
0 0 0 0 0 0 0 0 1 0 0
0 0 0 0 0 0 0 0 1 0 0
0 0 0 0 0 0 0 0 1 0 0
0 0 0 0 0 0 0 0 1 0 0
0 0 0 0 0 0 0 0 1 0 0
0 0 0 0 0 0 0 0 1 0 0
0 0 0 0 0 0 0 0 1 0 0
0 0 0 0 0 0 0 0 1 0 0
0 0 0 0 0 0 0 0 1 0 0
0 0 0 0 0 0 0 0 1 0 0
0 0 0 0 0 0 0 0 1 0 0
0 0 0 0 0 0 0 0 1 0 0
0 0 0 0 0 0 0 0 1 0 0
0 0 0 0 0 0 0 0 1 0 0
0 0 0 0 0 0 0 0 1 0 0
0 0 0 0 0 0 0 0 1 0 0
0 0 0 0 0 0 0 0 1 0 0
0 0 0 0 0 0 0 0 1 0 0
0 0 0 0 0 0 0 0 1 0 0
0 0 0 0 0 0 0 0 1 0 0
0 0 0 0 0 0 0 0 1 0 0
0 0 0 0 0 0 0 0 1 0 0
0 0 0 0 0 0 0 0 1 0 0
0 0 0 0 0 0 0 0 1 0 0
0 0 0 0 0 0 0 0 1 0 0
0 0 0 0 0 0 0 0 1 0 0
0 0 0 0 0 0 0 0 1 0 0
0 0 0 0 0 0 0 0 1 0 0
0 0 0 0 0 0 0 0 1 0 0
0 0 0 0 0 0 0 0 1 0 0
0 0 0 0 0 0 0 0 1 0 0
0 0 0 0 0 0 0 0 1 0 0
0 0 0 0 0 0 0 0 1 0 0
0 0 0 0 0 0 0 0 1 0 0
0 0 0 0 0 0 0 0 1 0 0
0 0 0 0 0 0 0 0 1 0 0
0 0 0 0 0 0 0 0 1 0 0
0 0 0 0 0 0 0 0 1 0 0
0 0 0 0 0 0 0 0 1 0 0
0 0 0 0 0 0 0 0 1 0 0
0 0 0 0 0 0 0 0 1 0 0
0 0 0 0 0 0 0 0 1 0 0
0 0 0 0 0 0 0 0 1 0 0
0 0 0 0 0 0 0 0 1 0 0
0 0 0 0 0 0 0 0 1 0 0
0 0 0 0 0 0 0 0 1 0 0
0 0 0 0 0 0 0 0 1 0 0
0 0 0 0 0 0 0 0 1 0 0
0 0 0 0 0 0 0 0 1 0 0
0 0 0 0 0 0 0 0 1 0 0
0 0 0 0 0 0 0 0 1 0 0
0 0 0 0 0 0 0 0 1 0 0
0 0 0 0 0 0 0 0 1 0 0
0 0 0 0 0 0 0 0 1 0 0
0 0 0 0 0 0 0 0 1 0 0
0 0 0 0 0 0 0 0 1 0 0
0 0 0 0 0 0 0 0 1 0 0
0 0 0 0 0 0 0 0 1 0 0
0 0 0 0 0 0 0 0 1 0 0
0 0 0 0 0 0 0 0 1 0 0
0 0 0 0 0 0 0 0 1 0 0
0 0 0 0 0 0 0 0 1 0 0
0 0 0 0 0 0 0 0 1 0 0
0 0 0 0 0 0 0 0 1 0 0
0 0 0 0 0 0 0 0 1 0 0
0 0 0 0 0 0 0 0 1 0 0
0 0 0 0 0 0 0 0 1 0 0
0 0 0 0 0 0 0 0 1 0 0
0 0 0 0 0 0 0 0 1 0 0
0 0 0 0 0 0 0 0 1 0 0
0 0 0 0 0 0 0 0 1 0 0
0 0 0 0 0 0 0 0 1 0 0
0 0 0 0 0 0 0 0 1 0 0
0 0 0 0 0 0 0 0 1 0 0
0 0 0 0 0 0 0 0 1 0 0
0 0 0 0 0 0 0 0 1 0 0
0 0 0 0 0 0 0 0 1 0 0
0 0 0 0 0 0 0 0 1 0 0
0 0 0 0 0 0 0 0 1 0 0
0 0 0 0 0 0 0 0 1 0 0
0 0 0 0 0 0 0 0 1 0 0
0 0 0 0 0 0 0 0 1 0 0
0 0 0 0 0 0 0 0 1 0 0
0 0 0 0 0 0 0 0 1 0 0
0 0 0 0 0 0 0 0 1 0 0
0 0 0 0 0 0 0 0 1 0 0
0 0 0 0 0 0 0 0 1 0 0
0 0 0 0 0 0 0 0 1 0 0
0 0 0 0 0 0 0 0 1 0 0
0 0 0 0 0 0 0 0 1 0 0
0 0 0 0 0 0 0 0 1 0 0
0 0 0 0 0 0 0 0 1 0 0
0 0 0 0 0 0 0 0 1 0 0
0 0 0 0 0 0 0 0 1 0 0
0 0 0 0 0 0 0 0 1 0 0
0 0 0 0 0 0 0 0 1 0 0
0 0 0 0 0 0 0 0 1 0 0
0 0 0 0 0 0 0 0 1 0 0
0 0 0 0 0 0 0 0 1 0 0
0 0 0 0 0 0 0 0 1 0 0
0 0 0 0 0 0 0 0 1 0 0
0 0 0 0 0 0 0 0 1 0 0
0 0 0 0 0 0 0 0 1 0 0
0 0 0 0 0 0 0 0 1 0 0
0 0 0 0 0 0 0 0 1 0 0
0 0 0 0 0 0 0 0 1 0 0
0 0 0 0 0 0 0 0 1 0 0
0 0 0 0 0 0 0 0 1 0 0
0 0 0 0 0 0 0 0 1 0 0
0 0 0 0 0 0 0 0 1 0 0
0 0 0 0 0 0 0 0 1 0 0
0 0 0 0 0 0 0 0 1 0 0
0 0 0 0 0 0 0 0 1 0 0
0 0 0 0 0 0 0 0 1 0 0
0 0 0 0 0 0 0 0 1 0 0
0 0 0 0 0 0 0 0 1 0 0
0 0 0 0 0 0 0 0 1 0 0
0 0 0 0 0 0 0 0 1 0 0
0 0 0 0 0 0 0 0 1 0 0
0 0 0 0 0 0 0 0 1 0 0
0 0 0 0 0 0 0 0 1 0 0
0 0 0 0 0 0 0 0 1 0 0
0 0 0 0 0 0 0 0 1 0 0
0 0 0 0 0 0 0 0 1 0 0
0 0 0 0 0 0 0 0 1 0 0
0 0 0 0 0 0 0 0 1 0 0
0 0 0 0 0 0 0 0 1 0 0
0 0 0 0 0 0 0 0 1 0 0
0 0 0 0 0 0 0 0 1 0 0
0 0 0 0 0 0 0 0 1 0 0
0 0 0 0 0 0 0 0 1 0 0
0 0 0 0 0 0 0 0 1 0 0
0 0 0 0 0 0 0 0 1 0 0
0 0 0 0 0 0 0 0 1 0 0
0 0 0 0 0 0 0 0 1 0 0
0 0 0 0 0 0 0 0 1 0 0
0 0 0 0 0 0 0 0 1 0 0
0 0 0 0 0 0 0 0 1 0 0
0 0 0 0 0 0 0 0 1 0 0
0 0 0 0 0 0 0 0 1 0 0
0 0 0 0 0 0 0 0 1 0 0
0 0 0 0 0 0 0 0 1 0 0
0 0 0 0 0 0 0 0 1 0 0
0 0 0 0 0 0 0 0 1 0 0
0 0 0 0 0 0 0 0 1 0 0
0 0 0 0 0 0 0 0 1 0 0
0 0 0 0 0 0 0 0 1 0 0
0 0 0 0 0 0 0 0 1 0 0
0 0 0 0 0 0 0 0 1 0 0
0 0 0 0 0 0 0 0 1 0 0
0 0 0 0 0 0 0 0 1 0 0
0 0 0 0 0 0 0 0 1 0 0
0 0 0 0 0 0 0 0 1 0 0
0 0 0 0 0 0 0 0 1 0 0
0 0 0 0 0 0 0 0 1 0 0
0 0 0 0 0 0 0 0 1 0 0
0 0 0 0 0 0 0 0 1 0 0
0 0 0 0 0 0 0 0 1 0 0
0 0 0 0 0 0 0 0 1 0 0
0 0 0 0 0 0 0 0 1 0 0
0 0 0 0 0 0 0 0 1 0 0
0 0 0 0 0 0 0 0 1 0 0
0 0 0 0 0 0 0 0 1 0 0
0 0 0 0 0 0 0 0 1 0 0
0 0 0 0 0 0 0 0 1 0 0
0 0 0 0 0 0 0 0 1 0 0
0 0 0 0 0 0 0 0 1 0 0
0 0 0 0 0 0 0 0 1 0 0
0 0 0 0 0 0 0 0 1 0 0
0 0 0 0 0 0 0 0 1 0 0
0 0 0 0 0 0 0 0 1 0 0
0 0 0 0 0 0 0 0 1 0 0
0 0 0 0 0 0 0 0 1 0 0
0 0 0 0 0 0 0 0 1 0 0
0 0 0 0 0 0 0 0 1 0 0
0 0 0 0 0 0 0 0 1 0 0
0 0 0 0 0 0 0 0 1 0 0
0 0 0 0 0 0 0 0 1 0 0
0 0 0 0 0 0 0 0 1 0 0
0 0 0 0 0 0 0 0 1 0 0
0 0 0 0 0 0 0 0 1 0 0
0 0 0 0 0 0 0 0 1 0 0
0 0 0 0 0 0 0 0 1 0 0
0 0 0 0 0 0 0 0 1 0 0
0 0 0 0 0 0 0 0 1 0 0
0 0 0 0 0 0 0 0 1 0 0
0 0 0 0 0 0 0 0 1 0 0
0 0 0 0 0 0 0 0 1 0 0
0 0 0 0 0 0 0 0 1 0 0
0 0 0 0 0 0 0 0 1 0 0
0 0 0 0 0 0 0 0 1 0 0
0 0 0 0 0 0 0 0 1 0 0
0 0 0 0 0 0 0 0 1 0 0
0 0 0 0 0 0 0 0 1 0 0
0 0 0 0 0 0 0 0 1 0 0
0 0 0 0 0 0 0 0 1 0 0
0 0 0 0 0 0 0 0 1 0 0
0 0 0 0 0 0 0 0 1 0 0
0 0 0 0 0 0 0 0 1 0 0
0 0 0 0 0 0 0 0 1 0 0
0 0 0 0 0 0 0 0 1 0 0
0 0 0 0 0 0 0 0 1 0 0
0 0 0 0 0 0 0 0 1 0 0
0 0 0 0 0 0 0 0 1 0 0
0 0 0 0 0 0 0 0 1 0 0
0 0 0 0 0 0 0 0 1 0 0
0 0 0 0 0 0 0 0 1 0 0
0 0 0 0 0 0 0 0 1 0 0
0 0 0 0 0 0 0 0 1 0 0
0 0 0 0 0 0 0 0 1 0 0
0 0 0 0 0 0 0 0 1 0 0
0 0 0 0 0 0 0 0 1 0 0
0 0 0 0 0 0 0 0 1 0 0
0 0 0 0 0 0 0 0 1 0 0
0 0 0 0 0 0 0 0 1 0 0
0 0 0 0 0 0 0 0 1 0 0
0 0 0 0 0 0 0 0 1 0 0
0 0 0 0 0 0 0 0 1 0 0
0 0 0 0 0 0 0 0 1 0 0
0 0 0 0 0 0 0 0 1 0 0
0 0 0 0 0 0 0 0 1 0 0
0 0 0 0 0 0 0 0 1 0 0
0 0 0 0 0 0 0 0 1 0 0
0 0 0 0 0 0 0 0 1 0 0
0 0 0 0 0 0 0 0 1 0 0
0 0 0 0 0 0 0 0 1 0 0
0 0 0 0 0 0 0 0 1 0 0
0 0 0 0 0 0 0 0 1 0 0
0 0 0 0 0 0 0 0 1 0 0
0 0 0 0 0 0 0 0 1 0 0
0 0 0 0 0 0 0 0 1 0 0
0 0 0 0 0 0 0 0 1 0 0
0 0 0 0 0 0 0 0 1 0 0
0 0 0 0 0 0 0 0 1 0 0
0 0 0 0 0 0 0 0 1 0 0
0 0 0 0 0 0 0 0 1 0 0
0 0 0 0 0 0 0 0 1 0 0
0 0 0 0 0 0 0 0 1 0 0
0 0 0 0 0 0 0 0 1 0 0
0 0 0 0 0 0 0 0 1 0 0
0 0 0 0 0 0 0 0 1 0 0
0 0 0 0 0 0 0 0 1 0 0
0 0 0 0 0 0 0 0 1 0 0
0 0 0 0 0 0 0 0 1 0 0
0 0 0 0 0 0 0 0 1 0 0
0 0 0 0 0 0 0 0 1 0 0
0 0 0 0 0 0 0 0 1 0 0
0 0 0 0 0 0 0 0 1 0 0
0 0 0 0 0 0 0 0 1 0 0
0 0 0 0 0 0 0 0 1 0 0
0 0 0 0 0 0 0 0 1 0 0
0 0 0 0 0 0 0 0 1 0 0
0 0 0 0 0 0 0 0 1 0 0
0 0 0 0 0 0 0 0 1 0 0
0 0 0 0 0 0 0 0 1 0 0
0 0 0 0 0 0 0 0 1 0 0
0 0 0 0 0 0 0 0 1 0 0
0 0 0 0 0 0 0 0 1 0 0
0 0 0 0 0 0 0 0 1 0 0
0 0 0 0 0 0 0 0 1 0 0
0 0 0 0 0 0 0 0 1 0 0
0 0 0 0 0 0 0 0 1 0 0
0 0 0 0 0 0 0 0 1 0 0
0 0 0 0 0 0 0 0 1 0 0
0 0 0 0 0 0 0 0 1 0 0
0 0 0 0 0 0 0 0 1 0 0
0 0 0 0 0 0 0 0 1 0 0
0 0 0 0 0 0 0 0 1 0 0
0 0 0 0 0 0 0 0 1 0 0
0 0 0 0 0 0 0 0 1 0 0
0 0 0 0 0 0 0 0 1 0 0
0 0 0 0 0 0 0 0 1 0 0
0 0 0 0 0 0 0 0 1 0 0
0 0 0 0 0 0 0 0 1 0 0
0 0 0 0 0 0 0 0 1 0 0
0 0 0 0 0 0 0 0 1 0 0
0 0 0 0 0 0 0 0 1 0 0
0 0 0 0 0 0 0 0 1 0 0
0 0 0 0 0 0 0 0 1 0 0
0 0 0 0 0 0 0 0 1 0 0
0 0 0 0 0 0 0 0 1 0 0
0 0 0 0 0 0 0 0 1 0 0
0 0 0 0 0 0 0 0 1 0 0
0 0 0 0 0 0 0 0 1 0 0
0 0 0 0 0 0 0 0 1 0 0
0 0 0 0 0 0 0 0 1 0 0
0 0 0 0 0 0 0 0 1 0 0
0 0 0 0 0 0 0 0 1 0 0
0 0 0 0 0 0 0 0 1 0 0
0 0 0 0 0 0 0 0 1 0 0
0 0 0 0 0 0 0 0 1 0 0
0 0 0 0 0 0 0 0 1 0 0
0 0 0 0 0 0 0 0 1 0 0
0 0 0 0 0 0 0 0 1 0 0
0 0 0 0 0 0 0 0 1 0 0
0 0 0 0 0 0 0 0 1 0 0
0 0 0 0 0 0 0 0 1 0 0
0 0 0 0 0 0 0 0 1 0 0
0 0 0 0 0 0 0 0 1 0 0
0 0 0 0 0 0 0 0 1 0 0
0 0 0 0 0 0 0 0 1 0 0
0 0 0 0 0 0 0 0 1 0 0
0 0 0 0 0 0 0 0 1 0 0
0 0 0 0 0 0 0 0 1 0 0
0 0 0 0 0 0 0 0 1 0 0
0 0 0 0 0 0 0 0 1 0 0
0 0 0 0 0 0 0 0 1 0 0
0 0 0 0 0 0 0 0 1 0 0
0 0 0 0 0 0 0 0 1 0 0
0 0 0 0 0 0 0 0 1 0 0
0 0 0 0 0 0 0 0 1 0 0
0 0 0 0 0 0 0 0 1 0 0
0 0 0 0 0 0 0 0 1 0 0
0 0 0 0 0 0 0 0 1 0 0
0 0 0 0 0 0 0 0 1 0 0
0 0 0 0 0 0 0 0 1 0 0
0 0 0 0 0 0 0 0 1 0 0
0 0 0 0 0 0 0 0 1 0 0
0 0 0 0 0 0 0 0 1 0 0
0 0 0 0 0 0 0 0 1 0 0
0 0 0 0 0 0 0 0 1 0 0
0 0 0 0 0 0 0 0 1 0 0
0 0 0 0 0 0 0 0 1 0 0
0 0 0 0 0 0 0 0 1 0 0
0 0 0 0 0 0 0 0 1 0 0
0 0 0 0 0 0 0 0 1 0 0
0 0 0 0 0 0 0 0 1 0 0
0 0 0 0 0 0 0 0 1 0 0
0 0 0 0 0 0 0 0 1 0 0
0 0 0 0 0 0 0 0 1 0 0
0 0 0 0 0 0 0 0 1 0 0
0 0 0 0 0 0 0 0 1 0 0
0 0 0 0 0 0 0 0 1 0 0
0 0 0 0 0 0 0 0 1 0 0
0 0 0 0 0 0 0 0 1 0 0
0 0 0 0 0 0 0 0 1 0 0
0 0 0 0 0 0 0 0 1 0 0
0 0 0 0 0 0 0 0 1 0 0
0 0 0 0 0 0 0 0 1 0 0
0 0 0 0 0 0 0 0 1 0 0
0 0 0 0 0 0 0 0 1 0 0
0 0 0 0 0 0 0 0 1 0 0
0 0 0 0 0 0 0 0 1 0 0
0 0 0 0 0 0 0 0 1 0 0
0 0 0 0 0 0 0 0 1 0 0
0 0 0 0 0 0 0 0 1 0 0
0 0 0 0 0 0 0 0 1 0 0
0 0 0 0 0 0 0 0 1 0 0
0 0 0 0 0 0 0 0 1 0 0
0 0 0 0 0 0 0 0 1 0 0
0 0 0 0 0 0 0 0 1 0 0
0 0 0 0 0 0 0 0 1 0 0
0 0 0 0 0 0 0 0 1 0 0
0 0 0 0 0 0 0 0 1 0 0
0 0 0 0 0 0 0 0 1 0 0
0 0 0 0 0 0 0 0 1 0 0
0 0 0 0 0 0 0 0 1 0 0
0 0 0 0 0 0 0 0 1 0 0
0 0 0 0 0 0 0 0 1 0 0
0 0 0 0 0 0 0 0 1 0 0
0 0 0 0 0 0 0 0 1 0 0
0 0 0 0 0 0 0 0 1 0 0
0 0 0 0 0 0 0 0 1 0 0
0 0 0 0 0 0 0 0 1 0 0
0 0 0 0 0 0 0 0 1 0 0
0 0 0 0 0 0 0 0 1 0 0
0 0 0 0 0 0 0 0 1 0 0
0 0 0 0 0 0 0 0 1 0 0
0 0 0 0 0 0 0 0 1 0 0
0 0 0 0 0 0 0 0 1 0 0
0 0 0 0 0 0 0 0 1 0 0
0 0 0 0 0 0 0 0 1 0 0
0 0 0 0 0 0 0 0 1 0 0
0 0 0 0 0 0 0 0 1 0 0
0 0 0 0 0 0 0 0 1 0 0
0 0 0 0 0 0 0 0 1 0 0
0 0 0 0 0 0 0 0 1 0 0
0 0 0 0 0 0 0 0 1 0 0
0 0 0 0 0 0 0 0 1 0 0
0 0 0 0 0 0 0 0 1 0 0
0 0 0 0 0 0 0 0 1 0 0
0 0 0 0 0 0 0 0 1 0 0
0 0 0 0 0 0 0 0 1 0 0
0 0 0 0 0 0 0 0 1 0 0
0 0 0 0 0 0 0 0 1 0 0
0 0 0 0 0 0 0 0 1 0 0
0 0 0 0 0 0 0 0 1 0 0
0 0 0 0 0 0 0 0 1 0 0
0 0 0 0 0 0 0 0 1 0 0
0 0 0 0 0 0 0 0 1 0 0
0 0 0 0 0 0 0 0 1 0 0
0 0 0 0 0 0 0 0 1 0 0
0 0 0 0 0 0 0 0 1 0 0
0 0 0 0 0 0 0 0 1 0 0
0 0 0 0 0 0 0 0 1 0 0
0 0 0 0 0 0 0 0 1 0 0
0 0 0 0 0 0 0 0 1 0 0
0 0 0 0 0 0 0 0 1 0 0
0 0 0 0 0 0 0 0 1 0 0
0 0 0 0 0 0 0 0 1 0 0
0 0 0 0 0 0 0 0 1 0 0
0 0 0 0 0 0 0 0 1 0 0
0 0 0 0 0 0 0 0 1 0 0
0 0 0 0 0 0 0 0 1 0 0
0 0 0 0 0 0 0 0 1 0 0
0 0 0 0 0 0 0 0 1 0 0
0 0 0 0 0 0 0 0 1 0 0
0 0 0 0 0 0 0 0 1 0 0
0 0 0 0 0 0 0 0 1 0 0
0 0 0 0 0 0 0 0 1 0 0
0 0 0 0 0 0 0 0 1 0 0
0 0 0 0 0 0 0 0 1 0 0
0 0 0 0 0 0 0 0 1 0 0
0 0 0 0 0 0 0 0 1 0 0
0 0 0 0 0 0 0 0 1 0 0
0 0 0 0 0 0 0 0 1 0 0
0 0 0 0 0 0 0 0 1 0 0
0 0 0 0 0 0 0 0 1 0 0
0 0 0 0 0 0 0 0 1 0 0
0 0 0 0 0 0 0 0 1 0 0
0 0 0 0 0 0 0 0 1 0 0
0 0 0 0 0 0 0 0 1 0 0
0 0 0 0 0 0 0 0 1 0 0
0 0 0 0 0 0 0 0 1 0 0
0 0 0 0 0 0 0 0 1 0 0
0 0 0 0 0 0 0 0 1 0 0
0 0 0 0 0 0 0 0 1 0 0
0 0 0 0 0 0 0 0 1 0 0
0 0 0 0 0 0 0 0 1 0 0
0 0 0 0 0 0 0 0 1 0 0
0 0 0 0 0 0 0 0 1 0 0
0 0 0 0 0 0 0 0 1 0 0
0 0 0 0 0 0 0 0 1 0 0
0 0 0 0 0 0 0 0 1 0 0
0 0 0 0 0 0 0 0 1 0 0
0 0 0 0 0 0 0 0 1 0 0
0 0 0 0 0 0 0 0 1 0 0
0 0 0 0 0 0 0 0 1 0 0
0 0 0 0 0 0 0 0 1 0 0
0 0 0 0 0 0 0 0 1 0 0
0 0 0 0 0 0 0 0 1 0 0
0 0 0 0 0 0 0 0 1 0 0
0 0 0 0 0 0 0 0 1 0 0
0 0 0 0 0 0 0 0 1 0 0
0 0 0 0 0 0 0 0 1 0 0
0 0 0 0 0 0 0 0 1 0 0
0 0 0 0 0 0 0 0 1 0 0
0 0 0 0 0 0 0 0 1 0 0
0 0 0 0 0 0 0 0 1 0 0
0 0 0 0 0 0 0 0 1 0 0
0 0 0 0 0 0 0 0 1 0 0
0 0 0 0 0 0 0 0 1 0 0
0 0 0 0 0 0 0 0 1 0 0
0 0 0 0 0 0 0 0 1 0 0
0 0 0 0 0 0 0 0 1 0 0
0 0 0 0 0 0 0 0 1 0 0
0 0 0 0 0 0 0 0 1 0 0
0 0 0 0 0 0 0 0 1 0 0
0 0 0 0 0 0 0 0 1 0 0
0 0 0 0 0 0 0 0 1 0 0
0 0 0 0 0 0 0 0 1 0 0
0 0 0 0 0 0 0 0 1 0 0
0 0 0 0 0 0 0 0 1 0 0
0 0 0 0 0 0 0 0 1 0 0
0 0 0 0 0 0 0 0 1 0 0
0 0 0 0 0 0 0 0 1 0 0
0 0 0 0 0 0 0 0 1 0 0
0 0 0 0 0 0 0 0 1 0 0
0 0 0 0 0 0 0 0 1 0 0
0 0 0 0 0 0 0 0 1 0 0
0 0 0 0 0 0 0 0 1 0 0
0 0 0 0 0 0 0 0 1 0 0
0 0 0 0 0 0 0 0 1 0 0
0 0 0 0 0 0 0 0 1 0 0
0 0 0 0 0 0 0 0 1 0 0
0 0 0 0 0 0 0 0 1 0 0
0 0 0 0 0 0 0 0 1 0 0
0 0 0 0 0 0 0 0 1 0 0
0 0 0 0 0 0 0 0 1 0 0
0 0 0 0 0 0 0 0 1 0 0
0 0 0 0 0 0 0 0 1 0 0
0 0 0 0 0 0 0 0 1 0 0
0 0 0 0 0 0 0 0 1 0 0
0 0 0 0 0 0 0 0 1 0 0
0 0 0 0 0 0 0 0 1 0 0
0 0 0 0 0 0 0 0 1 0 0
0 0 0 0 0 0 0 0 1 0 0
0 0 0 0 0 0 0 0 1 0 0
0 0 0 0 0 0 0 0 1 0 0
0 0 0 0 0 0 0 0 1 0 0
0 0 0 0 0 0 0 0 1 0 0
0 0 0 0 0 0 0 0 1 0 0
0 0 0 0 0 0 0 0 1 0 0
0 0 0 0 0 0 0 0 1 0 0
0 0 0 0 0 0 0 0 1 0 0
0 0 0 0 0 0 0 0 1 0 0
0 0 0 0 0 0 0 0 1 0 0
0 0 0 0 0 0 0 0 1 0 0
0 0 0 0 0 0 0 0 1 0 0
0 0 0 0 0 0 0 0 1 0 0
0 0 0 0 0 0 0 0 1 0 0
0 0 0 0 0 0 0 0 1 0 0
0 0 0 0 0 0 0 0 1 0 0
0 0 0 0 0 0 0 0 1 0 0
0 0 0 0 0 0 0 0 1 0 0
0 0 0 0 0 0 0 0 1 0 0
0 0 0 0 0 0 0 0 1 0 0
0 0 0 0 0 0 0 0 1 0 0
0 0 0 0 0 0 0 0 1 0 0
0 0 0 0 0 0 0 0 1 0 0
0 0 0 0 0 0 0 0 1 0 0
0 0 0 0 0 0 0 0 1 0 0
0 0 0 0 0 0 0 0 1 0 0
0 0 0 0 0 0 0 0 1 0 0
0 0 0 0 0 0 0 0 1 0 0
0 0 0 0 0 0 0 0 1 0 0
0 0 0 0 0 0 0 0 1 0 0
0 0 0 0 0 0 0 0 1 0 0
0 0 0 0 0 0 0 0 1 0 0
0 0 0 0 0 0 0 0 1 0 0
0 0 0 0 0 0 0 0 1 0 0
0 0 0 0 0 0 0 0 1 0 0
0 0 0 0 0 0 0 0 1 0 0
0 0 0 0 0 0 0 0 1 0 0
0 0 0 0 0 0 0 0 1 0 0
0 0 0 0 0 0 0 0 1 0 0
0 0 0 0 0 0 0 0 1 0 0
0 0 0 0 0 0 0 0 1 0 0
0 0 0 0 0 0 0 0 1 0 0
0 0 0 0 0 0 0 0 1 0 0
0 0 0 0 0 0 0 0 1 0 0
0 0 0 0 0 0 0 0 1 0 0
0 0 0 0 0 0 0 0 1 0 0
0 0 0 0 0 0 0 0 1 0 0
0 0 0 0 0 0 0 0 1 0 0
0 0 0 0 0 0 0 0 1 0 0
0 0 0 0 0 0 0 0 1 0 0
0 0 0 0 0 0 0 0 1 0 0
0 0 0 0 0 0 0 0 1 0 0
0 0 0 0 0 0 0 0 1 0 0
0 0 0 0 0 0 0 0 1 0 0
0 0 0 0 0 0 0 0 1 0 0
0 0 0 0 0 0 0 0 1 0 0
0 0 0 0 0 0 0 0 1 0 0
0 0 0 0 0 0 0 0 1 0 0
0 0 0 0 0 0 0 0 1 0 0
0 0 0 0 0 0 0 0 1 0 0
0 0 0 0 0 0 0 0 1 0 0
0 0 0 0 0 0 0 0 1 0 0
0 0 0 0 0 0 0 0 1 0 0
0 0 0 0 0 0 0 0 1 0 0
0 0 0 0 0 0 0 0 1 0 0
0 0 0 0 0 0 0 0 1 0 0
0 0 0 0 0 0 0 0 1 0 0
0 0 0 0 0 0 0 0 1 0 0
0 0 0 0 0 0 0 0 1 0 0
0 0 0 0 0 0 0 0 1 0 0
0 0 0 0 0 0 0 0 1 0 0
0 0 0 0 0 0 0 0 1 0 0
0 0 0 0 0 0 0 0 1 0 0
0 0 0 0 0 0 0 0 1 0 0
0 0 0 0 0 0 0 0 1 0 0
0 0 0 0 0 0 0 0 1 0 0
0 0 0 0 0 0 0 0 1 0 0
0 0 0 0 0 0 0 0 1 0 0
0 0 0 0 0 0 0 0 1 0 0
0 0 0 0 0 0 0 0 1 0 0
0 0 0 0 0 0 0 0 1 0 0
0 0 0 0 0 0 0 0 1 0 0
0 0 0 0 0 0 0 0 1 0 0
0 0 0 0 0 0 0 0 1 0 0
0 0 0 0 0 0 0 0 1 0 0
0 0 0 0 0 0 0 0 1 0 0
0 0 0 0 0 0 0 0 1 0 0
0 0 0 0 0 0 0 0 1 0 0
0 0 0 0 0 0 0 0 1 0 0
0 0 0 0 0 0 0 0 1 0 0
0 0 0 0 0 0 0 0 1 0 0
0 0 0 0 0 0 0 0 1 0 0
0 0 0 0 0 0 0 0 1 0 0
0 0 0 0 0 0 0 0 1 0 0
0 0 0 0 0 0 0 0 1 0 0
0 0 0 0 0 0 0 0 1 0 0
0 0 0 0 0 0 0 0 1 0 0
0 0 0 0 0 0 0 0 1 0 0
0 0 0 0 0 0 0 0 1 0 0
0 0 0 0 0 0 0 0 1 0 0
0 0 0 0 0 0 0 0 1 0 0
0 0 0 0 0 0 0 0 1 0 0
0 0 0 0 0 0 0 0 1 0 0
0 0 0 0 0 0 0 0 1 0 0
0 0 0 0 0 0 0 0 1 0 0
0 0 0 0 0 0 0 0 1 0 0
0 0 0 0 0 0 0 0 1 0 0
0 0 0 0 0 0 0 0 1 0 0
0 0 0 0 0 0 0 0 1 0 0
0 0 0 0 0 0 0 0 1 0 0
0 0 0 0 0 0 0 0 1 0 0
0 0 0 0 0 0 0 0 1 0 0
0 0 0 0 0 0 0 0 1 0 0
0 0 0 0 0 0 0 0 1 0 0
0 0 0 0 0 0 0 0 1 0 0
0 0 0 0 0 0 0 0 1 0 0
0 0 0 0 0 0 0 0 1 0 0
0 0 0 0 0 0 0 0 1 0 0
0 0 0 0 0 0 0 0 1 0 0
0 0 0 0 0 0 0 0 1 0 0
0 0 0 0 0 0 0 0 1 0 0
0 0 0 0 0 0 0 0 1 0 0
0 0 0 0 0 0 0 0 1 0 0
0 0 0 0 0 0 0 0 1 0 0
0 0 0 0 0 0 0 0 1 0 0
0 0 0 0 0 0 0 0 1 0 0
0 0 0 0 0 0 0 0 1 0 0
0 0 0 0 0 0 0 0 1 0 0
0 0 0 0 0 0 0 0 1 0 0
0 0 0 0 0 0 0 0 1 0 0
0 0 0 0 0 0 0 0 1 0 0
0 0 0 0 0 0 0 0 1 0 0
0 0 0 0 0 0 0 0 1 0 0
0 0 0 0 0 0 0 0 1 0 0
0 0 0 0 0 0 0 0 1 0 0
0 0 0 0 0 0 0 0 1 0 0
0 0 0 0 0 0 0 0 1 0 0
0 0 0 0 0 0 0 0 1 0 0
0 0 0 0 0 0 0 0 1 0 0
0 0 0 0 0 0 0 0 1 0 0
0 0 0 0 0 0 0 0 1 0 0
0 0 0 0 0 0 0 0 1 0 0
0 0 0 0 0 0 0 0 1 0 0
0 0 0 0 0 0 0 0 1 0 0
0 0 0 0 0 0 0 0 1 0 0
0 0 0 0 0 0 0 0 1 0 0
0 0 0 0 0 0 0 0 1 0 0
0 0 0 0 0 0 0 0 1 0 0
0 0 0 0 0 0 0 0 1 0 0
0 0 0 0 0 0 0 0 1 0 0
0 0 0 0 0 0 0 0 1 0 0
0 0 0 0 0 0 0 0 1 0 0
0 0 0 0 0 0 0 0 1 0 0
0 0 0 0 0 0 0 0 1 0 0
0 0 0 0 0 0 0 0 1 0 0
0 0 0 0 0 0 0 0 1 0 0
0 0 0 0 0 0 0 0 1 0 0
0 0 0 0 0 0 0 0 1 0 0
0 0 0 0 0 0 0 0 1 0 0
0 0 0 0 0 0 0 0 1 0 0
0 0 0 0 0 0 0 0 1 0 0
0 0 0 0 0 0 0 0 1 0 0
0 0 0 0 0 0 0 0 1 0 0
0 0 0 0 0 0 0 0 1 0 0
0 0 0 0 0 0 0 0 1 0 0
0 0 0 0 0 0 0 0 1 0 0
0 0 0 0 0 0 0 0 1 0 0
0 0 0 0 0 0 0 0 1 0 0
0 0 0 0 0 0 0 0 1 0 0
0 0 0 0 0 0 0 0 1 0 0
0 0 0 0 0 0 0 0 1 0 0
0 0 0 0 0 0 0 0 1 0 0
0 0 0 0 0 0 0 0 1 0 0
0 0 0 0 0 0 0 0 1 0 0
0 0 0 0 0 0 0 0 1 0 0
0 0 0 0 0 0 0 0 1 0 0
0 0 0 0 0 0 0 0 1 0 0
0 0 0 0 0 0 0 0 1 0 0
0 0 0 0 0 0 0 0 1 0 0
0 0 0 0 0 0 0 0 1 0 0
0 0 0 0 0 0 0 0 1 0 0
0 0 0 0 0 0 0 0 1 0 0
0 0 0 0 0 0 0 0 1 0 0
0 0 0 0 0 0 0 0 1 0 0
0 0 0 0 0 0 0 0 1 0 0
0 0 0 0 0 0 0 0 1 0 0
0 0 0 0 0 0 0 0 1 0 0
0 0 0 0 0 0 0 0 1 0 0
0 0 0 0 0 0 0 0 1 0 0
0 0 0 0 0 0 0 0 1 0 0
0 0 0 0 0 0 0 0 1 0 0
0 0 0 0 0 0 0 0 1 0 0
0 0 0 0 0 0 0 0 1 0 0
0 0 0 0 0 0 0 0 1 0 0
0 0 0 0 0 0 0 0 1 0 0
0 0 0 0 0 0 0 0 1 0 0
0 0 0 0 0 0 0 0 1 0 0
0 0 0 0 0 0 0 0 1 0 0
0 0 0 0 0 0 0 0 1 0 0
0 0 0 0 0 0 0 0 1 0 0
0 0 0 0 0 0 0 0 1 0 0
0 0 0 0 0 0 0 0 1 0 0
0 0 0 0 0 0 0 0 1 0 0
0 0 0 0 0 0 0 0 1 0 0
0 0 0 0 0 0 0 0 1 0 0
0 0 0 0 0 0 0 0 1 0 0
0 0 0 0 0 0 0 0 1 0 0
0 0 0 0 0 0 0 0 1 0 0
0 0 0 0 0 0 0 0 1 0 0
0 0 0 0 0 0 0 0 1 0 0
0 0 0 0 0 0 0 0 1 0 0
0 0 0 0 0 0 0 0 1 0 0
0 0 0 0 0 0 0 0 1 0 0
0 0 0 0 0 0 0 0 1 0 0
0 0 0 0 0 0 0 0 1 0 0
0 0 0 0 0 0 0 0 1 0 0
0 0 0 0 0 0 0 0 1 0 0
0 0 0 0 0 0 0 0 1 0 0
0 0 0 0 0 0 0 0 1 0 0
0 0 0 0 0 0 0 0 1 0 0
0 0 0 0 0 0 0 0 1 0 0
0 0 0 0 0 0 0 0 1 0 0
0 0 0 0 0 0 0 0 1 0 0
0 0 0 0 0 0 0 0 1 0 0
0 0 0 0 0 0 0 0 1 0 0
0 0 0 0 0 0 0 0 1 0 0
0 0 0 0 0 0 0 0 1 0 0
0 0 0 0 0 0 0 0 1 0 0
0 0 0 0 0 0 0 0 1 0 0
0 0 0 0 0 0 0 0 1 0 0
0 0 0 0 0 0 0 0 1 0 0
0 0 0 0 0 0 0 0 1 0 0
0 0 0 0 0 0 0 0 1 0 0
0 0 0 0 0 0 0 0 1 0 0
0 0 0 0 0 0 0 0 1 0 0
0 0 0 0 0 0 0 0 1 0 0
0 0 0 0 0 0 0 0 1 0 0
0 0 0 0 0 0 0 0 1 0 0
0 0 0 0 0 0 0 0 1 0 0
0 0 0 0 0 0 0 0 1 0 0
0 0 0 0 0 0 0 0 1 0 0
0 0 0 0 0 0 0 0 1 0 0
0 0 0 0 0 0 0 0 1 0 0
0 0 0 0 0 0 0 0 1 0 0
0 0 0 0 0 0 0 0 1 0 0
0 0 0 0 0 0 0 0 1 0 0
0 0 0 0 0 0 0 0 1 0 0
0 0 0 0 0 0 0 0 1 0 0
0 0 0 0 0 0 0 0 1 0 0
0 0 0 0 0 0 0 0 1 0 0
0 0 0 0 0 0 0 0 1 0 0
0 0 0 0 0 0 0 0 1 0 0
0 0 0 0 0 0 0 0 1 0 0
0 0 0 0 0 0 0 0 1 0 0
0 0 0 0 0 0 0 0 1 0 0
0 0 0 0 0 0 0 0 1 0 0
0 0 0 0 0 0 0 0 1 0 0
0 0 0 0 0 0 0 0 1 0 0
0 0 0 0 0 0 0 0 1 0 0
0 0 0 0 0 0 0 0 1 0 0
0 0 0 0 0 0 0 0 1 0 0
0 0 0 0 0 0 0 0 1 0 0
0 0 0 0 0 0 0 0 1 0 0
0 0 0 0 0 0 0 0 1 0 0
0 0 0 0 0 0 0 0 1 0 0
0 0 0 0 0 0 0 0 1 0 0
0 0 0 0 0 0 0 0 1 0 0
0 0 0 0 0 0 0 0 1 0 0
0 0 0 0 0 0 0 0 1 0 0
0 0 0 0 0 0 0 0 1 0 0
0 0 0 0 0 0 0 0 1 0 0
0 0 0 0 0 0 0 0 1 0 0
0 0 0 0 0 0 0 0 1 0 0
0 0 0 0 0 0 0 0 1 0 0
0 0 0 0 0 0 0 0 1 0 0
0 0 0 0 0 0 0 0 1 0 0
0 0 0 0 0 0 0 0 1 0 0
0 0 0 0 0 0 0 0 1 0 0
0 0 0 0 0 0 0 0 1 0 0
0 0 0 0 0 0 0 0 1 0 0
0 0 0 0 0 0 0 0 1 0 0
0 0 0 0 0 0 0 0 1 0 0
0 0 0 0 0 0 0 0 1 0 0
0 0 0 0 0 0 0 0 1 0 0
0 0 0 0 0 0 0 0 1 0 0
0 0 0 0 0 0 0 0 1 0 0
0 0 0 0 0 0 0 0 1 0 0
0 0 0 0 0 0 0 0 1 0 0
0 0 0 0 0 0 0 0 1 0 0
0 0 0 0 0 0 0 0 1 0 0
0 0 0 0 0 0 0 0 1 0 0
0 0 0 0 0 0 0 0 1 0 0
0 0 0 0 0 0 0 0 1 0 0
0 0 0 0 0 0 0 0 1 0 0
0 0 0 0 0 0 0 0 1 0 0
0 0 0 0 0 0 0 0 1 0 0
0 0 0 0 0 0 0 0 1 0 0
0 0 0 0 0 0 0 0 1 0 0
0 0 0 0 0 0 0 0 1 0 0
0 0 0 0 0 0 0 0 1 0 0
0 0 0 0 0 0 0 0 1 0 0
0 0 0 0 0 0 0 0 1 0 0
0 0 0 0 0 0 0 0 1 0 0
0 0 0 0 0 0 0 0 1 0 0
0 0 0 0 0 0 0 0 1 0 0
0 0 0 0 0 0 0 0 1 0 0
0 0 0 0 0 0 0 0 1 0 0
0 0 0 0 0 0 0 0 1 0 0
0 0 0 0 0 0 0 0 1 0 0
0 0 0 0 0 0 0 0 1 0 0
0 0 0 0 0 0 0 0 1 0 0
0 0 0 0 0 0 0 0 1 0 0
0 0 0 0 0 0 0 0 1 0 0
0 0 0 0 0 0 0 0 1 0 0
0 0 0 0 0 0 0 0 1 0 0
0 0 0 0 0 0 0 0 1 0 0
0 0 0 0 0 0 0 0 1 0 0
0 0 0 0 0 0 0 0 1 0 0
0 0 0 0 0 0 0 0 1 0 0
0 0 0 0 0 0 0 0 1 0 0
0 0 0 0 0 0 0 0 1 0 0
0 0 0 0 0 0 0 0 1 0 0
0 0 0 0 0 0 0 0 1 0 0
0 0 0 0 0 0 0 0 1 0 0
0 0 0 0 0 0 0 0 1 0 0
0 0 0 0 0 0 0 0 1 0 0
0 0 0 0 0 0 0 0 1 0 0
0 0 0 0 0 0 0 0 1 0 0
0 0 0 0 0 0 0 0 1 0 0
0 0 0 0 0 0 0 0 1 0 0
0 0 0 0 0 0 0 0 1 0 0
0 0 0 0 0 0 0 0 1 0 0
0 0 0 0 0 0 0 0 1 0 0
0 0 0 0 0 0 0 0 1 0 0
0 0 0 0 0 0 0 0 1 0 0
0 0 0 0 0 0 0 0 1 0 0
0 0 0 0 0 0 0 0 1 0 0
0 0 0 0 0 0 0 0 1 0 0
0 0 0 0 0 0 0 0 1 0 0
0 0 0 0 0 0 0 0 1 0 0
0 0 0 0 0 0 0 0 1 0 0
0 0 0 0 0 0 0 0 1 0 0
0 0 0 0 0 0 0 0 1 0 0
0 0 0 0 0 0 0 0 1 0 0
0 0 0 0 0 0 0 0 1 0 0
0 0 0 0 0 0 0 0 1 0 0
0 0 0 0 0 0 0 0 1 0 0
0 0 0 0 0 0 0 0 1 0 0
0 0 0 0 0 0 0 0 1 0 0
0 0 0 0 0 0 0 0 1 0 0
0 0 0 0 0 0 0 0 1 0 0
0 0 0 0 0 0 0 0 1 0 0
0 0 0 0 0 0 0 0 1 0 0
0 0 0 0 0 0 0 0 1 0 0
0 0 0 0 0 0 0 0 1 0 0
0 0 0 0 0 0 0 0 1 0 0
0 0 0 0 0 0 0 0 1 0 0
0 0 0 0 0 0 0 0 1 0 0
0 0 0 0 0 0 0 0 1 0 0
0 0 0 0 0 0 0 0 1 0 0
0 0 0 0 0 0 0 0 1 0 0
0 0 0 0 0 0 0 0 1 0 0
0 0 0 0 0 0 0 0 1 0 0
0 0 0 0 0 0 0 0 1 0 0
0 0 0 0 0 0 0 0 1 0 0
0 0 0 0 0 0 0 0 1 0 0
0 0 0 0 0 0 0 0 1 0 0
0 0 0 0 0 0 0 0 1 0 0
0 0 0 0 0 0 0 0 1 0 0
0 0 0 0 0 0 0 0 1 0 0
0 0 0 0 0 0 0 0 1 0 0
0 0 0 0 0 0 0 0 1 0 0
0 0 0 0 0 0 0 0 1 0 0
0 0 0 0 0 0 0 0 1 0 0
0 0 0 0 0 0 0 0 1 0 0
0 0 0 0 0 0 0 0 1 0 0
0 0 0 0 0 0 0 0 1 0 0
0 0 0 0 0 0 0 0 1 0 0
0 0 0 0 0 0 0 0 1 0 0
0 0 0 0 0 0 0 0 1 0 0
0 0 0 0 0 0 0 0 1 0 0
0 0 0 0 0 0 0 0 1 0 0
0 0 0 0 0 0 0 0 1 0 0
0 0 0 0 0 0 0 0 1 0 0
0 0 0 0 0 0 0 0 1 0 0
0 0 0 0 0 0 0 0 1 0 0
0 0 0 0 0 0 0 0 1 0 0
0 0 0 0 0 0 0 0 1 0 0
0 0 0 0 0 0 0 0 1 0 0
0 0 0 0 0 0 0 0 1 0 0
0 0 0 0 0 0 0 0 1 0 0
0 0 0 0 0 0 0 0 1 0 0
0 0 0 0 0 0 0 0 1 0 0
0 0 0 0 0 0 0 0 1 0 0
0 0 0 0 0 0 0 0 1 0 0
0 0 0 0 0 0 0 0 1 0 0
0 0 0 0 0 0 0 0 1 0 0
0 0 0 0 0 0 0 0 1 0 0
0 0 0 0 0 0 0 0 1 0 0
0 0 0 0 0 0 0 0 1 0 0
0 0 0 0 0 0 0 0 1 0 0
0 0 0 0 0 0 0 0 1 0 0
0 0 0 0 0 0 0 0 1 0 0
0 0 0 0 0 0 0 0 1 0 0
0 0 0 0 0 0 0 0 1 0 0
0 0 0 0 0 0 0 0 1 0 0
0 0 0 0 0 0 0 0 1 0 0
0 0 0 0 0 0 0 0 1 0 0
0 0 0 0 0 0 0 0 1 0 0
0 0 0 0 0 0 0 0 1 0 0
0 0 0 0 0 0 0 0 1 0 0
0 0 0 0 0 0 0 0 1 0 0
0 0 0 0 0 0 0 0 1 0 0
0 0 0 0 0 0 0 0 1 0 0
0 0 0 0 0 0 0 0 1 0 0
0 0 0 0 0 0 0 0 1 0 0
0 0 0 0 0 0 0 0 1 0 0
0 0 0 0 0 0 0 0 1 0 0
0 0 0 0 0 0 0 0 1 0 0
0 0 0 0 0 0 0 0 1 0 0
0 0 0 0 0 0 0 0 1 0 0
0 0 0 0 0 0 0 0 1 0 0
0 0 0 0 0 0 0 0 1 0 0
0 0 0 0 0 0 0 0 1 0 0
0 0 0 0 0 0 0 0 1 0 0
0 0 0 0 0 0 0 0 1 0 0
0 0 0 0 0 0 0 0 1 0 0
0 0 0 0 0 0 0 0 1 0 0
0 0 0 0 0 0 0 0 1 0 0
0 0 0 0 0 0 0 0 1 0 0
0 0 0 0 0 0 0 0 1 0 0
0 0 0 0 0 0 0 0 1 0 0
0 0 0 0 0 0 0 0 1 0 0
0 0 0 0 0 0 0 0 1 0 0
0 0 0 0 0 0 0 0 1 0 0
0 0 0 0 0 0 0 0 1 0 0
0 0 0 0 0 0 0 0 1 0 0
0 0 0 0 0 0 0 0 1 0 0
0 0 0 0 0 0 0 0 1 0 0
0 0 0 0 0 0 0 0 1 0 0
0 0 0 0 0 0 0 0 1 0 0
0 0 0 0 0 0 0 0 1 0 0
0 0 0 0 0 0 0 0 1 0 0
0 0 0 0 0 0 0 0 1 0 0
0 0 0 0 0 0 0 0 1 0 0
0 0 0 0 0 0 0 0 1 0 0
0 0 0 0 0 0 0 0 1 0 0
0 0 0 0 0 0 0 0 1 0 0
0 0 0 0 0 0 0 0 1 0 0
0 0 0 0 0 0 0 0 1 0 0
0 0 0 0 0 0 0 0 1 0 0
0 0 0 0 0 0 0 0 1 0 0
0 0 0 0 0 0 0 0 1 0 0
0 0 0 0 0 0 0 0 1 0 0
0 0 0 0 0 0 0 0 1 0 0
0 0 0 0 0 0 0 0 1 0 0
0 0 0 0 0 0 0 0 1 0 0
0 0 0 0 0 0 0 0 1 0 0
0 0 0 0 0 0 0 0 1 0 0
0 0 0 0 0 0 0 0 1 0 0
0 0 0 0 0 0 0 0 1 0 0
0 0 0 0 0 0 0 0 1 0 0
0 0 0 0 0 0 0 0 1 0 0
0 0 0 0 0 0 0 0 1 0 0
0 0 0 0 0 0 0 0 1 0 0
0 0 0 0 0 0 0 0 1 0 0
0 0 0 0 0 0 0 0 1 0 0
0 0 0 0 0 0 0 0 1 0 0
0 0 0 0 0 0 0 0 1 0 0
0 0 0 0 0 0 0 0 1 0 0
0 0 0 0 0 0 0 0 1 0 0
0 0 0 0 0 0 0 0 1 0 0
0 0 0 0 0 0 0 0 1 0 0
0 0 0 0 0 0 0 0 1 0 0
0 0 0 0 0 0 0 0 1 0 0
0 0 0 0 0 0 0 0 1 0 0
0 0 0 0 0 0 0 0 1 0 0
0 0 0 0 0 0 0 0 1 0 0
0 0 0 0 0 0 0 0 1 0 0
0 0 0 0 0 0 0 0 1 0 0
0 0 0 0 0 0 0 0 1 0 0
0 0 0 0 0 0 0 0 1 0 0
0 0 0 0 0 0 0 0 1 0 0
0 0 0 0 0 0 0 0 1 0 0
0 0 0 0 0 0 0 0 1 0 0
0 0 0 0 0 0 0 0 1 0 0
0 0 0 0 0 0 0 0 1 0 0
0 0 0 0 0 0 0 0 1 0 0
0 0 0 0 0 0 0 0 1 0 0
0 0 0 0 0 0 0 0 1 0 0
0 0 0 0 0 0 0 0 1 0 0
0 0 0 0 0 0 0 0 1 0 0
0 0 0 0 0 0 0 0 1 0 0
0 0 0 0 0 0 0 0 1 0 0
0 0 0 0 0 0 0 0 1 0 0
0 0 0 0 0 0 0 0 1 0 0
0 0 0 0 0 0 0 0 0 1 0
0 0 0 0 0 0 0 0 0 1 0
0 0 0 0 0 0 0 0 0 1 0
0 0 0 0 0 0 0 0 0 1 0
0 0 0 0 0 0 0 0 0 1 0
0 0 0 0 0 0 0 0 0 1 0
0 0 0 0 0 0 0 0 0 1 0
0 0 0 0 0 0 0 0 0 1 0
0 0 0 0 0 0 0 0 0 1 0
0 0 0 0 0 0 0 0 0 1 0
0 0 0 0 0 0 0 0 0 1 0
0 0 0 0 0 0 0 0 0 1 0
0 0 0 0 0 0 0 0 0 1 0
0 0 0 0 0 0 0 0 0 1 0
0 0 0 0 0 0 0 0 0 1 0
0 0 0 0 0 0 0 0 0 1 0
0 0 0 0 0 0 0 0 0 1 0
0 0 0 0 0 0 0 0 0 1 0
0 0 0 0 0 0 0 0 0 1 0
0 0 0 0 0 0 0 0 0 1 0
0 0 0 0 0 0 0 0 0 1 0
0 0 0 0 0 0 0 0 0 1 0
0 0 0 0 0 0 0 0 0 1 0
0 0 0 0 0 0 0 0 0 1 0
0 0 0 0 0 0 0 0 0 1 0
0 0 0 0 0 0 0 0 0 1 0
0 0 0 0 0 0 0 0 0 1 0
0 0 0 0 0 0 0 0 0 1 0
0 0 0 0 0 0 0 0 0 1 0
0 0 0 0 0 0 0 0 0 1 0
0 0 0 0 0 0 0 0 0 1 0
0 0 0 0 0 0 0 0 0 1 0
0 0 0 0 0 0 0 0 0 1 0
0 0 0 0 0 0 0 0 0 1 0
0 0 0 0 0 0 0 0 0 1 0
0 0 0 0 0 0 0 0 0 1 0
0 0 0 0 0 0 0 0 0 1 0
0 0 0 0 0 0 0 0 0 1 0
0 0 0 0 0 0 0 0 0 1 0
0 0 0 0 0 0 0 0 0 1 0
0 0 0 0 0 0 0 0 0 1 0
0 0 0 0 0 0 0 0 0 1 0
0 0 0 0 0 0 0 0 0 1 0
0 0 0 0 0 0 0 0 0 1 0
0 0 0 0 0 0 0 0 0 1 0
0 0 0 0 0 0 0 0 0 1 0
0 0 0 0 0 0 0 0 0 1 0
0 0 0 0 0 0 0 0 0 1 0
0 0 0 0 0 0 0 0 0 1 0
0 0 0 0 0 0 0 0 0 1 0
0 0 0 0 0 0 0 0 0 1 0
0 0 0 0 0 0 0 0 0 1 0
0 0 0 0 0 0 0 0 0 1 0
0 0 0 0 0 0 0 0 0 1 0
0 0 0 0 0 0 0 0 0 1 0
0 0 0 0 0 0 0 0 0 1 0
0 0 0 0 0 0 0 0 0 1 0
0 0 0 0 0 0 0 0 0 1 0
0 0 0 0 0 0 0 0 0 1 0
0 0 0 0 0 0 0 0 0 1 0
0 0 0 0 0 0 0 0 0 1 0
0 0 0 0 0 0 0 0 0 1 0
0 0 0 0 0 0 0 0 0 1 0
0 0 0 0 0 0 0 0 0 1 0
0 0 0 0 0 0 0 0 0 1 0
0 0 0 0 0 0 0 0 0 1 0
0 0 0 0 0 0 0 0 0 1 0
0 0 0 0 0 0 0 0 0 1 0
0 0 0 0 0 0 0 0 0 1 0
0 0 0 0 0 0 0 0 0 1 0
0 0 0 0 0 0 0 0 0 1 0
0 0 0 0 0 0 0 0 0 1 0
0 0 0 0 0 0 0 0 0 1 0
0 0 0 0 0 0 0 0 0 1 0
0 0 0 0 0 0 0 0 0 1 0
0 0 0 0 0 0 0 0 0 1 0
0 0 0 0 0 0 0 0 0 1 0
0 0 0 0 0 0 0 0 0 1 0
0 0 0 0 0 0 0 0 0 1 0
0 0 0 0 0 0 0 0 0 1 0
0 0 0 0 0 0 0 0 0 1 0
0 0 0 0 0 0 0 0 0 1 0
0 0 0 0 0 0 0 0 0 1 0
0 0 0 0 0 0 0 0 0 1 0
0 0 0 0 0 0 0 0 0 1 0
0 0 0 0 0 0 0 0 0 1 0
0 0 0 0 0 0 0 0 0 1 0
0 0 0 0 0 0 0 0 0 1 0
0 0 0 0 0 0 0 0 0 1 0
0 0 0 0 0 0 0 0 0 1 0
0 0 0 0 0 0 0 0 0 1 0
0 0 0 0 0 0 0 0 0 1 0
0 0 0 0 0 0 0 0 0 1 0
0 0 0 0 0 0 0 0 0 1 0
0 0 0 0 0 0 0 0 0 1 0
0 0 0 0 0 0 0 0 0 1 0
0 0 0 0 0 0 0 0 0 1 0
0 0 0 0 0 0 0 0 0 1 0
0 0 0 0 0 0 0 0 0 1 0
0 0 0 0 0 0 0 0 0 1 0
0 0 0 0 0 0 0 0 0 1 0
0 0 0 0 0 0 0 0 0 1 0
0 0 0 0 0 0 0 0 0 1 0
0 0 0 0 0 0 0 0 0 1 0
0 0 0 0 0 0 0 0 0 1 0
0 0 0 0 0 0 0 0 0 1 0
0 0 0 0 0 0 0 0 0 1 0
0 0 0 0 0 0 0 0 0 1 0
0 0 0 0 0 0 0 0 0 1 0
0 0 0 0 0 0 0 0 0 1 0
0 0 0 0 0 0 0 0 0 1 0
0 0 0 0 0 0 0 0 0 1 0
0 0 0 0 0 0 0 0 0 1 0
0 0 0 0 0 0 0 0 0 1 0
0 0 0 0 0 0 0 0 0 1 0
0 0 0 0 0 0 0 0 0 1 0
0 0 0 0 0 0 0 0 0 1 0
0 0 0 0 0 0 0 0 0 1 0
0 0 0 0 0 0 0 0 0 1 0
0 0 0 0 0 0 0 0 0 1 0
0 0 0 0 0 0 0 0 0 1 0
0 0 0 0 0 0 0 0 0 1 0
0 0 0 0 0 0 0 0 0 1 0
0 0 0 0 0 0 0 0 0 1 0
0 0 0 0 0 0 0 0 0 1 0
0 0 0 0 0 0 0 0 0 1 0
0 0 0 0 0 0 0 0 0 1 0
0 0 0 0 0 0 0 0 0 1 0
0 0 0 0 0 0 0 0 0 1 0
0 0 0 0 0 0 0 0 0 1 0
0 0 0 0 0 0 0 0 0 1 0
0 0 0 0 0 0 0 0 0 1 0
0 0 0 0 0 0 0 0 0 1 0
0 0 0 0 0 0 0 0 0 1 0
0 0 0 0 0 0 0 0 0 1 0
0 0 0 0 0 0 0 0 0 1 0
0 0 0 0 0 0 0 0 0 1 0
0 0 0 0 0 0 0 0 0 1 0
0 0 0 0 0 0 0 0 0 1 0
0 0 0 0 0 0 0 0 0 1 0
0 0 0 0 0 0 0 0 0 1 0
0 0 0 0 0 0 0 0 0 1 0
0 0 0 0 0 0 0 0 0 0 1
0 0 0 0 0 0 0 0 0 0 1
0 0 0 0 0 0 0 0 0 0 1
0 0 0 0 0 0 0 0 0 0 1
0 0 0 0 0 0 0 0 0 0 1
0 0 0 0 0 0 0 0 0 0 1
0 0 0 0 0 0 0 0 0 0 1
0 0 0 0 0 0 0 0 0 0 1
0 0 0 0 0 0 0 0 0 0 1
0 0 0 0 0 0 0 0 0 0 1
0 0 0 0 0 0 0 0 0 0 1
0 0 0 0 0 0 0 0 0 0 1
0 0 0 0 0 0 0 0 0 0 1
0 0 0 0 0 0 0 0 0 0 1
0 0 0 0 0 0 0 0 0 0 1
0 0 0 0 0 0 0 0 0 0 1
0 0 0 0 0 0 0 0 0 0 1
0 0 0 0 0 0 0 0 0 0 1
0 0 0 0 0 0 0 0 0 0 1
0 0 0 0 0 0 0 0 0 0 1
0 0 0 0 0 0 0 0 0 0 1
0 0 0 0 0 0 0 0 0 0 1
0 0 0 0 0 0 0 0 0 0 1
0 0 0 0 0 0 0 0 0 0 1
0 0 0 0 0 0 0 0 0 0 1
0 0 0 0 0 0 0 0 0 0 1
0 0 0 0 0 0 0 0 0 0 1
0 0 0 0 0 0 0 0 0 0 1
0 0 0 0 0 0 0 0 0 0 1
0 0 0 0 0 0 0 0 0 0 1
0 0 0 0 0 0 0 0 0 0 1
0 0 0 0 0 0 0 0 0 0 1
0 0 0 0 0 0 0 0 0 0 1
0 0 0 0 0 0 0 0 0 0 1
0 0 0 0 0 0 0 0 0 0 1
0 0 0 0 0 0 0 0 0 0 1
0 0 0 0 0 0 0 0 0 0 1
0 0 0 0 0 0 0 0 0 0 1
0 0 0 0 0 0 0 0 0 0 1
0 0 0 0 0 0 0 0 0 0 1
0 0 0 0 0 0 0 0 0 0 1
0 0 0 0 0 0 0 0 0 0 1
0 0 0 0 0 0 0 0 0 0 1
0 0 0 0 0 0 0 0 0 0 0
0 0 0 0 0 0 0 0 0 0 0
0 0 0 0 0 0 0 0 0 0 0
0 0 0 0 0 0 0 0 0 0 0
0 0 0 0 0 0 0 0 0 0 0
0 0 0 0 0 0 0 0 0 0 0
0 0 0 0 0 0 0 0 0 0 0
0 0 0 0 0 0 0 0 0 0 0
0 0 0 0 0 0 0 0 0 0 0
0 0 0 0 0 0 0 0 0 0 0
0 0 0 0 0 0 0 0 0 0 0
0 0 0 0 0 0 0 0 0 0 0
0 0 0 0 0 0 0 0 0 0 0
0 0 0 0 0 0 0 0 0 0 0
0 0 0 0 0 0 0 0 0 0 0
0 0 0 0 0 0 0 0 0 0 0
0 0 0 0 0 0 0 0 0 0 0
0 0 0 0 0 0 0 0 0 0 0
0 0 0 0 0 0 0 0 0 0 0
0 0 0 0 0 0 0 0 0 0 0
0 0 0 0 0 0 0 0 0 0 0
0 0 0 0 0 0 0 0 0 0 0
0 0 0 0 0 0 0 0 0 0 0
0 0 0 0 0 0 0 0 0 0 0
0 0 0 0 0 0 0 0 0 0 0
0 0 0 0 0 0 0 0 0 0 0
0 0 0 0 0 0 0 0 0 0 0
0 0 0 0 0 0 0 0 0 0 0
0 0 0 0 0 0 0 0 0 0 0
0 0 0 0 0 0 0 0 0 0 0
0 0 0 0 0 0 0 0 0 0 0
0 0 0 0 0 0 0 0 0 0 0
0 0 0 0 0 0 0 0 0 0 0
0 0 0 0 0 0 0 0 0 0 0
0 0 0 0 0 0 0 0 0 0 0
0 0 0 0 0 0 0 0 0 0 0
0 0 0 0 0 0 0 0 0 0 0
0 0 0 0 0 0 0 0 0 0 0
0 0 0 0 0 0 0 0 0 0 0
0 0 0 0 0 0 0 0 0 0 0
0 0 0 0 0 0 0 0 0 0 0
0 0 0 0 0 0 0 0 0 0 0
0 0 0 0 0 0 0 0 0 0 0
0 0 0 0 0 0 0 0 0 0 0
0 0 0 0 0 0 0 0 0 0 0
0 0 0 0 0 0 0 0 0 0 0
0 0 0 0 0 0 0 0 0 0 0
0 0 0 0 0 0 0 0 0 0 0
0 0 0 0 0 0 0 0 0 0 0
0 0 0 0 0 0 0 0 0 0 0
0 0 0 0 0 0 0 0 0 0 0
0 0 0 0 0 0 0 0 0 0 0
0 0 0 0 0 0 0 0 0 0 0
0 0 0 0 0 0 0 0 0 0 0
0 0 0 0 0 0 0 0 0 0 0
0 0 0 0 0 0 0 0 0 0 0
0 0 0 0 0 0 0 0 0 0 0
0 0 0 0 0 0 0 0 0 0 0
0 0 0 0 0 0 0 0 0 0 0
0 0 0 0 0 0 0 0 0 0 0
0 0 0 0 0 0 0 0 0 0 0
0 0 0 0 0 0 0 0 0 0 0
0 0 0 0 0 0 0 0 0 0 0
0 0 0 0 0 0 0 0 0 0 0
0 0 0 0 0 0 0 0 0 0 0
0 0 0 0 0 0 0 0 0 0 0
0 0 0 0 0 0 0 0 0 0 0
0 0 0 0 0 0 0 0 0 0 0
0 0 0 0 0 0 0 0 0 0 0
0 0 0 0 0 0 0 0 0 0 0
0 0 0 0 0 0 0 0 0 0 0
0 0 0 0 0 0 0 0 0 0 0
0 0 0 0 0 0 0 0 0 0 0
0 0 0 0 0 0 0 0 0 0 0
0 0 0 0 0 0 0 0 0 0 0
0 0 0 0 0 0 0 0 0 0 0
