# Supplementary material for: Prediction of post-translational modification sites using multiple kernel support vector machine
Source: PeerJ. 2017 Apr 27;5:e3261. doi: 10.7717/peerj.3261 (PMC5410141; doi:10.7717/peerj.3261)
Supplement: Supplemental Information 2 [file peerj-05-3261-s002.zip › peerj-15863-Code_and_Data/Code and Data/data/SMNet_t_2037_sequence_PTM_information.txt]

Q16584	277	DFGLAREWHKTTQMSAAGTYA	TKL
P51617	209	CWPLCEISRGTHNFSEELKIG	TKL
P51617	387	MVARTQTVRGTLAYLPEEYIK	TKL
P04049	269	STPNVHMVSTTLPVDSRMIED	TKL
P45985	261	SGQLVDSIAKTRDAGCRPYMA	TKL
Q8TAE6	73	QQRRHQQGKVTVKYDRKELRK	TKL
Q96A00	38	GGLQKRHARVTVKYDRRELQR	TKL
Q96C90	57	EGPVRRQGKVTVKYDRKELRK	TKL
P15311	567	NMRQGRDKYKTLRQIRQGNTK	AGC
Q13153	423	QITPEQSKRSTMVGTPYWMAP	AGC
P31751	309	EGISDGATMKTFCGTPEYLAP	AGC
Q05513	410	EGLGPGDTTSTFCGTPNYIAP	AGC
Q05513	560	TQFTSEPVQLTPDDEDAIKRI	AGC
P42345	2446	TKGNKRSRTRTDSYSAGQSVE	AGC
Q9H4A3	60	RTEEYRRRRHTMDKDSRGAAA	AGC
P38398	509	TNKLKRKRRPTSGLHPEDFIK	AGC
P49815	1462	SPSGLRPRGYTISDSAPSRRG	AGC
P11388	1343	DEDFSDFDEKTDDEDFVPSDA	AGC
P06213	1375	NGGKKNGRILTLPRSNPS***	AGC
Q99683	838	RLAGINPCTETFTGTLQYMAP	AGC
O60343	642	DSPQFRRRAHTFSHPPSSTKR	AGC
P15941	1224	THGRYVPPSSTDRSPYEKVSA	AGC
P00533	678	MRRRHIVRKRTLRRLLQEREL	AGC
Q13255	695	ILAGSKKKICTRKPRFMSAWA	AGC
P41180	888	AHAFKVAARATLRRSNVSRKR	AGC
O14974	696	SRQARQSRRSTQGVTLTDLQE	AGC
Q16512	774	EGMGYGDRTSTFCGTPEFLAP	AGC
Q96PU5	367	SAPAGRARSSTVTGGEEPTPS	AGC
Q16512	774	EGMGYGDRTSTFCGTPEFLAP	AGC
O14939	252	DSFLLYMCLETGAISFVQLFD	AGC
P40189	890	GTEGQVERFETVGMEAATDEG	AGC
P48058	850	SRAEAKRMKLTFSEAIRNKAR	AGC
P05106	777	TANNPLYKEATSTFTNITYRG	AGC
P05106	779	NNPLYKEATSTFTNITYRGT*	AGC
Q7KZI7	596	NFPRGVSSRSTFHAGQLRQVR	AGC
P17858	773	SGELEHVTRRTLSMDKGF***	AGC
P05107	758	NNDNPLFKSATTTVMNPKFAE	AGC
P05107	760	DNPLFKSATTTVMNPKFAES*	AGC
Q06481	723	LVMLRKRQYGTISHGIVEVDP	AGC
O15111	23	GPWEMRERLGTGGFGNVCLYQ	AGC
P35611	445	HSFQKQQREKTRWLNSGRGDE	AGC
P35611	480	TKWTKEDGHRTSTSAVPNLFV	AGC
Q02156	566	EGILNGVTTTTFCGTPDYIAP	AGC
P35612	55	FNLMEQKKRVTMILQSPSFRE	AGC
Q9H1D0	702	SANWERLRQGTLRRDLRGIIN	AGC
P51617	100	LQLLRARDIITAWHPPAPLPS	AGC
Q04759	219	CTGSAINSRETMFHKERFKID	AGC
P17655	370	KMDGNWRRGSTAGGCRNYPNT	AGC
Q8IV61	133	IPSYDWMRRVTQRKKVSKKGK	AGC
Q05655	507	ENIFGESRASTFCGTPDYIAP	AGC
O43524	32	FEPQSRPRSCTWPLQRPELQA	AGC
Q13976	59	VPSTHIGPRTTRAQGISAEPQ	AGC
P02545	199	RRVDAENRLQTMKEELDFQKN	AGC
P02545	416	SSQTQGGGSVTKKRKLESTES	AGC
P02545	480	KRQNGDDPLLTYRFPPKFTLK	AGC
Q08289	219	GDIVPSSRKSTPPSSAIDIDA	AGC
Q12778	24	FEPLPRPRSCTWPLPRPEFSQ	AGC
P53667	508	LKKPDRKKRYTVVGNPYWMAP	AGC
Q14155-1	526	SDEEFASRKSTAALEEDAQIL	AGC
P53671	505	LRKNDRKKRYTVVGNPYWMAP	AGC
O43566	496	VPSSATGKRQTCDIEGLVELL	AGC
P17812	455	GGTMRLGKRRTLFQTKNSVMR	AGC
P34947	485	KDVLDIEQFSTVKGVNLDHTD	AGC
Q16555	555	QIDDNIPRRTTQRIVAPPGGR	AGC
O15530	513	ELRPEAKNFKTFFVHTPNRTY	AGC
P23443	252	ESIHDGTVTHTFCGTIEYMAP	AGC
P23443	412	ESANQVFLGFTYVAPSVLESV	AGC
P11831	159	EFIDNKLRRYTTFSKRKTGIM	AGC
P98177	451	ASAPIPKALGTPVLTPPTEAA	AGC
Q8N5S9	108	HISPRAWRRPTIESHHVAISD	AGC
Q96BR1	320	EGIAISDTTTTFCGTPEYLAP	AGC
P06127	434	NQNMSFHRNHTATVRSHAENP	AGC
P06127	436	NMSFHRNHTATVRSHAENPTA	AGC
P35408	433	LAQEDTTSLRTLRISETSDSS	AGC
P35367	478	YPLCNENFKKTFKRILHIRS*	AGC
P17661	17	SSQRVSSYRRTFGGAPGFPLG	AGC
P17661	76	LGSLRASRLGTTRTPSSYGAG	AGC
P17661	77	GSLRASRLGTTRTPSSYGAGE	AGC
P08172	271	QNGKAPRDPVTENCVQGEEKE	AGC
P08172	287	GEEKESSNDSTSVSAVASNMR	AGC
P08172	302	VASNMRDDEITQDENTVSTSL	AGC
P08172	307	RDDEITQDENTVSTSLGHSKD	AGC
P08172	310	EITQDENTVSTSLGHSKDENS	AGC
P68104	432	GRFAVRDMRQTVAVGVIKAVD	AGC
P23677	311	TEEEHAQRAVTKPRYMQWREG	AGC
Q13509	409	TGEGMDEMEFTEAESNMNDLV	AGC
P48050	53	MADIFTTCVDTRWRYMLMIFS	AGC
Q9Y6E0	18	WGLALNKRRATLPHPGGSTNL	AGC
P14136	7	****MERRRITSAARRSYVSS	AGC
O00141	256	ENIEHNSTTSTFCGTPEYLAP	AGC
O00141	369	NWDDLINKKITPPFNPNVSGP	AGC
Q9HBY8	253	EGVEPEDTTSTFCGTPEYLAP	AGC
P07550	384	NKLLCEDLPGTEDFVGHQGTV	AGC
P07550	393	GTEDFVGHQGTVPSDNIDSQG	AGC
ENSP00000248419	399	GVQLLPFEPPTGKALSRKD**	AGC
O14965	288	SVHAPSSRRTTLCGTLDYLPP	AGC
P60484	232	VKIYSSNSGPTRREDKFMYFE	AGC
Q92597	328	ASMTRLMRSRTASGSSVTSLD	AGC
Q92597	346	SLDGTRSRSHTSEGTRSRSHT	AGC
Q92597	356	TSEGTRSRSHTSEGTRSRSHT	AGC
P21453	236	SLVRTRSRRLTFRKNISKASR	AGC
P50552	278	NAMLARRRKATQVGEKTPKDE	AGC
Q14344	203	QQDILLARRPTKGIHEYDFEI	AGC
P41143	358	AREATARERVTACTPSDGPGG	AGC
P41143	361	ATARERVTACTPSDGPGGGAA	AGC
Q9UN36	330	SCMTRLSRSRTASLTSAASVD	AGC
Q9UN36	348	SVDGNRSRSRTLSQSSESGTL	AGC
Q15722	308	VGFVAKLLEGTGSEASSTRRG	AGC
P08567	114	EGGQKFARKSTRRSIRLPETI	AGC
P21462	329	SLERALTEDSTQTSDTATNST	AGC
P21462	331	ERALTEDSTQTSDTATNSTLP	AGC
P21462	334	LTEDSTQTSDTATNSTLPSAE	AGC
P21462	336	EDSTQTSDTATNSTLPSAEVA	AGC
P21462	339	TQTSDTATNSTLPSAEVALQA	AGC
P04083	24	IENEEQEYVQTVKSSKGGPGS	AGC
P04083	216	LYEAGERRKGTDVNVFNTILT	AGC
P17676	266	PSQVKSKAKKTVDKHSDEYKI	AGC
Q15080	154	PQALRRLRPRTRKVKSVSPQG	AGC
P32245	312	YALRSQELRKTFKEIICCYPL	AGC
P15172	115	TTNADRRKAATMRERRRLSKV	AGC
P51674	10	*MEENMEEGQTQKGCFECCIK	AGC
P01589	271	WQRRQRKSRRTI*********	AGC
P29972	157	LQLVLCVLATTDRRRRDLGGS	AGC
P29972	239	FILAPRSSDLTDRVKVWTSGQ	AGC
Q96B36	246	FGDLPRPRLNTSDFQKLKRKY	AGC
P49795	201	DSYPRFLSSPTYRALLLQGPS	AGC
O96004	107	GSGPKKERRRTESINSAFAEL	AGC
O00161	24	HQITDESLESTRRILGLAIES	AGC
Q16613	31	PESPSCQRRHTLPASEFRCLT	AGC
Q9UD71	34	QVEMIRRRRPTPAMLFRLSEH	AGC
P46527	157	QCAGIRKRPATDDSSTQNKRA	AGC
P46527	198	PKKPGLRRRQT**********	AGC
Q9UJY1	63	LPRLSSAWPGTLRSGMVPRGP	AGC
P01233	117	SCQCALCRRSTTDCGGPKDHP	AGC
P38936	145	GDSQGRKRRQTSMTDFYHSKR	AGC
P09038	121	NYNTYRSRKYTSWYVALKRTG	AGC
Q96A00	38	GGLQKRHARVTVKYDRRELQR	AGC
Q9NXH3	58	IPRSRRPSRLTVKYDRGQLQR	AGC
P60983	27	KLRKFRFRKETNNAAIIMKID	AGC
P18545	62	DDIPGMEGLGTDITVICPWEA	AGC
P07900	7	****MPEETQTQDQPMEEEEV	Atypical
P78527	2609	STVLTPMFVETQASQGTLQTR	Atypical
P78527	2620	QASQGTLQTRTQEGSLSARWP	Atypical
P78527	2638	RWPVAGQIRATQQQHDFTLTQ	Atypical
P78527	2647	ATQQQHDFTLTQTADGRSSFD	Atypical
P35579	1800	LKVKLQEMEGTVKSKYKASIT	Atypical
P54132	99	FFKNAPAGQETQRGGSKSLLP	Atypical
P49917	650	IIEHLKAPNLTNVNKISNIFE	Atypical
O96017	26	SACSQPHGSVTQSQGSSSQSQ	Atypical
O96017	68	GTLSSLETVSTQELYSIPEDQ	Atypical
P23443	390	SQFDSKFTRQTPVDSPDDSTL	Atypical
P23443	412	ESANQVFLGFTYVAPSVLESV	Atypical
Q9UBS0	388	ESANQAFLGFTYVAPSVLDSI	Atypical
Q15831	363	LFDIEDDIIYTQDFTVPGQVP	Atypical
O00141	256	ENIEHNSTTSTFCGTPEYLAP	Atypical
P15927	21	SSSYGGAGGYTQSPGGFGSPA	Atypical
Q13541	37	VQLPPGDYSTTPGGTLFSTTP	Atypical
Q13541	46	TTPGGTLFSTTPGGTRIIYDR	Atypical
Q13541	70	MECRNSPVTKTPPRDLPTIPG	Atypical
P54646	172	NMMSDGEFLRTSCGSPNYAAP	CAMK
P24844	19	KTTKKRPQRATSNVFAMFDQS	CAMK
P68431	12	ARTKQTARKSTGGKAPRKQLA	CAMK
Q96RG2	1161	AYLERGKLFYTFCGTIEYCAP	CAMK
Q96RG2	1165	RGKLFYTFCGTIEYCAPEVLM	CAMK
Q9Y2K2	163	NLFTPGQLLKTWCGSPPYAAP	CAMK
P04626	1172	PAGATLERPKTLSPGKNGVVK	CAMK
Q9H0K1	175	NFFKSGELLATWCGSPPYAAP	CAMK
Q9P0L2	215	NEFTVGNKLDTFCGSPPYAAP	CAMK
Q8IWQ3	174	SLQVGDSLLETSCGSPHYACP	CAMK
Q7KZI7	208	NEFTFGNKLDTFCGSPPYAAP	CAMK
P57059	182	NFYKSGEPLSTWCGSPPYAAP	CAMK
P27448	234	NEFTVGGKLDTFCGSPPYAAP	CAMK
Q9NRH2	173	NKFQPGKKLTTSCGSLAYSAP	CAMK
Q96L34	214	NEFTLGSKLDTFCGSPPYAAP	CAMK
Q8IWQ3	174	SLQVGDSLLETSCGSPHYACP	CAMK
O60285	211	NLYQKDKFLQTFCGSPLYASP	CAMK
Q14680	167	PKGNKDYHLQTCCGSLAYAAP	CAMK
Q9H093	208	NLYHQGKFLQTFCGSPLYASP	CAMK
O96017	68	GTLSSLETVSTQELYSIPEDQ	CAMK
O96017	383	KILGETSLMRTLCGTPTYLAP	CAMK
O96017	387	ETSLMRTLCGTPTYLAPEVLV	CAMK
P30304	507	DLKKFRTKSRTWAGEKSKREM	CAMK
P35367	140	QQPLRYLKYRTKTRASATILG	CAMK
P35367	142	PLRYLKYRTKTRASATILGAW	CAMK
Q9UQM7	286	TVASCMHRQETVDCLKKFNAR	CAMK
Q16566	200	KIVEHQVLMKTVCGTPGYCAP	CAMK
P23677	311	TEEEHAQRAVTKPRYMQWREG	CAMK
O43293	180	AGNEFKNIFGTPEFVAPEIVN	CAMK
O43293	225	SPFLGETKQETLTNISAVNYD	CAMK
O43293	265	LLVKDPKRRMTIAQSLEHSWI	CAMK
O43293	299	GRKPERRRLKTTRLKEYTIKS	CAMK
O43293	306	RLKTTRLKEYTIKSHSSLPPN	CAMK
Q14457	119	MENLSRRLKVTGDLFDIMSGQ	CAMK
Q15831	189	PGNLLLTTGGTLKISDLGVAE	CAMK
P60484	382	NEPDHYRYSDTTDSDPENEPF	CAMK
P49137	338	STKVPQTPLHTSRVLKEDKER	CAMK
Q14012	177	KMEDPGSVLSTACGTPGYVAP	CAMK
Q15906	86	EEPRRKRRVVTKAYKEPLKSL	CAMK
Q15906	137	SDSRKSMRQSTAEHTRQTFLR	CAMK
Q15906	168	RKGPHCERPLTQEELLREAKI	CAMK
P38936	145	GDSQGRKRRQTSMTDFYHSKR	CAMK
Q96A00	38	GGLQKRHARVTVKYDRRELQR	CAMK
P68431	4	*******MARTKQTARKSTGG	CK1
Q12968	204	SELNEAAARFTLGSPLTSPGG	CK1
Q12968	210	AARFTLGSPLTSPGGSPGGCP	CK1
P02730	42	EEPAAHDTEATATDYHTTSHP	CK1
P15336	55	VIVADQTPTPTRFLKNCEEVG	CK1
P49674	325	ERMGQLRGSATRALPPGPPTG	CK1
P49674	334	ATRALPPGPPTGATANRLRSA	CK1
P49674	337	ALPPGPPTGATANRLRSAAEP	CK1
P49674	407	QEVSRIPASQTSVPFDHLGK*	CK1
P04637	18	PSVEPPLSQETFSDLWKLLPE	CK1
P55957	59	PQWEGYDELQTDGNRSSHSRL	CK1
Q13153	212	TRSVIEPLPVTPTRDVATSPI	CMGC
P51812	577	QLRAENGLLMTPCYTANFVAP	CMGC
P62136	320	SGLNPGGRPITPPRNSAKAKK	CMGC
Q15149	4539	YLTGGLIEPDTPGRVPLDEAL	CMGC
O95477	1242	LGISSYGISETTLEEIFLKVA	CMGC
O95477	1243	GISSYGISETTLEEIFLKVAE	CMGC
P27708	456	LADKVYFLPITPHYVTQVIRN	CMGC
Q9H1A4	291	VVLKFSEQGGTPQNVATSSSL	CMGC
Q9H1A4	530	TMSNTMPRPSTPLDGVSTPKP	CMGC
Q9H1A4	537	RPSTPLDGVSTPKPLSKLLGS	CMGC
P48681	315	LLEAENSRLQTPGGGSKTSLS	CMGC
P48681	1299	DELGETLPDSTPLGFYLRSPT	CMGC
Q15648	1457	SPSHSKSPAYTPQNLDSESES	CMGC
P11388	1343	DEDFSDFDEKTDDEDFVPSDA	CMGC
Q15788	1179	YPPNYGTNPGTPPASTSPFSQ	CMGC
Q8N122	706	SPATTEGGSLTPVRDSPCTPR	CMGC
ENSP00000347528	757	EEGTQGHPDGTPPKLDTANGT	CMGC
O75533	244	ETPGRAKGSETPGATPGSKIW	CMGC
O75533	248	RAKGSETPGATPGSKIWDPTP	CMGC
O75533	313	TPGHGSGWAETPRTDRGGDSI	CMGC
O75533	434	IRTPARKLTATPTPLGGMTGF	CMGC
O00562	287	EARSAASNTGTPDGPEAPPGP	CMGC
O00562	794	LEELEMLVPSTPTSTSGAFWK	CMGC
O00562	1223	PSQAEREGPGTPPTTLARGKA	CMGC
P00533	693	LQERELVEPLTPSGEAPNQAL	CMGC
Q92574	417	VHISLPQATVTPPRKEERMDS	CMGC
Q92574	1047	GSSSSSSELSTPEKPPHQRAG	CMGC
Q08999	401	FDKSKALRISTPLTGVRYIKE	CMGC
Q08999	417	RYIKENSPCVTPVSTATHSLS	CMGC
Q08999	642	DEICIAGSPLTPRRVTEVRAD	CMGC
Q08999	694	VENDSPSDGGTPGRMPPQPLV	CMGC
Q08999	1097	EINSMIRTGETPTKKRGILLE	CMGC
P53396	447	FLLNASGSTSTPAPSRTASFS	CMGC
P28749	369	FEKKRSFAPSTPLTGRRYLRE	CMGC
P52732	926	DLKLDIPTGTTPQRKSYLYPS	CMGC
P54198	555	PAALSPSVLTTPSKIEPMKAF	CMGC
P06400	252	AVIPINGSPRTPRRGQNRSAR	CMGC
P06400	373	DEEVNVIPPHTPVRTVMNTIQ	CMGC
Q9H8V3	342	KKSVSMLSLNTPNSNRKRRRL	CMGC
Q9H8V3	413	KSCTKSSKSSTPVPSKQSARW	CMGC
Q9H8V3	815	KVTRAFSFSKTPKRALRRALM	CMGC
P33991	110	EGTPRSGVRGTPVRQRPDLGS	CMGC
Q13415	375	EAKAQNEATSTPHRIRRKSSV	CMGC
P33981-1	468	TLDDYMSCFRTPVVKNDFPPA	CMGC
P30260	205	HRQPETVLTETPQDTIELNRL	CMGC
P30260	289	TPSFGILPLETPSPGDGSYLQ	CMGC
P30260	343	FSQSGNSREVTPILAQTQSSG	CMGC
P30260	446	IISEGKISTITPQIQAFNLQK	CMGC
P78536	735	RIIKPFPAPQTPGRLQPAPVI	CMGC
P19634	718	YEPKEDLPVITIDPASPQSPE	CMGC
O75582	581	LKPPDNQPLKTPCFTLHYAAP	CMGC
Q9UBK2	263	AKPTTLSLPLTPESPNDPKGS	CMGC
Q9UBK2	299	SGTAGLTPPTTPPHKANQDNP	CMGC
P08047	453	VPNSGPIIIRTPTVGPNGQVS	CMGC
P08047	579	GAGGDGIHDDTAGGEEGENSP	CMGC
P08047	739	GAGSEGSGTATPSALITTNMV	CMGC
P35222	41	LDSGIHSGATTTAPSLSGKGN	CMGC
P35222	102	QRVRAAMFPETLDEGMQIPST	CMGC
P35222	112	TLDEGMQIPSTQFDAAHPTNV	CMGC
P35222	393	WTLRNLSDAATKQEGMEGLLG	CMGC
O75676	568	RPQSPGVPMQTPCFTLQYAAP	CMGC
P05067	743	HGVVEVDAAVTPEERHLSKMQ	CMGC
P17480	117	KHPDFPKKPLTPYFRFFMEKR	CMGC
P17480	201	KKSDIPEKPKTPQQLWYTHEK	CMGC
Q06481	736	HGIVEVDPMLTPEERHLNKMQ	CMGC
P10636	522	SGYSSPGSPGTPGSRSRTPSL	CMGC
P10636	529	SPGTPGSRSRTPSLPTPPTRE	CMGC
P10636	534	GSRSRTPSLPTPPTREPKKVA	CMGC
P10636	548	REPKKVAVVRTPPKSPSSAKS	CMGC
P10636	690	VPGGGNKKIETHKLTFRENAK	CMGC
Q08050-2	596	PIKETLPISSTPSKSVLPRTP	CMGC
Q9UQF2	103	QMDLIDATGDTPGAEDDEEDD	CMGC
Q9UQF2	205	SSSPLKTGEQTPPHEHICLSD	CMGC
Q9UQF2	284	RLEATEEIYLTPVQRPPDAAE	CMGC
O00213	709	SLKPKRLGAHTP*********	CMGC
P10244	444	DSCNSLTPKSTPVKTLPFSPS	CMGC
P10244	487	PVCSQKVVVTTPLHRDKTPLH	CMGC
P10244	494	VVTTPLHRDKTPLHQKHAAFV	CMGC
Q13480	476	PIQEANYVPMTPGTFDFSSFG	CMGC
ENSP00000343690	623	YDGPVFDLTTTPKGGTPAGSA	CMGC
ENSP00000343690	628	FDLTTTPKGGTPAGSARGSPT	CMGC
Q14807	463	QGSQGAPLLSTPKRERMVLMK	CMGC
P02545	19	ATRSGAQASSTPLSPTRITRL	CMGC
O00571	204	NIELTRYTRPTPVQKHAIPII	CMGC
O00571	323	LERGCHLLVATPGRLVDMMER	CMGC
P15923	355	SSNNFSSSPSTPVGSPQGLAG	CMGC
Q9NYV6	200	LQIIARYVPSTPWFLMPILVE	CMGC
O15350	86	SSRAASASPYTPEHAASVPTH	CMGC
P18887	488	QDNGAEDSGDTEDELRRVAEQ	CMGC
P18887	519	ENGEDPYAGSTDENTDSEEHQ	CMGC
P18887	523	DPYAGSTDENTDSEEHQEPPD	CMGC
Q9UPZ9	157	AREIRSKPPYTDYVSTRWYRA	CMGC
P43354	132	YKPSSPPTPTTPGFQVQHSPM	CMGC
P03372	311	SKKNSLALSLTADQMVSALLD	CMGC
Q15833	572	EVLIGSSHILTPTRFLDDLKA	CMGC
Q9UJX2	556	QILQLRNQGETPTTEVPAPFF	CMGC
Q9UJX2	576	FLPASLSANNTPTRRVSPLNL	CMGC
P46060	409	QQRGQGEKSATPSRKILDPNT	CMGC
Q16555	509	YDGPVCEVSVTPKTVTPASSA	CMGC
Q16555	514	CEVSVTPKTVTPASSAKTSPA	CMGC
O00257	495	PPSSLQVKPETPASAAVAVAA	CMGC
Q13485	277	TWTGSRTAPYTPNLPHHQNGH	CMGC
Q04206	435	APKPTQAGEGTLSEALLQLQF	CMGC
P50548	526	EGPGEAGGPLTPRRVSSDLQH	CMGC
Q00613	142	IRQDSVTKLLTDVQLMKGKQE	CMGC
P23443	444	SPRRFIGSPRTPVSPVKFSPG	CMGC
Q16625	404	EQDHYETDYTTGGESCDELEE	CMGC
Q02078	312	SSSQATQPLATPVVSVTTPSL	CMGC
Q02078	319	PLATPVVSVTTPSLPPQGLVY	CMGC
P98177	451	ASAPIPKALGTPVLTPPTEAA	CMGC
P98177	455	IPKALGTPVLTPPTEAASQDR	CMGC
Q15750	431	AHSASTLDEATPTLTNQSPTL	CMGC
P15336	53	DSVIVADQTPTPTRFLKNCEE	CMGC
P04004	69	KPQVTRGDVFTMPEDEYTVYD	CMGC
P04004	76	DVFTMPEDEYTVYDDGEEKNN	CMGC
P56270	72	PFQAAPAPPPTPQAPAAEPLQ	CMGC
P30307	48	SFTVCPDVPRTPVGKFLGDSA	CMGC
P30307	67	SANLSILSGGTPKRCLDLSNL	CMGC
P30307	130	KCSPAQLLCSTPNGLDRGHRK	CMGC
Q06413	293	NNSQSAQSLATPVVSVATPTL	CMGC
Q06413	300	SLATPVVSVATPTLPGQGMGG	CMGC
Q8IW41	182	FAKIDQGDLMTPQFTPYYVAP	CMGC
P49768	354	RDSHLGPHRSTPESRAAVQEL	CMGC
Q15796	8	***MSSILPFTPPVVKRLLGW	CMGC
Q15796	220	IEPQSNYIPETPPPGYISEDG	CMGC
Q9BUB5	385	QGQAPEKGLPTPQVLQRNSST	CMGC
P19793	82	MGPHSMSVPTTPTLGFSTGSP	CMGC
Q07666	84	PDATVGGPAPTPLLPPSATAS	CMGC
Q07666	317	GPPRGALVRGTPVRGAITRGA	CMGC
P14921	38	DMECADVPLLTPSSKEMMSQA	CMGC
Q01094	433	DLFDCDFGDLTPLDF******	CMGC
P19419	417	IPSISVDGLSTPVVLSPGPQK	CMGC
P84022	8	***MSSILPFTPPIVKRLLGW	CMGC
P84022	179	GIEPQSNIPETPPPGYLSEDG	CMGC
P49841	43	DGSKVTTVVATPGQGPDRPQE	CMGC
P55211	125	IRKPEVLRPETPRPVDIGSGG	CMGC
P24864	395	RASPLPSGLLTPPQSGKKQSS	CMGC
P60484	366	NPEASSSTSVTPDVSDNEPDH	CMGC
P60484	382	NEPDHYRYSDTTDSDPENEPF	CMGC
P49137	25	PAPAPPPQPPTPALPHPPAQP	CMGC
P49137	222	KETTSHNSLTTPCYTPYYVAP	CMGC
P49137	334	WIMQSTKVPQTPLHTSRVLKE	CMGC
Q9UJU2	155	VQPSHAVHPLTPLITYSDEHF	CMGC
P04637	55	LSPDDIEQWFTEDPGPDEAPR	CMGC
P68400	344	MGSSSMPGGSTPVSSANMMSG	CMGC
P68400	360	NMMSGISSVPTPSPLGPLAGS	CMGC
Q99638	292	QPVPQLQAHSTPHPDDFANDD	CMGC
Q99638	355	DEAEPSTVPGTPPPKKFRSLF	CMGC
P01100	232	DLTGGLPEVATPESEEAFTLP	CMGC
P01100	325	PMATELEPLCTPVVTCTPSCT	CMGC
P01100	331	EPLCTPVVTCTPSCTAYTSSF	CMGC
Q13351	23	TLTALGPFPDTQDDFLKWWRS	CMGC
Q12972	161	KGLLGLPEEETELDNLTEFNT	CMGC
Q07820	163	NTSTDGSLPSTPPPAEEEEDE	CMGC
P50613	170	KSFGSPNRAYTHQVVTRWYRA	CMGC
P17676	235	STSSSSSPPGTPSPADAKAPP	CMGC
P05412	231	RLQALKEEPQTVPEMPGETPP	CMGC
P05412	239	PQTVPEMPGETPPLSPIDMES	CMGC
P51946	315	KKSKHEEEEWTDDDLVESL**	CMGC
Q96KB5	9	**MEGISNFKTPSKLSEKKKS	CMGC
P25963	291	PESEDEESYDTESEFTEFTED	CMGC
O43597	75	PGLKPAPRPSTQHKHERLHGL	CMGC
Q15078	138	APHPAVTSAGTPKRVIVQAST	CMGC
P02686	232	HFFKNIVTPRTPPPSQGKGRG	CMGC
P11802	172	ARIYSYQMALTPVVVTLWYRA	CMGC
P06493	161	RAFGIPIRVYTHEVVTLWYRS	CMGC
P11836	250	IEIKEEVVGLTETSSQPKNEE	CMGC
P24385	286	EEEEEVDLACTPTDVRDVDI*	CMGC
P06748	199	KAPVKKSIRDTPAKNAQKSNQ	CMGC
P06748	234	GQESFKKQEKTPKTPKGPSSV	CMGC
P06748	237	SFKKQEKTPKTPKGPSSVEDI	CMGC
Q9BYG3	234	PEKTVDSQGPTPVCTPTFLER	CMGC
P30281	283	SSSQGPSQTSTPTDVTAIHL*	CMGC
Q15744	74	PEARGLKGPGTPAFPHYLPPD	CMGC
Q01892	56	DWTVAPPVPATPYEAFDPAAA	CMGC
P23396	42	DGYSGVEVRVTPTRTEIIILA	CMGC
P10415	69	PAASRDPVARTSPLQTPAAPG	CMGC
Q07817	47	APEGTESEMETPSAINGNPSW	CMGC
Q07817	115	FSDLTSQLHITPGTAYQSFEQ	CMGC
P09629	204	KENKTAGPGTTGQDRAEAEEE	CMGC
Q13765	159	AVSNIQENTQTPTVQEESEEE	CMGC
P41236	73	YGLMKIDEPSTPYHSMMGDDE	CMGC
Q9UD71	75	KSKRPNPCAYTPPSLKAVQRI	CMGC
Q06830	90	SHFCHLAWVNTPKKQGGLGPM	CMGC
O43521-2	56	APMSCDKSTQTPSPPCQAFNH	CMGC
P46527	187	GSPNAGSVEQTPKKPGLRRRQ	CMGC
Q9UJY1	87	ARFGVPAEGRTPPPFPGEPWK	CMGC
P55957	59	PQWEGYDELQTDGNRSSHSRL	CMGC
Q8TAP9	120	THPQGSPRTSTPFGSGRVREK	CMGC
P21673	10	*MAKFVIRPATAADCSDILRL	CMGC
P38936	57	ERWNFDFVTETPLEGDFAWER	CMGC
ENSP00000267569	148	TCIVRTDSVKTPESEGNPLLE	CMGC
P46695	18	HPTMTILQAPTPAPSTIPGPR	CMGC
P62158	80	LTMMARKMKDTDSEEEIREAF	CMGC
O15392	34	NWPFLEGCACTPERMAEAGFI	CMGC
O43521-2	56	APMSCDKSTQTPSPPCQAFNH	CMGC
Q9UBF6	10	*MADVEDGEETCALASHSGSS	CMGC
P06454	8	***MSDAAVDTSSEITTKDLK	CMGC
P06454	13	DAAVDTSSEITTKDLKEKKEV	CMGC
P06454	14	AAVDTSSEITTKDLKEKKEVV	CMGC
P17096	53	GSQKEPSEVPTPKRPRGRPKG	CMGC
P17096	78	GAAKTRKTTTTPGRKPRGRPK	CMGC
P53779	221	ARTAGTSFMMTPYVVTRYYRA	STE
P27361	202	DPEHDHTGFLTEYVATRWYRA	STE
Q9NQU5	564	DVPKRKSLVGTPYWMAPEVIS	STE
P53667	508	LKKPDRKKRYTVVGNPYWMAP	STE
O43318	184	CDFGTACDIQTHMTNNKGSAA	STE
O43318	187	GTACDIQTHMTNNKGSAAWMA	STE
P53350	210	KVEYDGERKKTLCGTPNYIAP	STE
P36871	467	KQFSANDKVYTVEKADNFEYS	STE
Q13043	183	QLTDTMAKRNTVIGTPFWMAP	STE
O14733	275	SGRLVDSKAKTRSAGCAAYMA	STE
P45985	261	SGQLVDSIAKTRDAGCRPYMA	STE
P53778	183	GLARQADSEMTGYVVTRWYRA	STE
Q16539	180	GLARHTDDEMTGYVATRWYRA	STE
P46734	222	SGYLVDSVAKTMDAGCKPYMA	STE
Q9UEW8	233	GDVTRNKVRKTFVGTPCWMAP	Other
Q9H1A4	291	VVLKFSEQGGTPQNVATSSSL	Other
Q9H1A4	520	FIPGLPAPSLTMSNTMPRPST	Other
Q9H1A4	530	TMSNTMPRPSTPLDGVSTPKP	Other
Q9Y2I6	161	SPKSDEEAESTKEAQNELFEA	Other
P00519	735	GAKDTEWRSVTLPRDLQSTGR	Other
Q8TD19	210	KLNSEYSMAETLVGTPYYMSP	Other
Q9NQS7	897	KKSKPRYHKRTSSAVWNSPPL	Other
P33981-1	676	GIANQMQPDTTSVVKDSQVGT	Other
P33981-1	686	TSVVKDSQVGTVNYMPPEAIK	Other
P30260	209	ETVLTETPQDTIELNRLNLES	Other
P30260	430	QPNINDSLEITKLDSSIISEG	Other
P30260	446	IISEGKISTITPQIQAFNLQK	Other
P38646	62	KGAVVGIDLGTTNSCVAVMEG	Other
P49757	102	ADGLRVVDEKTKDLIVDQTIE	Other
Q9UJX2	556	QILQLRNQGETPTTEVPAPFF	Other
P19525	88	EKKAVSPLLLTTTNSSEGLSM	Other
P19525	89	KKAVSPLLLTTTNSSEGLSMG	Other
P19525	90	KAVSPLLLTTTNSSEGLSMGN	Other
P19525	255	PRFDLPDMKETKYTVDKRFGM	Other
P19525	258	DLPDMKETKYTVDKRFGMDFK	Other
P19525	446	VTSLKNDGKRTRSKGTLRYMS	Other
P19525	451	NDGKRTRSKGTLRYMSPEQIS	Other
O96017	26	SACSQPHGSVTQSQGSSSQSQ	Other
O96017	68	GTLSSLETVSTQELYSIPEDQ	Other
Q99640	495	PRNLLSLFEDTLDPT******	Other
P17661	17	SSQRVSSYRRTFGGAPGFPLG	Other
Q96CW1	156	EEQSQITSQVTGQIGWRREGI	Other
P14136	7	****MERRRITSAARRSYVSS	Other
Q9BXS5	144	YITQEGHKLETGAPRPPATVT	Other
O14965	16	ENCISGPVKATAPVGGPKRVL	Other
O14965	287	WSVHAPSSRRTTLCGTLDYLP	Other
O14965	288	SVHAPSSRRTTLCGTLDYLPP	Other
P04637	18	PSVEPPLSQETFSDLWKLLPE	Other
Q8IU85	180	KMEGKGDVMSTACGTPGYVAP	Other
Q96GD4	232	SVHAPSLRRKTMCGTLDYLPP	Other
P24385	286	EEEEEVDLACTPTDVRDVDI*	Other
Q53HL2	88	GNKQALEEAATADLDITEINK	Other
Q53HL2	94	EEAATADLDITEINKLTAEAI	Other
Q53HL2	169	GKGKRSSRANTVTPAVGRLEV	Other
Q53HL2	230	PLADSKEIFLTVPVGGGESLR	Other
O15392	117	ERAKNKIAKETNNKKKEFEET	Other
Q8WXI7	10447	KIPNEAAHRGTIRPVKGPQTS	TKL,O-GalNAc
P01258	105	TYTQDFNKFHTFPQTAIGVGA	Other,O-GalNAc
Q8WXI7	10687	HETETRTTWLTHPAETSSTIP	TKL,AGC,Atypical,CAMK,STE,O-GalNAc
Q8WXI7	10692	RTTWLTHPAETSSTIPRTIPN	Other,O-GalNAc
Q8WXI7	10796	TISPAVSRLVTSMVTSLAAKT	AGC,CAMK,CMGC,STE,O-GalNAc
P12272	108	DDEGRYLTQETNKVETYKEQP	Other,O-GalNAc
O15072	1096	PTSLVPYHSETPAKKMSLSSI	Atypical,CMGC,O-GalNAc
Q9NQX5	115	ELARKESGHSTPPLPKDRQRL	TKL,CMGC,O-GalNAc
O43405	124	LSRWSASFTVTKGKSSTQEAT	Atypical,CMGC,O-GalNAc
O00468	1275	IAAGATARATTASRLPSSAVT	AGC,Atypical,CAMK,CK1,CMGC,O-GalNAc
O43493	132	STSKSHPELQTPKDSTGKSGA	AGC,Atypical,CAMK,CK1,CMGC,STE,O-GalNAc
P08572	1403	IPQKIAVQPGTVGPQGRRGPP	Other,O-GalNAc
Q04941	141	VTFPVRQPRHTAAPTDPADGP	CAMK,O-GalNAc
Q9BYJ0	147	PEPNQQPEAGTPSLRPKATVK	TKL,Atypical,CK1,CMGC,O-GalNAc
O00468	1540	LELGIGPGAATRGSGVGECGD	Other,O-GalNAc
Q8TAT2	158	VPRASPPARPTVAGFAGESKP	CAMK,CK1,O-GalNAc
Q9H910	159	GPAKEQEPMPTVDSHEPRLGP	TKL,CAMK,O-GalNAc
Q9BXX0	161	FSEPRKTLSPTGTAQPSWGVD	CAMK,STE,O-GalNAc
O00468	1725	SREPVTLGAWTRVSLERNGRK	Other,O-GalNAc
Q14703	177	LSLGSGFWHATGRHSSRRLLR	TKL,O-GalNAc
Q8WXI7	1867	GTLATDRSLNTGVTRASRLEN	STE,O-GalNAc
Q8NBR0	190	RSWRPPGTEVTSQGPRQPSSS	Atypical,CK1,O-GalNAc
O00592	193	PTSPLSPRQPTSTHPVATPTS	AGC,CK1,CMGC,O-GalNAc
O00592	195	SPLSPRQPTSTHPVATPTSSG	TKL,AGC,Atypical,CAMK,CK1,CMGC,STE,O-GalNAc
P11021	203	LNVMRIINEPTAAAIAYGLDK	Other,O-GalNAc
Q96F05	204	QVPKSSALPRTATLATLATRA	TKL,Atypical,CK1,CMGC,STE,O-GalNAc
P13611	2059	GTVNEIDRRSTILPTAEVEGT	AGC,STE,O-GalNAc
P13611	2086	EEVKVSGTVSTNFPQTIEPAK	Other,O-GalNAc
Q9NZ53	209	AKPQVRDFSLTSSSQTPGATK	TKL,AGC,Atypical,CAMK,CK1,STE,O-GalNAc
P02649	212	LVEQGRVRAATVGSLAGQPLQ	Other,O-GalNAc
Q96F05	212	PRTATLATLATRAQTVATTAN	AGC,Atypical,CAMK,CK1,CMGC,O-GalNAc
P02647	221	ARLAEYHAKATEHLSTLSEKA	TKL,AGC,Atypical,CK1,STE,O-GalNAc
P56975	278	TSTSPKFHTTTYSTERSEHFK	TKL,AGC,Atypical,O-GalNAc
Q7Z7M9	296	NRLRKQSINETPLGSLSKDDG	Atypical,CAMK,CMGC,O-GalNAc
P01011	347	FTSKADLSGITGARNLAVSQV	Atypical,O-GalNAc
O75056	349	AAAKASSPPGTLPKGARPGPG	TKL,CK1,CMGC,STE,O-GalNAc
Q9ULI3	356	LTVSLGPVSKTEGFPKDSRIA	Atypical,O-GalNAc
Q86VZ4	367	TAASPALPRTTGPSEDAGGDS	Other,O-GalNAc
Q14112	369	STLDPHTKEGTSLGEVGGPDL	Other,O-GalNAc
Q02818	372	NAKAQRLSQETEALGRSQGRL	TKL,AGC,CK1,O-GalNAc
Q02818	426	PEGQLKFHPDTDDVPVPAPAG	Other,O-GalNAc
P18887	440	QKQPQTKTKPTQAAGPSSPQK	TKL,AGC,Atypical,CAMK,CK1,CMGC,STE,O-GalNAc
P02768	444	RYTKKVPQVSTPTLVEVSRNL	CMGC,O-GalNAc
P18887	453	AGPSSPQKPPTPEETKAASPV	AGC,Atypical,CK1,CMGC,O-GalNAc
Q14118	469	VPRVTTKVSITRLETASPPTR	Other,O-GalNAc
Q02818	47	EETPATESPDTGLYYHRYLQE	TKL,STE,O-GalNAc
Q14118	478	ITRLETASPPTRIRTTTSGVP	Atypical,CK1,O-GalNAc
Q8WXI7	5187	SETTNIKREPTYFLTPRLRET	AGC,CAMK,STE,O-GalNAc
Q8WXI7	5191	NIKREPTYFLTPRLRETSTSQ	Atypical,CMGC,O-GalNAc
Q9UHF1	54	FVQRVYQPFLTTCDGHRACST	Other,O-GalNAc
P16070	572	SHYPHTKESRTFIPVTSAKTG	CK1,STE,O-GalNAc
O43286	59	QGILIRDNVRTIGAQVYEQVL	TKL,O-GalNAc
O00391	592	KPEMMKSPTNTTPHVPAEGPE	TKL,AGC,CAMK,CMGC,O-GalNAc
O43852	60	DAFLGAEEAKTFDQLTPEESK	AGC,CAMK,STE,O-GalNAc
Q6ZVL6	638	ADTVSSKVQPTAAAAVTLFLR	TKL,CAMK,STE,O-GalNAc
Q8WXI7	6385	TSQKIGSSSDTSTVFDKAFTA	TKL,Atypical,CMGC,STE,O-GalNAc
Q8WXI7	6387	QKIGSSSDTSTVFDKAFTAAT	AGC,Atypical,CMGC,STE,O-GalNAc
P13611	642	TEEFLGKYLSTTPFPSQHRTE	TKL,CAMK,O-GalNAc
Q6ZVL6	644	KVQPTAAAAVTLFLRKSSPPA	CK1,STE,O-GalNAc
O15232	65	AAPDGAPASGTSEPGRARGAG	CK1,O-GalNAc
Q8WXI7	6585	IPTTSEDIKDTEKMYPSTNIA	TKL,Atypical,STE,O-GalNAc
Q9ULI3	67	ERRPEREPPPTPPRERRGPAT	CK1,CMGC,O-GalNAc
P13611	716	EITKSPFMGKTEEEVFSGMKL	Atypical,O-GalNAc
Q8WXI7	718	SSPEPDSAGHTKISTSIPLLS	TKL,Atypical,STE,O-GalNAc
Q96A49	73	NFASAATKKITESVAETAQTI	TKL,AGC,Atypical,CAMK,CMGC,STE,O-GalNAc
P50281	77	AMQKFYGLQVTGKADADTMKA	TKL,STE,O-GalNAc
Q8WXI7	8122	RIQTEPTSSLTLGLRKTSSSE	TKL,AGC,Atypical,CK1,O-GalNAc
O14786	827	KKNPEIKIDETGSTPGYEGEG	Other,O-GalNAc
Q3T906	847	SLIVPLESQMTKEKKITGKEK	Atypical,O-GalNAc
Q8WXI7	8721	GLREISTSQETSSATERSASL	TKL,AGC,Atypical,CAMK,CK1,CMGC,STE,O-GalNAc
Q8WXI7	8725	ISTSQETSSATERSASLSGMP	AGC,Atypical,CAMK,CK1,CMGC,STE,O-GalNAc
P26572	88	ALSSQRGRVPTAAPPAQPRVP	AGC,CAMK,CK1,STE,O-GalNAc
Q8WXI7	8805	HSGASSQGTFTLDTSSRASWP	TKL,AGC,Atypical,CAMK,CK1,STE,O-GalNAc
Q9HBR0	902	RKKPGKEVAATGTSILKEANW	Other,O-GalNAc
Q9Y2B1	92	KTSLQILDKSTKGKTDLSVQI	Other,O-GalNAc
Q8WXI7	9370	TRKESTDMAITPKTGPSGATS	TKL,AGC,Atypical,CAMK,CK1,CMGC,STE,O-GalNAc
Q96HC4	110	PKEVVKPVPITSPAVSKVTST	TKL,CK1,CMGC,O-GlcNAc
P10636-8	123	SLEDEAAGHVTQARMVSKSKD	Atypical,CK1,CMGC,O-GlcNAc
P49792	1399	PLAETVFTPKTSPENVQDRFA	Other,O-GlcNAc
P24928	1618	YTPQSPSYSPTSPSYSPTSPS	Atypical,CK1,CMGC,O-GlcNAc
Q9NR12	241	AERYAPDKTSTVLTRHSQPAT	AGC,CK1,CMGC,STE,O-GlcNAc
P35232	258	AYQLSRSRNITYLPAGQSVLL	TKL,O-GlcNAc
P63313	28	LKKTETQEKNTLPTKETIEQE	TKL,AGC,CMGC,O-GlcNAc
P31749	305	LCKEGIKDGATMKTFCGTPEY	Other,O-GlcNAc
Q04206	305	RHRIEEKRKRTYETFKSIMKK	TKL,AGC,CAMK,O-GlcNAc
P31749	308	EGIKDGATMKTFCGTPEYLAP	AGC,Atypical,CAMK,STE,O-GlcNAc
P63313	31	TETQEKNTLPTKETIEQEKRS	TKL,AGC,CAMK,CK1,CMGC,STE,O-GlcNAc
P31749	312	DGATMKTFCGTPEYLAPEVLE	TKL,CMGC,O-GlcNAc
Q86X29	327	SGVPSIYAPSTYAHLSPAKTP	Atypical,CAMK,CK1,CMGC,O-GlcNAc
Q86X29	453	RSRPSRGPALTPIRDEEWGGH	CMGC,O-GlcNAc
P01106	58	DIWKKFELLPTPPLSPSRRSG	CAMK,CMGC,O-GlcNAc
Q9UPN6	615	SEPVKETVQTTQSPTPVEKET	TKL,AGC,Atypical,CAMK,CMGC,O-GlcNAc
P02545	643	GGGSFGDNLVTRSYLLGNSSP	CAMK,O-GlcNAc
Q96J84	739	KYATATRFSYTSQHSDYGQRF	Atypical,O-GlcNAc
Q13443	761	GSVPRHVSPVTPPREVPIYAN	CMGC,O-GlcNAc
Q13443	777	PIYANRFAVPTYAAKQPQQFP	CAMK,O-GlcNAc
P05106	784	KEATSTFTNITYRGT******	Other,O-GlcNAc
P42229	92	LLKIKLGHYATQLQKTYDRCP	Other,O-GlcNAc
O43768	99	KNLVTGDHIPTPQDLPQRKSS	CAMK,CMGC,O-GlcNAc
O00194	2	*********MTDGDYDYLIKL	Other,acetylation
O14920	180	AKELDQGSLCTSFVGTLQYLA	STE,acetylation
O95139	2	*********MTGYTPDEKLRL	Other,acetylation
P01116	2	*********MTEYKLVVVGAG	Other,acetylation
P05141	2	*********MTDAAVSFAKDF	Other,acetylation
P07305	2	*********MTENSTSAPAAK	Other,acetylation
P31946	2	*********MTMDKSELVQKA	Other,acetylation
P46782	2	*********MTEWETAAPAVA	Other,acetylation
P52564	211	SGYLVDSVAKTIDAGCKPYMA	TKL,STE,acetylation
P53618	2	*********MTAAENVCYTLI	Other,acetylation
P63244	2	*********MTEQMTLRGTLK	Other,acetylation
Q0VGL1	2	*********MTSALTQGLERI	Other,acetylation
Q13371	2	*********MTTLDDKLLGEK	Other,acetylation
Q14192	112	QECKKTIMPGTRKMEYKGSSW	Other,acetylation
Q15007	2	*********MTNEEPLPKKVR	Other,acetylation
Q16186	2	*********MTTSGALFPSLV	Other,acetylation
Q32MZ4	2	*********MTSPAAAQSREI	Other,acetylation
Q9BV86	2	*********MTSEVIEDEKQF	Other,acetylation
Q9NPJ3	2	*********MTSMTQSLREVI	Other,acetylation
Q9UK76	2	*********MTTTTTFKGVDP	Other,acetylation
Q9Y2J2	2	*********MTTESGSDSESK	Other,acetylation
P05305	100	SKRALENLLPTKATDRENRCQ	O-GalNAc
Q6UXD5	100	PSLPRATEPGTGPLTTAVTPN	O-GalNAc
Q6WN34	100	QCCPKCVEPHTPSGLRAPPKS	O-GalNAc
Q8WXI7	10000	PPRFLHSEMTTLMSRSPENPS	O-GalNAc
P15941	1001	PFSIPSHHSDTPTTLASHSTK	O-GalNAc
P15941	1003	SIPSHHSDTPTTLASHSTKTD	O-GalNAc
P15941	1004	IPSHHSDTPTTLASHSTKTDA	O-GalNAc
P34741	101	LNIQNKIPAQTKSPEETDKEK	O-GalNAc
O43291	101	VTENATGDLATSRNAADSSVP	O-GalNAc
P31431	101	ERAGSGSQVPTEPKKLEENEV	O-GalNAc
P15941	1010	DTPTTLASHSTKTDASSTHHS	O-GalNAc
P05997	1015	GMPGLPGPAGTPGKVGPTGAT	O-GalNAc
P30101	102	CNKYGVSGYPTLKIFRDGEEA	O-GalNAc
P02786	104	PKTECERLAGTESPVREEPGE	O-GalNAc
Q6UXD5	104	RATEPGTGPLTTAVTPNGVRG	O-GalNAc
Q5JRA6	1040	YKHSTAEETATLVMAPPLEEG	O-GalNAc
Q8WXI7	10426	YQVPSLSTRLTRTDGIMEHIT	O-GalNAc
Q8WXI7	10428	VPSLSTRLTRTDGIMEHITKI	O-GalNAc
Q8WXI7	10436	TRTDGIMEHITKIPNEAAHRG	O-GalNAc
Q8WXI7	10456	GTIRPVKGPQTSTSPASPKGL	O-GalNAc
Q8WXI7	10458	IRPVKGPQTSTSPASPKGLHT	O-GalNAc
O75339	105	RTTDWTPAGSTGQVVHGSPRE	O-GalNAc
Q6UXD5	105	ATEPGTGPLTTAVTPNGVRGA	O-GalNAc
Q9NR99	1050	NIHLVKSSLSTQDTLLIKKGM	O-GalNAc
Q6UY14	106	LPRGQGPRPQTSPETLPLYRT	O-GalNAc
P61769	106	DEYACRVNHVTLSQPKIVKWD	O-GalNAc
P35556	1066	AGFANRGDVLTGRPFYKDINE	O-GalNAc
Q8WXI7	10681	TLTKSPHETETRTTWLTHPAE	O-GalNAc
Q8WXI7	10683	TKSPHETETRTTWLTHPAETS	O-GalNAc
Q8WXI7	10684	KSPHETETRTTWLTHPAETSS	O-GalNAc
P05067	107	WCKRGRKQCKTHPHFVIPYRC	O-GalNAc
P02671	107	KNNKDSHSLTTNIMEILRGDF	O-GalNAc
Q9NX62	107	KTREGAEDKMTSGDVLSNRKM	O-GalNAc
P34741	107	IPAQTKSPEETDKEKVHLSDS	O-GalNAc
Q9BQS7	1073	FSRTEHLSPLTVITKETEKAV	O-GalNAc
Q9BQS7	1076	TEHLSPLTVITKETEKAVPPR	O-GalNAc
Q9BQS7	1079	LSPLTVITKETEKAVPPRDIE	O-GalNAc
Q7Z7M9	108	VLKVEVDLDQTQRERKMQNAL	O-GalNAc
Q6UXD5	108	PGTGPLTTAVTPNGVRGAGPT	O-GalNAc
Q8WXI7	10800	AVSRLVTSMVTSLAAKTSTTN	O-GalNAc
Q5JRA6	1083	ELNVQVPEEPTHLDQRVIGDT	O-GalNAc
O15072	1087	SDLPRSLVMPTSLVPYHSETP	O-GalNAc
O00238	109	RNECNKDLHPTLPPLKNRDFV	O-GalNAc
P01258	109	DFNKFHTFPQTAIGVGAPGKK	O-GalNAc
Q6E0U4	109	VGEAAHALGNTGHEIGRQAED	O-GalNAc
P13611	1092	TGSERVPVLETTPVGKIDHSV	O-GalNAc
P13611	1093	GSERVPVLETTPVGKIDHSVS	O-GalNAc
Q5JRA6	1093	THLDQRVIGDTHASEVSQKPN	O-GalNAc
Q3T906	1098	KSLVTNCKPVTDKIHKAYKDK	O-GalNAc
Q99715	1099	SPRNLKTSDPTMSSFRVTWEP	O-GalNAc
Q07954	1101	SSDEKSCEGVTHVCDPSVKFG	O-GalNAc
Q5JRA6	1104	HASEVSQKPNTEKDLDPGPVT	O-GalNAc
Q99715	1106	SDPTMSSFRVTWEPAPGEVKG	O-GalNAc
Q8NBJ4	111	DEKAVLVNNITTGERLIRVLQ	O-GalNAc
P10092	111	GGMVKSNFVPTNVGSKAFGRR	O-GalNAc
P13611	1110	HSVSYPPGAVTEHKVKTDEVV	O-GalNAc
P13611	1116	PGAVTEHKVKTDEVVTLTPRI	O-GalNAc
Q99715	1120	APGEVKGYKVTFHPTGDDRRL	O-GalNAc
P13611	1121	EHKVKTDEVVTLTPRIGPKVS	O-GalNAc
P13611	1123	KVKTDEVVTLTPRIGPKVSLS	O-GalNAc
Q99715	1124	VKGYKVTFHPTGDDRRLGELV	O-GalNAc
Q8N6G6	1127	DTLLKPSERRTSPVTLSPHKH	O-GalNAc
P28300	113	RTRTAGSSGVTAGRPRPTARH	O-GalNAc
Q9NPA0	113	YRFDPVRVDITSKGKMRARYV	O-GalNAc
Q8N6G6	1131	KPSERRTSPVTLSPHKHVSGF	O-GalNAc
O75339	1136	RQSAFQYLQSTPAQSPAAGTV	O-GalNAc
P08123	1138	LRPKDYEVDATLKSLNNQIET	O-GalNAc
Q7L1W4	114	AVTPDIPLRATYPRTDFALPN	O-GalNAc
O75339	1145	STPAQSPAAGTVQGRVPSRRQ	O-GalNAc
O15072	1146	QAGSKTVRLVTVPSSPPTKRV	O-GalNAc
Q16790	115	EGSLKLEDLPTVEAPGDPQEP	O-GalNAc
P10646	115	TRDNANRIIKTTLQQEKPDFC	O-GalNAc
O15072	1153	RLVTVPSSPPTKRVHLSSASQ	O-GalNAc
P10646	116	RDNANRIIKTTLQQEKPDFCF	O-GalNAc
P20800	116	CATFCLRRPWTEAGAVPSRKS	O-GalNAc
Q6UWJ8	116	EACPAAHHHPTYEPKTVTTGS	O-GalNAc
Q8WXI7	11610	RGSDTAPSMVTSPGVDTRSGV	O-GalNAc
O00592	117	VARGGGSGNPTTTIESPKSTK	O-GalNAc
O43493	118	STSKSGSEAQTTKDSTSKSHP	O-GalNAc
Q7L1W4	118	DIPLRATYPRTDFALPNQEAK	O-GalNAc
O00592	118	ARGGGSGNPTTTIESPKSTKS	O-GalNAc
Q8WXI7	11840	TGTSRVDLSPTASPGVSAKTA	O-GalNAc
O43493	119	TSKSGSEAQTTKDSTSKSHPE	O-GalNAc
P21741	119	KARYNAQCQETIRVTKPCTPK	O-GalNAc
O00592	119	RGGGSGNPTTTIESPKSTKSA	O-GalNAc
P13611	1191	GSGLFEKPKATELIEFSTIKV	O-GalNAc
Q8WXI7	11967	KTSHGEGVSPTTILRTTMVEA	O-GalNAc
P28300	120	SGVTAGRPRPTARHWFQAGYS	O-GalNAc
Q10589	121	KKVEELEGEITTLNHKLQDAS	O-GalNAc
Q6ZMP0	121	SVPLHRSRDETPALAGTDASR	O-GalNAc
Q9UKP4	1214	SQLPPPWRDRTNEVFKDDEEP	O-GalNAc
P13611	1219	TAFSSVDRLHTTSAFKPSSAI	O-GalNAc
P18827	122	PGLTAREQEATPRPRETTQLP	O-GalNAc
Q10589	122	KVEELEGEITTLNHKLQDASA	O-GalNAc
P13611	1220	AFSSVDRLHTTSAFKPSSAIT	O-GalNAc
Q8WXS8	1223	GTSLPAASPVT**********	O-GalNAc
O95428	1225	TEVKVVSPAPTAQPRDPGRDC	O-GalNAc
O43493	123	GSEAQTTKDSTSKSHPELQTP	O-GalNAc
Q9UFP1	123	RHPGRVRRDITLSGHPRLSTQ	O-GalNAc
P24593	123	ERDSREHEEPTTSEMAEETYS	O-GalNAc
P02452	1234	VRDRDLEVDTTLKSLSQQIEN	O-GalNAc
Q9NYU2	1241	GFWDSFKWGFTGQKTEEVKQD	O-GalNAc
P13591	125	FQKLMFKNAPTPQEFREGEDA	O-GalNAc
P24592	126	NPKESKPQAGTARPQDVNRRD	O-GalNAc
Q86UK0	126	DKDSSLSFQSTQVPERRHASL	O-GalNAc
O00592	126	PTTTIESPKSTKSADTTTVAT	O-GalNAc
Q9H173	127	KRLDINTNTYTSQDLKSALAK	O-GalNAc
Q6NW40	127	SQRNCSKDGPTSSTNPEVTHD	O-GalNAc
Q9H8J5	127	YRIITDFPSLTRNLPSQELPQ	O-GalNAc
Q6ZMP0	127	SRDETPALAGTDASRQGPTVL	O-GalNAc
P98164	1270	SDEHNACVPKTCPSSYFHCDN	O-GalNAc
O00468	1274	AIAAGATARATTASRLPSSAV	O-GalNAc
P02751	1276	AVPPPTDLRFTNIGPDTMRVT	O-GalNAc
P35318	128	QKLAHQIYQFTDKDKDNVAPR	O-GalNAc
Q9UMD9	1284	GPPGDSRLLSTDASHSRGSSS	O-GalNAc
O00468	1285	TASRLPSSAVTPRAPHPSHTS	O-GalNAc
O00468	1294	VTPRAPHPSHTSQPVAKTTAA	O-GalNAc
O75094	1295	STGLSALRQGTDRPLGGFHGC	O-GalNAc
Q9NQX5	130	KDRQRLPEPATLGFSARGQGL	O-GalNAc
O14672	130	IDGRFEGFIQTRGGTFYVEPA	O-GalNAc
Q14435	130	APGASGKAFKTTNLSVEEQKE	O-GalNAc
O00468	1301	PSHTSQPVAKTTAAPTTRRPP	O-GalNAc
O00468	1302	SHTSQPVAKTTAAPTTRRPPT	O-GalNAc
O00468	1306	QPVAKTTAAPTTRRPPTTAPS	O-GalNAc
O00468	1307	PVAKTTAAPTTRRPPTTAPSR	O-GalNAc
P28300	131	ARHWFQAGYSTSRAREAGASR	O-GalNAc
Q14435	131	PGASGKAFKTTNLSVEEQKEK	O-GalNAc
P24593	131	EPTTSEMAEETYSPKIFRPKH	O-GalNAc
O00468	1312	TAAPTTRRPPTTAPSRVPGRR	O-GalNAc
O00468	1313	AAPTTRRPPTTAPSRVPGRRP	O-GalNAc
Q9NR99	1332	DGKEIKDDVATNVDKHKSDIL	O-GalNAc
Q14766	1333	MTGQCRSRTSTDLDVDVDQPK	O-GalNAc
P23471	1338	NKLIHSDEILTSTKSSVTGKV	O-GalNAc
P14314	134	RESLQQMAEVTREGFRLKKIL	O-GalNAc
Q7Z7M9	134	VPLWHPAHLQTLPVTPNKQKT	O-GalNAc
P30533	134	LDGKKDARQVTSNSLSGTQED	O-GalNAc
P23471	1340	LIHSDEILTSTKSSVTGKVFA	O-GalNAc
Q6NW40	135	GPTSSTNPEVTHDPCNYHSHA	O-GalNAc
P08572	1361	EQGFMGNTGPTGAVGDRGPKG	O-GalNAc
O43493	137	HPELQTPKDSTGKSGAEAQTP	O-GalNAc
Q7Z7M9	138	HPAHLQTLPVTPNKQKTDGRG	O-GalNAc
P20800	139	DVFQTGKTGATTGELLQRLRD	O-GalNAc
O43405	140	TQEATGQAVSTAHPPTGKRLK	O-GalNAc
Q14767	1401	AGGQSMSEAPTGDHAPAPTRM	O-GalNAc
Q5T7M9	141	RKEIVLFDKPTRGTTVQKFKE	O-GalNAc
P13611	1418	VQYINGKHLVTTVPKDPEAAE	O-GalNAc
P13611	1419	QYINGKHLVTTVPKDPEAAEA	O-GalNAc
A1A5C7	143	KGTELAGVTTTGRGGDMGNWT	O-GalNAc
Q9UMX5	143	YKAKYPIVGYTARRILNEDGS	O-GalNAc
C9JH25	143	SRRSGPSDGPTAPYQPRRSTV	O-GalNAc
P07942	1435	CGGPGCGGLVTVAHNAWQKAM	O-GalNAc
Q5VUD6	144	RRELVLFDKPTRGTSIKEFRE	O-GalNAc
Q9BXX0	144	ARPRNSLKKATDNEPSQFSEP	O-GalNAc
Q8WXD2	144	DPDGLHQLDGTPLTAEDIVHK	O-GalNAc
Q04941	145	VRQPRHTAAPTDPADGPV***	O-GalNAc
O43405	145	GQAVSTAHPPTGKRLKKTPEK	O-GalNAc
P42857	145	QDSSAREKFYTVINHYNLAKQ	O-GalNAc
P35613	145	LVLEPGTVFTTVEDLGSKILL	O-GalNAc
Q9ULI3	146	VSSKEGVMVQTSGKSHAASDA	O-GalNAc
Q02818	148	FEHLDPQNQHTFEARDLELLI	O-GalNAc
Q6ZRP7	149	YPTFRYFKAFTKEFTTGENFK	O-GalNAc
Q7Z7M9	149	PNKQKTDGRGTKPEASSHQGT	O-GalNAc
O60353	150	HTEFLGPQKKTEQVQRDIGFW	O-GalNAc
Q9UGM3	1500	PDTWPTSRASTAGSESTLALR	O-GalNAc
Q92673	1508	QDGRDEANCPTHSTLTCMSRE	O-GalNAc
Q9H8J5	151	LLHGQFSQAVTPLAHHHTDYS	O-GalNAc
Q6ZMP0	151	RHPQPQGLEVTGDRRSRTRGT	O-GalNAc
Q8WXI7	1512	SEADTSAIRNTDSTTLDQHLG	O-GalNAc
Q8WXI7	1515	DTSAIRNTDSTTLDQHLGIRS	O-GalNAc
Q8WXI7	1516	TSAIRNTDSTTLDQHLGIRSL	O-GalNAc
P20827	152	RLKVTVSGKITHSPQAHDNPQ	O-GalNAc
Q8WUA8	152	QLREVSVSAFTTHSQGRALHV	O-GalNAc
P39060	1527	PYPRREHPHPTARPWRADDIL	O-GalNAc
Q6ZRP7	153	RYFKAFTKEFTTGENFKGPDR	O-GalNAc
Q8WUA8	153	LREVSVSAFTTHSQGRALHVD	O-GalNAc
O95467	154	DRGPVVPKHSTFGQSLTQRLH	O-GalNAc
Q6ZRP7	154	YFKAFTKEFTTGENFKGPDRE	O-GalNAc
Q96RQ1	154	IFKSAFKSTSTALPPREDDSS	O-GalNAc
O94907	155	HFRGEIEETITESFGNDHSTL	O-GalNAc
Q9BYJ0	155	AGTPSLRPKATVKLTEATQLG	O-GalNAc
P13611	1566	ESQKIAFARATEVTFGEEVEK	O-GalNAc
P13611	1569	KIAFARATEVTFGEEVEKSTS	O-GalNAc
Q01974	157	TGVLFVRLGPTHSPNHNFQDD	O-GalNAc
P17936	157	GSVESPSVSSTHRVSDPKFHP	O-GalNAc
P02751	1570	VKWLPSSSPVTGYRVTTTPKN	O-GalNAc
Q7Z4H8	158	QAWQKTLSCPTKEPQIAKDFA	O-GalNAc
O00468	1584	CQCPPGRVGPTCADEKSPCQP	O-GalNAc
O00468	159	VEFCVEDKPGTHFTPVPPTPP	O-GalNAc
Q9BYJ0	159	SLRPKATVKLTEATQLGKDSM	O-GalNAc
Q7Z7M9	159	TKPEASSHQGTPKQTTAQGAP	O-GalNAc
O95467	160	PKHSTFGQSLTQRLHALKLRS	O-GalNAc
Q02818	160	EARDLELLIQTATRDLAQYDA	O-GalNAc
P11047	1603	RKTLPSGCFNTPSIEKP****	O-GalNAc
Q5JRA6	161	ATDSEKAVEKTLQDMEKNPEL	O-GalNAc
P35318	162	RSLPEAGPGRTLVSSKPQAHG	O-GalNAc
O00468	162	CVEDKPGTHFTPVPPTPPDAC	O-GalNAc
Q9BYJ0	162	PKATVKLTEATQLGKDSMEEL	O-GalNAc
Q02818	162	RDLELLIQTATRDLAQYDAAH	O-GalNAc
P80303	163	TDLDMLIKAATSDLEHYDKTR	O-GalNAc
Q9H4F8	163	NKTPVCSGSVTDKPLSQGNSG	O-GalNAc
Q9BXX0	163	EPRKTLSPTGTAQPSWGVDPK	O-GalNAc
Q7Z7M9	163	ASSHQGTPKQTTAQGAPKTSF	O-GalNAc
Q6WRI0	1630	DFDKKPVQEATTSKLLPFDSL	O-GalNAc
P18827	164	HRDMQPGHHETSTPAGPSQAD	O-GalNAc
Q9H8J5	164	AHHHTDYSKPTDISWRDTLSQ	O-GalNAc
O94907	164	ITESFGNDHSTLDGYSRRTTL	O-GalNAc
Q7Z7M9	164	SSHQGTPKQTTAQGAPKTSFI	O-GalNAc
P02751	1641	NIDRPKGLAFTDVDVDSIKIA	O-GalNAc
Q14332	165	HSEDGAPALLTTAPPPGLQPG	O-GalNAc
P18827	166	DMQPGHHETSTPAGPSQADLH	O-GalNAc
Q14332	166	SEDGAPALLTTAPPPGLQPGA	O-GalNAc
O00468	167	PGTHFTPVPPTPPDACRGMLC	O-GalNAc
O00592	167	NSGGKSSHSVTTDLTSTKAEH	O-GalNAc
Q9BVA6	168	QADYLYTRALTISPYHEKALV	O-GalNAc
O00592	168	SGGKSSHSVTTDLTSTKAEHL	O-GalNAc
O60888	168	FPYLQWVRQVTESVSDSITVL	O-GalNAc
O75096	1688	TLYSSTTRTRTSLEEVEGRCS	O-GalNAc
P15514	169	CKYIEHLEAVTCKCQQEYFGE	O-GalNAc
Q9UHI8	170	PLPAASERLATAAPGEKPPAP	O-GalNAc
P16422	171	SLRTALQKEITTRYQLDPKFI	O-GalNAc
Q5VW38	171	NVNPASAGNQTQKTQDGGKSK	O-GalNAc
O00592	171	KSSHSVTTDLTSTKAEHLTTP	O-GalNAc
P13611	1719	TDTSEWISSTTVEEKKRKEEE	O-GalNAc
Q8NFT8	172	PDKILPRSQATVTLPTWQPKT	O-GalNAc
P24593	172	QSKFVGGAENTAHPRIISAPE	O-GalNAc
P16422	172	LRTALQKEITTRYQLDPKFIT	O-GalNAc
P98172	172	MKVGQDPNAVTPEQLTTSRPS	O-GalNAc
P80303	172	ATSDLEHYDKTRHEEFKKYEM	O-GalNAc
O94907	172	HSTLDGYSRRTTLSSKMYHTK	O-GalNAc
O00468	1720	AAVIRSREPVTLGAWTRVSLE	O-GalNAc
O00592	173	SHSVTTDLTSTKAEHLTTPHP	O-GalNAc
O94907	173	STLDGYSRRTTLSSKMYHTKG	O-GalNAc
P13611	1731	EEKKRKEEEGTTGTASTFEVY	O-GalNAc
P13611	1734	KRKEEEGTTGTASTFEVYSST	O-GalNAc
Q8NFT8	174	KILPRSQATVTLPTWQPKTGQ	O-GalNAc
P16070	174	NPEDIYPSNPTDDDVSSGSSS	O-GalNAc
P13611	1744	TASTFEVYSSTQRSDQLILPF	O-GalNAc
Q99715	1748	IGSERTLPILTTQAPKSGPRN	O-GalNAc
Q99715	1749	GSERTLPILTTQAPKSGPRNL	O-GalNAc
Q9Y624	175	TWFKDGIVMPTNPKSTRAFSN	O-GalNAc
P24592	176	HLDSVLQQLQTEVYRGAQTLY	O-GalNAc
O60888	176	QVTESVSDSITVLP*******	O-GalNAc
P13611	1763	PFELESPNVATSSDSGTRKSF	O-GalNAc
P13611	1769	PNVATSSDSGTRKSFMSLTTP	O-GalNAc
Q8NFT8	177	PRSQATVTLPTWQPKTGQKVV	O-GalNAc
P98172	177	DPNAVTPEQLTTSRPSKEADN	O-GalNAc
P18827	177	PAGPSQADLHTPHTEDGGPSA	O-GalNAc
P13611	1777	SGTRKSFMSLTTPTQSEREMT	O-GalNAc
P13611	1778	GTRKSFMSLTTPTQSEREMTD	O-GalNAc
P98172	178	PNAVTPEQLTTSRPSKEADNT	O-GalNAc
Q9NPR9	178	GTSAASKPKSTPAVIQGPSGK	O-GalNAc
P13611	1780	RKSFMSLTTPTQSEREMTDST	O-GalNAc
O00592	179	DLTSTKAEHLTTPHPTSPLSP	O-GalNAc
Q14332	179	PPGLQPGAGGTPGGPGGGGAP	O-GalNAc
Q14512	179	SPREHIKGKETTPSSLAVTQT	O-GalNAc
O15240	180	SPSSAKRQQETAAAETETRTH	O-GalNAc
O00592	180	LTSTKAEHLTTPHPTSPLSPR	O-GalNAc
P18827	180	PSQADLHTPHTEDGGPSATER	O-GalNAc
Q14512	180	PREHIKGKETTPSSLAVTQTM	O-GalNAc
P52799	180	SAGSTRNKDPTRRPELEAGTN	O-GalNAc
Q99674	181	LLAKSPLRQETQEAPGPREEA	O-GalNAc
O94907	181	RTTLSSKMYHTKGQEGSVCLR	O-GalNAc
O95467	182	DASPSRAPPSTQEPQSPREGE	O-GalNAc
P28799	182	DLVHTRCITPTGTHPLAKKLP	O-GalNAc
P78423	183	PKAQDGGPVGTELFRVPPVST	O-GalNAc
Q9H013	183	NCGFEHSKPTTRDWALQFTQQ	O-GalNAc
P24592	184	LQTEVYRGAQTLYVPNCDHRG	O-GalNAc
Q15904	184	PALLLIRLPYTASSGLMAPRE	O-GalNAc
O00592	184	KAEHLTTPHPTSPLSPRQPTS	O-GalNAc
Q6ZMP0	185	ILPLQTDTAHTPQRLRRQKLS	O-GalNAc
Q9H741	185	TSSQSVQHENTYRDPIAKYCY	O-GalNAc
O15240	187	QQETAAAETETRTHTLTRVNL	O-GalNAc
Q9H6E4	187	NFQNPFKIDRTEFIPSTDPFQ	O-GalNAc
Q14512	187	KETTPSSLAVTQTMATKAPEC	O-GalNAc
Q8NBR0	187	FALRSWRPPGTEVTSQGPRQP	O-GalNAc
Q8WXI7	1870	ATDRSLNTGVTRASRLENGSD	O-GalNAc
Q9UFP1	188	DMAALPAWRATSGLTLWPHTA	O-GalNAc
P98172	188	TSRPSKEADNTVKMATQAPGS	O-GalNAc
P18827	188	PHTEDGGPSATERAAEDGASS	O-GalNAc
O15240	189	ETAAAETETRTHTLTRVNLES	O-GalNAc
Q14512	189	TTPSSLAVTQTMATKAPECVE	O-GalNAc
P52799	189	PTRRPELEAGTNGRSSTTSPF	O-GalNAc
O00468	1899	ELANEIPVPETLDSGALHEKA	O-GalNAc
Q9UHF1	190	GGPPRVAPNPTGVDSAMKEEV	O-GalNAc
P01127	190	CETVAAARPVTRSPGGSQEQR	O-GalNAc
O15240	191	AAAETETRTHTLTRVNLESPG	O-GalNAc
Q9H013	191	PTTRDWALQFTQQTKKRPRRM	O-GalNAc
Q9HCB6	192	CEQDSTFDGVTDKPILDCCAC	O-GalNAc
Q9UFP1	192	LPAWRATSGLTLWPHTAEGRD	O-GalNAc
Q14512	192	SSLAVTQTMATKAPECVEDPD	O-GalNAc
P13611	1926	NYGAEIRGFSTGFPLEEDFSG	O-GalNAc
O15240	193	AETETRTHTLTRVNLESPGPE	O-GalNAc
Q9H6E4	193	KIDRTEFIPSTDPFQKALREE	O-GalNAc
P04156	193	TIKQHTVTTTTKGENFTETDV	O-GalNAc
P29279	193	RLEDTFGPDPTMIRANCLVQT	O-GalNAc
Q14332	194	GGGGAPPRYATLEHPFHCPRV	O-GalNAc
Q9H013	194	RDWALQFTQQTKKRPRRMKRE	O-GalNAc
O00461	194	QLRKAHQDIHTQLQDVKQQHK	O-GalNAc
P13611	1943	DFSGDFREYSTVSHPIAKEET	O-GalNAc
P17936	195	RYKVDYESQSTDTQNFSSESK	O-GalNAc
Q6P4E1	195	DQFLEEQKQETQKIQSNDGKE	O-GalNAc
P13473	196	EFLCDKDKTSTVAPTIHTTVP	O-GalNAc
Q8IZA0	197	QKRGSPSDVVTPIVTQHSKVN	O-GalNAc
Q86VZ4	197	SRAPDGAALATARASPRQEKD	O-GalNAc
Q9UFP1	197	ATSGLTLWPHTAEGRDLLGAE	O-GalNAc
P16070	197	SSTSGGYIFYTFSTVHPIPDE	O-GalNAc
Q9UHI8	197	RRNRQGDVGGTCGVVDDEPRP	O-GalNAc
O15027	1980	EEKKAPPPPPTSMPKTVQAAP	O-GalNAc
Q5FWE3	199	KAKTKSRVPPTSPSDHQGPPH	O-GalNAc
O60507	199	SVHSMISRKVTIAGFDLNSYR	O-GalNAc
P11279	199	TRCEQDRPSPTTAPPAPPSPS	O-GalNAc
P18084	199	PFSYTAPRYQTNPCIGYKLFP	O-GalNAc
P02751	1999	KKTDELPQLVTLPHPNLHGPE	O-GalNAc
Q15125	2	*********MTTNAGPLHPYW	O-GalNAc
P11279	200	RCEQDRPSPTTAPPAPPSPSP	O-GalNAc
P55290	200	INENTGSVSVTRTLDREVIAV	O-GalNAc
O00592	200	RQPTSTHPVATPTSSGHDHLM	O-GalNAc
Q6H9L7	200	LQKLPELVHATLSTPNPDNQV	O-GalNAc
P16070	200	SGGYIFYTFSTVHPIPDEDSP	O-GalNAc
P13473	200	DKDKTSTVAPTIHTTVPSPTT	O-GalNAc
Q8IZA0	201	SPSDVVTPIVTQHSKVNDSNE	O-GalNAc
O43493	202	GSSKSGAEDQTPKDVPNKSGA	O-GalNAc
O00592	202	PTSTHPVATPTSSGHDHLMKI	O-GalNAc
Q6H9L7	203	LPELVHATLSTPNPDNQVTIK	O-GalNAc
P04233	203	MSRHSLEQKPTDAPPKVLTKC	O-GalNAc
Q9NU53	203	SKKESVSSLQTTSQYLIRNVE	O-GalNAc
P13473	203	KTSTVAPTIHTTVPSPTTTPT	O-GalNAc
P13611	2036	LPSAVQKFSGTASSIIDEGLG	O-GalNAc
Q9UKM7	204	DPRPEGDPQRTVISWRGAVIE	O-GalNAc
Q9NU53	204	KKESVSSLQTTSQYLIRNVET	O-GalNAc
P13473	204	TSTVAPTIHTTVPSPTTTPTP	O-GalNAc
Q9GZP4	204	NPADHRVHQVTPQTHFIS***	O-GalNAc
P52823	205	HILQTDHCAQTHPRADFNRRR	O-GalNAc
Q16270	206	VKRGHYGVQRTELLPGDRDNL	O-GalNAc
Q96F05	206	PKSSALPRTATLATLATRAQT	O-GalNAc
P02751	2060	MIFEEHGFRRTTPPTTATPIR	O-GalNAc
P02751	2061	IFEEHGFRRTTPPTTATPIRH	O-GalNAc
P13611	2063	EIDRRSTILPTAEVEGTKAPV	O-GalNAc
P02751	2064	EHGFRRTTPPTTATPIRHRPR	O-GalNAc
P02751	2065	HGFRRTTPPTTATPIRHRPRP	O-GalNAc
P02751	2067	FRRTTPPTTATPIRHRPRPYP	O-GalNAc
P13611	2069	TILPTAEVEGTKAPVEKEEVK	O-GalNAc
Q7Z7M9	207	PRKSHSPSSDTSKLAAERDLN	O-GalNAc
Q9GZP4	207	DHRVHQVTPQTHFIS******	O-GalNAc
Q9UHI8	208	CGVVDDEPRPTGKAETEDEDE	O-GalNAc
P13611	2083	VEKEEVKVSGTVSTNFPQTIE	O-GalNAc
P28908	209	RLAQEAASKLTRAPDSPSSVG	O-GalNAc
Q9Y5Y6	209	FPTDSKTVQRTQDNSCSFGLH	O-GalNAc
Q9BZM4	209	LMHRKKRLEPTAPPTMAPGLA	O-GalNAc
Q96F05	209	SALPRTATLATLATRAQTVAT	O-GalNAc
P13473	209	PTIHTTVPSPTTTPTPKEKPE	O-GalNAc
P13611	2091	SGTVSTNFPQTIEPAKLWSRQ	O-GalNAc
Q5FWE3	210	SPSDHQGPPHTLVSHSGTVKR	O-GalNAc
P13473	210	TIHTTVPSPTTTPTPKEKPEA	O-GalNAc
P98172	211	SLGDSDGKHETVNQEEKSGPG	O-GalNAc
Q6H9L7	211	LSTPNPDNQVTIKVVEDPQAE	O-GalNAc
P13473	211	IHTTVPSPTTTPTPKEKPEAG	O-GalNAc
Q9BZM4	213	KKRLEPTAPPTMAPGLAQPKA	O-GalNAc
P13473	213	TTVPSPTTTPTPKEKPEAGTY	O-GalNAc
P98160	2138	ASITVSVLHGTHSGPSYTPVP	O-GalNAc
Q9NU53	214	TSQYLIRNVETTVDEDVLPGK	O-GalNAc
Q9NZ53	214	RDFSLTSSSQTPGATKSRHED	O-GalNAc
Q7YQB2	214	QRAEPPKTHVTHHPLSDHEAT	O-GalNAc
P10321	214	QRAEPPKTHVTHHPLSDHEAT	O-GalNAc
Q8WXI7	21421	TPTVYLGASKTPASIFGPSAA	O-GalNAc
P98160	2145	LHGTHSGPSYTPVPGSTRPIR	O-GalNAc
Q9NU53	215	SQYLIRNVETTVDEDVLPGKL	O-GalNAc
Q641Q3	215	FAVRGSIQQVTHEPERQDSAI	O-GalNAc
Q9UNA0	215	PRASCETPASTPEAHEHAPAH	O-GalNAc
P98160	2151	GPSYTPVPGSTRPIRIEPSSS	O-GalNAc
P13611	2152	SQTFTETELKTTDYSVLTTKK	O-GalNAc
P13611	2153	QTFTETELKTTDYSVLTTKKT	O-GalNAc
P13611	2159	ELKTTDYSVLTTKKTYSDDKE	O-GalNAc
O00461	216	LLSEHEQLVVTLEDHKSALAA	O-GalNAc
P13611	2160	LKTTDYSVLTTKKTYSDDKEM	O-GalNAc
Q5FWE3	217	PPHTLVSHSGTVKRPVLEGQG	O-GalNAc
P12830	217	IERETGWLKVTEPLDRERIAT	O-GalNAc
Q9NZ53	218	LTSSSQTPGATKSRHEDSGDQ	O-GalNAc
Q8NBJ4	218	PRLQAAGLPHTEVPQGKGNVL	O-GalNAc
Q9UKM7	219	RGAVIEPEQGTELPSRRAEVP	O-GalNAc
P13611	2194	DPDANGLESYTTLPEATEKSH	O-GalNAc
Q92932	220	TQLREDLLPRTLGQLQPDELS	O-GalNAc
Q16270	220	PGDRDNLAIQTRGGPEKHEVT	O-GalNAc
P13611	2200	LESYTTLPEATEKSHFFLATA	O-GalNAc
Q9HC84	2209	GRSLPPSSPHTVRTAWTSATS	O-GalNAc
O60687	222	DSADGTITRVTLRGPEPGSHF	O-GalNAc
P20333	222	GAVHLPQPVSTRSQHTQPTPE	O-GalNAc
Q13433	222	KLFPKDVSSSTPPSVTSKSRV	O-GalNAc
Q9BXX0	223	KHATQDDASRTRAPGLSSQHP	O-GalNAc
Q7YQB2	224	THHPLSDHEATLRCWALGFYP	O-GalNAc
P10321	224	THHPLSDHEATLRCWALGFYP	O-GalNAc
Q8IYS2	224	RVAALQTVGPTAGPAPKAFTS	O-GalNAc
Q9UGM3	225	WPVRISPPVPTEGSESSLALR	O-GalNAc
Q9ULI3	226	EFDERIAAFQTKSGTASEMGT	O-GalNAc
Q13433	227	DVSSSTPPSVTSKSRVSRLAG	O-GalNAc
Q08629	228	HEDANRVIKPTSSNTAQGRFD	O-GalNAc
Q9UKU9	229	AAPPRVYQPPTYNRIINQIST	O-GalNAc
O00461	229	DHKSALAAAQTQVAEYKQLKD	O-GalNAc
Q99715	2295	SVKEHTTVKPTEAPTEPPTPP	O-GalNAc
Q99715	2299	HTTVKPTEAPTEPPTPPPPPT	O-GalNAc
P13727	23	AVSALHLRSETSTFETPLGAK	O-GalNAc
Q9UKM7	230	ELPSRRAEVPTKPPLPPARTQ	O-GalNAc
Q16270	230	TRGGPEKHEVTGWVLVSPLSK	O-GalNAc
Q99715	2303	KPTEAPTEPPTPPPPPTIPPA	O-GalNAc
Q9NYQ6	2306	GPLLRPAGRRTTPQTTRPGPG	O-GalNAc
Q9NYQ6	2307	PLLRPAGRRTTPQTTRPGPGT	O-GalNAc
Q99715	2309	TEPPTPPPPPTIPPARDVCKG	O-GalNAc
Q9NYQ6	2310	RPAGRRTTPQTTRPGPGTERE	O-GalNAc
Q9NYQ6	2311	PAGRRTTPQTTRPGPGTEREA	O-GalNAc
O76061	232	PPERQPQVDRTKLSRAHHGEA	O-GalNAc
Q86XX4	2331	RVQEGMRKTITEFELKAVDAD	O-GalNAc
P02751	2345	RPGGEPSPEGTTGQSYNQYSQ	O-GalNAc
P02751	2346	PGGEPSPEGTTGQSYNQYSQR	O-GalNAc
Q8NBJ4	235	GNVLGNSKSQTPAPSSEVVLD	O-GalNAc
O14791	236	STMDYGKKWWTQAQAHDLVIK	O-GalNAc
Q8IUL8	236	ARVSLRDQPGTVATSDAHGTF	O-GalNAc
Q9BXX0	238	LSSQHPKPDTTVSGDTETGQS	O-GalNAc
Q9UKM7	239	PTKPPLPPARTQGTPVHLNYR	O-GalNAc
P18827	240	RNQSPVDQGATGASQGLLDRK	O-GalNAc
P78539	240	FPEGDHKIQYTVYDRAENKGT	O-GalNAc
P13611	2416	YGFEMAKEFVTSAPKPSDLYY	O-GalNAc
Q9UKM7	242	PPLPPARTQGTPVHLNYRQKG	O-GalNAc
P13611	2448	IVDSFHTSATTQATRQESSTT	O-GalNAc
P13611	2457	TTQATRQESSTTFVSDGSLEK	O-GalNAc
P13611	2458	TQATRQESSTTFVSDGSLEKH	O-GalNAc
Q9ULF5	248	RKSNENSEVITPGFPPNHDQG	O-GalNAc
P13727	25	SALHLRSETSTFETPLGAKTL	O-GalNAc
P13611	2503	SEQNKSSPDPTSTLSNTVSYE	O-GalNAc
P13611	2505	QNKSSPDPTSTLSNTVSYERS	O-GalNAc
P13611	2509	SPDPTSTLSNTVSYERSTDGS	O-GalNAc
P35442	251	TETLRLGPHVTTEYVGPSSER	O-GalNAc
O75056	251	TEAPTPRLVSTATSRPRALPR	O-GalNAc
P13611	2516	LSNTVSYERSTDGSFQDRFRE	O-GalNAc
P02671	252	QKVPPEWKALTDMPQMRMELE	O-GalNAc
P35442	252	ETLRLGPHVTTEYVGPSSERR	O-GalNAc
O75056	253	APTPRLVSTATSRPRALPRPA	O-GalNAc
P13611	2531	QDRFREFEDSTLKPNRKKPTE	O-GalNAc
Q9BX59	254	GQGQAVRKGATLEPAQLGMAR	O-GalNAc
P13611	2540	STLKPNRKKPTENIIIDLDKE	O-GalNAc
O15240	256	KFGEGVSSPKTHLGEALAPLS	O-GalNAc
P80370	256	KKRALSPQQVTRLPSGYGLAY	O-GalNAc
P09603	257	GSAKQRPPRSTCQSFEPPETP	O-GalNAc
O43405	257	ALKHTAQKFFTVDAGVRKGIP	O-GalNAc
Q6UY14	260	RHHPRAQASGTEPPSPTHSLG	O-GalNAc
O75056	264	SRPRALPRPATTQEPDIPERS	O-GalNAc
Q16270	264	QGQASASAKITVVDALHEIPV	O-GalNAc
O75056	265	RPRALPRPATTQEPDIPERST	O-GalNAc
P13611	2656	YTQATHDESMTYEDRSQLDHM	O-GalNAc
P09603	266	STCQSFEPPETPVVKDSTIGG	O-GalNAc
Q8IZP9	268	SQSIPVVPRATVLSQVPKATS	O-GalNAc
P80370	269	PSGYGLAYRLTPGVHELPVQQ	O-GalNAc
P98160	269	ETTIMRQPPVTHAPQPLLPGS	O-GalNAc
O00461	270	QVAHSPQGYNTAREKPTREVQ	O-GalNAc
P13611	2701	TSLPIPRKSATVIPEIEGIKA	O-GalNAc
Q9BT09	271	DEGIQKASPLTHSPPDEL***	O-GalNAc
Q9UJJ9	271	GLLTQHGIPYTRPTETSNLEH	O-GalNAc
Q7Z7M9	274	EVNANKHKANTSLPFPKFTVN	O-GalNAc
Q9UJJ9	274	TQHGIPYTRPTETSNLEHLGH	O-GalNAc
P49257	276	QLTEPGKEPPTPDKEISEKEK	O-GalNAc
P56975	276	PETSTSPKFHTTTYSTERSEH	O-GalNAc
O00391	276	LSGLTREAAQTTVAPTTANKI	O-GalNAc
Q9UJJ9	276	HGIPYTRPTETSNLEHLGHET	O-GalNAc
P19801	276	PLPGGKGHDSTEEPPLFSSHK	O-GalNAc
O00461	276	QGYNTAREKPTREVQEVSRNN	O-GalNAc
Q9HC84	2766	GRSLSPSSPHTVRTAWTSATS	O-GalNAc
P56975	277	ETSTSPKFHTTTYSTERSEHF	O-GalNAc
P17936	277	KYGQPLPGYTTKGKEDVHCYS	O-GalNAc
O00391	277	SGLTREAAQTTVAPTTANKIA	O-GalNAc
Q8IZP9	277	ATVLSQVPKATSFAEPPDYSP	O-GalNAc
P98155	277	GSDEVNCPSRTCRPDQFECED	O-GalNAc
Q07954	2773	SDEAAHCEGKTCGPSSFSCPG	O-GalNAc
P02751	278	WKCERHTSVQTTSSGSGPFTD	O-GalNAc
P13611	2784	VDHTPYLSIATTHLMDQSVTE	O-GalNAc
P13611	2785	DHTPYLSIATTHLMDQSVTEV	O-GalNAc
P02751	279	KCERHTSVQTTSSGSGPFTDV	O-GalNAc
P56975	281	SPKFHTTTYSTERSEHFKPCR	O-GalNAc
O00391	281	REAAQTTVAPTTANKIAPTVW	O-GalNAc
O00391	282	EAAQTTVAPTTANKIAPTVWK	O-GalNAc
P02671	283	GSTSYGTGSETESPRNPSSAG	O-GalNAc
A7Y9J9	2847	GRSLPPSSPHTVRTAWTSATS	O-GalNAc
Q9NV96	285	LIERKSDLHPTLPAGRYSLNV	O-GalNAc
Q07954	2857	SDESPECEYPTCGPSEFRCAN	O-GalNAc
Q9UJJ9	286	TSNLEHLGHETPRAKSPEQLR	O-GalNAc
O60704	286	GVSLSKIERSTDQVIKPVNLE	O-GalNAc
Q6ZMP0	287	TQSFSQPARSTAISCIGAYRQ	O-GalNAc
O60507	287	GVSLSKVERSTDQVIKPVNVG	O-GalNAc
P14314	287	RDKYRSEALPTDLPAPSAPDL	O-GalNAc
P02751	287	QTTSSGSGPFTDVRAAVYQPQ	O-GalNAc
P07996	289	SMVLELRGLRTIVTTLQDSIR	O-GalNAc
O00391	289	APTTANKIAPTVWKLADRSKI	O-GalNAc
P50281	291	QLYGGESGFPTKMPPQPRTTS	O-GalNAc
P07996	292	LELRGLRTIVTTLQDSIRKVT	O-GalNAc
Q14242	292	LFIPFSVSSVTHKGIPMAASN	O-GalNAc
P07996	293	ELRGLRTIVTTLQDSIRKVTE	O-GalNAc
Q86VZ4	295	GQRSSDNVSVTVLRAAYSTGG	O-GalNAc
P13611	2950	VSGEAIKMFPTIKTPEAGTVI	O-GalNAc
P18887	296	PVPARAQGAVTGKPRGEGTEP	O-GalNAc
O95274	297	EASRDEEPRLTGGAAGHQDRS	O-GalNAc
Q8WXI7	2983	GHEPRVPTSGTGDPRYASESM	O-GalNAc
P50281	299	FPTKMPPQPRTTSRPSVPDKP	O-GalNAc
Q15125	3	********MTTNAGPLHPYWP	O-GalNAc
P50281	300	PTKMPPQPRTTSRPSVPDKPK	O-GalNAc
Q9H4F8	300	PSCESDARAKTTEADDPFKDR	O-GalNAc
Q8IW52	301	TTQTSLHRLVTKPPKTTNPSK	O-GalNAc
Q9H4F8	301	SCESDARAKTTEADDPFKDRE	O-GalNAc
O00461	302	HEAVPGRAEDTKLYAPTHKEA	O-GalNAc
P07996	302	TTLQDSIRKVTEENKELANEL	O-GalNAc
P13611	3025	QAALIRGQDSTIAASEQQVAA	O-GalNAc
Q86VZ4	303	SVTVLRAAYSTGGCLHTCSRY	O-GalNAc
Q14766	304	SQSVVIHHGQTQEYVLKPKYF	O-GalNAc
P51511	305	DLRGIQQLYGTPDGQPQPTQP	O-GalNAc
Q8IW52	306	LHRLVTKPPKTTNPSKISGIV	O-GalNAc
P02649	307	LVEKVQAAVGTSAAPVPSDNH	O-GalNAc
Q8IW52	307	HRLVTKPPKTTNPSKISGIVA	O-GalNAc
O00592	307	QPTSPATALRTPTLPETMSSS	O-GalNAc
P98164	3070	GSDELMHLCHTPEPTCPPHEF	O-GalNAc
P98164	3074	LMHLCHTPEPTCPPHEFKCDN	O-GalNAc
O00461	308	RAEDTKLYAPTHKEAEFQAPP	O-GalNAc
O00592	309	TSPATALRTPTLPETMSSSPT	O-GalNAc
Q8TBF5	31	GLTRGPAAAFTAARSDAGIRA	O-GalNAc
P14543	310	TTRLGLEDVGTTPFSYKALRR	O-GalNAc
P14543	311	TRLGLEDVGTTPFSYKALRRG	O-GalNAc
Q02818	313	NVDTNQDRLVTLEEFLASTQR	O-GalNAc
P51511	313	YGTPDGQPQPTQPLPTVTPRR	O-GalNAc
P80303	314	EVDTNKDRLVTLEEFLKATEK	O-GalNAc
P98160	3152	SSARWTRISSTPAKLEQRTYG	O-GalNAc
Q86UN3	316	DFQACPPAAPTRPGSRARGNS	O-GalNAc
Q9H5Y7	318	TKAPGLIPYITKPSTQLPGPY	O-GalNAc
O43493	318	PQEEVKSSEPTEDVEPKEAED	O-GalNAc
P78423	318	TPKAEEPIHATMDPQRLGVLI	O-GalNAc
P16070	318	ISTTPRAFDHTKQNQDWTQWN	O-GalNAc
P51511	318	GQPQPTQPLPTVTPRRPGRPD	O-GalNAc
Q6EMK4	319	FGPWVRESHVTLASPEETRCH	O-GalNAc
Q6UY14	319	RGQQGQGPWGTGGTPHGPRLE	O-GalNAc
O00592	319	TLPETMSSSPTAASTTHRYPK	O-GalNAc
P51511	320	PQPTQPLPTVTPRRPGRPDHR	O-GalNAc
Q02818	321	LVTLEEFLASTQRKEFGDTGE	O-GalNAc
Q9H5Y7	322	GLIPYITKPSTQLPGPYCPIP	O-GalNAc
P80303	322	LVTLEEFLKATEKKEFLEPDS	O-GalNAc
P04114	3220	KNRNNALDFVTKSYNETKIKF	O-GalNAc
O00592	323	TMSSSPTAASTTHRYPKTPSP	O-GalNAc
Q76M96	323	EDPRRAQVPPTRESRVKVLRK	O-GalNAc
Q5FWE3	324	DAKDSPGPQPTDPPASEAPDR	O-GalNAc
O00592	324	MSSSPTAASTTHRYPKTPSPT	O-GalNAc
Q15517	325	KGKIYPVGYFTKENPVKGSPG	O-GalNAc
P16070	325	FDHTKQNQDWTQWNPSHSNPE	O-GalNAc
Q14766	326	AQKGISGEQSTEGSFPLRYVQ	O-GalNAc
Q9Y6L7	327	PRQDDNGVRPTIGQRVRLSQG	O-GalNAc
O95196	328	SRWHAVPPQHTLGSVPGSSIA	O-GalNAc
P78539	328	AAMNVNVGVRTAAALLDQFYE	O-GalNAc
Q9ULI3	328	LQSSSVSQTKTMHVATVFTDG	O-GalNAc
Q6UX72	329	LGMCLQRLRLTPEPHPAFRTF	O-GalNAc
O00592	330	AASTTHRYPKTPSPTVAHESN	O-GalNAc
P11279	331	ANGSLRALQATVGNSYKCNAE	O-GalNAc
Q9GZM5	333	PAMLPAARLPTTVLNATAKAV	O-GalNAc
O14511	333	RGRLYVNSVSTTLSSWSGHAR	O-GalNAc
Q9ULI3	333	VSQTKTMHVATVFTDGGPRTL	O-GalNAc
Q9GZM5	334	AMLPAARLPTTVLNATAKAVA	O-GalNAc
O00592	334	THRYPKTPSPTVAHESNWAKC	O-GalNAc
O14511	334	GRLYVNSVSTTLSSWSGHARK	O-GalNAc
O94905	334	SFGLEDEPLETATKEN*****	O-GalNAc
A7Y9J9	3349	GRSLSPSSPHTVRTAWTSATS	O-GalNAc
O43854	336	KSGHIQDYQITASSIFRTLNM	O-GalNAc
Q9ULI3	336	TKTMHVATVFTDGGPRTLRSL	O-GalNAc
O94905	336	GLEDEPLETATKEN*******	O-GalNAc
P30533	337	LEGRTKELGYTVKKHLQDLSG	O-GalNAc
Q6P4E1	338	SNLDSEPRIQTDILKQATKDR	O-GalNAc
P14543	339	PSVLSPRRAATERPLGPPTER	O-GalNAc
Q96A83	339	GSQGLAGERGTVGPSGEPGVK	O-GalNAc
Q8TEY5	339	PHGVTSRNILTHKDVTENLET	O-GalNAc
Q9GZM5	339	ARLPTTVLNATAKAVAVTLQS	O-GalNAc
Q8WXI7	3391	SSLTDKSKHKTETWVSTTAIP	O-GalNAc
Q8WXI7	3397	SKHKTETWVSTTAIPSTVLNN	O-GalNAc
Q8WXI7	3398	KHKTETWVSTTAIPSTVLNNK	O-GalNAc
P23582	34	KPGAPPKVPRTPPAEELAEPQ	O-GalNAc
Q8NCW5	34	SQTIACRSGPTWWGPQRLNSG	O-GalNAc
Q8WXI7	3403	TWVSTTAIPSTVLNNKIMAAE	O-GalNAc
Q8WXI7	3416	NNKIMAAEQQTSRSVDEAYSS	O-GalNAc
Q6WN34	342	PKAPGRVLVHTSVSPSPDNLR	O-GalNAc
Q68BL8	343	DQLLRHNGLMTSVTRRPAATR	O-GalNAc
O60279	343	EPETKVIYGNTDGPSGPFVGK	O-GalNAc
P08174	343	VSRTTKHFHETTPNKGSGTTS	O-GalNAc
P08174	344	SRTTKHFHETTPNKGSGTTSG	O-GalNAc
Q8TEY5	344	SRNILTHKDVTENLETQVVES	O-GalNAc
Q6P4E1	345	RIQTDILKQATKDRVSDFHKL	O-GalNAc
Q8N2S1	346	RVSAPDGPCPTGFERVNGSCE	O-GalNAc
Q68BL8	346	LRHNGLMTSVTRRPAATRQGH	O-GalNAc
Q9GZM5	346	LNATAKAVAVTLQSH******	O-GalNAc
Q9HC84	3466	GRSLPPSSPHTVRTAWTSATS	O-GalNAc
P14543	347	AATERPLGPPTERTRSFQLAV	O-GalNAc
Q9BRK5	347	EEVLKYSEFFTGSKLVDYARS	O-GalNAc
Q9ULI3	347	DGGPRTLRSLTVSLGPVSKTE	O-GalNAc
Q8TEY5	349	THKDVTENLETQVVESRLREP	O-GalNAc
P22466	35	WSPAKEKRGWTLNSAGYLLGP	O-GalNAc
P14543	350	ERPLGPPTERTRSFQLAVETF	O-GalNAc
P05067	352	GSAMSQSLLKTTQEPLARDPV	O-GalNAc
P48745	352	EAFLQELELKTTRGKM*****	O-GalNAc
P05067	353	SAMSQSLLKTTQEPLARDPVK	O-GalNAc
P48745	353	AFLQELELKTTRGKM******	O-GalNAc
Q07954	3535	DEPKEECDERTCEPYQFRCKN	O-GalNAc
Q86VZ4	355	QNLGLDRKMVTHTAASPALPR	O-GalNAc
Q86VZ4	357	LGLDRKMVTHTAASPALPRTT	O-GalNAc
Q14766	357	NHTGRIKVVFTPSICKVTCTK	O-GalNAc
P98095	357	TSRSTGPEGVTHAPSLGKAAL	O-GalNAc
Q96A83	358	VKGEEGEKAATAEGEGVQQLR	O-GalNAc
Q68BL8	358	RPAATRQGHSTAVTSDLNART	O-GalNAc
P02649	36	TEPEPELRQQTEWQSGQRWEL	O-GalNAc
Q9UNA0	36	PAQDKAGQPPTAAAAAQPRRR	O-GalNAc
Q14112	360	VDTKPLEESSTLDPHTKEGTS	O-GalNAc
Q68BL8	361	ATRQGHSTAVTSDLNARTAPW	O-GalNAc
P09603	363	SAKGQQPADVTGTALPRVGPV	O-GalNAc
P09603	365	KGQQPADVTGTALPRVGPVRP	O-GalNAc
Q68CQ7	365	TGKFNLIRRYTEISNIK****	O-GalNAc
Q14112	365	LEESSTLDPHTKEGTSLGEVG	O-GalNAc
P05067	366	PLARDPVKLPTTAASTPDAVD	O-GalNAc
O94991	366	SNYGPSIAYQTKSPVPLECPT	O-GalNAc
Q86VZ4	366	HTAASPALPRTTGPSEDAGGD	O-GalNAc
P05067	367	LARDPVKLPTTAASTPDAVDK	O-GalNAc
Q14118	367	PVRDPVPGKPTVTIRTRGAII	O-GalNAc
Q06481	367	MAVCKAMIPPTPLPTNDVDVY	O-GalNAc
Q9BS26	367	HREFHHGPDPTDTAPGEQAQD	O-GalNAc
Q9ULI3	367	EGFPKDSRIATTSSSVLLSPS	O-GalNAc
Q9ULI3	368	GFPKDSRIATTSSSVLLSPSA	O-GalNAc
Q10471	368	GHVFRKQHPYTFPGGSGTVFA	O-GalNAc
Q14118	369	RDPVPGKPTVTIRTRGAIIQT	O-GalNAc
Q9BS26	369	EFHHGPDPTDTAPGEQAQDVA	O-GalNAc
Q03167	369	AEEMGDEEVHTIPPELRILLD	O-GalNAc
Q9UBV2	37	GSQDESLDSKTTLTSDESVKD	O-GalNAc
Q15517	37	LPGTLAKSIGTFSDPCKDPTR	O-GalNAc
P98095	370	PSLGKAALVPTQAVPGSPRDP	O-GalNAc
Q9UBG0	370	KKKPNATAEPTPPDRWANVKV	O-GalNAc
P05067	371	PVKLPTTAASTPDAVDKYLET	O-GalNAc
Q06481	371	KAMIPPTPLPTNDVDVYFETS	O-GalNAc
Q07954	3735	GTDEEDCEPPTAHTTHCKDKK	O-GalNAc
Q9Y625	374	FRPYNPEERPTTAAGTSLDRL	O-GalNAc
O75487	375	FRPHHPEERPTTAAGTSLDRL	O-GalNAc
P09603	376	ALPRVGPVRPTGQDWNHTPQK	O-GalNAc
Q6UXI9	376	GGITVDNRVQTDPQKPRGDVF	O-GalNAc
O75487	376	RPHHPEERPTTAAGTSLDRLV	O-GalNAc
Q9UM21	376	SSLSGKIQKLTDKDYMKPLLL	O-GalNAc
P98164	3797	NSDERDCEMRTCHPEYFQCTS	O-GalNAc
Q8NCL4	38	HRDVSSREEATEKPWLKSLVS	O-GalNAc
Q9C002	38	SSFAVYSLWKTDVILDRKKNP	O-GalNAc
Q9UBV2	38	SQDESLDSKTTLTSDESVKDH	O-GalNAc
Q06481	380	PTNDVDVYFETSADDNEHARF	O-GalNAc
Q8WXI7	3800	PAAMARSSGVTFSRPDPTSKK	O-GalNAc
Q8WXI7	3807	SGVTFSRPDPTSKKAEQTSTQ	O-GalNAc
Q9UKM7	381	KIPYSDVNIGTGVAHPPRWTS	O-GalNAc
P05067	381	TPDAVDKYLETPGDENEHAHF	O-GalNAc
Q7Z7M9	381	LAPHRVPLSQTNHALTGGLEP	O-GalNAc
Q8WXI7	3814	PDPTSKKAEQTSTQLPTTTSA	O-GalNAc
Q8WXI7	3816	PTSKKAEQTSTQLPTTTSAHP	O-GalNAc
Q8WXI7	3820	KAEQTSTQLPTTTSAHPGQVP	O-GalNAc
Q8WXI7	3821	AEQTSTQLPTTTSAHPGQVPR	O-GalNAc
Q8WXI7	3822	EQTSTQLPTTTSAHPGQVPRS	O-GalNAc
P09603	383	VRPTGQDWNHTPQKTDHPSAL	O-GalNAc
Q8WXI7	3835	HPGQVPRSAATTLDVIPHTAK	O-GalNAc
Q8WXI7	3836	PGQVPRSAATTLDVIPHTAKT	O-GalNAc
Q8WXI7	3843	AATTLDVIPHTAKTPDATFQR	O-GalNAc
P49257	385	AGMPGQHGQITQQELDTVVKT	O-GalNAc
Q86VZ4	386	DSLVEKSQKATAPNKPPALSN	O-GalNAc
Q7Z7M9	386	VPLSQTNHALTGGLEPAKINI	O-GalNAc
O00592	387	ISLICRAVKATFNPAQDKCGI	O-GalNAc
P09603	387	GQDWNHTPQKTDHPSALLRDP	O-GalNAc
P42785	39	LGSLHLPTNPTSLPAVAKNYS	O-GalNAc
Q86SR1	39	ALYRERQPDGTPGGSGAAVAP	O-GalNAc
Q02818	39	LERGAPNKEETPATESPDTGL	O-GalNAc
P05154	39	KRVEDLHVGATVAPSSRRDFT	O-GalNAc
P37173	39	QKSVNNDMIVTDNNGAVKFPQ	O-GalNAc
Q16610	391	HLCCRHPPSPTRDECFARRAP	O-GalNAc
Q14112	391	GQVEPWDERETRSPAPPEVDR	O-GalNAc
P05556	394	LENGKLSEGVTISYKSYCKNG	O-GalNAc
Q86VZ4	397	APNKPPALSNTEKRNHSAFWG	O-GalNAc
P07602	397	LCSGTRLPALTVHVTQPKDGG	O-GalNAc
Q92932	398	LYQEVHRLSATLGGLLQDHGS	O-GalNAc
A7Y9J9	3994	GRSLPPSSPHTVRTAWTSATS	O-GalNAc
P21453	4	*******MGPTSVPLVKAHRS	O-GalNAc
P10092	40	SALESSPDPATLSKEDARLLL	O-GalNAc
Q9UQV4	40	FPETRDYSQPTAAATVQDIKK	O-GalNAc
Q86Y78	40	VKDIIYLHPSTTPYPGGFKCF	O-GalNAc
P25445	40	INSKGLELRKTVTTVETQNLE	O-GalNAc
O00339	40	RSISRGRHARTHPQTALLESS	O-GalNAc
O75976	40	RAAHIKKAEATTTTTSAGAEA	O-GalNAc
Q8WXI7	4009	TTWPESTRARTEPNSFLTIEL	O-GalNAc
P07602	401	TRLPALTVHVTQPKDGGFCEV	O-GalNAc
Q8WXI7	4016	RARTEPNSFLTIELRDVSPYM	O-GalNAc
Q9HC84	4023	GRSLSPSSPHTVRTAWTSATS	O-GalNAc
Q9NYQ8	4036	RGCSEGHCLVTPEIQRGDWGQ	O-GalNAc
O00592	407	IRLASVPGSQTVVVKEITIHT	O-GalNAc
Q96S66	407	DFHYRGQMGPTEQGPYAKTYE	O-GalNAc
Q8NEF3	409	SRDPSRLYKPTKGWEERTKKI	O-GalNAc
P14209	41	ALPDNENKKPTAIPKKPSAGD	O-GalNAc
Q86Y78	41	KDIIYLHPSTTPYPGGFKCFT	O-GalNAc
O14657	41	GLAIGAASAITGYLSYNDIYC	O-GalNAc
Q9H173	41	SHQNLKEFALTNPEKSSTKET	O-GalNAc
O75976	41	AAHIKKAEATTTTTSAGAEAA	O-GalNAc
P19021	413	DVVHVHKYNPTEKAESESDLV	O-GalNAc
P28300	413	TGHHAYASGCTISPY******	O-GalNAc
Q8WXI7	4132	GTPLATTQRFTYSEKTTLFSK	O-GalNAc
Q8WXI7	4137	TTQRFTYSEKTTLFSKGPEDT	O-GalNAc
Q8WXI7	4138	TQRFTYSEKTTLFSKGPEDTS	O-GalNAc
O00592	414	GSQTVVVKEITIHTKLPAKDV	O-GalNAc
Q8WUT4	416	VSKAPNVGSRTIAAWPHSDAR	O-GalNAc
O00592	417	TVVVKEITIHTKLPAKDVYER	O-GalNAc
Q02818	42	GAPNKEETPATESPDTGLYYH	O-GalNAc
P02652	42	SLVSQYFQTVTDYGKDLMEKV	O-GalNAc
P25445	42	SKGLELRKTVTTVETQNLEGL	O-GalNAc
O43493	42	GVRPSAGNVSTHPSLSQRPGG	O-GalNAc
O75976	42	AHIKKAEATTTTTSAGAEAAE	O-GalNAc
Q7Z7M9	420	IKALLPEDSGTHQVLRIDVTL	O-GalNAc
P16070	423	RQTPKEDSHSTTGTAAASAHT	O-GalNAc
P16070	424	QTPKEDSHSTTGTAAASAHTS	O-GalNAc
Q8WXI7	4252	AIHHSADTAVTNMEATSSEYS	O-GalNAc
Q8WXI7	4257	ADTAVTNMEATSSEYSPIPGH	O-GalNAc
P16070	426	PKEDSHSTTGTAAASAHTSHP	O-GalNAc
Q8WXI7	4268	SSEYSPIPGHTKPSKATSPLV	O-GalNAc
Q7Z7M9	429	GTHQVLRIDVTLSPRDPKAPG	O-GalNAc
Q8NAT1	43	EEELALSRQATEPAPALRIDY	O-GalNAc
P25445	43	KGLELRKTVTTVETQNLEGLH	O-GalNAc
O75976	43	HIKKAEATTTTTSAGAEAAEG	O-GalNAc
P06396	431	PFDAATLHTSTAMAAQHGMDD	O-GalNAc
Q9H9K5	431	RKDHVLDIPTTQRQTACGTVG	O-GalNAc
Q14118	431	TTTTKKPRVSTPKPATPSTDS	O-GalNAc
P49257	432	HPGSAGGVYETTQHFIDIKEH	O-GalNAc
Q8TD20	432	LRNDVDKRGETTSASLLNAGL	O-GalNAc
P56159	432	KEGLGASSHITTKSMAAPPSC	O-GalNAc
P49257	433	PGSAGGVYETTQHFIDIKEHL	O-GalNAc
Q8TD20	433	RNDVDKRGETTSASLLNAGLS	O-GalNAc
P16070	433	TTGTAAASAHTSHPMQGRTTP	O-GalNAc
P56159	433	EGLGASSHITTKSMAAPPSCG	O-GalNAc
Q14118	436	KPRVSTPKPATPSTDSTTTTT	O-GalNAc
Q6PCB0	437	PRPRPVPRAPTPGTASREP**	O-GalNAc
Q14118	439	VSTPKPATPSTDSTTTTTRRP	O-GalNAc
Q9UQV4	44	RDYSQPTAAATVQDIKKPVQQ	O-GalNAc
P06028	44	SVTKSYISSQTNGETGQLVHR	O-GalNAc
O75976	44	IKKAEATTTTTSAGAEAAEGQ	O-GalNAc
P07237	442	VEAVKVHSFPTLKFFPASADR	O-GalNAc
Q14118	442	PKPATPSTDSTTTTTRRPTKK	O-GalNAc
Q14118	443	KPATPSTDSTTTTTRRPTKKP	O-GalNAc
Q14118	444	PATPSTDSTTTTTRRPTKKPR	O-GalNAc
Q8TD20	445	ASLLNAGLSHTEYQIVTDPGD	O-GalNAc
Q14118	445	ATPSTDSTTTTTRRPTKKPRT	O-GalNAc
Q14118	446	TPSTDSTTTTTRRPTKKPRTP	O-GalNAc
A7Y9J9	4496	GRSLSPSSPHTVRTAWTSATS	O-GalNAc
O60512	45	SALFGRDQGPTFDYSHPRDVY	O-GalNAc
P55085	45	GRSLIGKVDGTSHVTGKGVTV	O-GalNAc
Q14118	450	DSTTTTTRRPTKKPRTPRPVP	O-GalNAc
P30101	452	PSPYEVRGFPTIYFSPANKKL	O-GalNAc
Q99102	454	SPSSLPPKISTAFHTQQSEGA	O-GalNAc
Q14112	455	VLRSYPASGHTTPLSRGTYEV	O-GalNAc
Q14112	456	LRSYPASGHTTPLSRGTYEVG	O-GalNAc
Q99102	458	LPPKISTAFHTQQSEGAETTG	O-GalNAc
Q9BRN9	46	LAQSIKDPGPTRTFTVVPRAA	O-GalNAc
P48745	46	PPQCPGRCPATPPTCAPGVRA	O-GalNAc
Q14512	46	VSEQKDTLGNTQIKQKSRPGN	O-GalNAc
P25445	46	ELRKTVTTVETQNLEGLHHDG	O-GalNAc
P01138	46	HWTKLQHSLDTALRRARSAPA	O-GalNAc
O95631	460	PCIKIPVAPPTTAASSVEEPE	O-GalNAc
Q14766	461	KALGTHVIHSTHTLPLTVTSQ	O-GalNAc
O95631	461	CIKIPVAPPTTAASSVEEPED	O-GalNAc
Q14766	463	LGTHVIHSTHTLPLTVTSQQG	O-GalNAc
Q14118	463	PRTPRPVPRVTTKVSITRLET	O-GalNAc
Q14118	464	RTPRPVPRVTTKVSITRLETA	O-GalNAc
Q99102	466	FHTQQSEGAETTGRPHERSSF	O-GalNAc
Q14766	467	VIHSTHTLPLTVTSQQGVKVK	O-GalNAc
P19021	467	RIHKFHRLVSTLRPPESRVFS	O-GalNAc
Q99102	467	HTQQSEGAETTGRPHERSSFS	O-GalNAc
Q14766	469	HSTHTLPLTVTSQQGVKVKFP	O-GalNAc
Q96S66	469	VPSHKSPVLDTKPKETGGILG	O-GalNAc
O60507	47	ERSQPVKLESTRTTVRTGLDL	O-GalNAc
O95998	47	TTAATASVRSTKDPCPSQPPV	O-GalNAc
O60279	471	GDGDLTKYQSTLPWRFITEES	O-GalNAc
Q14118	473	TTKVSITRLETASPPTRIRTT	O-GalNAc
Q96S66	474	SPVLDTKPKETGGILGEGTPK	O-GalNAc
Q8N2S1	476	HYSASDLRYNTRPLGQEPPRV	O-GalNAc
P09603	477	PLPRFNSVPLTDTGHERQSEG	O-GalNAc
P02452	478	KRGARGEPGPTGLPGPPGERG	O-GalNAc
Q14112	479	DNIGSNTEVFTYNAANKETCE	O-GalNAc
Q6IQ26	479	IARLQALVKRTGVSLEKLEVR	O-GalNAc
P23471	479	RIGTKYNEAKTNRSPTRGSEF	O-GalNAc
Q9UMX5	48	AERGPPVRLFTEEELARYGGE	O-GalNAc
Q9H173	48	FALTNPEKSSTKETERKETKA	O-GalNAc
Q8WXI7	480	SPSQVSSSHPTRELRTTGSTS	O-GalNAc
Q14118	482	ETASPPTRIRTTTSGVPRGGE	O-GalNAc
P00742	483	KAKSHAPEVITSSPLK*****	O-GalNAc
Q14118	483	TASPPTRIRTTTSGVPRGGEP	O-GalNAc
Q14118	484	ASPPTRIRTTTSGVPRGGEPN	O-GalNAc
P23471	484	YNEAKTNRSPTRGSEFSGKGD	O-GalNAc
P55058	484	KNRPADVRASTAPTPSTAAV*	O-GalNAc
P30101	485	DFISYLQREATNPPVIQEEKP	O-GalNAc
P00750	487	TSQHLLNRTVTDNMLCAGDTR	O-GalNAc
P55058	487	PADVRASTAPTPSTAAV****	O-GalNAc
O75976	489	TVAIPNILSGTSSSYQPIQPK	O-GalNAc
O60507	49	SQPVKLESTRTTVRTGLDLKA	O-GalNAc
Q15517	49	SDPCKDPTRITSPNDPCLTGK	O-GalNAc
P48745	49	CPGRCPATPPTCAPGVRAVLD	O-GalNAc
Q9UBV2	49	LTSDESVKDHTTAGRVVAGQI	O-GalNAc
Q9Y5L2	49	SWTTRSQLANTEPTKGLPDHP	O-GalNAc
P55085	49	IGKVDGTSHVTGKGVTVETVF	O-GalNAc
P55058	490	VRASTAPTPSTAAV*******	O-GalNAc
Q96PD2	490	KIAKGRAPKFTQPLQPRSSNE	O-GalNAc
O60507	50	QPVKLESTRTTVRTGLDLKAN	O-GalNAc
Q9UBV2	50	TSDESVKDHTTAGRVVAGQIF	O-GalNAc
P13667	503	FDSDTLREFVTAFKKGKLKPV	O-GalNAc
Q9UKM7	508	LLRHSEPSKLTFVGELAHGRF	O-GalNAc
Q8WXI7	5082	SLLTSGLVKITDILRTRLEPV	O-GalNAc
Q8WXI7	5093	DILRTRLEPVTSSLPNFSSTS	O-GalNAc
Q9Y653	51	THRSSLHYKPTPDLRISIENS	O-GalNAc
P35556	51	QPPPQQVRSATAGSEGGFLAP	O-GalNAc
Q9NZU0	510	ETAPLRMYNPTTTLNREQEKE	O-GalNAc
Q9NZU0	511	TAPLRMYNPTTTLNREQEKEP	O-GalNAc
P35052	512	KVSRKSSSSRTPLTHALPGLS	O-GalNAc
Q07065	512	SLQKVQEQVHTLLSQDQAQAA	O-GalNAc
Q9NZU0	512	APLRMYNPTTTLNREQEKEPY	O-GalNAc
Q9NS15	513	PEDTEEERGVTTDSPVSEERS	O-GalNAc
Q9NS15	514	EDTEEERGVTTDSPVSEERSV	O-GalNAc
P16070	515	TQQSNSQSFSTSHEGLEEDKD	O-GalNAc
P35052	515	RKSSSSRTPLTHALPGLSEQE	O-GalNAc
Q76M96	516	YEEKYDLSRPTASQLEDELQV	O-GalNAc
P13611	516	KHIPSKEFPVTETPLVTARMI	O-GalNAc
P13611	518	IPSKEFPVTETPLVTARMILE	O-GalNAc
Q8TBP5	52	GLGPPDPRPRTLPPLPPGPTP	O-GalNAc
Q7L1S5	52	RVEKRREQKVTSGWGPVKYLR	O-GalNAc
P08949	52	RVHSRGNLWATGHFMGKKSLE	O-GalNAc
Q9Y5L2	52	TRSQLANTEPTKGLPDHPSRS	O-GalNAc
P10253	52	LSGSSPVLEETHPAHQQGASR	O-GalNAc
P15514	52	GDHSADGFEVTSRSEMSSGSE	O-GalNAc
P13611	522	EFPVTETPLVTARMILESKTE	O-GalNAc
Q8WXI7	5237	TGVNSSSKISTPDHDKSTVPP	O-GalNAc
Q8WZA1	524	EAYFKKHKFNTVPGVQLRNVD	O-GalNAc
Q8WXI7	5244	KISTPDHDKSTVPPDTFTGEI	O-GalNAc
Q8WXI7	5249	DHDKSTVPPDTFTGEIPRVFT	O-GalNAc
P02671	525	DEAAFFDTASTGKTFPGFFSP	O-GalNAc
Q8WXI7	5251	DKSTVPPDTFTGEIPRVFTSS	O-GalNAc
Q8WXI7	5259	TFTGEIPRVFTSSIKTKSAEM	O-GalNAc
Q8WXI7	5264	IPRVFTSSIKTKSAEMTITTQ	O-GalNAc
P16070	528	EGLEEDKDHPTTSTLTSSNRN	O-GalNAc
Q96MM7	528	RKFLKGRLLQTHFQSQGQGQS	O-GalNAc
P16070	529	GLEEDKDHPTTSTLTSSNRND	O-GalNAc
O60507	53	KLESTRTTVRTGLDLKANKTF	O-GalNAc
Q6P9G4	53	VTIPSTFAAVTIKETLNANIN	O-GalNAc
Q9C002	53	DRKKNPEPWETVDPTVPQKLI	O-GalNAc
Q13438	533	PKKPPPSPQPTEEDPEHRVRV	O-GalNAc
Q14766	533	YQGLPVQKTQTIHSTYSHQQV	O-GalNAc
Q14766	537	PVQKTQTIHSTYSHQQVIPHV	O-GalNAc
P37840	54	TKEGVVHGVATVAEKTKEQVT	O-GalNAc
P35318	54	RELRMSSSYPTGLADVKAGPA	O-GalNAc
O43493	54	PSLSQRPGGSTKSHPEPQTPK	O-GalNAc
P55085	54	GTSHVTGKGVTVETVFSVDEF	O-GalNAc
Q96GW7	540	SRPPRVHGPPTETLPTPRERN	O-GalNAc
P16070	541	TLTSSNRNDVTGGRRDPNHSE	O-GalNAc
Q96GW7	542	PPRVHGPPTETLPTPRERNLA	O-GalNAc
Q9ULI3	547	QVRGTAIEQRTSSDHTDHTYL	O-GalNAc
P49755	55	REEIHKDLLVTGAYEISDQSG	O-GalNAc
Q9UHF1	55	VQRVYQPFLTTCDGHRACSTY	O-GalNAc
Q8N428	55	RRSEQLREDRTIPLIVTGTPS	O-GalNAc
Q9ULI3	552	AIEQRTSSDHTDHTYLSSTFT	O-GalNAc
Q6ZMP0	553	PGEPFNGQMVTEGRSQEEGEQ	O-GalNAc
O15240	554	HPFPNYIRPRTLQPPSALRRR	O-GalNAc
P16070	554	RRDPNHSEGSTTLLEGYTSHY	O-GalNAc
P16070	555	RDPNHSEGSTTLLEGYTSHYP	O-GalNAc
Q9ULI3	555	QRTSSDHTDHTYLSSTFTKGE	O-GalNAc
Q8WXI7	5555	ISTGMITRLFTSPIMTKSAEM	O-GalNAc
Q8WXI7	5560	ITRLFTSPIMTKSAEMTVTTQ	O-GalNAc
Q6ZQN7	557	CIERKTEITSTAETFGFEAKA	O-GalNAc
Q6UW78	56	DPRSREEAARTQQLLLATLQE	O-GalNAc
Q9ULI3	560	DHTDHTYLSSTFTKGERALLS	O-GalNAc
P16070	561	EGSTTLLEGYTSHYPHTKESR	O-GalNAc
Q9ULI3	562	TDHTYLSSTFTKGERALLSIT	O-GalNAc
Q9BYC5	564	PSYKVREKIETVKYPTYPEAE	O-GalNAc
Q6EMK4	567	PAVHSNHAPVTQAREGNLPLL	O-GalNAc
P16070	567	LEGYTSHYPHTKESRTFIPVT	O-GalNAc
Q15847	57	AKTTQETIDKTANQASDTFSG	O-GalNAc
Q6P9G4	57	STFAAVTIKETLNANINSTNF	O-GalNAc
Q9C002	57	NPEPWETVDPTVPQKLITINQ	O-GalNAc
Q9NS15	570	PSRSAVEIAPTQVTETDECRL	O-GalNAc
Q6UXK5	571	MKIDNPHITYTARVPVDVHEY	O-GalNAc
Q9H1B5	571	FARLSLHHAATAAPPMGTPLC	O-GalNAc
O00391	577	GALELESRNSTLDPGKPEMMK	O-GalNAc
P16070	577	TKESRTFIPVTSAKTGSFGVT	O-GalNAc
Q8WXI7	5776	TPAFFETRIQTESTSSLIPGL	O-GalNAc
Q8WXI7	5779	FFETRIQTESTSSLIPGLRDT	O-GalNAc
Q6UXH1	58	TAKKNFGGGNTAWEEKTLSKY	O-GalNAc
Q9Y4L1	580	EESTLTKLGNTISSLFGGGTT	O-GalNAc
P16070	581	RTFIPVTSAKTGSFGVTAVTV	O-GalNAc
Q6ZMP0	588	PEMFTSESAQTFPVRHPDRFS	O-GalNAc
Q9Y4L1	589	NTISSLFGGGTTPDAKENGTD	O-GalNAc
Q53EL9	59	EQPERGVHFVTTAPTLKLLNH	O-GalNAc
Q495W5	59	PPSALGAVGVTRSSGTPRPGR	O-GalNAc
P27824	59	TTAPPSSPKVTYKAPVPTGEV	O-GalNAc
Q6UWP8	59	KALDGINSGITHAGREVEKVF	O-GalNAc
Q9Y4L1	590	TISSLFGGGTTPDAKENGTDT	O-GalNAc
O00391	590	PGKPEMMKSPTNTTPHVPAEG	O-GalNAc
Q8WXI7	5905	VTQRFPHSEETTTMSRSTKGV	O-GalNAc
Q8WXI7	5906	TQRFPHSEETTTMSRSTKGVS	O-GalNAc
Q8WXI7	5907	QRFPHSEETTTMSRSTKGVSW	O-GalNAc
O00391	593	PEMMKSPTNTTPHVPAEGPEA	O-GalNAc
Q9NSC7	595	IRLYQRPGPGTAKAKN*****	O-GalNAc
O60462	595	MRLEVLGCDWTDSKPTVETLG	O-GalNAc
Q53EL9	60	QPERGVHFVTTAPTLKLLNHH	O-GalNAc
O60462	600	LGCDWTDSKPTVETLGPTVKS	O-GalNAc
P05067	600	NDALMPSLTETKTTVELLPVN	O-GalNAc
P19823	601	QLLAERSLAPTAAAKRRITRS	O-GalNAc
P32926	601	NRGICGTSYPTTSPGTRYGRP	O-GalNAc
P32926	602	RGICGTSYPTTSPGTRYGRPH	O-GalNAc
O60462	603	DWTDSKPTVETLGPTVKSEET	O-GalNAc
O60462	607	SKPTVETLGPTVKSEETTTPY	O-GalNAc
Q8WXI7	6073	PETKNVDRDSTSPLTPELKED	O-GalNAc
Q8TBP5	61	RTLPPLPPGPTPAQQPGRGLA	O-GalNAc
P18827	61	ALQDITLSQQTPSTWKDTQLL	O-GalNAc
Q8N428	61	REDRTIPLIVTGTPSKGFDEK	O-GalNAc
Q99674	61	LQSYLKGLGRTEVQLEHLSRE	O-GalNAc
Q13214	611	VEWTFQRAGVTAHTQVLAEER	O-GalNAc
Q8NFY4	613	IPEITPKVIDTWRPKLTSSRK	O-GalNAc
P02671	616	EAGSEADHEGTHSTKRGHAKS	O-GalNAc
P05362	62	CDQPKLLGIETPLPKKELLLP	O-GalNAc
O43493	62	GSTKSHPEPQTPKDSPSKSSA	O-GalNAc
Q86SR1	62	GQGSHSRQKKTFFLGDGQKLK	O-GalNAc
Q96JA1	623	TTMARLECAATGHPNPQIAWQ	O-GalNAc
Q8WXI7	623	GGSSTRGSQGTTHLLTRATAS	O-GalNAc
Q8WXI7	624	GSSTRGSQGTTHLLTRATASS	O-GalNAc
Q8WXI7	6265	SVPTPTLAKITDMDTNLEPVT	O-GalNAc
P13611	627	SSMDDWEERQTSGRITEEFLG	O-GalNAc
Q8WXI7	6275	TDMDTNLEPVTRSPQNLRNTL	O-GalNAc
Q8WXI7	628	RGSQGTTHLLTRATASSETSA	O-GalNAc
P07339	63	SKYSQAVPAVTEGPIPEVLKN	O-GalNAc
Q6UW78	63	AARTQQLLLATLQEAATTQEN	O-GalNAc
Q8N428	63	DRTIPLIVTGTPSKGFDEKAY	O-GalNAc
P29120	632	KMVDPGEEQPTQENPKENTLV	O-GalNAc
P13611	632	WEERQTSGRITEEFLGKYLST	O-GalNAc
P23470	633	PSPTPSSPNRTAEGGHQTIPG	O-GalNAc
Q8WXI7	6362	SSAMKKIESETTFSLIFRLRE	O-GalNAc
Q8WXI7	6363	SAMKKIESETTFSLIFRLRET	O-GalNAc
P07996	638	QPFGQGVEHATANKQVCKPRN	O-GalNAc
Q8WXI7	6394	DTSTVFDKAFTAATTEVSRTE	O-GalNAc
Q8WXI7	6397	TVFDKAFTAATTEVSRTELTS	O-GalNAc
Q8WXI7	6398	VFDKAFTAATTEVSRTELTSS	O-GalNAc
Q9H1B5	64	PLDPGEGSKDTDSSAGRRGST	O-GalNAc
Q495W5	64	GAVGVTRSSGTPRPGREEAGD	O-GalNAc
A6NH11	64	APFQVRQESGTLEAPERKQPP	O-GalNAc
O95450	64	AERILAVPVRTDAQGRLVSHV	O-GalNAc
Q9UM21	64	RISQRSSELNTIVQQFKRVGA	O-GalNAc
P29120	640	QPTQENPKENTLVSKSPSSSS	O-GalNAc
P23470	640	PNRTAEGGHQTIPGHEQDHTA	O-GalNAc
Q9UN70	643	PVQDTDSPRQTLTVLIKDNGE	O-GalNAc
Q05707	643	DEVTTDSFRVTWHPLSADEGL	O-GalNAc
P11021	643	KLYGSAGPPPTGEEDTAEKDE	O-GalNAc
P13611	643	EEFLGKYLSTTPFPSQHRTEI	O-GalNAc
Q8WXI7	6431	MSPDTSTRSVTMLSTFAGLTK	O-GalNAc
Q8WXI7	6435	TSTRSVTMLSTFAGLTKSEER	O-GalNAc
Q8WXI7	6440	VTMLSTFAGLTKSEERTIATQ	O-GalNAc
Q8WXI7	6446	FAGLTKSEERTIATQTGPHRA	O-GalNAc
Q8WXI7	6449	LTKSEERTIATQTGPHRATSQ	O-GalNAc
Q9UN70	645	QDTDSPRQTLTVLIKDNGEPS	O-GalNAc
Q8WXI7	6451	KSEERTIATQTGPHRATSQGT	O-GalNAc
O00391	647	LGQWHLSKRDTGAALLAESRA	O-GalNAc
Q8N307	648	PPTATPTTARTRPTTDVSAGE	O-GalNAc
P23470	649	QTIPGHEQDHTAVPTDQTGGR	O-GalNAc
Q76M96	65	TGRSRGIERSTLEEPNLQPLQ	O-GalNAc
Q96PQ0	65	PGRLGPHAQLTRVPRSPPAGR	O-GalNAc
Q8N307	651	ATPTTARTRPTTDVSAGENGG	O-GalNAc
P05067	651	DARPAADRGLTTRPGSGLTNI	O-GalNAc
Q8N307	652	TPTTARTRPTTDVSAGENGGF	O-GalNAc
P05067	652	ARPAADRGLTTRPGSGLTNIK	O-GalNAc
P23470	653	GHEQDHTAVPTDQTGGRRDAG	O-GalNAc
P23470	656	QDHTAVPTDQTGGRRDAGPGL	O-GalNAc
Q92854	657	KVVPKPVVAPTLSVVQTEGSR	O-GalNAc
Q8WXI7	6577	NLGSTSHKIPTTSEDIKDTEK	O-GalNAc
Q8WXI7	6578	LGSTSHKIPTTSEDIKDTEKM	O-GalNAc
Q06481	658	KVDENMVIDETLDVKEMIFNA	O-GalNAc
P05067	659	GLTTRPGSGLTNIKTEEISEV	O-GalNAc
P27824	66	PKVTYKAPVPTGEVYFADSFD	O-GalNAc
O43529	66	EKHIPEELKPTGKELPDSQLV	O-GalNAc
P35318	66	LADVKAGPAQTLIRPQDMKGA	O-GalNAc
Q9Y6N7	660	DPVKTQDVLPTSQGVDHKQVQ	O-GalNAc
Q92854	663	VVAPTLSVVQTEGSRIATKVL	O-GalNAc
P05067	663	RPGSGLTNIKTEEISEVKMDA	O-GalNAc
Q8N2Q7	664	RPTRKNSVPVTSAFPTAKQDD	O-GalNAc
Q8WXI7	6684	TEKSAVLHKLTTGATETSRTE	O-GalNAc
Q8WXI7	6685	EKSAVLHKLTTGATETSRTEV	O-GalNAc
Q8WXI7	6688	AVLHKLTTGATETSRTEVASS	O-GalNAc
Q8N2Q7	669	NSVPVTSAFPTAKQDDPKQQP	O-GalNAc
Q8WXI7	6690	LHKLTTGATETSRTEVASSRR	O-GalNAc
Q8WXI7	6693	LTTGATETSRTEVASSRRTSI	O-GalNAc
Q92854	670	VVQTEGSRIATKVLVASTQGS	O-GalNAc
Q7L1W4	68	LPSPVNSKAHTPPGNAEVTTN	O-GalNAc
P15907	68	SDSQSVSSSSTQDPHRGRQTL	O-GalNAc
P13611	687	QTEMTHRRERTETLIPEMRTD	O-GalNAc
P23471	689	TEIRVDESEKTTKSFSAGPVM	O-GalNAc
P13611	689	EMTHRRERTETLIPEMRTDTY	O-GalNAc
Q4G0M1	69	AGPAARPPEPTAERAHSVDPR	O-GalNAc
P02724	69	AHEVSEISVRTVYPPEEETGE	O-GalNAc
Q6UW78	69	LLLATLQEAATTQENVAWRKN	O-GalNAc
P11021	69	NRITPSYVAFTPEGERLIGDA	O-GalNAc
Q9Y240	69	AGRGDENPAGTVEGKEDWEME	O-GalNAc
P12645	69	HMLRLYDRYSTVQAARTPGSL	O-GalNAc
P23471	690	EIRVDESEKTTKSFSAGPVMS	O-GalNAc
Q9BQT9	691	EAKKDESWQGTVTDTRMSDEI	O-GalNAc
A1L4H1	693	RPTTEAPQRWTSHTTATLTPQ	O-GalNAc
Q9BQT9	693	KKDESWQGTVTDTRMSDEIVH	O-GalNAc
Q8WXI7	6948	SETTKIKRESTYSLTPGLRET	O-GalNAc
Q9ULI3	695	HHLFSSILPSTRASVHLLKST	O-GalNAc
Q8WXI7	6952	KIKRESTYSLTPGLRETSISQ	O-GalNAc
A1L4H1	696	TEAPQRWTSHTTATLTPQAPR	O-GalNAc
Q9Y4C4	696	SARLGLQAGLTEDRLQSALSY	O-GalNAc
O43157	696	ARGGPSPSPPTAPKALATPAP	O-GalNAc
A1L4H1	697	EAPQRWTSHTTATLTPQAPRE	O-GalNAc
A1L4H1	699	PQRWTSHTTATLTPQAPRERT	O-GalNAc
Q10471	70	NGEEKAQSMETLPPGKVRWPD	O-GalNAc
Q8N307	70	LSAETSSRASTPAGPIPEAET	O-GalNAc
Q6UW78	70	LLATLQEAATTQENVAWRKNW	O-GalNAc
A1L4H1	701	RWTSHTTATLTPQAPRERTTK	O-GalNAc
O95428	702	GMPRSRAVASTVHNTHQPQAQ	O-GalNAc
O95428	706	SRAVASTVHNTHQPQAQQNEP	O-GalNAc
Q8WXI7	7074	LTQRFPHSEMTTLMSRGPGDM	O-GalNAc
Q8WXI7	7075	TQRFPHSEMTTLMSRGPGDMS	O-GalNAc
P98155	71	GSDEKNCVKKTCAESDFVCNN	O-GalNAc
P08949	71	LEPSSPSPLGTAPHTSLRDQR	O-GalNAc
P23470	715	DRFSEDSRFITVNPAEKNTSG	O-GalNAc
Q92854	716	TSCEPKIVINTVPQLHSEKTM	O-GalNAc
P18827	72	PSTWKDTQLLTAIPTSPEPTG	O-GalNAc
Q96NZ9	72	LFPVQKPKLLTTEEKPRGQGR	O-GalNAc
Q8NBS9	72	SKHLYTADMFTHGIQSAAHFV	O-GalNAc
P01130	721	CLTEAEAAVATQETSTVRLKV	O-GalNAc
P23471	721	PHYSTFAYFPTEVTPHAFTPS	O-GalNAc
P01130	724	EAEAAVATQETSTVRLKVSST	O-GalNAc
P23471	724	STFAYFPTEVTPHAFTPSSRQ	O-GalNAc
P01130	726	EAAVATQETSTVRLKVSSTAV	O-GalNAc
Q9UIW2	726	YVPVGVVKPITLAARNLPQPQ	O-GalNAc
Q5SRI9	73	KSDRINSETNTKNLKSVEITM	O-GalNAc
O95084	73	SSCGPQCHKGTPLPTYEEAKQ	O-GalNAc
Q96NZ9	73	FPVQKPKLLTTEEKPRGQGRG	O-GalNAc
Q14512	73	KDQANCRWAATEQEEGISLKV	O-GalNAc
Q9HC07	73	PEPARVEKIFTPAAPVHTNKE	O-GalNAc
Q14767	731	REICPAGHGYTYASSDIRLSM	O-GalNAc
Q4ZHG4	732	PHGGSSRLLPTQPHLSSPLSK	O-GalNAc
Q14118	734	PRRVPSEAPPTEVPDRDPEKS	O-GalNAc
P01130	734	TSTVRLKVSSTAVRTQHTTTR	O-GalNAc
Q8WXI7	7370	MTQRLPHSEITTLVSRGAGDV	O-GalNAc
Q8WXI7	7371	TQRLPHSEITTLVSRGAGDVP	O-GalNAc
P01130	738	RLKVSSTAVRTQHTTTRPVPD	O-GalNAc
Q92896	739	DMNEKCAIGVTHFQLVQMKDF	O-GalNAc
Q9UQV4	74	LAARFMDGHITFQTAATVKIP	O-GalNAc
P01130	741	VSSTAVRTQHTTTRPVPDTSR	O-GalNAc
P01130	742	SSTAVRTQHTTTRPVPDTSRL	O-GalNAc
P01130	743	STAVRTQHTTTRPVPDTSRLP	O-GalNAc
Q9GZZ8	75	AAAVQGTAKVTSSRQELNPLK	O-GalNAc
P12645	75	DRYSTVQAARTPGSLEGGSQP	O-GalNAc
P08949	75	SPSPLGTAPHTSLRDQRLQLS	O-GalNAc
Q99075	75	QEADLDLLRVTLSSKPQALAT	O-GalNAc
P13611	751	VEMTKSFDFPTLITKLSAEPT	O-GalNAc
Q6ZVL6	753	YLPRKPQAMHTGLPNPTNLEM	O-GalNAc
O00468	754	VAAQGACRGPTFAPLPPVAPL	O-GalNAc
P13611	754	TKSFDFPTLITKLSAEPTEVR	O-GalNAc
Q8WXI7	7543	KIQSEPASSLTTRLRETSTSE	O-GalNAc
Q8WXI7	7544	IQSEPASSLTTRLRETSTSEE	O-GalNAc
Q6ZVL6	759	QAMHTGLPNPTNLEMPRASTP	O-GalNAc
Q9H2A9	76	GDLKEPTERVTRDLSSGAPRG	O-GalNAc
P13987	76	KFEHCNFNDVTTRLRENELTY	O-GalNAc
Q7L1W4	76	AHTPPGNAEVTTNIPKMEAAT	O-GalNAc
P18827	76	KDTQLLTAIPTSPEPTGLEAT	O-GalNAc
Q9NYL4	76	GSLVDGRIIDTSLTRDPLVIE	O-GalNAc
Q9UMX5	76	LAVKGVVFDVTSGKEFYGRGA	O-GalNAc
Q8WXI7	7616	IPRISASSVLTESAKMTITTQ	O-GalNAc
Q4ZHG4	762	ATNSNAPSRSTMSSSVSSHLS	O-GalNAc
Q13753	762	NGFKSLAQEATRLAESHVESA	O-GalNAc
Q5JRA6	768	LQVPDRAVLGTIHPDPEIEES	O-GalNAc
Q14766	769	PKNTQPVAKSTHPPPLPAKEE	O-GalNAc
P13987	77	FEHCNFNDVTTRLRENELTYY	O-GalNAc
P49755	77	AGGLRSHLKITDSAGHILYSK	O-GalNAc
Q9ULI3	77	TPPRERRGPATPGPSYRAPEP	O-GalNAc
Q7L1W4	77	HTPPGNAEVTTNIPKMEAATN	O-GalNAc
Q9UQV4	77	RFMDGHITFQTAATVKIPTTT	O-GalNAc
Q86X52	770	YKMCLGSKASTYGSTQQLAEM	O-GalNAc
Q8WXI7	7825	PAFLETRRIQTELASSLTPGL	O-GalNAc
Q8WXI7	7832	RIQTELASSLTPGLRESSGSE	O-GalNAc
Q14766	785	PAKEEPVEALTFSREHGPGVA	O-GalNAc
Q3T906	789	LGVSERLQRLTFPAVSVKVNG	O-GalNAc
Q96A49	79	TKKITESVAETAQTIKKSVEE	O-GalNAc
Q9Y662	79	RAAHDPPALATAPDGTPPRLP	O-GalNAc
P27824	79	VYFADSFDRGTLSGWILSKAK	O-GalNAc
P13611	792	NITTVLLAHGTLSVEAATVSK	O-GalNAc
P13611	799	AHGTLSVEAATVSKWSWDEDN	O-GalNAc
P34741	80	TSRPLPKILLTSAAPKVETTT	O-GalNAc
Q13286	80	GNQSHVDPGPTPIPHNSSSRF	O-GalNAc
Q8N307	80	TPAGPIPEAETRGAKRISPAR	O-GalNAc
Q9HC07	80	KIFTPAAPVHTNKEDPATQTN	O-GalNAc
Q9UQV4	80	DGHITFQTAATVKIPTTTPAT	O-GalNAc
Q14766	801	GPGVAEPEVATAPPEKEIPSL	O-GalNAc
Q9ULI3	803	SKSPSLVSLPTESTKAVTTNS	O-GalNAc
P12259	804	PQKAPSHQQATTAGSPLRHLI	O-GalNAc
Q24JP5	805	RQVAGSVGGNTGVRGKFERAE	O-GalNAc
P12259	805	QKAPSHQQATTAGSPLRHLIG	O-GalNAc
P18827	81	LTAIPTSPEPTGLEATAASTS	O-GalNAc
Q8WXI7	8115	PGFFETSRIQTEPTSSLTLGL	O-GalNAc
Q8WXI7	8118	FETSRIQTEPTSSLTLGLRKT	O-GalNAc
Q3T906	812	QGQNPPLDLETTARFRVETHT	O-GalNAc
Q3T906	813	GQNPPLDLETTARFRVETHTQ	O-GalNAc
Q96A49	82	ITESVAETAQTIKKSVEEGKI	O-GalNAc
Q5SRI9	82	NTKNLKSVEITMKPSKASELN	O-GalNAc
Q8WXI7	8244	VTQRFSHSEMTTLVSRSPGDM	O-GalNAc
Q8WXI7	8245	TQRFSHSEMTTLVSRSPGDML	O-GalNAc
P13224	83	GLLDALPALRTAHLGANPWRC	O-GalNAc
O14786	830	PEIKIDETGSTPGYEGEGEGD	O-GalNAc
Q13753	831	EKTKSLAQQLTREATQAEIEA	O-GalNAc
Q5JRA6	838	SDFSDSIKIQTPELGEVFQNK	O-GalNAc
Q9Y662	84	PPALATAPDGTPPRLPFRAPP	O-GalNAc
Q8NBI3	84	QAQDGAVVTATRQASRLPEAE	O-GalNAc
P55283	84	SMDFKVGADGTVFATRELQVP	O-GalNAc
Q8WXI7	8413	FETSRIQIEPTSSLTSGLRET	O-GalNAc
Q8WXI7	8417	RIQIEPTSSLTSGLRETSSSE	O-GalNAc
Q6ZXV5	844	ISSVEGKKIPTESVKEIRGES	O-GalNAc
Q68DH5	85	ENSNITGLYATANPVPSQHPC	O-GalNAc
Q14114	85	HSDEDDCPKKTCADSDFTCDN	O-GalNAc
Q6UXT8	85	KFIKHFTGPVTFSPECSKHFH	O-GalNAc
Q99075	85	TLSSKPQALATPNKEEHGKRK	O-GalNAc
Q4ZHG4	852	RLQPSSSPQSTVPSRAHPRVP	O-GalNAc
Q8WXI7	8539	ASPGFSHSEMTTLMSRTPGDV	O-GalNAc
Q8WXI7	8540	SPGFSHSEMTTLMSRTPGDVP	O-GalNAc
Q9BZA7	856	QKNKQNSEWATPNPENRQMIM	O-GalNAc
Q8WXI7	8647	DREKIHPSSNTPVVNVGTVIY	O-GalNAc
Q8WXI7	8654	SSNTPVVNVGTVIYKHLSPSS	O-GalNAc
P13611	869	DSTQKQLEEVTDEDIAAHGKF	O-GalNAc
Q8IXL6	87	AGDAGWPNKHTLRILQDFSSD	O-GalNAc
Q8WXI7	8717	SLTSGLREISTSQETSSATER	O-GalNAc
O95428	872	QQPGPGEAPHTQAFGEWPWGQ	O-GalNAc
Q3T906	873	EENAENHIGVTEVLLGRKLQH	O-GalNAc
Q8WXI7	8793	GSAEMTITPKTGHSGASSQGT	O-GalNAc
P34741	88	LLTSAAPKVETTTLNIQNKIP	O-GalNAc
P55283	88	KVGADGTVFATRELQVPSEQV	O-GalNAc
Q9NRB3	88	VKQSDLPRKETEQPPAPGSME	O-GalNAc
Q8WXI7	8817	DTSSRASWPGTHSAATHRSPH	O-GalNAc
Q8WXI7	8822	ASWPGTHSAATHRSPHSGMTT	O-GalNAc
Q13753	886	QKADSLSSLVTRHMDEFKRTQ	O-GalNAc
P13611	886	HGKFTIRFQPTTSTGIAEKST	O-GalNAc
Q9HBR0	886	EEFPGQSQDVTGGSQDRKKPG	O-GalNAc
P13611	887	GKFTIRFQPTTSTGIAEKSTL	O-GalNAc
Q8WXI7	8886	ESSHSSPLRVTSLFTPVMMKT	O-GalNAc
P13611	889	FTIRFQPTTSTGIAEKSTLRD	O-GalNAc
Q8WXI7	8890	SSPLRVTSLFTPVMMKTTDML	O-GalNAc
P28300	89	AANASAQQPRTPILLIRDNRT	O-GalNAc
Q96NZ9	89	GQGRGPILPGTKAWMETEDTL	O-GalNAc
P34741	89	LTSAAPKVETTTLNIQNKIPA	O-GalNAc
Q76M96	89	SVPVLRLARPTEPPARSDING	O-GalNAc
Q07954	894	DEAPALCHQHTCPSDRFKCEN	O-GalNAc
Q14703	896	QRPPSGAGSVTPERMEGNHLH	O-GalNAc
P34741	90	TSAAPKVETTTLNIQNKIPAQ	O-GalNAc
Q8WXI7	9009	TSTLTPTPRETSTSQEIHSAT	O-GalNAc
Q8WXI7	9011	TLTPTPRETSTSQEIHSATKP	O-GalNAc
Q8WXI7	9019	TSTSQEIHSATKPSTVPYKAL	O-GalNAc
O00339	902	LRSTQKLSHSTKPSGSPLEEK	O-GalNAc
Q8WXI7	9023	QEIHSATKPSTVPYKALTSAT	O-GalNAc
Q9HBR0	904	KPGKEVAATGTSILKEANWLV	O-GalNAc
Q9ULI3	91	SYRAPEPGAATQRGPSGRAPR	O-GalNAc
P98160	915	ECADGSFHLSTRNPDGCLKCF	O-GalNAc
Q9UMX5	92	YGRGAPYNALTGKDSTRGVAK	O-GalNAc
Q9HBR0	921	NWLVAGPGAETGDPRMKPKQV	O-GalNAc
P14543	922	RPGMTPPCLSTVAPPIHQGPA	O-GalNAc
O75354	93	WGQQAHSPLGTAADGHEVFYG	O-GalNAc
Q9Y2G1	932	GPSQMALLPVTNIRAKSWGLS	O-GalNAc
Q9ULI3	934	AKEMTTKLGVTAEYSPASRSL	O-GalNAc
P14543	935	PPIHQGPAVPTAVIPLPPGTH	O-GalNAc
Q8WXI7	9365	ISTPLTRKESTDMAITPKTGP	O-GalNAc
Q7Z7M9	94	GAWGKENVRKTEESVLKVEVD	O-GalNAc
Q8NI22	95	NNLLDGLELSTAITHVHKEEG	O-GalNAc
P04156	95	HGGGWGQGGGTHSQWNKPSKP	O-GalNAc
Q8WXI7	9553	EPTKVISPVVTSSSIRDNMVS	O-GalNAc
O75339	96	CARPLRLEARTTDWTPAGSTG	O-GalNAc
Q86TY3	96	LNKAFSINKETQPGQAGLMQT	O-GalNAc
Q6UXD5	96	TLAVPSLPRATEPGTGPLTTA	O-GalNAc
O43660	97	GQEVEYFVAGTHPYPPGPGVA	O-GalNAc
O75339	97	ARPLRLEARTTDWTPAGSTGQ	O-GalNAc
Q14667	97	ALCFGEVRIRTDLQKVSDLSA	O-GalNAc
Q9H173	97	AGSHVRLNLQTGEREAKLQYE	O-GalNAc
Q8WXI7	9718	MSRGPESLSWTSPRFVETTRS	O-GalNAc
Q9NS15	978	HSLCPDGKGYTQDNNIVNYGI	O-GalNAc
Q9NX62	98	NVLHEKSKGKTREGAEDKMTS	O-GalNAc
Q8NI22	98	LDGLELSTAITHVHKEEGSEQ	O-GalNAc
P13611	981	HTIPLSVIPKTDWGVLVPSVP	O-GalNAc
Q8WXI7	9814	DTEKIHPSSNTAVAKVRTSSS	O-GalNAc
Q8WXI7	9871	PAFSETRRIPTEPTFSLTPGF	O-GalNAc
Q8WXI7	9874	SETRRIPTEPTFSLTPGFRET	O-GalNAc
Q8WXI7	9878	RIPTEPTFSLTPGFRETSTSE	O-GalNAc
P15941	990	RATTTPASKSTPFSIPSHHSD	O-GalNAc
Q8WXI7	9999	VPPRFLHSEMTTLMSRSPENP	O-GalNAc
A3KN83	112	TIVMTKTPPVTTNRQTITLTK	O-GlcNAc
A8CG34	670	QAETATKPQATSAPSPAPKQS	O-GlcNAc
O00151	94	SEHKVWSPLVTEEGKRHPYKM	O-GlcNAc
O00625	8	***MGSSKKVTLSVLSREQSE	O-GlcNAc
O15055	734	GLTKEVLAAHTQKEEQSFLQK	O-GlcNAc
O15055	965	IPRQPCACPATRATPPSAMGR	O-GlcNAc
O43768	93	PSAGPDKNLVTGDHIPTPQDL	O-GlcNAc
O60675	134	GPVAPSKVATTSVITIVKSTE	O-GlcNAc
O94811	155	EGKAPIISGVTKAISSPTVSR	O-GlcNAc
O95793	362	LGFKVPQAQPTKPALKSEEKT	O-GlcNAc
O95832	191	LLCCSCPRKTTSYPTPRPYPK	O-GlcNAc
P02511	170	PITREEKPAVTAAPKK*****	O-GlcNAc
P02724	36	AMHTSTSSSVTKSYISSQTND	O-GlcNAc
P08047	640	IQGCGKVYGKTSHLRAHLRWH	O-GlcNAc
P08670	33	RPSSSRSYVTTSTRTYSLGSA	O-GlcNAc
P09086	302	GLPGRRRKKRTSIETNVRFAL	O-GlcNAc
P11831	401	PATIMTSSVPTTVGGHMMYPS	O-GlcNAc
P14923	14	MNLMEQPIKVTEWQQTYTYDS	O-GlcNAc
P15822	2325	SSMAGKAVAITQSPSSVRLPP	O-GlcNAc
P18146	119	SLNNEKVLVETSYPSQTTRLP	O-GlcNAc
P18583-3	252	LDSFAAAPVPTTTLVLKSSEP	O-GlcNAc
P18583	252	LDSFAAAPVPTTTLVLKSSEP	O-GlcNAc
P18583	253	DSFAAAPVPTTTLVLKSSEPV	O-GlcNAc
P26599	25	GSDELFSTCVTNGPFIMSSNS	O-GlcNAc
P31943	152	TLPVDFQGRSTGEAFVQFASQ	O-GlcNAc
P32119	18	IGKPAPDFKATAVVDGAFKEV	O-GlcNAc
P33316	124	LRFARLSEHATAPTRGSARAA	O-GlcNAc
P33316	127	ARLSEHATAPTRGSARAAGYD	O-GlcNAc
P35637	19	QATQSYGAYPTQPGQGYSQQS	O-GlcNAc
P35658	1201	SGTAKIETAVTSTPSASGQFS	O-GlcNAc
P35658	580	IAMKPSFPPSTSAVKVNLSEK	O-GlcNAc
P36941	421	HLAETEHCGATPSNRGPRNQF	O-GlcNAc
P49593	448	DLPSSLPEPETQAPPRS****	O-GlcNAc
P49790	1112	RTEEKQQEPVTSTSLVFGKKA	O-GlcNAc
P49790	1156	SSKSTFSFSMTKPSEKESEQP	O-GlcNAc
P49790	1179	ATFAFGAQTSTTADQGAAKPV	O-GlcNAc
P49790	1180	TFAFGAQTSTTADQGAAKPVF	O-GlcNAc
P51610	1030	THETGTTNTATTTVVANLGGH	O-GlcNAc
P51610	1031	HETGTTNTATTTVVANLGGHP	O-GlcNAc
P51610	1143	RDARRACAAGTPAVIRISVAT	O-GlcNAc
P51610	1239	PAGRHSHAVSTAAMTRSSVGA	O-GlcNAc
P51610	1273	GGSPSTTVTVTALEALLCPSA	O-GlcNAc
P51610	1335	HETGTTHTATTATSNGGTGQP	O-GlcNAc
P51610	1743	LNELAGTVPSTVALLPSTATE	O-GlcNAc
P51610	490	TQGVPAVLKVTGPQATTGTPL	O-GlcNAc
P51610	495	AVLKVTGPQATTGTPLVTMRP	O-GlcNAc
P51610	579	SVPAGTTIVKTMAVTPGTTTL	O-GlcNAc
P51610	625	AQVGTSVSSATNTSTRPIITV	O-GlcNAc
P51610	651	VTVAQQAQVVTTVVGGVTKTI	O-GlcNAc
P51610	652	TVAQQAQVVTTVVGGVTKTIT	O-GlcNAc
P51610	694	MSVVQTKPVQTSAVTGQASTG	O-GlcNAc
P51610	726	LPAGTILKLVTSADGKPTTII	O-GlcNAc
P51610	738	ADGKPTTIITTTQASGAGTKP	O-GlcNAc
P51610	739	DGKPTTIITTTQASGAGTKPT	O-GlcNAc
P51610	760	ILGISSVSPSTTKPGTTTIIK	O-GlcNAc
P51610	761	LGISSVSPSTTKPGTTTIIKT	O-GlcNAc
P51610	779	IKTIPMSAIITQAGATGVTSS	O-GlcNAc
P51610	800	PGIKSPITIITTKVMTSGTGA	O-GlcNAc
P51610	801	GIKSPITIITTKVMTSGTGAP	O-GlcNAc
P51610	808	IITTKVMTSGTGAPAKIITAV	O-GlcNAc
P51610	861	MGGVRLVTPVTVSAVKPAVTT	O-GlcNAc
P52948	184	VKAGVSTNISTKHQCITAMKE	O-GlcNAc
P52948	567	ATRVRPKALQTTGTAKSHLFD	O-GlcNAc
P52948	568	TRVRPKALQTTGTAKSHLFDG	O-GlcNAc
P68871	85	GLAHLDNLKGTFATLSELHCD	O-GlcNAc
Q04206	322	IMKKSPFSGPTDPRPPPRRIA	O-GlcNAc
Q04206	352	PKPAPQPYPFTSSLSTINYDE	O-GlcNAc
Q12778	317	FDNWSTFRPRTSSNASTISGR	O-GlcNAc
Q12778	648	NQSFPHSVKTTTHSWVSG***	O-GlcNAc
Q12830	1753	TENCAKSTVTTTTTTVTKLST	O-GlcNAc
Q12830	2094	VTTGTKMVLTTKVGSPATVTF	O-GlcNAc
Q12830	2103	TTKVGSPATVTFQQNKNFHQT	O-GlcNAc
Q12849	114	QSLAAAAAVPTRSYSQESKTT	O-GlcNAc
Q12955	1624	LASNSTFSSRTSPVTTAGSLL	O-GlcNAc
Q12955	1628	STFSSRTSPVTTAGSLLERSS	O-GlcNAc
Q12955	1629	TFSSRTSPVTTAGSLLERSSI	O-GlcNAc
Q14157	782	VTASTRSSVATTSGKAPPNLP	O-GlcNAc
Q14157	783	TASTRSSVATTSGKAPPNLPP	O-GlcNAc
Q15125	2	*********MTTNAGPLHPYW	O-GlcNAc
Q15125	3	********MTTNAGPLHPYWP	O-GlcNAc
Q15652	1452	VAQKQECKVSTTAPVTLASSK	O-GlcNAc
Q15652	1453	AQKQECKVSTTAPVTLASSKT	O-GlcNAc
Q15652	1457	ECKVSTTAPVTLASSKTGSVV	O-GlcNAc
Q16566	57	EVESELGRGATSIVYRCKQKG	O-GlcNAc
Q16790	115	EGSLKLEDLPTVEAPGDPQEP	O-GlcNAc
Q2KHR3	104	SHHDPLLQIKTSQGTVPTALA	O-GlcNAc
Q53ET0	37	ALQKQRQAEETAAFEEVMMDI	O-GlcNAc
Q5VT52	400	EKPAEKSAVSTSVPTKPTENI	O-GlcNAc
Q6P4R8	1273	TVPASHLQQGTASGSSKAVST	O-GlcNAc
Q6P4R8	750	VSAVNKSGPSTVSEPAKSSSG	O-GlcNAc
Q6P4R8	841	PAGPQIRVPATATQTKVVPQT	O-GlcNAc
Q6PJT7	369	ISEAQESVTKTTNYSTVPQKQ	O-GlcNAc
Q6PJT7	370	SEAQESVTKTTNYSTVPQKQT	O-GlcNAc
Q6RFH5	345	PNKVPLEDTETDELWASLEAA	O-GlcNAc
Q6UN15	253	NSEKETALPSTKAEFTSPPSL	O-GlcNAc
Q6UN15	275	KTGLPPSRNSTSSQSQTSTAS	O-GlcNAc
Q70E73	784	PPQAPPKPLVTIPAPTSTKTV	O-GlcNAc
Q7Z3D4	253	LAKVDVSHHSTVDSSHLHSKI	O-GlcNAc
Q7Z3D4	279	QREMENGIVPTKGIHFSQQDD	O-GlcNAc
Q7Z589	1120	GRQPPTVTKITGGSSVPKLTS	O-GlcNAc
Q7Z589	271	ITFTKPSTQTTNTTTQKVIIV	O-GlcNAc
Q7Z589	501	NGAIMTTKLVTTPTGTQATYT	O-GlcNAc
Q7Z589	506	TTKLVTTPTGTQATYTRPTVS	O-GlcNAc
Q7Z589	534	ATPGAATYVKTTSGSIITVVP	O-GlcNAc
Q7Z589	535	TPGAATYVKTTSGSIITVVPK	O-GlcNAc
Q7Z739	205	KIGGDLTAAVTKTVGTALSSS	O-GlcNAc
Q86VP1	157	AGLLELKIEKTMKEKEELLKL	O-GlcNAc
Q86X29	185	VVATKQGNAVTLGDYYQGRRI	O-GlcNAc
Q86X29	316	EALYAAGKAATSGVPSIYAPS	O-GlcNAc
Q86X29	435	GRVERAMSEVTSLHEDDWRSR	O-GlcNAc
Q8IZD2	440	IYSIHSIPKGTEITIAFDFDY	O-GlcNAc
Q8N3V7	409	LLIDKVSTPATTTSTFSREAT	O-GlcNAc
Q8NDX5	283	PSLESRSTAVTRTSSIHQLIA	O-GlcNAc
Q8TCZ2	100	GGRERWNHVTTTTKRPVTTRA	O-GlcNAc
Q8TCZ2	101	GRERWNHVTTTTKRPVTTRAP	O-GlcNAc
Q8TCZ2	102	RERWNHVTTTTKRPVTTRAPA	O-GlcNAc
Q8TCZ2	107	HVTTTTKRPVTTRAPANTLGN	O-GlcNAc
Q8TCZ2	108	VTTTTKRPVTTRAPANTLGND	O-GlcNAc
Q8TCZ2	99	IGGRERWNHVTTTTKRPVTTR	O-GlcNAc
Q8WUH6	39	QQQPGMLSRVTGGIFSVTKGA	O-GlcNAc
Q8WUH6	46	SRVTGGIFSVTKGAVGATIGG	O-GlcNAc
Q8WWI1	1578	PPSAGSVKTSTTGVATTQSPT	O-GlcNAc
Q96HA1	693	QAETATKPQATSAPSPAPKQS	O-GlcNAc
Q96KR1	149	YQDSYSYVRSTAPAVAYDSKQ	O-GlcNAc
Q96KR1	202	AGYSQGATQYTQAQQTRQVTA	O-GlcNAc
Q96KX2	2	*********MTLSVLSRKDKE	O-GlcNAc
Q96T58	2529	PPDTKASDVDTSSSTLRKILM	O-GlcNAc
Q96T58	2924	PIHLSVSTPVTQGGTVKVLTQ	O-GlcNAc
Q9H467	255	IRYIDNQVVSTKGERFKDVRN	O-GlcNAc
Q9NR12	239	AFAERYAPDKTSTVLTRHSQP	O-GlcNAc
Q9NXV6	323	ETASSGLTSKTSSEASVSSSV	O-GlcNAc
Q9NXV6	379	SLLASKSSSQTSGSLVSKSTS	O-GlcNAc
Q9NYV4	592	STLPPSTHSKTSAVSSQANSQ	O-GlcNAc
Q9P2N6	860	NQASGLKVPTTITLTLRGQPS	O-GlcNAc
Q9UKD1	404	TSVPLGKVVSTLPSTVLGKGS	O-GlcNAc
Q9UPA5	2313	VGAAREEPLPTTTPAAIKEAA	O-GlcNAc
Q9UPA5	2314	GAAREEPLPTTTPAAIKEAAG	O-GlcNAc
Q9UPA5	2315	AAREEPLPTTTPAAIKEAAGA	O-GlcNAc
Q9UPA5	2932	LLQRGLTGPTTVPATKASLLR	O-GlcNAc
Q9UPN6	614	SSEPVKETVQTTQSPTPVEKE	O-GlcNAc
Q9Y520	2243	SSSLTSVPPTTFSLTFKMESA	O-GlcNAc
Q9Y520	2693	PTSSPFRATSTSPNSQSSKMN	O-GlcNAc
O00151	2	*********MTTQQIDLQGPG	acetylation
O15111	179	AKDVDQGSLCTSFVGTLQYLA	acetylation
O15111	722	ENLNCLGHLSTIIHEANEEQG	acetylation
O43491	2	*********MTTEVGSVSEVK	acetylation
O43805	2	*********MTQQGAALQNYN	acetylation
O95071	2	*********MTSIHFVVHPLP	acetylation
O95777	2	*********MTSALENYINRT	acetylation
P01112	2	*********MTEYKLVVVGAG	acetylation
P02585	2	*********MTDQQAEARSYL	acetylation
P08621	2	*********MTQFLPPNLLAL	acetylation
P12236	2	*********MTEQAISFAKDF	acetylation
P15104	2	*********MTTSASSHLNKG	acetylation
P21283	2	*********MTEFWLISAPGE	acetylation
P34896	2	*********MTMPVNGAHKDA	acetylation
P35221	2	*********MTAVHAGNINFK	acetylation
P36507	13	ARRKPVLPALTINPTIAEGPS	acetylation
P46976	2	*********MTDQAFVTLTTN	acetylation
P52566	2	*********MTEKAPEPHVEE	acetylation
P53673	2	*********MTLQCTKSAGPW	acetylation
P55769	2	*********MTEADVNPKAYP	acetylation
P59998	2	*********MTATLRPYLSAV	acetylation
P61020	2	*********MTSRSTARPNGQ	acetylation
P62253	2	*********MTELQSALLLRR	acetylation
Q01082	2	*********MTTTVATDYDNI	acetylation
Q02790	2	*********MTAEEMKATESG	acetylation
Q06124	2	*********MTSRRWFHPNIT	acetylation
Q12968	2	*********MTTANCGAHDEL	acetylation
Q14192	2	*********MTERFDCHHCNE	acetylation
Q14449	2	*********MTTSLQDGQSAA	acetylation
Q15311	2	*********MTECFLPPTSSP	acetylation
Q16658	2	*********MTANGTAEAVQI	acetylation
Q5VW32	2	*********MTHWFHRNPLKA	acetylation
Q8N3R9	2	*********MTTSHMNGHVTE	acetylation
Q96AX2	2	*********MTGTPGAVATRD	acetylation
Q96BW5	226	LQEAGADISKTVMSHLDRTIL	acetylation
Q99717	2	*********MTSMASLFSFTS	acetylation
Q9BTL3	2	*********MTDTAEAVPKFE	acetylation
Q9BWJ5	2	*********MTDRYTIHSQLE	acetylation
Q9BYB4	2	*********MTAPCPPPPPDP	acetylation
Q9GZN1	2	*********MTTLVLDNGAYN	acetylation
Q9GZS3	2	*********MTNQYGILFKQE	acetylation
Q9NVQ4	2	*********MTDLVAVWDVAL	acetylation
Q9P013	2	*********MTTAARPTFEPA	acetylation
P61625	204	QFSTYFRTEFTFLDYIRQKDP	None
Q9UN19	211	SPEPIRILDLTECSAVQFDYS	None
Q13237	229	EKLLSSIPMWTTFGELAILYN	None
Q08629	174	HACSTGKSLATLCDGPCPCLP	None
P13591	63	SWFSPNGEKLTPNQQRISVVW	None
Q00653	291	VHKQYAIVFRTPPYHKMKIER	None
Q16666	747	CFELAPKSGNTGELRSVIHSH	None
Q6UWH4	76	AEKGPHRSRDTAEPSFPEIPL	None
P46937	198	YFLNHIDQTTTWQDPRKAMLS	None
P36888	432	NDDAQFTKMFTLNIRRKPQVL	None
Q9Y520	2644	QPFRGLIPAGTQHSMIATTGK	None
O14493	33	LCCALPMWRVTAFIGSNIVTS	None
Q9H6S0	123	AMMTCNLTHNTKHAVRSLIQR	None
Q9NR99	1182	TTFAPSETFSTQPTQAPDIKI	None
Q8WXI7	19059	DRDSLYVNGFTHQNSVPTTST	None
O94915	632	IVREVTDVHPTLLDNAVKMLV	None
P16220	119	EDSQESVDSVTDSQKRREILS	None
P30519	286	ALEGSSCPFRTAMAVLRKPSL	None
Q6UX04	403	KSKLTQAIAETPENDIPETEV	None
P01266	1686	VYLKKGQGSTTTLQKRFEPTG	None
Q86VF2	854	PPGLVRNLQVTDRSNTSITLS	None
O95428	601	ERGDPRGDQGTHLSALGPAPS	None
Q64455	670	WDNMTRLENCTSDDDTECRTE	None
Q01995	114	YGVIKTDMFQTVDLFEGKDMA	None
Q8WXI7	8341	SHERLTTLEDTVDTEDMQPST	None
Q86TY3	218	SYVNTKEMLTTNPKTEKFEAD	None
Q9HC84	4655	TTHTARVLTTTTTTVATGSMA	None
Q9HB90	127	FPGQMDFFDPTFDYEMIFRGT	None
P30305	561	KDELKTFRLKTRSWAGERSRR	None
Q70JA7	421	SRKISELRYRTIQLHRESALM	None
P0C0L4	1410	EVTVKGHVEYTMEANEDYEDY	None
O00443	344	TRSQSLNIRTTQLAKAQGHIS	None
Q8N3X1	283	VNTDIYSKEKTISVSSSKSGP	None
Q04637	655	NKTPLRPLDPTRLQGINCGPD	None
P98158	4183	LDGRYRKWLITTQLDQPAAIA	None
Q9HC84	4873	STATASSTLGTAHTPKVVTTM	None
Q15648	574	TNTFPGGPITTLFNMSMSIKD	None
Q16181	332	VDNNKNKGQLTKSPLAQMEEE	None
Q99LC5	147	EIKSPDTFVRTIYAGNALCTV	None
[truncated: 37 more rows]
