# Supplementary material for: Prediction of post-translational modification sites using multiple kernel support vector machine
Source: PeerJ. 2017 Apr 27;5:e3261. doi: 10.7717/peerj.3261 (PMC5410141; doi:10.7717/peerj.3261)
Supplement: Supplemental Information 2 [file peerj-05-3261-s002.zip › peerj-15863-Code_and_Data/Code and Data/data/SMNet_t_sequence_similarity_2037.txt]

0.89855 0.30435 0.25604 0.26087 0.33816 0.28019 0.28502 0.3285 0.4058 0.2657 0.24155 0.22222 0.26087 0.38647 0.35266 0.33333 0.31401 0.343 0.26087 0.25121 0.343 0.30435 0.22705 0.31401 0.29952 0.29952 0.22222 0.32367 0.22222 0.343 0.34783 0.30918 0.26087 0.28019 0.30918 0.29469 0.26087 0.30435 0.29952 0.30918 0.31884 0.38647 0.23188 0.28019 0.3285 0.24638 0.28986 0.22222 0.24155 0.24155 0.29952 0.24155 0.24638 0.30435 0.2657 0.32367 0.28019 0.24638 0.27536 0.24638 0.28986 0.28502 0.27536 0.27053 0.29952 0.20773 0.23188 0.29952 0.27536 0.27053 0.24155 0.31884 0.38164 0.28986 0.24155 0.29952 0.30435 0.32367 0.29469 0.30435 0.3285 0.29469 0.28986 0.33816 0.23188 0.28986 0.2657 0.28019 0.23188 0.22705 0.25604 0.24638 0.28986 0.24638 0.24155 0.24155 0.25121 0.28986 0.35749 0.33816 0.31884 0.32367 0.2657 0.28502 0.32367 0.34783 0.33816 0.29952 0.28986 0.32367 0.38647 0.28502 0.31401 0.30435 0.38164 0.25121 0.30435 0.36232 0.29469 0.28986 0.25604 0.15942 0.20773 0.28986 0.30435 0.24638 0.39614 0.28986 0.28986 0.32367 0.34783 0.11594 0.3285 0.3285 0.32367 0.343 0.28502 0.28019 0.28986 0.28986 0.24155 0.28986 0.33333 0.3285 0.31401 0.30918 0.33333 0.29469 0.28502 0.29469 0.28019 0.23188 0.23671 0.35266 0.22705 0.3285 0.27536 0.22222 0.24638 0.30918 0.33333 0.2657 0.23188 0.30435 0.29469 0.38647 0.31401 0.24155 0.28986 0.23188 0.30918 0.23188 0.28019 0.23671 0.28986 0.28019 0.29469 0.27536 0.29469 0.24155 0.34783 0.32367 0.33816 0.28019 0.28502 0.2657 0.23188 0.28502 0.34783 0.29469 0.34783 0.28502 0.31401 0.34783 0.29469 0.28502 0.23671 0.25121 0.28019 0.28019 0.32367 0.28502 0.25121 0.23188 0.28019 0.3285 0.25604 0.2657 0.25121 0.27053 0.19324 0.19324 0.2657 0.29952 0.27536 0.25121 0.21256 0.26087 0.25121 0.20773 0.31401 0.2657 0.25604 0.27536 0.22705 0.29952 0.343 0.22705 0.28502 0.29469 0.28502 0.22705 0.39614 0.29952 0.28502 0.28986 0.35266 0.23671 0.23671 0.27536 0.21256 0.29952 0.25121 0.22705 0.28502 0.32367 0.21256 0.3285 0.27053 0.25604 0.30435 0.27053 0.27053 0.343 0.25121 0.30918 0.28019 0.26087 0.24638 0.28019 0.31884 0.23671 0.21256 0.24638 0.24638 0.25604 0.28986 0.26087 0.29952 0.31884 0.28019 0.31401 0.28019 0.22222 0.26087 0.21739 0.29469 0.25121 0.23188 0.34783 0.26087 0.28502 0.29952 0.28502 0.2657 0.27053 0.30918 0.14976 0.28502 0.22705 0.30435 0.29469 0.30918 0.30435 0.27053 0.28019 0.34783 0.19324 0.30435 0.27053 0.30918 0.27536 0.31401 0.2657 0.30435 0.24638 0.28019 0.28986 0.3285 0.28502 0.27536 0.33333 0.29469 0.3285 0.28019 0.25121 0.26087 0.24155 0.23188 0.27053 0.31884 0.29952 0.27536 0.26087 0.28502 0.31401 0.28986 0.29952 0.37681 0.37198 0.27053 0.28986 0.3285 0.30435 0.27536 0.30435 0.19807 0.24638 0.31401 0.25121 0.30435 0.27053 0.3285 0.16425 0.31884 0.19807 0.26087 0.28019 0.25121 0.27536 0.28019 0.29469 0.26087 0.24638 0.26087 0.25121 0.22222 0.28986 0.24638 0.28502 0.27053 0.33816 0.30435 0.26087 0.26087 0.27053 0.2657 0.28019 0.28502 0.3285 0.30435 0.25121 0.25121 0.30435 0.21256 0.24638 0.29469 0.27053 0.21739 0.23671 0.20773 0.32367 0.32367 0.33816 0.25121 0.25604 0.22705 0.343 0.31884 0.30435 0.23671 0.3285 0.28502 0.30918 0.29469 0.25604 0.30918 0.24155 0.28986 0.24155 0.2657 0.25604 0.20773 0.22222 0.30435 0.25121 0.31401 0.33333 0.24155 0.32367 0.24155 0.32367 0.25604 0.25121 0.3285 0.28502 0.30435 0.33333 0.24638 0.27536 0.38647 0.28019 0.3285 0.25121 0.37198 0.33816 0.30435 0.30918 0.33333 0.28019 0.31401 0.23188 0.2657 0.29952 0.2657 0.26087 0.28986 0.29469 0.26087 0.34783 0.28502 0.31884 0.29469 0.36232 0.3285 0.34783 0.32367 0.24155 0.23188 0.34783 0.33333 0.31884 0.28502 0.29469 0.22222 0.29952 0.2657 0.23188 0.28019 0.29952 0.29952 0.24155 0.19324 0.25121 0.25604 0.20773 0.31401 0.28502 0.30435 0.343 0.28502 0.2657 0.35266 0.31884 0.24155 0.32367 0.29952 0.30435 0.34783 0.28986 0.28986 0.33333 0.20773 0.28019 0.29469 0.19807 0.2657 0.27536 0.25121 0.21739 0.35266 0.25604 0.28019 0.29469 0.29952 0.27053 0.37198 0.2657 0.24638 0.36232 0.28502 0.30435 0.30918 0.28019 0.28986 0.28019 0.28502 0.28019 0.29952 0.27536 0.31401 0.31401 0.28019 0.27536 0.30918 0.27536 0.27536 0.27536 0.25121 0.343 0.2657 0.2657 0.30918 0.29952 0.36232 0.28502 0.28019 0.25121 0.31401 0.28019 0.27536 0.33333 0.343 0.343 0.26087 0.35266 0.28986 0.27536 0.25121 0.35266 0.29952 0.27536 0.29952 0.37681 0.25604 0.28019 0.3285 0.29952 0.30918 0.343 0.29469 0.28019 0.35266 0.25121 0.22705 0.29469 0.24155 0.27053 0.34783 0.23188 0.23188 0.35266 0.28502 0.28502 0.4058 0.21256 0.28019 0.18357 0.27536 0.27536 0.096618 0.28502 0.1256 0.13527 0.13527 0.18841 0.18357 0.21739 0.33333 0.18357 0.27536 0.16425 0.1401 0.30435 0.15459 0.18357 0.18841 0.15942 0.16908 0.20773 0.19807 0.2657 0.28019 0.24155 0.27053 0.35749 0.29952 0.29952 0.22705 0.29952 0.27053 0.37198 0.21256 0.32367 0.23188 0.31401 0.28502 0.23188 0.30918 0.28019 0.28019 0.33816 0.25604 0.23188 0.30435 0.21256 0.35266 0.22705 0.26087 0.31401 0.3285 0.28502 0.25121 0.27536 0.28019 0.23188 0.28019 0.2657 0.28502 0.21739 0.28502 0.26087 0.22705 0.32367 0.35266 0.26087 0.28019 0.25604 0.25121 0.2657 0.24638 0.25121 0.30435 0.29952 0.29469 0.28986 0.24155 0.31884 0.30435 0.28986 0.28019 0.36232 0.343 0.25604 0.27053 0.24638 0.32367 0.24155 0.22705 0.28019 0.29952 0.31884 0.35266 0.28986 0.29469 0.25604 0.37681 0.23188 0.30435 0.36715 0.3285 0.33816 0.30435 0.30435 0.32367 0.30918 0.33333 0.31884 0.31884 0.28019 0.36232 0.25121 0.28986 0.33816 0.27053 0.3913 0.13527 0.28502 0.26087 0.21256 0.4058 0.26087 0.36232 0.32367 0.27536 0.31401 0.28502 0.25121 0.30435 0.24155 0.27536 0.24638 0.32367 0.24155 0.24155 0.28986 0.26087 0.35749 0.31401 0.30918 0.28019 0.3913 0.32367 0.25604 0.28502 0.28019 0.34783 0.28019 0.2657 0.29952 0.31884 0.28502 0.28986 0.29952 0.28019 0.22705 0.27536 0.29469 0.28019 0.34783 0.30918 0.26087 0.29469 0.27053 0.33816 0.24155 0.25604 0.32367 0.28502 0.21739 0.26087 0.2657 0.26087 0.23188 0.29469 0.18841 0.27053 0.30435 0.23671 0.3285 0.27053 0.27053 0.28019 0.31884 0.26087 0.27536 0.25604 0.26087 0.27053 0.39614 0.27536 0.28019 0.31401 0.34783 0.32367 0.26087 0.37198 0.28502 0.30435 0.28986 0.30435 0.25121 0.343 0.23188 0.29469 0.24638 0.31401 0.22222 0.25604 0.25604 0.31401 0.28502 0.29469 0.23671 0.31884 0.27053 0.25604 0.26087 0.23188 0.22705 0.29952 0.27536 0.3285 0.343 0.33333 0.20773 0.29952 0.32367 0.27053 0.24155 0.30435 0.27536 0.27536 0.35749 0.24638 0.33816 0.29952 0.32367 0.22705 0.30435 0.35266 0.36232 0.28019 0.23671 0.28019 0.27536 0.23671 0.23188 0.29469 0.31401 0.24638 0.31884 0.27536 0.33816 0.24638 0.25604 0.30435 0.27536 0.30435 0.24638 0.26087 0.3285 0.1401 0.3285 0.27053 0.30435 0.32367 0.35266 0.28986 0.25121 0.33816 0.30435 0.24638 0.38164 0.30918 0.35266 0.31884 0.28019 0.28986 0.27536 0.33333 0.29952 0.3285 0.33333 0.30918 0.22705 0.34783 0.24638 0.27536 0.33333 0.32367 0.28986 0.28986 0.343 0.29952 0.24155 0.24638 0.4058 0.36715 0.28986 0.35266 0.28502 0.2657 0.32367 0.26087 0.28019 0.24638 0.26087 0.19807 0.22705 0.26087 0.30435 0.24155 0.28019 0.27053 0.22705 0.29952 0.26087 0.31401 0.35749 0.33333 0.35749 0.35266 0.23671 0.26087 0.28019 0.21256 0.23188 0.28986 0.28502 0.28502 0.28502 0.34783 0.19324 0.20773 0.27536 0.24155 0.2657 0.30918 0.27536 0.30918 0.23671 0.28502 0.22222 0.28502 0.28986 0.28502 0.33333 0.27536 0.29469 0.30918 0.33333 0.26087 0.26087 0.23188 0.29952 0.33816 0.28502 0.30918 0.36232 0.21256 0.2657 0.2657 0.29952 0.24638 0.27053 0.2657 0.28986 0.28502 0.32367 0.26087 0.25121 0.32367 0.24155 0.29952 0.36232 0.23188 0.24155 0.30435 0.24638 0.27536 0.24155 0.24638 0.29469 0.29469 0.28986 0.27053 0.31401 0.25121 0.2657 0.2657 0.37198 0.28502 0.30918 0.29469 0.22705 0.25604 0.23671 0.24638 0.29469 0.28986 0.29952 0.24155 0.22705 0.25121 0.31401 0.33816 0.27053 0.26087 0.32367 0.36715 0.36715 0.28019 0.21739 0.33333 0.3285 0.36715 0.21256 0.29469 0.27053 0.25121 0.27053 0.28502 0.29469 0.25121 0.31401 0.31884 0.22222 0.30918 0.30435 0.28986 0.22705 0.28986 0.28986 0.31401 0.22222 0.30435 0.25121 0.27053 0.23188 0.25121 0.28502 0.20773 0.26087 0.36232 0.28502 0.23188 0.28986 0.33333 0.28502 0.28019 0.35266 0.25604 0.23188 0.22222 0.27053 0.2657 0.2657 0.34783 0.24155 0.37198 0.29469 0.30918 0.27053 0.28986 0.31401 0.24638 0.24155 0.28019 0.28502 0.28019 0.32367 0.29469 0.32367 0.28502 0.27536 0.26087 0.30918 0.22705 0.27053 0.30435 0.41063 0.28986 0.30918 0.28019 0.32367 0.41063 0.37198 0.32367 0.27536 0.24638 0.31401 0.26087 0.2657 0.3285 0.30435 0.27053 0.31884 0.31401 0.2657 0.31401 0.31401 0.25121 0.36232 0.34783 0.28986 0.35749 0.27053 0.27053 0.31401 0.28986 0.29952 0.26087 0.23671 0.32367 0.30918 0.4058 0.33333 0.29952 0.25604 0.28019 0.14976 0.31401 0.29469 0.26087 0.23671 0.29952 0.24155 0.37198 0.29952 0.32367 0.34783 0.36232 0.25121 0.343 0.27536 0.25604 0.25604 0.26087 0.27053 0.34783 0.343 0.23671 0.343 0.25121 0.32367 0.3285 0.35749 0.22705 0.28019 0.33816 0.31401 0.2657 0.32367 0.22222 0.26087 0.24638 0.30435 0.21256 0.27536 0.22222 0.29469 0.27536 0.28502 0.26087 0.31401 0.24638 0.21739 0.24155 0.29469 0.27536 0.32367 0.2657 0.34783 0.32367 0.34783 0.3285 0.23671 0.3285 0.28019 0.26087 0.31401 0.32367 0.31884 0.20773 0.1401 0.3285 0.2657 0.30435 0.25121 0.29952 0.28502 0.34783 0.35749 0.26087 0.29952 0.25604 0.26087 0.30435 0.29469 0.31401 0.27053 0.45411 0.30918 0.30918 0.22705 0.26087 0.24638 0.21739 0.31401 0.23671 0.27053 0.33333 0.27536 0.23188 0.33333 0.39614 0.2657 0.27536 0.21256 0.27053 0.23188 0.24155 0.24638 0.25604 0.30918 0.38164 0.2657 0.2657 0.2657 0.29952 0.22222 0.25121 0.17874 0.28502 0.30435 0.23671 0.30918 0.23671 0.29952 0.20773 0.24638 0.29952 0.31884 0.33333 0.27536 0.34783 0.26087 0.29952 0.25604 0.23671 0.25604 0.27053 0.2657 0.23671 0.29469 0.28502 0.25121 0.28502 0.28019 0.24638 0.24638 0.29469 0.27536 0.26087 0.27053 0.32367 0.27536 0.23188 0.28019 0.28019 0.35749 0.3285 0.31884 0.29952 0.26087 0.37681 0.30918 0.29469 0.26087 0.2657 0.31401 0.24638 0.27053 0.30435 0.36232 0.3285 0.29469 0.28019 0.29952 0.27053 0.25604 0.22705 0.29469 0.2657 0.25121 0.31401 0.17391 0.2657 0.24638 0.27053 0.31884 0.27536 0.41063 0.26087 0.29469 0.31884 0.32367 0.24638 0.27536 0.44444 0.29469 0.24155 0.2657 0.34783 0.3285 0.38164 0.36715 0.15459 0.28986 0.32367 0.26087 0.25121 0.25121 0.23188 0.30918 0.22222 0.30918 0.23671 0.3285 0.31884 0.41546 0.30435 0.35266 0.25604 0.31884 0.28986 0.24155 0.32367 0.27053 0.36232 0.35266 0.37198 0.31884 0.33816 0.30435 0.43961 0.29469 0.29469 0.34783 0.33816 0.30918 0.21256 0.25121 0.24638 0.28019 0.27053 0.28986 0.32367 0.27053 0.28502 0.25604 0.28986 0.25604 0.32367 0.31401 0.36232 0.30435 0.30918 0.2657 0.29952 0.29952 0.31401 0.29469 0.3285 0.22705 0.28986 0.31884 0.28019 0.31401 0.27053 0.2657 0.29952 0.22705 0.29952 0.26087 0.30435 0.30918 0.30435 0.28019 0.30918 0.28502 0.31401 0.26087 0.33333 0.31884 0.25121 0.3285 0.28019 0.24638 0.37681 0.20773 0.32367 0.39614 0.29469 0.15942 0.30918 0.29952 0.27053 0.27053 0.30918 0.32367 0.26087 0.2657 0.35749 0.27053 0.28019 0.26087 0.31401 0.29952 0.16908 0.31884 0.25121 0.35266 0.22222 0.24155 0.23671 0.33816 0.30918 0.24638 0.37198 0.27536 0.30435 0.32367 0.20773 0.3285 0.26087 0.26087 0.28019 0.22705 0.30918 0.2657 0.31884 0.31401 0.2657 0.28019 0.32367 0.30918 0.34783 0.25121 0.28019 0.2657 0.30435 0.28502 0.32367 0.28986 0.28986 0.33333 0.28986 0.3285 0.29952 0.23188 0.31401 0.24155 0.33333 0.3285 0.24155 0.2657 0.28986 0.24638 0.24638 0.25121 0.27053 0.33333 0.28502 0.27536 0.343 0.3285 0.23671 0.26087 0.30435 0.29952 0.2657 0.23188 0.28502 0.31401 0.37681 0.29469 0.26087 0.24638 0.31401 0.24155 0.30918 0.29952 0.31401 0.24638 0.28019 0.2029 0.28502 0.26087 0.25121 0.27536 0.31401 0.22705 0.31884 0.30435 0.31884 0.26087 0.25604 0.24155 0.25121 0.19807 0.31884 0.24155 0.33333 0.31884 0.31884 0.36715 0.19807 0.25604 0.25604 0.24638 0.28019 0.32367 0.34783 0.28986 0.3285 0.29952 0.26087 0.24638 0.23671 0.23671 0.25121 0.26087 0.27053 0.33816 0.2029 0.3285 0.31884 0.28502 0.37198 0.30918 0.24638 0.27053 0.21739 0.31884 0.19324 0.29469 0.26087 0.32367 0.24638 0.28019 0.29952 0.2657 0.27536 0.31401 0.31401 0.31401 0.27536 0.23671 0.27536 0.28502 0.28019 0.28986 0.33816 0.26087 0.31884 0.2657 0.3285 0.28502 0.24155 0.25121 0.37681 0.25604 0.28502 0.26087 0.27053 0.27053 0.2657 0.24155 0.27053 0.36232 0.37198 0.28986 0.28502 0.28019 0.31884 0.23188 0.36715 0.26087 0.27536 0.24638 0.29952 0.31884 0.24155 0.29952 0.27053 0.35266 0.26087 0.28986 0.30918 0.23671 0.27536 0.33816 0.34783 0.27536 0.27536 0.2657 0.29952 0.40097 0.30918 0.31401 0.28986 0.3285 0.23671 0.22705 0.31401 0.36715 0.343 0.29952 0.25121 0.28019 0.23671 0.29469 0.29469 0.29469 0.29469 0.3285 0.27536 0.25121 0.24155 0.29469 0.29469 0.29952 0.3913 0.29952 0.31401 0.26087 0.23671 0.31401 0.24155 0.24155 0.35749 0.31884 0.30918 0.30435 0.32367 0.26087 0.41063 0.21739 0.29469 0.22705 0.23671 0.343 0.24638 0.23188 0.29469 0.27536 0.29952 0.29469 0.33333 0.28986 0.24638 0.34783 0.343 0.36715 0.30918 0.28502 0.33333 0.24638 0.25604 0.22705 0.25604 0.20773 0.23671 0.33816 0.25121 0.24638 0.29469 0.30918 0.28986 0.23188 0.23188 0.28502 0.27536 0.31401 0.28019 0.22705 0.24638 0.26087 0.28986 0.28502 0.24155 0.30918 0.22222 0.29469 0.2657 0.24638 0.25604 0.31884 0.23188 0.23188 0.36715 0.27053 0.27536 0.23188 0.23671 0.27053 0.33816 0.29952 0.31401 0.29952 0.22705 0.28502 0.31401 0.27536 0.28019 0.29952 0.28019 0.30918 0.32367 0.29469 0.30918 0.30435 0.28986 0.33333 0.25604 0.27536 0.28502 0.25121 0.28502 0.29952 0.27536 0.27536 0.23671 0.28019 0.30435 0.28986 0.30918 0.35266 0.26087 0.30918 0.24155 0.31401 0.24155 0.35749 0.24155 0.27536 0.31401 0.3285 0.33816 0.3285 0.35749 0.28986 0.27053 0.33816 0.25121 0.28502 0.29952 0.22705 0.28019 0.30435 0.2657 0.30435 0.31401 0.28502 0.2657 0.2657 0.30918 0.32367 0.25121 0.29469 0.28502 0.30918 0.29469 0.25121 0.28502 0.30435 0.29469 0.27053 0.25121 0.33816 0.2029 0.27053 0.28019 0.24155 0.26087 0.25604 0.37681 0.24155 0.31401 0.25121 0.34783 0.30918 0.3285 0.27536 0.23188 0.30435 0.31884 0.24638 0.31401 0.22705 0.27053 0.30435 0.23188 0.30918 0.31401 0.35266 0.22222 0.25121 0.24638 0.22705 0.21739 0.27536 0.27536 0.24638 0.24155 0.19324 0.30435 0.38647 0.3285 0.28986 0.2657 0.24638 0.28502 0.31401 0.30918 0.30918 0.343 0.24638 0.28986 0.31884 0.31884 0.29952 0.28019 0.39614 0.23671 0.28019 0.25121 0.31401 0.28502 0.29469 0.3913 0.27536 0.3285 0.24155 0.36232 0.2657 0.26087 0.29952 0.36715 0.26087 0.33333 0.22705 0.28019 0.30435 0.30435 0.22705 0.43961 0.28986 0.35749 0.21739 0.27536 0.35749 0.27536 0.25604 0.28986 0.24638 0.31884 0.24638 0.23671 0.26087 0.31884 0.27536 0.31401 0.343 0.26087 0.28502 0.29952 0.35749 0.32367 0.28502 0.33333 0.27536 0.20773 0.14976 0.26087 0.30435 0.35749 0.26087 0.31884 0.3285 0.31401 0.28019 0.31401 0.3285 0.29469 0.33816 0.28019 0.343 0.26087 0.42029 0.24155 0.32367 0.25121 0.25121 0.26087 0.38647 0.30435 0.35266 0.29469 0.31401 0.28986 0.25604 0.29469 0.21739 0.25604 0.26087 0.31401 0.30918 0.28019 0.26087 0.30435 0.23188 0.37681 0.26087 0.2657 0.30918 0.35266 0.2657 0.27053 0.15459 0.26087 0.27536 0.24155 0.33333 0.35266 0.32367 0.33333 0.3285 0.28986 0.343 0.30435 0.23671 0.28986 0.35266 0.31401 0.29469 0.18357 0.27536 0.25121 0.22222 0.23188 0.1401 0.15459 0.13527 0.25604 0.1256 0.16425 0.19807 0.13527 0.2029 0.15942 0.23188 0.18357 0.14976 0.17391 0.16425 0.15459 0.18841 0.17391 0.17874 0.17874 0.14976 0.18841 0.15459 0.22222 0.13527 0.18841 0.14976 0.16908 0.19324 0.31401 0.18357 0.19324 0.16425 0.13527 0.23671 0.17391 0.15459 0.18357 0.26087 0.30435 0.31884 0.23188 0.27536 0.23671 0.34783 0.2657 0.29469 0.25121 0.26087 0.30435 0.30435 0.31401 0.3285 0.3285 0.27536 0.24638 0.33816 0.29469 0.41063 0.31401 0.28502 0.3285 0.27536 0.31401 0.42512 0.2657 0.30435 0.35749 0.28019 0.33333 0.31401 0.25604 0.46377 0.31884 0.22222 0.2657 0.30435 0.25604 0.30918 0.2657 0.2029 0.37681 0.28502 0.17391 0.28019 0.2657 0.34783 0.3285 0.28019 0.30918 0.22705 0.26087 0.29469 0.32367 0.28019 0.23671 0.31884 0.26087 0.28502 0.27536 0.24155 0.30435 0.32367 0.24638 0.23188 0.36232 0.36715 0.26087 0.2657 0.23188 0.30918 0.32367 0.24155 0.24638
0.30435 0.9372 0.36715 0.29952 0.29952 0.26087 0.26087 0.30435 0.22222 0.25121 0.24155 0.2029 0.29952 0.29952 0.2657 0.3285 0.27536 0.2657 0.16425 0.24155 0.27053 0.26087 0.23188 0.21256 0.31401 0.27536 0.23671 0.33816 0.23671 0.26087 0.23671 0.28019 0.30918 0.28502 0.38164 0.31401 0.22222 0.28502 0.27053 0.28019 0.21256 0.25121 0.27053 0.24638 0.29469 0.20773 0.42512 0.20773 0.28019 0.25121 0.2657 0.23671 0.26087 0.24155 0.29952 0.23188 0.27053 0.23188 0.32367 0.23188 0.28986 0.26087 0.2029 0.21256 0.19807 0.21256 0.23188 0.28986 0.30435 0.22705 0.25604 0.25604 0.27536 0.30918 0.25604 0.33333 0.343 0.21256 0.25121 0.24155 0.23188 0.23671 0.24638 0.25121 0.25121 0.2657 0.24155 0.23188 0.24638 0.24155 0.3285 0.27536 0.38647 0.26087 0.24638 0.24155 0.28019 0.28986 0.25121 0.24638 0.26087 0.29952 0.27536 0.28986 0.26087 0.28502 0.26087 0.38164 0.22705 0.27053 0.33816 0.25121 0.28986 0.28019 0.21739 0.31884 0.24155 0.31884 0.20773 0.27053 0.25121 0.14976 0.28986 0.22705 0.31401 0.22705 0.27053 0.25121 0.2657 0.28986 0.29952 0.096618 0.27536 0.28019 0.21739 0.30918 0.26087 0.27053 0.36232 0.17391 0.21739 0.30435 0.27536 0.38647 0.25121 0.32367 0.30435 0.22705 0.24155 0.22222 0.28019 0.23188 0.22222 0.3285 0.24155 0.21739 0.18841 0.28019 0.21739 0.22222 0.30435 0.30435 0.22222 0.29952 0.2029 0.22222 0.23188 0.22705 0.27053 0.22222 0.24155 0.22222 0.2029 0.23188 0.27053 0.21256 0.21739 0.18841 0.22222 0.17391 0.30918 0.24638 0.36715 0.27053 0.31401 0.21739 0.25121 0.30918 0.29952 0.25121 0.23671 0.29952 0.28986 0.31401 0.2657 0.31401 0.19807 0.33816 0.30435 0.14493 0.21739 0.26087 0.20773 0.25604 0.22222 0.28986 0.30918 0.23671 0.29952 0.30435 0.20773 0.27536 0.18357 0.24638 0.22705 0.17874 0.21256 0.2657 0.23671 0.2657 0.24155 0.21739 0.22705 0.28019 0.17391 0.24155 0.2657 0.29952 0.23671 0.22705 0.30435 0.23188 0.17874 0.21739 0.28019 0.26087 0.24155 0.23188 0.28019 0.29469 0.21256 0.23671 0.27536 0.2657 0.23671 0.28986 0.24155 0.2657 0.31401 0.2657 0.25121 0.33333 0.24638 0.22705 0.24155 0.23671 0.23671 0.2657 0.25604 0.28502 0.26087 0.21739 0.27053 0.28986 0.29469 0.22222 0.27536 0.24638 0.22222 0.24638 0.25604 0.2029 0.28986 0.27536 0.25121 0.27053 0.18357 0.22705 0.28019 0.21739 0.30435 0.25604 0.2657 0.23188 0.3285 0.25121 0.21256 0.13527 0.22705 0.26087 0.22705 0.27053 0.2029 0.25604 0.23671 0.23671 0.3285 0.29952 0.29952 0.30918 0.29952 0.28019 0.24155 0.25604 0.2657 0.30918 0.23188 0.18841 0.22222 0.26087 0.17874 0.19807 0.30918 0.2657 0.343 0.2657 0.19807 0.21256 0.25604 0.25121 0.24155 0.28986 0.30435 0.21256 0.31884 0.20773 0.24155 0.25121 0.2657 0.2657 0.343 0.28019 0.25121 0.31401 0.28502 0.25121 0.25604 0.28502 0.2657 0.2657 0.22705 0.32367 0.3285 0.16908 0.22222 0.26087 0.21256 0.23671 0.23671 0.24155 0.27536 0.2657 0.24638 0.2657 0.22222 0.27053 0.24155 0.30918 0.23671 0.22222 0.25121 0.26087 0.18841 0.23671 0.22705 0.2029 0.2657 0.24155 0.28986 0.2029 0.28019 0.24638 0.24638 0.29952 0.26087 0.2657 0.28019 0.18841 0.25121 0.28986 0.22222 0.31401 0.23671 0.28502 0.23671 0.25604 0.29469 0.31401 0.28019 0.2657 0.25121 0.25121 0.23671 0.32367 0.22222 0.21256 0.20773 0.29469 0.24638 0.17874 0.18357 0.30435 0.25604 0.19324 0.25604 0.23188 0.31401 0.37681 0.29469 0.27053 0.26087 0.29469 0.31401 0.23188 0.23671 0.22222 0.21739 0.31884 0.23188 0.32367 0.28502 0.21256 0.26087 0.24155 0.30918 0.29952 0.23188 0.22705 0.28502 0.21739 0.24155 0.25604 0.21739 0.33333 0.21256 0.18841 0.22222 0.19807 0.35266 0.29952 0.28986 0.26087 0.37681 0.3285 0.22222 0.23671 0.41063 0.22222 0.19807 0.28986 0.29952 0.343 0.24155 0.22222 0.2029 0.33333 0.23188 0.24638 0.21256 0.25604 0.26087 0.24155 0.27536 0.19807 0.2657 0.22222 0.21256 0.19324 0.19324 0.2029 0.36715 0.31884 0.2029 0.29469 0.23188 0.22222 0.25604 0.27536 0.28019 0.26087 0.25604 0.25604 0.27053 0.24638 0.35266 0.2029 0.22705 0.22705 0.25604 0.26087 0.27536 0.25121 0.22705 0.25604 0.31884 0.22705 0.28019 0.25121 0.2029 0.27053 0.2657 0.25604 0.29469 0.28502 0.25121 0.27536 0.29469 0.343 0.27053 0.22222 0.28019 0.29469 0.23188 0.26087 0.28986 0.22222 0.24638 0.28986 0.28502 0.22705 0.18841 0.27053 0.25604 0.23188 0.23188 0.28502 0.29469 0.2029 0.29469 0.23671 0.343 0.33816 0.18357 0.19324 0.28986 0.3285 0.25604 0.25121 0.19324 0.25604 0.30435 0.31401 0.24638 0.26087 0.2029 0.28019 0.22705 0.24155 0.22222 0.2657 0.27536 0.24638 0.30918 0.28986 0.18841 0.30918 0.24155 0.29952 0.29952 0.28986 0.22705 0.25604 0.343 0.22705 0.27536 0.26087 0.27053 0.19324 0.23188 0.24638 0.1256 0.28986 0.13043 0.14976 0.1256 0.16908 0.18841 0.1401 0.28019 0.10628 0.14976 0.16425 0.12077 0.28986 0.16908 0.12077 0.13527 0.17874 0.13527 0.10628 0.14976 0.29469 0.27053 0.21256 0.22705 0.26087 0.33333 0.21256 0.29469 0.28986 0.20773 0.33333 0.28019 0.28986 0.343 0.22705 0.30435 0.26087 0.29952 0.27536 0.21256 0.28986 0.21739 0.22705 0.28986 0.19807 0.343 0.16908 0.22705 0.28986 0.2657 0.22222 0.2029 0.20773 0.28502 0.28502 0.29469 0.38164 0.22705 0.22222 0.28019 0.2657 0.23188 0.20773 0.18841 0.25121 0.18841 0.27053 0.30918 0.28502 0.24155 0.35749 0.25604 0.31401 0.23671 0.24155 0.24155 0.24638 0.23671 0.24155 0.3285 0.23188 0.2657 0.24155 0.18841 0.23671 0.27053 0.23671 0.2657 0.31401 0.25604 0.23188 0.24155 0.25121 0.23671 0.33816 0.22222 0.22222 0.24155 0.26087 0.28019 0.23188 0.26087 0.27053 0.23671 0.25604 0.28019 0.24155 0.27536 0.17874 0.28502 0.23671 0.21256 0.29952 0.27053 0.33816 0.1401 0.22222 0.30918 0.26087 0.28019 0.2029 0.28986 0.28502 0.27536 0.21256 0.30435 0.23188 0.33816 0.30435 0.28019 0.19324 0.27053 0.343 0.28502 0.24638 0.27053 0.29469 0.30435 0.24155 0.25121 0.30918 0.22705 0.2657 0.22705 0.23671 0.28019 0.31884 0.27053 0.20773 0.26087 0.2657 0.28019 0.22222 0.32367 0.21739 0.28019 0.29469 0.26087 0.2657 0.29469 0.27536 0.2029 0.2657 0.24155 0.27536 0.21256 0.23671 0.20773 0.21739 0.24638 0.25604 0.28502 0.37681 0.28502 0.21256 0.25121 0.21256 0.17874 0.27053 0.2657 0.28502 0.28019 0.30918 0.27536 0.28986 0.21739 0.27536 0.34783 0.21256 0.26087 0.28986 0.2657 0.29952 0.22705 0.35749 0.27053 0.22222 0.28502 0.2657 0.36232 0.27536 0.30435 0.31884 0.29469 0.24638 0.24155 0.22222 0.30435 0.20773 0.3285 0.2029 0.22705 0.22222 0.25121 0.22705 0.23188 0.30918 0.27536 0.28986 0.24638 0.24638 0.22222 0.26087 0.24638 0.28986 0.23671 0.25121 0.28986 0.24155 0.26087 0.18841 0.19324 0.22222 0.25121 0.27053 0.34783 0.2657 0.3285 0.30435 0.28502 0.28019 0.28986 0.27053 0.2657 0.21256 0.2657 0.23188 0.24638 0.31884 0.2657 0.23188 0.25604 0.31401 0.30435 0.18357 0.24155 0.31401 0.23188 0.18841 0.3285 0.24155 0.091787 0.31401 0.30435 0.29469 0.23188 0.25121 0.28502 0.30435 0.28502 0.25121 0.30435 0.23188 0.24155 0.22705 0.29952 0.26087 0.22705 0.23671 0.2657 0.28502 0.28019 0.24155 0.2657 0.24638 0.27053 0.23188 0.20773 0.27536 0.35749 0.23671 0.24155 0.21256 0.24638 0.27053 0.24155 0.28502 0.27536 0.27053 0.33333 0.27053 0.343 0.18357 0.25604 0.30918 0.28019 0.24155 0.2657 0.18841 0.20773 0.27053 0.23671 0.34783 0.24155 0.19324 0.20773 0.30435 0.22705 0.21739 0.29952 0.28019 0.25121 0.28019 0.27053 0.2657 0.22705 0.24155 0.2029 0.21256 0.21256 0.2029 0.23188 0.14976 0.1401 0.22705 0.27053 0.29469 0.30435 0.23671 0.23671 0.21256 0.22222 0.29469 0.36715 0.23671 0.24638 0.22705 0.3285 0.19324 0.23671 0.25121 0.17874 0.27536 0.19807 0.19807 0.24155 0.25121 0.2029 0.22222 0.19324 0.23188 0.29952 0.32367 0.2657 0.35266 0.2657 0.31401 0.28019 0.23671 0.23188 0.2657 0.23188 0.18357 0.27536 0.3285 0.27536 0.32367 0.22222 0.27053 0.37681 0.23671 0.25121 0.28019 0.28019 0.21256 0.23188 0.21739 0.30918 0.35749 0.28986 0.31884 0.21739 0.24155 0.24638 0.24155 0.25121 0.26087 0.29952 0.2029 0.37681 0.23188 0.2657 0.31401 0.30435 0.27053 0.27053 0.22222 0.25604 0.23671 0.2029 0.2029 0.25604 0.28019 0.22222 0.25604 0.30435 0.28502 0.23671 0.25121 0.23188 0.343 0.26087 0.2029 0.22705 0.28986 0.22222 0.29952 0.21256 0.22705 0.18357 0.21256 0.24638 0.22705 0.31401 0.28019 0.28502 0.24638 0.24638 0.21256 0.22705 0.17874 0.27536 0.31401 0.27053 0.29469 0.2657 0.25604 0.28502 0.24638 0.28019 0.24638 0.21739 0.29952 0.26087 0.21256 0.2657 0.27536 0.22222 0.30918 0.29469 0.21739 0.28019 0.25121 0.32367 0.27536 0.2029 0.21739 0.28986 0.24638 0.29952 0.23188 0.28502 0.25604 0.20773 0.33333 0.18841 0.25604 0.28502 0.22222 0.29469 0.24638 0.23188 0.23188 0.28986 0.28019 0.25604 0.23188 0.32367 0.30918 0.20773 0.27536 0.23188 0.29952 0.27536 0.24638 0.26087 0.21739 0.26087 0.28019 0.27053 0.19807 0.28502 0.30918 0.38647 0.27053 0.42512 0.2029 0.21739 0.25604 0.20773 0.23671 0.22705 0.3285 0.21256 0.23188 0.23188 0.25121 0.2657 0.24638 0.20773 0.11594 0.28986 0.28019 0.2029 0.23188 0.28986 0.28502 0.31884 0.27053 0.28502 0.26087 0.31401 0.27536 0.2657 0.28986 0.16425 0.31884 0.30435 0.28502 0.23671 0.32367 0.29469 0.18841 0.22222 0.19324 0.29469 0.32367 0.21256 0.28986 0.24155 0.25604 0.24155 0.36232 0.28019 0.28502 0.26087 0.2657 0.23188 0.29469 0.26087 0.27536 0.24638 0.24155 0.31401 0.29469 0.21739 0.2657 0.28019 0.24638 0.23671 0.29469 0.27536 0.24638 0.28502 0.27536 0.26087 0.22222 0.24155 0.23671 0.19807 0.21256 0.28019 0.2029 0.27536 0.14976 0.23671 0.27053 0.23188 0.32367 0.28019 0.25121 0.29469 0.27053 0.23188 0.21739 0.3285 0.30918 0.30918 0.23188 0.23671 0.24155 0.23188 0.31884 0.31884 0.2657 0.19324 0.23188 0.16425 0.27053 0.24155 0.23188 0.26087 0.28019 0.31884 0.35749 0.22222 0.20773 0.2657 0.15942 0.27053 0.2657 0.22222 0.19324 0.24638 0.23188 0.24638 0.30918 0.21256 0.22222 0.27053 0.22222 0.19807 0.24155 0.31884 0.27536 0.2029 0.28019 0.19807 0.22705 0.2657 0.24155 0.26087 0.26087 0.23188 0.24155 0.25604 0.2657 0.27536 0.27053 0.19324 0.18357 0.28502 0.28019 0.22705 0.30435 0.29469 0.28986 0.23188 0.22705 0.26087 0.21739 0.27536 0.24155 0.3285 0.25121 0.28986 0.29469 0.33333 0.25121 0.23188 0.28986 0.21739 0.27053 0.21739 0.28502 0.28986 0.20773 0.25121 0.27536 0.25604 0.25121 0.18357 0.35266 0.28986 0.26087 0.27053 0.19807 0.20773 0.22705 0.23188 0.22705 0.28986 0.28019 0.29952 0.23671 0.27053 0.13527 0.24638 0.25604 0.31401 0.27053 0.27536 0.25604 0.19324 0.19324 0.22222 0.28019 0.16908 0.22222 0.22222 0.33816 0.28986 0.17874 0.26087 0.2657 0.30918 0.27536 0.15942 0.37681 0.31884 0.24638 0.2657 0.24638 0.30918 0.31884 0.24638 0.25604 0.29469 0.23188 0.32367 0.28019 0.29952 0.2657 0.26087 0.28986 0.27536 0.23188 0.23188 0.21739 0.34783 0.28986 0.24638 0.24155 0.24155 0.20773 0.24638 0.28986 0.25121 0.28502 0.27536 0.25604 0.23671 0.27053 0.21256 0.3285 0.27053 0.2657 0.28986 0.26087 0.25604 0.2029 0.30435 0.28502 0.28019 0.30435 0.28502 0.28019 0.29469 0.2657 0.2657 0.29469 0.32367 0.30435 0.18841 0.25121 0.28502 0.31401 0.26087 0.30435 0.31884 0.28502 0.2657 0.28019 0.25604 0.29469 0.24155 0.30918 0.25604 0.23671 0.18841 0.27053 0.21256 0.28019 0.2657 0.33333 0.31884 0.21256 0.27053 0.35749 0.21256 0.22222 0.24638 0.28986 0.19324 0.1401 0.21739 0.31884 0.23671 0.27536 0.22222 0.22705 0.2029 0.35266 0.25604 0.29952 0.33333 0.2029 0.28019 0.2657 0.14976 0.25121 0.35749 0.23671 0.22705 0.24155 0.28019 0.2657 0.27053 0.29469 0.29469 0.33816 0.23671 0.28502 0.28019 0.24155 0.24638 0.27536 0.25604 0.3285 0.21739 0.22705 0.17874 0.26087 0.2657 0.28019 0.30918 0.22222 0.37198 0.26087 0.23188 0.21256 0.25121 0.21739 0.25121 0.22222 0.28019 0.22705 0.27053 0.25604 0.24638 0.28019 0.23188 0.24155 0.24638 0.30435 0.24155 0.23671 0.25121 0.19807 0.28019 0.24155 0.26087 0.26087 0.27536 0.25121 0.17391 0.25604 0.27053 0.23671 0.21256 0.22705 0.28019 0.21256 0.27053 0.25121 0.23671 0.28502 0.28019 0.28502 0.23188 0.25121 0.26087 0.343 0.26087 0.18841 0.19324 0.20773 0.23671 0.2657 0.24638 0.28986 0.29952 0.22705 0.18841 0.28986 0.28019 0.28986 0.26087 0.21739 0.24155 0.28986 0.24155 0.2657 0.31884 0.27053 0.21739 0.27536 0.20773 0.24638 0.19807 0.23671 0.32367 0.23671 0.30435 0.2029 0.28986 0.32367 0.30918 0.19324 0.3285 0.21256 0.28019 0.23188 0.21739 0.29469 0.3285 0.26087 0.29469 0.25604 0.3285 0.28502 0.31401 0.29469 0.23671 0.23188 0.27053 0.28019 0.31884 0.2657 0.28986 0.31401 0.23671 0.28019 0.23671 0.26087 0.2657 0.32367 0.28986 0.28502 0.29469 0.2657 0.2029 0.22705 0.28019 0.23671 0.23188 0.21256 0.23671 0.24155 0.23671 0.30435 0.25604 0.27536 0.21739 0.24155 0.23671 0.24638 0.20773 0.29469 0.22222 0.37681 0.20773 0.24155 0.33816 0.28019 0.19807 0.22705 0.20773 0.25604 0.2657 0.29952 0.22222 0.28502 0.28019 0.26087 0.25121 0.27053 0.24155 0.31401 0.19807 0.28502 0.23188 0.27053 0.25604 0.23188 0.28502 0.2657 0.33816 0.27053 0.19324 0.31884 0.34783 0.25121 0.22222 0.343 0.20773 0.34783 0.26087 0.28019 0.23188 0.30435 0.30918 0.23188 0.20773 0.24638 0.22705 0.30435 0.23671 0.20773 0.20773 0.27536 0.32367 0.31884 0.3285 0.25121 0.23671 0.24638 0.29952 0.28502 0.25121 0.25121 0.28502 0.33333 0.343 0.21256 0.27536 0.21739 0.25604 0.26087 0.27536 0.27536 0.22705 0.17391 0.23188 0.21739 0.2029 0.24638 0.24638 0.25604 0.24155 0.27053 0.26087 0.30435 0.23188 0.25121 0.28986 0.30435 0.22222 0.30435 0.28986 0.22222 0.23188 0.2029 0.28019 0.2657 0.24638 0.24638 0.31401 0.33333 0.27053 0.24155 0.25604 0.21739 0.28502 0.343 0.27053 0.31401 0.31884 0.25604 0.28986 0.27536 0.29469 0.23671 0.31401 0.20773 0.26087 0.25604 0.28502 0.28019 0.23671 0.32367 0.29952 0.27053 0.19807 0.17391 0.21256 0.24155 0.26087 0.29469 0.28502 0.25604 0.25604 0.27536 0.2657 0.19807 0.27053 0.2029 0.2657 0.25604 0.28502 0.26087 0.23188 0.2029 0.28502 0.24155 0.28502 0.25604 0.27053 0.35749 0.27053 0.29469 0.26087 0.20773 0.25121 0.21739 0.31401 0.27053 0.28986 0.24155 0.27536 0.27053 0.29469 0.22705 0.29469 0.23671 0.28019 0.17874 0.2657 0.30918 0.22705 0.23188 0.30918 0.28986 0.28502 0.25121 0.28502 0.25121 0.28019 0.25121 0.31884 0.20773 0.29952 0.23188 0.37198 0.20773 0.28986 0.343 0.3285 0.24638 0.31884 0.33333 0.24155 0.28019 0.28502 0.29469 0.24155 0.30918 0.2029 0.34783 0.2657 0.28986 0.16425 0.22222 0.29469 0.28019 0.28502 0.24155 0.36715 0.30435 0.34783 0.34783 0.28986 0.26087 0.31884 0.25121 0.18357 0.27536 0.31884 0.21739 0.27053 0.15942 0.2657 0.30918 0.2657 0.29952 0.27536 0.28502 0.20773 0.24155 0.2657 0.20773 0.20773 0.20773 0.28502 0.24155 0.21256 0.16425 0.30435 0.31401 0.25121 0.24638 0.26087 0.22705 0.24155 0.29469 0.24155 0.24155 0.2029 0.19807 0.32367 0.27053 0.24638 0.2657 0.21739 0.2657 0.27053 0.24155 0.20773 0.22705 0.25604 0.25121 0.28019 0.27536 0.19324 0.24638 0.23188 0.2029 0.21256 0.2657 0.23671 0.22222 0.25604 0.3285 0.25121 0.20773 0.28986 0.25121 0.21256 0.27536 0.3285 0.22705 0.25121 0.23671 0.20773 0.29469 0.26087 0.23671 0.27053 0.30435 0.343 0.31401 0.27053 0.25604 0.19324 0.24638 0.25121 0.27536 0.36715 0.27536 0.25604 0.24155 0.28986 0.22222 0.1401 0.11594 0.23671 0.19807 0.27536 0.21256 0.23188 0.25604 0.30918 0.2657 0.3913 0.30435 0.20773 0.32367 0.30435 0.27536 0.18841 0.31401 0.22222 0.25121 0.22705 0.27536 0.31401 0.2657 0.33816 0.29469 0.24155 0.25604 0.29952 0.22222 0.23671 0.28502 0.30435 0.23671 0.28019 0.18357 0.22705 0.24155 0.21739 0.2657 0.25604 0.31401 0.25604 0.27053 0.28502 0.24155 0.25121 0.12077 0.23188 0.27536 0.21739 0.24155 0.26087 0.28502 0.27536 0.20773 0.20773 0.2657 0.26087 0.26087 0.24155 0.25121 0.35266 0.30918 0.1401 0.27536 0.2657 0.15942 0.1401 0.11111 0.14493 0.14976 0.15459 0.14493 0.1401 0.22222 0.11111 0.14493 0.14976 0.23671 0.15459 0.1401 0.13043 0.11594 0.15459 0.1256 0.1401 0.13527 0.17391 0.13043 0.077295 0.1401 0.16425 0.15459 0.16425 0.18841 0.12077 0.11111 0.23188 0.12077 0.15459 0.17874 0.096618 0.1256 0.17391 0.086957 0.13043 0.23671 0.27536 0.27536 0.2029 0.32367 0.25121 0.38647 0.25121 0.25604 0.27536 0.25121 0.29952 0.37198 0.19807 0.30918 0.21256 0.26087 0.2029 0.24155 0.25121 0.30918 0.27053 0.3285 0.27536 0.26087 0.32367 0.28019 0.27053 0.30435 0.34783 0.2657 0.28502 0.25604 0.19807 0.2657 0.31884 0.16908 0.24638 0.22705 0.20773 0.26087 0.22222 0.22222 0.27536 0.19324 0.13527 0.27053 0.29469 0.24638 0.24155 0.23671 0.27053 0.26087 0.19807 0.29469 0.22222 0.27536 0.25604 0.28986 0.24155 0.20773 0.25604 0.19807 0.21739 0.28502 0.28986 0.31884 0.29952 0.25604 0.23188 0.18841 0.25604 0.22705 0.28986 0.26087 0.26087
0.25604 0.36715 0.85507 0.31401 0.30918 0.41063 0.36232 0.343 0.34783 0.40097 0.32367 0.29952 0.24155 0.34783 0.28986 0.42995 0.25604 0.17391 0.21739 0.30435 0.3285 0.28502 0.37198 0.26087 0.3285 0.33333 0.29952 0.29469 0.29952 0.24638 0.21739 0.33816 0.30435 0.2657 0.33816 0.26087 0.30435 0.22705 0.37198 0.2657 0.25604 0.26087 0.30918 0.34783 0.33333 0.27536 0.33816 0.23671 0.29469 0.31401 0.28986 0.28502 0.26087 0.24155 0.33333 0.24638 0.29469 0.32367 0.33333 0.3285 0.28019 0.32367 0.27053 0.29469 0.23671 0.3285 0.24155 0.29469 0.35266 0.28986 0.3285 0.23671 0.30435 0.3285 0.27053 0.36715 0.28502 0.2657 0.28019 0.29469 0.25604 0.25121 0.31401 0.3285 0.22222 0.27053 0.28019 0.29952 0.24155 0.34783 0.26087 0.35749 0.3285 0.25604 0.24638 0.33333 0.29469 0.25121 0.28502 0.27536 0.37198 0.27053 0.27536 0.28019 0.33816 0.28986 0.34783 0.29952 0.25604 0.30918 0.31884 0.29469 0.35266 0.29952 0.2657 0.33816 0.3285 0.24155 0.38164 0.26087 0.30435 0.21256 0.23188 0.25121 0.24638 0.23188 0.24638 0.30918 0.30435 0.33333 0.27536 0.12077 0.29469 0.25121 0.25604 0.29952 0.36232 0.343 0.27536 0.24155 0.22222 0.30435 0.25121 0.29469 0.2657 0.40097 0.28986 0.30918 0.2657 0.25604 0.343 0.24155 0.23671 0.29952 0.34783 0.19324 0.23188 0.27053 0.30918 0.28502 0.30435 0.35266 0.27536 0.4058 0.28502 0.343 0.30918 0.28019 0.30435 0.27053 0.29469 0.27053 0.21739 0.28019 0.30435 0.28986 0.22705 0.27536 0.25604 0.35749 0.44928 0.31401 0.26087 0.24155 0.35266 0.36715 0.22222 0.3913 0.3285 0.36232 0.22705 0.29469 0.28502 0.32367 0.28019 0.37681 0.33333 0.30435 0.38647 0.24155 0.25604 0.36232 0.15459 0.28502 0.22222 0.2657 0.36232 0.27536 0.24638 0.28019 0.22705 0.28986 0.21256 0.22222 0.31401 0.23188 0.29952 0.27053 0.30918 0.33333 0.33333 0.27053 0.25604 0.28986 0.20773 0.33333 0.17391 0.32367 0.27053 0.27536 0.29469 0.29469 0.19324 0.27053 0.25604 0.33333 0.25604 0.27053 0.28019 0.31401 0.22222 0.28986 0.23671 0.36715 0.26087 0.29952 0.26087 0.25604 0.31884 0.27053 0.25121 0.24155 0.2657 0.3285 0.33333 0.28019 0.24155 0.23671 0.28019 0.26087 0.30435 0.30918 0.27053 0.27053 0.2657 0.27536 0.31884 0.25121 0.28502 0.27053 0.28502 0.27053 0.31884 0.27053 0.23188 0.2029 0.28986 0.21256 0.26087 0.25121 0.25121 0.31401 0.29469 0.31401 0.29952 0.2657 0.37681 0.13527 0.28019 0.33816 0.28502 0.29469 0.21739 0.30918 0.29469 0.23671 0.3285 0.31401 0.29952 0.34783 0.26087 0.2657 0.28019 0.28502 0.24155 0.28502 0.30435 0.2657 0.27053 0.28986 0.23188 0.26087 0.2657 0.29952 0.27536 0.36232 0.22705 0.28986 0.22222 0.29952 0.25604 0.33816 0.35266 0.26087 0.28019 0.24638 0.25604 0.29469 0.28502 0.22222 0.25604 0.35266 0.25604 0.27053 0.31401 0.26087 0.21256 0.24155 0.28019 0.29469 0.29469 0.31884 0.22222 0.13527 0.29952 0.21256 0.23188 0.36232 0.19807 0.2657 0.28019 0.28019 0.24638 0.343 0.33333 0.22705 0.28986 0.28502 0.24155 0.22222 0.34783 0.23188 0.26087 0.27536 0.2657 0.24638 0.33333 0.28019 0.32367 0.34783 0.28502 0.29469 0.27053 0.28986 0.23188 0.30435 0.23188 0.28019 0.25604 0.30918 0.2657 0.35749 0.21739 0.24638 0.29469 0.29469 0.31401 0.25604 0.27053 0.29469 0.28986 0.31884 0.28502 0.34783 0.22222 0.28019 0.17391 0.26087 0.26087 0.30918 0.21256 0.25121 0.29469 0.25121 0.24638 0.2657 0.29469 0.2657 0.26087 0.32367 0.30435 0.31401 0.31884 0.21256 0.38647 0.28986 0.27536 0.42995 0.32367 0.23188 0.2657 0.34783 0.25121 0.37681 0.29469 0.30918 0.33333 0.31401 0.33333 0.3285 0.33333 0.28502 0.27053 0.30918 0.29469 0.33816 0.28019 0.30435 0.47343 0.343 0.22222 0.30435 0.2657 0.31401 0.27053 0.28019 0.2657 0.25121 0.28502 0.28502 0.33333 0.45894 0.2657 0.25604 0.18357 0.36715 0.21739 0.24155 0.33333 0.30435 0.35266 0.33333 0.28986 0.3285 0.31401 0.2657 0.28502 0.2657 0.27536 0.35266 0.30918 0.37198 0.24155 0.3285 0.31401 0.25604 0.23188 0.24155 0.343 0.28502 0.39614 0.2657 0.30918 0.30435 0.41546 0.25121 0.35749 0.29952 0.33816 0.28986 0.31401 0.28502 0.2657 0.27536 0.25604 0.30918 0.31884 0.30435 0.29952 0.29469 0.38647 0.31401 0.24638 0.33816 0.30435 0.25604 0.34783 0.35749 0.27536 0.28019 0.27536 0.22222 0.343 0.2657 0.22705 0.30918 0.28019 0.28019 0.27536 0.31401 0.28019 0.24155 0.29469 0.37198 0.31884 0.35749 0.31884 0.2657 0.28986 0.3285 0.2657 0.39614 0.21256 0.28019 0.28502 0.31401 0.27053 0.33333 0.23671 0.25121 0.30918 0.30918 0.30918 0.2657 0.30435 0.25604 0.28502 0.27053 0.29469 0.3285 0.28502 0.27536 0.29469 0.29952 0.24638 0.28502 0.33816 0.33333 0.44928 0.32367 0.22705 0.29952 0.37681 0.27536 0.27053 0.25604 0.31884 0.19807 0.2657 0.31401 0.086957 0.30435 0.1256 0.11111 0.11594 0.1401 0.11111 0.1256 0.33333 0.12077 0.15459 0.11594 0.10145 0.29469 0.1401 0.12077 0.12077 0.16425 0.12077 0.11594 0.15459 0.32367 0.28502 0.25604 0.29469 0.30918 0.27536 0.31884 0.30918 0.30918 0.28502 0.30918 0.28019 0.26087 0.37198 0.33333 0.33333 0.33333 0.27536 0.21256 0.24155 0.28019 0.26087 0.20773 0.28019 0.25604 0.25121 0.23188 0.28502 0.28986 0.34783 0.30435 0.19807 0.26087 0.31401 0.27536 0.22222 0.38164 0.2657 0.23671 0.343 0.19324 0.2657 0.31884 0.29952 0.28986 0.28502 0.31884 0.29469 0.26087 0.31884 0.2657 0.30435 0.33333 0.25121 0.20773 0.26087 0.25121 0.28986 0.24638 0.36232 0.25604 0.28986 0.24155 0.22705 0.28986 0.35749 0.36715 0.31401 0.31401 0.28986 0.23671 0.27053 0.27536 0.343 0.24638 0.23188 0.26087 0.30435 0.29469 0.38164 0.27536 0.25121 0.29469 0.29952 0.26087 0.24155 0.29952 0.29469 0.24155 0.31884 0.25121 0.26087 0.27053 0.33333 0.4058 0.11594 0.24638 0.32367 0.28019 0.33816 0.37681 0.21739 0.24155 0.28986 0.25604 0.30435 0.31884 0.29952 0.28986 0.34783 0.25604 0.38164 0.30435 0.27053 0.26087 0.30918 0.30918 0.29469 0.28986 0.25121 0.31401 0.31884 0.29469 0.32367 0.33816 0.25604 0.35749 0.26087 0.30435 0.27053 0.25604 0.35266 0.18841 0.30435 0.31884 0.29469 0.35266 0.22705 0.22705 0.25121 0.31401 0.34783 0.31401 0.31401 0.28986 0.2657 0.32367 0.22705 0.3285 0.32367 0.26087 0.29469 0.27536 0.30435 0.21739 0.29469 0.24638 0.39614 0.27053 0.28019 0.31401 0.30918 0.23671 0.2657 0.29469 0.24638 0.26087 0.41546 0.26087 0.27536 0.29952 0.2657 0.30918 0.27536 0.28019 0.28019 0.22222 0.28986 0.24638 0.30435 0.38164 0.35749 0.21739 0.32367 0.23188 0.24155 0.27536 0.26087 0.31884 0.32367 0.23671 0.29952 0.19807 0.33333 0.26087 0.24638 0.28019 0.26087 0.25121 0.24638 0.31401 0.31401 0.27536 0.23188 0.28986 0.29469 0.29952 0.32367 0.25604 0.28019 0.22705 0.25604 0.25121 0.33333 0.24155 0.25604 0.30435 0.27536 0.28019 0.29952 0.28502 0.28986 0.2657 0.25121 0.23671 0.36232 0.29469 0.29469 0.29952 0.29952 0.28502 0.29469 0.32367 0.30918 0.30435 0.23188 0.24638 0.23188 0.30435 0.29469 0.30435 0.2029 0.22705 0.31401 0.28502 0.27536 0.24638 0.32367 0.29469 0.28019 0.33816 0.25121 0.31401 0.24638 0.22222 0.3285 0.25121 0.25604 0.28019 0.30435 0.30918 0.30435 0.27053 0.343 0.30435 0.26087 0.28986 0.22222 0.35266 0.3285 0.30918 0.27053 0.27053 0.27053 0.30918 0.32367 0.32367 0.29469 0.25121 0.32367 0.3913 0.30918 0.29469 0.20773 0.24638 0.39614 0.29469 0.21256 0.30918 0.28019 0.29952 0.33816 0.36232 0.28502 0.25121 0.23188 0.26087 0.30918 0.2657 0.27053 0.2657 0.30435 0.28019 0.32367 0.23188 0.25604 0.37681 0.25604 0.26087 0.3285 0.2657 0.28986 0.25604 0.1256 0.29952 0.3285 0.29469 0.33816 0.3285 0.34783 0.27053 0.30435 0.24638 0.31401 0.2657 0.29469 0.29952 0.41546 0.27536 0.35266 0.30435 0.19807 0.30435 0.2657 0.3285 0.36715 0.2657 0.33333 0.29952 0.29469 0.27536 0.48309 0.29469 0.16425 0.29469 0.37198 0.3285 0.32367 0.33333 0.33816 0.37198 0.24638 0.29469 0.30435 0.27536 0.3285 0.2657 0.28986 0.35266 0.31884 0.20773 0.2657 0.31401 0.31401 0.25121 0.27053 0.24638 0.29469 0.29952 0.29952 0.35266 0.26087 0.27536 0.32367 0.31884 0.27536 0.32367 0.36715 0.26087 0.32367 0.24155 0.38647 0.28986 0.26087 0.25121 0.27536 0.27536 0.27536 0.28019 0.28019 0.28019 0.46377 0.28986 0.27053 0.28019 0.31884 0.26087 0.25121 0.35266 0.28986 0.31884 0.3285 0.28986 0.28019 0.25604 0.27053 0.27053 0.3285 0.32367 0.28502 0.27536 0.36715 0.24638 0.29469 0.31884 0.31401 0.29469 0.24155 0.24155 0.29952 0.29952 0.32367 0.36232 0.3285 0.28019 0.29952 0.27053 0.2657 0.29469 0.36715 0.29952 0.36715 0.343 0.25121 0.29469 0.22705 0.28502 0.28502 0.28986 0.24155 0.23188 0.33333 0.30435 0.31884 0.25121 0.30918 0.24155 0.27053 0.25604 0.30435 0.25121 0.26087 0.3913 0.26087 0.2029 0.26087 0.34783 0.27536 0.28986 0.343 0.28986 0.20773 0.23671 0.28502 0.26087 0.27053 0.25121 0.343 0.40097 0.24155 0.22705 0.29952 0.29952 0.22705 0.29469 0.2657 0.35266 0.36232 0.24638 0.25121 0.33816 0.25121 0.29469 0.35749 0.36715 0.35266 0.25604 0.25604 0.3285 0.31401 0.25604 0.28502 0.29952 0.343 0.27536 0.28019 0.25121 0.32367 0.23671 0.25121 0.17391 0.29952 0.25121 0.25604 0.30918 0.34783 0.24155 0.36232 0.28502 0.27053 0.34783 0.25121 0.38164 0.28502 0.28019 0.22222 0.28986 0.28502 0.29469 0.30435 0.29952 0.24155 0.31884 0.23671 0.31884 0.38647 0.23188 0.21256 0.3285 0.29469 0.26087 0.23188 0.32367 0.29952 0.41063 0.22222 0.30435 0.28502 0.31884 0.27053 0.36715 0.30918 0.27053 0.31884 0.19324 0.26087 0.37198 0.28986 0.35266 0.36715 0.27536 0.30918 0.29952 0.30435 0.24155 0.25121 0.23188 0.31401 0.29952 0.3285 0.17874 0.26087 0.30435 0.19807 0.15942 0.35749 0.24155 0.27053 0.37198 0.27053 0.30918 0.32367 0.343 0.2657 0.25121 0.19324 0.30918 0.32367 0.31401 0.23671 0.23671 0.29952 0.20773 0.20773 0.29469 0.26087 0.24155 0.26087 0.25121 0.25121 0.26087 0.28019 0.21739 0.24638 0.24638 0.28986 0.17391 0.37198 0.22222 0.25604 0.25121 0.29952 0.27536 0.26087 0.29952 0.30918 0.27536 0.28502 0.32367 0.25604 0.31884 0.29952 0.18357 0.25604 0.36715 0.30435 0.29469 0.37681 0.30435 0.30435 0.23188 0.21739 0.28019 0.21739 0.21739 0.2657 0.24638 0.26087 0.32367 0.25604 0.25604 0.31401 0.23671 0.25121 0.2657 0.2657 0.343 0.2657 0.28986 0.26087 0.23188 0.27053 0.28986 0.27536 0.2657 0.31884 0.2657 0.36232 0.24638 0.28502 0.33816 0.27536 0.34783 0.3285 0.33333 0.27053 0.30435 0.33333 0.31401 0.2657 0.31401 0.27053 0.31401 0.21739 0.27053 0.31884 0.27536 0.31401 0.26087 0.24155 0.35266 0.28019 0.28019 0.29952 0.38647 0.25121 0.2029 0.32367 0.33816 0.25121 0.37681 0.21739 0.31401 0.22705 0.24638 0.25604 0.26087 0.24638 0.25604 0.22705 0.27053 0.28019 0.18841 0.24638 0.23671 0.25604 0.31884 0.18357 0.34783 0.28986 0.33333 0.22222 0.35749 0.33816 0.29469 0.2029 0.22222 0.27536 0.30918 0.33333 0.28019 0.30918 0.29469 0.2657 0.3285 0.25121 0.28986 0.23188 0.28986 0.3285 0.25121 0.2657 0.25604 0.28019 0.22222 0.24638 0.27053 0.29469 0.27536 0.24638 0.24155 0.25604 0.2657 0.32367 0.31401 0.30918 0.35749 0.32367 0.28986 0.31884 0.25604 0.30918 0.30435 0.26087 0.29952 0.29469 0.33333 0.28019 0.28019 0.28986 0.2657 0.31884 0.29469 0.22222 0.30918 0.30918 0.28019 0.31884 0.31401 0.31884 0.28019 0.26087 0.28019 0.27536 0.3913 0.33333 0.28986 0.28019 0.29952 0.27536 0.41546 0.27053 0.26087 0.32367 0.27053 0.29469 0.22705 0.29952 0.35749 0.24638 0.24155 0.28986 0.28986 0.27536 0.19324 0.35749 0.25604 0.20773 0.25604 0.2657 0.25121 0.2029 0.37198 0.23671 0.28019 0.31884 0.2657 0.23671 0.29469 0.25604 0.37681 0.33333 0.28019 0.23671 0.28019 0.27053 0.31884 0.23188 0.27053 0.33333 0.27536 0.31884 0.343 0.31884 0.25121 0.29952 0.27053 0.27053 0.36715 0.2657 0.3285 0.32367 0.43478 0.34783 0.28019 0.30435 0.23188 0.35749 0.27053 0.27536 0.26087 0.26087 0.30435 0.20773 0.23671 0.23671 0.28986 0.23188 0.2657 0.33333 0.31401 0.26087 0.23671 0.24638 0.4058 0.3285 0.25121 0.30435 0.23671 0.21256 0.28502 0.28502 0.32367 0.29952 0.23188 0.27053 0.27536 0.27053 0.23671 0.23188 0.27053 0.25121 0.28502 0.25121 0.34783 0.28502 0.27536 0.30435 0.23671 0.30918 0.28019 0.28019 0.34783 0.31401 0.29952 0.28986 0.29952 0.2657 0.36232 0.28502 0.24155 0.31401 0.22222 0.29469 0.27053 0.29469 0.30918 0.23671 0.2657 0.27053 0.27053 0.23188 0.2029 0.28019 0.28502 0.25604 0.25604 0.21256 0.29469 0.26087 0.29952 0.29469 0.30918 0.23188 0.20773 0.28019 0.29469 0.31401 0.30918 0.29469 0.27536 0.30435 0.25604 0.30435 0.28502 0.24155 0.29952 0.30435 0.28019 0.36232 0.24155 0.30435 0.37681 0.24638 0.31884 0.31401 0.33333 0.30435 0.29952 0.343 0.24638 0.29469 0.27536 0.23188 0.28502 0.31884 0.31884 0.2657 0.30435 0.33333 0.2029 0.32367 0.31884 0.30435 0.41063 0.32367 0.25604 0.21739 0.35749 0.4058 0.25604 0.35749 0.28986 0.25604 0.26087 0.3285 0.30918 0.2657 0.31401 0.22705 0.3285 0.17874 0.28019 0.27053 0.24638 0.20773 0.39614 0.31401 0.31401 0.33333 0.23671 0.24638 0.35749 0.2657 0.3913 0.35749 0.25121 0.35749 0.27053 0.24155 0.33816 0.25604 0.28019 0.27536 0.30435 0.29469 0.26087 0.37681 0.30918 0.27536 0.26087 0.29469 0.28502 0.2029 0.32367 0.28019 0.33816 0.31884 0.2657 0.31884 0.28502 0.2657 0.343 0.35266 0.25121 0.23188 0.35266 0.29952 0.26087 0.35266 0.32367 0.31401 0.37681 0.343 0.27053 0.27536 0.28986 0.33333 0.22705 0.36715 0.27536 0.29469 0.24638 0.28986 0.22222 0.27053 0.24638 0.29469 0.28502 0.31884 0.36232 0.24638 0.20773 0.23188 0.23671 0.33816 0.22222 0.30435 0.28019 0.28019 0.28986 0.2657 0.343 0.30435 0.34783 0.28019 0.35266 0.2657 0.28502 0.4058 0.25121 0.31401 0.35749 0.2657 0.28019 0.27053 0.34783 0.27053 0.28019 0.27053 0.25604 0.2657 0.23671 0.24155 0.36232 0.25604 0.38647 0.24638 0.22222 0.28986 0.25604 0.25604 0.27536 0.25604 0.18357 0.27053 0.2657 0.30435 0.35749 0.29952 0.36232 0.38647 0.28502 0.28986 0.18357 0.25604 0.28986 0.26087 0.24638 0.24638 0.33816 0.2657 0.30918 0.29469 0.18357 0.24155 0.28502 0.31884 0.32367 0.33333 0.28019 0.28502 0.24638 0.31401 0.29469 0.22705 0.34783 0.28502 0.3285 0.2657 0.29469 0.23188 0.3285 0.2657 0.29952 0.28502 0.33333 0.21739 0.29952 0.29469 0.27053 0.30435 0.26087 0.29469 0.2657 0.28502 0.28502 0.24155 0.31401 0.31884 0.25604 0.29952 0.21739 0.27053 0.27536 0.24638 0.28019 0.35749 0.31401 0.27536 0.28019 0.3913 0.34783 0.30918 0.24155 0.28502 0.30918 0.3285 0.30435 0.25604 0.28502 0.343 0.34783 0.26087 0.19807 0.23671 0.18841 0.30918 0.35266 0.2657 0.35749 0.23188 0.27053 0.3285 0.22222 0.25604 0.31884 0.30918 0.23671 0.29469 0.36715 0.23671 0.26087 0.25604 0.33333 0.21739 0.31884 0.29952 0.2657 0.28019 0.19324 0.32367 0.32367 0.38647 0.2657 0.35266 0.33333 0.27536 0.33816 0.28502 0.33333 0.29952 0.28986 0.25604 0.33816 0.37681 0.26087 0.34783 0.24155 0.26087 0.28502 0.26087 0.35266 0.27053 0.28019 0.27536 0.27536 0.28986 0.21739 0.27536 0.25121 0.27053 0.25604 0.27053 0.25121 0.31884 0.31401 0.20773 0.28019 0.28986 0.25604 0.27536 0.27053 0.2657 0.37681 0.31884 0.26087 0.25121 0.43478 0.24638 0.28986 0.3913 0.28019 0.27053 0.35749 0.29469 0.30918 0.28502 0.27536 0.33333 0.25121 0.2657 0.26087 0.29469 0.31401 0.30435 0.30435 0.28019 0.30918 0.45411 0.33333 0.31401 0.22705 0.25121 0.27053 0.35749 0.26087 0.343 0.29952 0.31884 0.30435 0.35749 0.35266 0.1256 0.17391 0.343 0.27053 0.33333 0.24638 0.23671 0.22222 0.31884 0.25121 0.35266 0.31401 0.2657 0.34783 0.30435 0.2029 0.29952 0.29469 0.24155 0.25121 0.26087 0.25121 0.31884 0.27536 0.37681 0.28986 0.32367 0.28502 0.28502 0.33333 0.23671 0.2657 0.33816 0.29469 0.31884 0.25121 0.27536 0.26087 0.28502 0.28986 0.29469 0.25604 0.23188 0.28502 0.33333 0.3285 0.29952 0.19807 0.27053 0.28502 0.28019 0.31401 0.28986 0.33333 0.32367 0.29952 0.27053 0.28986 0.35266 0.30918 0.36715 0.24638 0.29469 0.28986 0.13043 0.29469 0.28019 0.16425 0.1256 0.14976 0.11111 0.11111 0.11594 0.14493 0.10145 0.11111 0.1401 0.1256 0.17391 0.26087 0.10628 0.11594 0.13043 0.14976 0.14976 0.12077 0.10628 0.12077 0.13043 0.13043 0.13043 0.1256 0.14493 0.2029 0.13043 0.11594 0.17874 0.082126 0.31401 0.13043 0.11594 0.18357 0.1401 0.15942 0.11594 0.11594 0.16425 0.2657 0.25121 0.22705 0.33816 0.23671 0.31884 0.24638 0.28019 0.25604 0.29469 0.31884 0.28502 0.29469 0.26087 0.19807 0.36232 0.30918 0.2657 0.31401 0.27536 0.27536 0.26087 0.27536 0.27053 0.32367 0.30435 0.30918 0.2657 0.28502 0.30435 0.28986 0.37681 0.29469 0.21739 0.29469 0.32367 0.25121 0.28986 0.27536 0.23671 0.24155 0.25121 0.31401 0.21256 0.25604 0.21256 0.24638 0.24638 0.27053 0.30918 0.22705 0.28019 0.2029 0.23188 0.31884 0.26087 0.24155 0.30918 0.27536 0.24638 0.33816 0.36232 0.22705 0.29952 0.29469 0.343 0.27536 0.33816 0.28019 0.23671 0.30435 0.2657 0.30918 0.343 0.29469 0.28019
0.26087 0.29952 0.31401 0.86473 0.35266 0.35266 0.36715 0.37681 0.25604 0.28502 0.27053 0.28986 0.29469 0.31884 0.38164 0.26087 0.31401 0.2657 0.28019 0.32367 0.33333 0.28986 0.26087 0.22705 0.27536 0.33333 0.28019 0.36715 0.28019 0.35266 0.33816 0.32367 0.30918 0.29952 0.29469 0.36715 0.37681 0.3285 0.25604 0.25604 0.30918 0.22222 0.29952 0.32367 0.37198 0.21256 0.33816 0.25121 0.24155 0.27536 0.38647 0.25121 0.29952 0.33333 0.28986 0.31401 0.35749 0.26087 0.29469 0.29952 0.27536 0.26087 0.25121 0.26087 0.24155 0.29952 0.33816 0.22705 0.27536 0.30918 0.31884 0.30435 0.2657 0.30435 0.22222 0.30435 0.23188 0.34783 0.2657 0.24155 0.29952 0.343 0.28986 0.33816 0.3285 0.2657 0.2657 0.30435 0.24638 0.30918 0.3285 0.29469 0.23671 0.36715 0.27053 0.31884 0.29469 0.34783 0.30918 0.30435 0.29952 0.29952 0.28502 0.27053 0.28986 0.35266 0.343 0.2657 0.22222 0.33816 0.27536 0.33816 0.24155 0.37681 0.25121 0.22222 0.29952 0.30435 0.23671 0.34783 0.21256 0.14493 0.27053 0.24155 0.23188 0.27053 0.32367 0.343 0.30435 0.343 0.29469 0.096618 0.22222 0.28019 0.28502 0.24155 0.36715 0.3285 0.29952 0.19324 0.22222 0.33816 0.26087 0.33333 0.44444 0.28986 0.31884 0.28986 0.32367 0.31401 0.24638 0.33816 0.343 0.21256 0.30918 0.24638 0.25121 0.39614 0.35749 0.25121 0.33816 0.26087 0.24638 0.27536 0.25121 0.28502 0.24155 0.2657 0.25604 0.24155 0.23671 0.26087 0.25604 0.25604 0.25604 0.26087 0.2657 0.26087 0.31401 0.29469 0.29469 0.32367 0.33816 0.24638 0.28986 0.28019 0.3285 0.29469 0.3285 0.23188 0.30435 0.34783 0.28502 0.33333 0.37198 0.31884 0.30435 0.29469 0.32367 0.22705 0.28502 0.36715 0.19807 0.30918 0.26087 0.34783 0.23188 0.27053 0.32367 0.31401 0.27053 0.31884 0.22222 0.30435 0.28986 0.35266 0.18841 0.28986 0.35749 0.37681 0.22705 0.28019 0.28986 0.26087 0.23671 0.29952 0.2657 0.38164 0.343 0.26087 0.30435 0.23671 0.2657 0.28502 0.25121 0.29952 0.28019 0.23671 0.35266 0.28019 0.33816 0.24638 0.27536 0.19324 0.30435 0.28502 0.33333 0.30435 0.29469 0.2657 0.21256 0.25604 0.29952 0.29952 0.25121 0.28986 0.28986 0.2657 0.24155 0.28502 0.31884 0.2029 0.35266 0.28019 0.30918 0.3285 0.28502 0.2657 0.23671 0.34783 0.343 0.28019 0.2657 0.2657 0.21739 0.29952 0.27053 0.18357 0.27536 0.32367 0.27536 0.36715 0.27053 0.28986 0.33816 0.38647 0.2657 0.16425 0.28502 0.29952 0.22222 0.28019 0.29469 0.2657 0.28986 0.36232 0.25121 0.35266 0.33816 0.28502 0.28019 0.32367 0.2657 0.28019 0.29952 0.31401 0.37198 0.21256 0.25604 0.28019 0.24638 0.30918 0.30918 0.29952 0.27536 0.30918 0.29952 0.24155 0.2657 0.33816 0.30435 0.29469 0.27536 0.31884 0.27536 0.30918 0.38164 0.29952 0.24638 0.24155 0.24638 0.29952 0.27053 0.30435 0.24155 0.28986 0.32367 0.35266 0.28502 0.34783 0.28986 0.29952 0.29952 0.14976 0.24155 0.31884 0.30435 0.31884 0.2029 0.31401 0.33816 0.37198 0.29952 0.33333 0.35266 0.27536 0.25604 0.31401 0.24638 0.32367 0.29469 0.25604 0.23671 0.28986 0.2657 0.21256 0.36715 0.30435 0.30918 0.29469 0.36232 0.21739 0.21739 0.31884 0.25604 0.23671 0.27536 0.30918 0.29469 0.3285 0.22222 0.34783 0.27053 0.31401 0.33333 0.27053 0.27053 0.24155 0.27536 0.36232 0.26087 0.31884 0.31884 0.4058 0.21739 0.30918 0.22222 0.29952 0.37681 0.28019 0.22222 0.35266 0.27536 0.32367 0.25604 0.25121 0.28502 0.27536 0.29952 0.31401 0.19324 0.25604 0.31884 0.25121 0.3285 0.29952 0.34783 0.29469 0.26087 0.25604 0.27536 0.28986 0.27053 0.28019 0.29952 0.35266 0.29469 0.28986 0.35266 0.29469 0.22705 0.33333 0.28019 0.38164 0.4058 0.33333 0.24155 0.37681 0.23671 0.37681 0.29952 0.31884 0.29952 0.25121 0.25604 0.32367 0.30918 0.35266 0.27053 0.33816 0.27536 0.27536 0.32367 0.31401 0.22222 0.30435 0.28019 0.24638 0.21739 0.31884 0.25121 0.31884 0.31884 0.29469 0.29469 0.22222 0.35266 0.22705 0.29952 0.33816 0.30918 0.31401 0.29469 0.33333 0.34783 0.30918 0.35266 0.31884 0.30435 0.27536 0.28019 0.33333 0.31401 0.28502 0.34783 0.28019 0.24638 0.28986 0.30918 0.31401 0.29469 0.33816 0.2657 0.27536 0.37198 0.27053 0.343 0.32367 0.2657 0.36232 0.27053 0.2657 0.28986 0.3285 0.28502 0.31401 0.36715 0.31401 0.36232 0.32367 0.28019 0.27053 0.28019 0.22222 0.29469 0.27536 0.30435 0.23671 0.33816 0.28019 0.3285 0.2657 0.23188 0.30918 0.22705 0.29952 0.36232 0.2657 0.35749 0.30435 0.31884 0.25604 0.30435 0.26087 0.35266 0.28502 0.35749 0.33333 0.28019 0.25604 0.32367 0.28986 0.2657 0.343 0.26087 0.31401 0.28019 0.3913 0.30435 0.29469 0.39614 0.27536 0.26087 0.37681 0.27053 0.28019 0.2657 0.28019 0.28502 0.27053 0.2657 0.30435 0.38164 0.22222 0.2657 0.36715 0.25121 0.19324 0.17874 0.21739 0.1401 0.25121 0.1401 0.086957 0.13527 0.14493 0.16425 0.11111 0.35266 0.11594 0.14976 0.14976 0.18841 0.28502 0.10145 0.086957 0.20773 0.14493 0.1401 0.18357 0.15459 0.31884 0.30918 0.21739 0.35749 0.24638 0.4058 0.34783 0.29469 0.28502 0.29469 0.35749 0.27536 0.27536 0.27536 0.30918 0.33333 0.20773 0.28019 0.28986 0.24638 0.36715 0.31884 0.29952 0.24155 0.28502 0.31401 0.24155 0.26087 0.2657 0.35266 0.24638 0.27536 0.23671 0.28986 0.31401 0.28986 0.29952 0.21739 0.22705 0.29469 0.22222 0.31401 0.28502 0.28502 0.39614 0.31401 0.32367 0.31401 0.29952 0.34783 0.32367 0.25604 0.36232 0.28502 0.22222 0.22705 0.24638 0.27536 0.23188 0.34783 0.17391 0.32367 0.29469 0.27053 0.29952 0.2657 0.42512 0.32367 0.34783 0.30918 0.26087 0.32367 0.30918 0.3285 0.21739 0.25121 0.27536 0.30918 0.33333 0.25604 0.30435 0.27053 0.36232 0.30435 0.29469 0.31884 0.42995 0.25121 0.23671 0.31401 0.28502 0.22222 0.23671 0.31884 0.33816 0.14493 0.28019 0.28502 0.34783 0.27536 0.41546 0.29469 0.24155 0.29469 0.30435 0.4058 0.29469 0.38647 0.3285 0.27053 0.36232 0.24155 0.29952 0.26087 0.35749 0.28986 0.35266 0.25121 0.28019 0.22705 0.28502 0.31884 0.36715 0.2657 0.30435 0.25121 0.30435 0.30435 0.24638 0.37198 0.23671 0.25121 0.23188 0.24638 0.30918 0.30918 0.29952 0.25121 0.30918 0.24638 0.28502 0.32367 0.27053 0.23671 0.30918 0.22705 0.42512 0.28502 0.2657 0.343 0.21739 0.30918 0.37681 0.36715 0.343 0.25121 0.29952 0.29952 0.28502 0.23188 0.24638 0.28019 0.28019 0.28986 0.28986 0.25604 0.33333 0.30435 0.34783 0.3285 0.24638 0.35266 0.23188 0.26087 0.29469 0.2657 0.24638 0.27536 0.22705 0.27053 0.35749 0.30435 0.31401 0.36232 0.21739 0.24155 0.29952 0.22222 0.28502 0.30918 0.32367 0.35749 0.21739 0.37198 0.28019 0.23188 0.34783 0.28019 0.29469 0.29952 0.26087 0.28986 0.24155 0.25121 0.2657 0.343 0.29469 0.24155 0.27053 0.31401 0.35749 0.31884 0.37198 0.28986 0.29469 0.2657 0.24155 0.34783 0.29952 0.25604 0.27536 0.30435 0.41546 0.29952 0.28986 0.26087 0.24638 0.36715 0.24155 0.32367 0.28502 0.37198 0.2657 0.27536 0.33333 0.31401 0.37681 0.2657 0.31401 0.37681 0.2657 0.18357 0.22222 0.28019 0.2657 0.33333 0.23671 0.39614 0.41546 0.28019 0.30918 0.28986 0.343 0.19807 0.33333 0.33816 0.30918 0.26087 0.27536 0.30918 0.28986 0.28986 0.29952 0.27536 0.22705 0.343 0.33816 0.2657 0.37198 0.27536 0.24638 0.28019 0.3285 0.33816 0.24638 0.31884 0.24155 0.31401 0.26087 0.35266 0.41063 0.30918 0.33333 0.28986 0.26087 0.29952 0.31884 0.23188 0.27536 0.343 0.21256 0.2657 0.41063 0.31884 0.31884 0.26087 0.33816 0.33816 0.28502 0.25121 0.30918 0.25121 0.27053 0.35749 0.32367 0.33816 0.28019 0.2657 0.36232 0.28502 0.28986 0.27053 0.31884 0.10628 0.31401 0.42995 0.26087 0.32367 0.28986 0.31884 0.30918 0.24638 0.33816 0.37198 0.26087 0.25121 0.31884 0.26087 0.25121 0.4058 0.37681 0.23671 0.27536 0.2657 0.31884 0.31401 0.34783 0.32367 0.27053 0.25604 0.23671 0.27053 0.29469 0.18357 0.2657 0.3285 0.30435 0.27536 0.28019 0.343 0.343 0.28019 0.343 0.36715 0.30435 0.28019 0.31401 0.2657 0.27536 0.31401 0.27053 0.343 0.25604 0.25604 0.23671 0.24155 0.36232 0.2657 0.29952 0.343 0.29469 0.28502 0.27536 0.31401 0.33816 0.27053 0.3913 0.30435 0.23188 0.27053 0.28986 0.27536 0.27053 0.2657 0.25121 0.29469 0.31884 0.30918 0.27536 0.27053 0.27053 0.3285 0.28986 0.25604 0.29952 0.30918 0.30918 0.37681 0.30435 0.29469 0.38164 0.31884 0.27536 0.29952 0.28986 0.23671 0.36715 0.27536 0.33333 0.29952 0.27053 0.27053 0.28502 0.36232 0.31401 0.28019 0.35266 0.27536 0.2657 0.30918 0.23671 0.22222 0.36232 0.41063 0.37681 0.29469 0.30918 0.36232 0.29952 0.35266 0.25604 0.32367 0.29952 0.30918 0.31401 0.24638 0.32367 0.28986 0.343 0.22705 0.26087 0.2657 0.29952 0.28502 0.31401 0.27053 0.30918 0.37198 0.343 0.28019 0.29952 0.30918 0.26087 0.34783 0.22222 0.42029 0.2657 0.30435 0.28019 0.31401 0.28502 0.27536 0.27536 0.32367 0.25121 0.33816 0.26087 0.30918 0.30435 0.42512 0.35266 0.33333 0.33333 0.37681 0.3285 0.24155 0.25604 0.3285 0.28986 0.25121 0.343 0.29952 0.30435 0.28986 0.26087 0.28019 0.21256 0.25604 0.24638 0.30918 0.24638 0.27053 0.27053 0.41546 0.31401 0.28019 0.31401 0.27053 0.22705 0.27053 0.15459 0.28019 0.31884 0.31884 0.34783 0.25604 0.29469 0.35749 0.27536 0.26087 0.31401 0.22222 0.28986 0.30918 0.31884 0.28502 0.35266 0.29952 0.39614 0.29469 0.32367 0.31884 0.28502 0.28502 0.30918 0.33333 0.29952 0.26087 0.4058 0.29952 0.26087 0.31884 0.31884 0.21256 0.35749 0.3285 0.28986 0.21739 0.28502 0.33816 0.29469 0.36232 0.31884 0.32367 0.23188 0.2657 0.27536 0.34783 0.26087 0.34783 0.31884 0.24638 0.32367 0.343 0.24638 0.19807 0.29952 0.29469 0.3285 0.40097 0.20773 0.25121 0.33333 0.22222 0.18841 0.29952 0.27536 0.25121 0.27053 0.27053 0.33333 0.27536 0.38647 0.34783 0.3285 0.29952 0.35266 0.28019 0.24638 0.25604 0.28986 0.30918 0.37681 0.38164 0.2657 0.2029 0.31884 0.25604 0.25121 0.29469 0.22705 0.29469 0.4058 0.33333 0.28502 0.26087 0.17874 0.35266 0.18841 0.31884 0.30918 0.29952 0.27536 0.2657 0.24638 0.28986 0.33333 0.27053 0.31401 0.4058 0.30918 0.28019 0.18357 0.25121 0.29952 0.27536 0.30918 0.3285 0.29469 0.27053 0.343 0.24638 0.3285 0.29952 0.36715 0.29469 0.38647 0.39614 0.24638 0.29952 0.28986 0.33333 0.28986 0.29469 0.28986 0.30435 0.34783 0.28986 0.2657 0.27536 0.28502 0.26087 0.343 0.38164 0.36232 0.28986 0.29469 0.27536 0.29469 0.34783 0.29952 0.30435 0.24638 0.343 0.35749 0.2657 0.26087 0.35749 0.35266 0.27536 0.32367 0.28019 0.27536 0.30435 0.20773 0.28502 0.2657 0.33333 0.25121 0.27053 0.26087 0.28986 0.29952 0.31884 0.35749 0.25121 0.16908 0.31401 0.29952 0.31884 0.27536 0.31401 0.36715 0.343 0.38164 0.24638 0.25121 0.24638 0.30435 0.25604 0.33333 0.33816 0.25604 0.25121 0.41063 0.30435 0.37681 0.21739 0.35749 0.30918 0.31401 0.31884 0.29952 0.28986 0.39614 0.31401 0.2657 0.28019 0.30918 0.25604 0.27536 0.38164 0.2657 0.30918 0.35749 0.30918 0.36715 0.33333 0.30918 0.38164 0.343 0.30918 0.30918 0.28986 0.27053 0.22222 0.25121 0.24155 0.28986 0.27053 0.30435 0.29469 0.27536 0.3285 0.37681 0.27536 0.25604 0.36715 0.31884 0.26087 0.25121 0.41546 0.31401 0.25121 0.25121 0.343 0.26087 0.28019 0.28019 0.33333 0.23671 0.33333 0.25604 0.29952 0.28502 0.28986 0.28502 0.32367 0.38164 0.32367 0.35749 0.33333 0.35749 0.24155 0.33816 0.36715 0.33816 0.29952 0.343 0.28986 0.30918 0.36232 0.30918 0.25604 0.29952 0.3913 0.2029 0.28502 0.27053 0.30918 0.27053 0.30918 0.32367 0.27536 0.17391 0.33816 0.37681 0.27536 0.34783 0.28502 0.25604 0.2029 0.30435 0.30918 0.38164 0.33816 0.27053 0.343 0.18841 0.21256 0.36715 0.343 0.23671 0.2657 0.24638 0.343 0.30435 0.27053 0.36715 0.40097 0.3285 0.27053 0.3285 0.34783 0.26087 0.28019 0.30435 0.30435 0.28019 0.19807 0.40097 0.27053 0.23671 0.26087 0.30918 0.33816 0.29469 0.30918 0.343 0.29952 0.36232 0.28502 0.28019 0.30435 0.30435 0.27053 0.26087 0.23188 0.33816 0.23188 0.29952 0.22222 0.2657 0.24155 0.30918 0.29952 0.27536 0.27536 0.35266 0.30918 0.27053 0.29469 0.26087 0.23671 0.25604 0.30918 0.23188 0.27053 0.30918 0.31884 0.36715 0.27536 0.35266 0.29952 0.29469 0.31884 0.35749 0.2657 0.26087 0.30918 0.28502 0.23671 0.3285 0.35749 0.36715 0.30918 0.30918 0.20773 0.32367 0.28986 0.2657 0.28502 0.28502 0.27053 0.26087 0.29952 0.343 0.34783 0.28502 0.30918 0.2029 0.3285 0.31401 0.28502 0.33333 0.31401 0.3285 0.17874 0.24155 0.32367 0.27536 0.29952 0.33816 0.28019 0.2657 0.31884 0.40097 0.37198 0.22705 0.27053 0.28986 0.28502 0.28986 0.26087 0.26087 0.26087 0.30435 0.26087 0.29469 0.31401 0.30918 0.31884 0.2657 0.29469 0.26087 0.3285 0.36715 0.24638 0.24155 0.2657 0.35266 0.31401 0.37681 0.25604 0.33333 0.343 0.33333 0.25604 0.3285 0.37681 0.25121 0.29469 0.3285 0.30435 0.32367 0.24638 0.28986 0.31401 0.35749 0.31884 0.30918 0.28019 0.33816 0.29952 0.30918 0.18841 0.3285 0.29952 0.29952 0.23188 0.37681 0.28019 0.2657 0.34783 0.3285 0.21256 0.33333 0.33816 0.32367 0.37681 0.27053 0.27053 0.20773 0.2657 0.27536 0.22705 0.27536 0.35749 0.30918 0.33816 0.30435 0.33816 0.26087 0.37198 0.25121 0.36232 0.28019 0.39614 0.27536 0.31401 0.29952 0.28019 0.27536 0.29952 0.27053 0.26087 0.30918 0.28502 0.28019 0.28502 0.33333 0.26087 0.33333 0.29952 0.2657 0.28502 0.36715 0.29952 0.35266 0.29469 0.28502 0.28019 0.36232 0.35749 0.28019 0.32367 0.34783 0.343 0.27053 0.32367 0.24638 0.27053 0.27053 0.31401 0.27053 0.31884 0.30918 0.29469 0.30918 0.35749 0.28019 0.27053 0.27053 0.28019 0.23188 0.31884 0.2657 0.31401 0.31401 0.31884 0.343 0.28019 0.26087 0.25604 0.31884 0.38164 0.25121 0.26087 0.343 0.37198 0.26087 0.31884 0.23671 0.21739 0.32367 0.32367 0.29952 0.28986 0.30918 0.28986 0.32367 0.29469 0.23671 0.24638 0.29952 0.29469 0.34783 0.343 0.26087 0.2657 0.35266 0.34783 0.30435 0.31401 0.21256 0.28502 0.2657 0.35749 0.39614 0.28502 0.20773 0.41546 0.31884 0.29469 0.24155 0.24638 0.2657 0.31884 0.31401 0.28502 0.22705 0.23188 0.36715 0.25604 0.27536 0.28502 0.27053 0.27536 0.33333 0.39614 0.30435 0.32367 0.27053 0.32367 0.31884 0.28019 0.25604 0.3285 0.27536 0.34783 0.28986 0.28019 0.29952 0.29469 0.25121 0.28502 0.30918 0.32367 0.33816 0.30435 0.37681 0.28019 0.27053 0.30918 0.3285 0.28502 0.343 0.28502 0.2657 0.28019 0.23671 0.28986 0.24638 0.29469 0.25121 0.2657 0.29469 0.3285 0.37198 0.2657 0.25604 0.23188 0.35266 0.4058 0.35749 0.27053 0.40097 0.26087 0.28502 0.3285 0.37198 0.32367 0.24155 0.28019 0.27536 0.29469 0.23671 0.25604 0.30435 0.27053 0.28502 0.24638 0.2657 0.30918 0.28502 0.24638 0.27536 0.28019 0.34783 0.31401 0.30918 0.30435 0.22705 0.34783 0.33816 0.20773 0.28019 0.26087 0.25121 0.42512 0.27053 0.32367 0.33816 0.28019 0.29469 0.28502 0.29469 0.29469 0.31401 0.33816 0.26087 0.22705 0.33333 0.3285 0.31401 0.26087 0.21739 0.35266 0.2657 0.28986 0.28986 0.28502 0.28986 0.34783 0.30918 0.28502 0.28502 0.30435 0.28502 0.30918 0.33333 0.26087 0.33333 0.3285 0.27053 0.33816 0.2657 0.23671 0.26087 0.4058 0.28502 0.29952 0.29952 0.31884 0.28986 0.29469 0.26087 0.32367 0.31884 0.28986 0.29952 0.35749 0.3285 0.28019 0.31884 0.28019 0.24638 0.33333 0.32367 0.28502 0.37681 0.25604 0.27053 0.32367 0.28502 0.28019 0.29952 0.31884 0.37681 0.35266 0.25604 0.33333 0.23671 0.28986 0.32367 0.38164 0.33816 0.27536 0.35266 0.30435 0.26087 0.28502 0.33333 0.10628 0.15459 0.27053 0.41546 0.27053 0.26087 0.26087 0.25121 0.35749 0.28986 0.42995 0.28986 0.28986 0.30918 0.32367 0.24155 0.27536 0.29952 0.30435 0.24155 0.33333 0.27536 0.34783 0.3285 0.34783 0.34783 0.33333 0.3285 0.31401 0.25604 0.30435 0.28019 0.22705 0.24638 0.29952 0.25121 0.31884 0.32367 0.31401 0.36232 0.2657 0.26087 0.33333 0.30918 0.29469 0.35266 0.3285 0.24638 0.27536 0.27536 0.29952 0.33816 0.343 0.2657 0.38164 0.36232 0.34783 0.21739 0.36715 0.31401 0.33333 0.34783 0.38164 0.36232 0.12077 0.25121 0.30918 0.16908 0.13043 0.072464 0.17391 0.086957 0.10145 0.15459 0.1401 0.19807 0.091787 0.23188 0.1256 0.27536 0.14493 0.19807 0.14493 0.11594 0.14493 0.15459 0.15942 0.15459 0.13043 0.086957 0.13043 0.18357 0.15459 0.10628 0.16908 0.1401 0.15942 0.16425 0.25121 0.1401 0.1401 0.12077 0.17874 0.14976 0.14976 0.12077 0.13527 0.29469 0.31401 0.27053 0.25604 0.26087 0.37681 0.27536 0.31884 0.29952 0.28019 0.22705 0.35266 0.35266 0.35749 0.29469 0.31401 0.33333 0.27053 0.33816 0.26087 0.30435 0.22705 0.32367 0.22705 0.35266 0.42995 0.36232 0.28986 0.23671 0.29952 0.30918 0.30435 0.37681 0.30435 0.28986 0.3285 0.36232 0.35749 0.30435 0.23188 0.32367 0.32367 0.29469 0.26087 0.28502 0.1256 0.33816 0.21256 0.27536 0.34783 0.30918 0.28019 0.2657 0.21256 0.28986 0.28019 0.343 0.30918 0.22222 0.21739 0.34783 0.29952 0.27053 0.343 0.28502 0.32367 0.30918 0.343 0.29952 0.31884 0.28019 0.18357 0.21256 0.35749 0.31884 0.29469
0.33816 0.29952 0.30918 0.35266 0.8744 0.25121 0.29952 0.28502 0.25121 0.23671 0.29469 0.27053 0.28986 0.29469 0.33816 0.3285 0.27536 0.3913 0.24638 0.28019 0.26087 0.28502 0.23188 0.26087 0.25121 0.35266 0.27053 0.36232 0.27053 0.28986 0.24155 0.31401 0.2657 0.2657 0.31401 0.30435 0.26087 0.27053 0.2657 0.25121 0.28019 0.29952 0.27536 0.27536 0.29469 0.26087 0.25121 0.20773 0.21739 0.28502 0.24155 0.29469 0.25121 0.33816 0.28986 0.31884 0.26087 0.2029 0.29952 0.2029 0.28502 0.31884 0.25604 0.24155 0.23671 0.2657 0.25121 0.21739 0.28502 0.20773 0.30435 0.2657 0.28502 0.28502 0.26087 0.37681 0.30918 0.31401 0.25604 0.3285 0.29469 0.27536 0.28502 0.32367 0.28019 0.36715 0.32367 0.27053 0.22705 0.2657 0.23188 0.28986 0.343 0.24155 0.31401 0.27536 0.30918 0.29469 0.29469 0.30918 0.27053 0.32367 0.29469 0.24638 0.29952 0.30918 0.30435 0.31884 0.33333 0.30435 0.3913 0.30435 0.31884 0.28986 0.25604 0.25604 0.4058 0.29952 0.30435 0.28502 0.24638 0.13043 0.25604 0.21739 0.31884 0.24638 0.2657 0.30918 0.25604 0.28019 0.33333 0.10145 0.343 0.34783 0.24638 0.25604 0.29952 0.22222 0.28986 0.27053 0.27536 0.3285 0.30918 0.30435 0.35749 0.29469 0.343 0.24638 0.32367 0.28986 0.23671 0.25121 0.24638 0.36715 0.2657 0.33333 0.24155 0.26087 0.29469 0.27053 0.25121 0.33333 0.23188 0.35266 0.2657 0.32367 0.23671 0.25604 0.37681 0.23188 0.22705 0.25121 0.24155 0.25604 0.37681 0.27536 0.25604 0.23671 0.28986 0.26087 0.3285 0.25604 0.31401 0.29952 0.26087 0.23671 0.28019 0.33816 0.28502 0.21739 0.2657 0.21739 0.28019 0.32367 0.27536 0.28502 0.28019 0.21739 0.33333 0.26087 0.24638 0.29952 0.24638 0.25604 0.30918 0.25121 0.25604 0.28019 0.31401 0.23188 0.20773 0.23188 0.21739 0.32367 0.27053 0.29469 0.16908 0.31401 0.24155 0.27053 0.23671 0.26087 0.24155 0.36715 0.19324 0.28986 0.3913 0.33333 0.27053 0.20773 0.25121 0.27053 0.25604 0.22222 0.33816 0.32367 0.28986 0.23188 0.24155 0.30435 0.29469 0.28019 0.24638 0.24638 0.26087 0.25604 0.29469 0.30918 0.29469 0.30918 0.24638 0.28502 0.28019 0.36232 0.28502 0.31401 0.25121 0.28986 0.33816 0.28986 0.21739 0.20773 0.28502 0.24638 0.33816 0.28986 0.33333 0.21256 0.32367 0.28986 0.33816 0.32367 0.33816 0.25604 0.33816 0.2029 0.29469 0.29469 0.33816 0.34783 0.28019 0.29469 0.27053 0.32367 0.34783 0.2657 0.27536 0.14493 0.21256 0.24155 0.22705 0.28502 0.33816 0.28502 0.32367 0.28986 0.2657 0.24155 0.32367 0.24638 0.31884 0.32367 0.24638 0.25121 0.36715 0.23671 0.33816 0.28986 0.25604 0.28502 0.25121 0.30435 0.31401 0.30435 0.23671 0.28019 0.25604 0.24155 0.28986 0.31884 0.28986 0.23671 0.28502 0.27536 0.24638 0.29952 0.28019 0.21739 0.3285 0.32367 0.27053 0.31884 0.2657 0.24638 0.25604 0.28502 0.22705 0.29952 0.34783 0.343 0.28986 0.28986 0.31401 0.1256 0.22705 0.22222 0.32367 0.37681 0.19324 0.30435 0.33333 0.27536 0.27536 0.22705 0.27536 0.18357 0.2657 0.29952 0.23671 0.2029 0.26087 0.21739 0.30435 0.27536 0.33816 0.31884 0.29469 0.35749 0.28986 0.26087 0.28019 0.25121 0.25604 0.24155 0.29952 0.27053 0.22222 0.31401 0.30435 0.27053 0.24638 0.33816 0.3285 0.31401 0.31401 0.30435 0.16425 0.34783 0.30435 0.343 0.29469 0.343 0.2657 0.28019 0.26087 0.28986 0.22222 0.3913 0.29952 0.26087 0.21739 0.27053 0.18841 0.3285 0.36232 0.29952 0.25604 0.33333 0.3913 0.27053 0.28502 0.2657 0.34783 0.28986 0.28502 0.36232 0.33816 0.28019 0.2029 0.27536 0.37198 0.27053 0.2657 0.19807 0.72464 0.8744 0.30918 0.31884 0.7971 0.27536 0.23671 0.23671 0.26087 0.38647 0.27536 0.28019 0.27053 0.20773 0.31401 0.30918 0.32367 0.21739 0.33333 0.33333 0.25604 0.32367 0.31401 0.25604 0.28986 0.26087 0.43961 0.24638 0.32367 0.28986 0.25121 0.37681 0.32367 0.22705 0.22705 0.33333 0.36715 0.27536 0.23188 0.26087 0.28019 0.24638 0.3285 0.26087 0.28986 0.28502 0.25121 0.25121 0.23671 0.28502 0.30435 0.25604 0.2657 0.29952 0.25121 0.31884 0.28019 0.28986 0.27053 0.21739 0.27536 0.32367 0.24638 0.26087 0.28986 0.33333 0.26087 0.28502 0.31401 0.26087 0.28986 0.24155 0.32367 0.21256 0.28019 0.30435 0.25604 0.28019 0.28502 0.28019 0.29952 0.28502 0.39614 0.33333 0.23671 0.22222 0.30435 0.27536 0.343 0.19807 0.29469 0.35749 0.25121 0.31401 0.25604 0.23671 0.32367 0.2657 0.37198 0.29952 0.33333 0.36715 0.4058 0.24155 0.30918 0.29952 0.29469 0.31884 0.26087 0.29469 0.41546 0.2657 0.34783 0.27053 0.2657 0.27536 0.33816 0.32367 0.30918 0.32367 0.29469 0.28019 0.3285 0.35266 0.24638 0.30918 0.28502 0.26087 0.31884 0.24155 0.26087 0.29952 0.29469 0.29952 0.343 0.2657 0.22222 0.24638 0.3285 0.29469 0.2657 0.25604 0.24638 0.15459 0.23188 0.27053 0.10145 0.4058 0.1256 0.10628 0.12077 0.19807 0.18357 0.2029 0.78744 0.13527 0.18357 0.10628 0.086957 0.27053 0.15942 0.2029 0.17874 0.1256 0.13043 0.1401 0.19324 0.35266 0.21739 0.24155 0.29469 0.2657 0.28502 0.2657 0.26087 0.27053 0.27536 0.30435 0.24638 0.25604 0.28502 0.24638 0.22705 0.33816 0.28502 0.23671 0.28019 0.29952 0.22705 0.25121 0.35749 0.28019 0.20773 0.27536 0.28019 0.27053 0.24638 0.33816 0.23188 0.23188 0.27053 0.23188 0.29469 0.29952 0.27053 0.28019 0.27053 0.19324 0.27536 0.27053 0.29952 0.343 0.36232 0.31884 0.2657 0.24638 0.29952 0.28019 0.27536 0.33816 0.26087 0.31884 0.27053 0.35266 0.25604 0.32367 0.343 0.27053 0.36715 0.27536 0.26087 0.22222 0.27536 0.24638 0.22222 0.29952 0.24155 0.36232 0.36232 0.30435 0.28019 0.26087 0.24155 0.26087 0.25121 0.3285 0.28502 0.25604 0.38164 0.37198 0.24638 0.30918 0.29952 0.30918 0.31401 0.18357 0.29952 0.25604 0.25604 0.28502 0.31884 0.3285 0.14976 0.29469 0.28502 0.21739 0.28019 0.25121 0.2029 0.30918 0.24155 0.29469 0.37198 0.26087 0.28986 0.33816 0.36232 0.30435 0.26087 0.26087 0.21739 0.29952 0.35749 0.29952 0.24155 0.2657 0.32367 0.31884 0.35749 0.28502 0.28019 0.28502 0.27053 0.28019 0.26087 0.28502 0.27053 0.32367 0.22222 0.2657 0.32367 0.25121 0.27536 0.32367 0.28502 0.33816 0.343 0.28019 0.25604 0.31401 0.38647 0.35266 0.22705 0.26087 0.35266 0.25121 0.31401 0.23671 0.37681 0.24155 0.24155 0.2657 0.25121 0.22222 0.25604 0.29469 0.30435 0.2657 0.27536 0.28986 0.31401 0.26087 0.26087 0.32367 0.35749 0.27053 0.31884 0.28019 0.32367 0.23188 0.22705 0.33816 0.2657 0.27053 0.24638 0.25121 0.27053 0.29952 0.27053 0.3285 0.33333 0.26087 0.30918 0.27536 0.30435 0.28502 0.27053 0.27536 0.37681 0.22222 0.29952 0.25121 0.26087 0.26087 0.28986 0.28019 0.28502 0.2657 0.30918 0.21256 0.27053 0.28019 0.31884 0.30435 0.28019 0.22705 0.28019 0.29952 0.4058 0.30435 0.30435 0.31884 0.25604 0.2657 0.27053 0.32367 0.28986 0.2657 0.24638 0.27053 0.27536 0.30918 0.29952 0.28502 0.38647 0.29469 0.3285 0.33333 0.2657 0.25604 0.25604 0.21739 0.29469 0.29952 0.2657 0.33333 0.32367 0.25604 0.13527 0.28019 0.31884 0.2657 0.28502 0.25604 0.36715 0.27053 0.27536 0.28019 0.28502 0.28502 0.25604 0.28986 0.30918 0.22222 0.343 0.28019 0.29952 0.28019 0.30918 0.27053 0.27536 0.27053 0.33816 0.27536 0.34783 0.31884 0.3285 0.28986 0.31401 0.30435 0.35266 0.26087 0.28502 0.343 0.28502 0.2657 0.29469 0.29952 0.28502 0.35749 0.2657 0.33333 0.27053 0.32367 0.23188 0.21256 0.35266 0.22705 0.28019 0.2657 0.27053 0.22222 0.27053 0.30918 0.27536 0.21256 0.26087 0.30435 0.25121 0.26087 0.31884 0.24638 0.24638 0.25121 0.24638 0.29952 0.25604 0.31884 0.25121 0.17874 0.17391 0.23671 0.35749 0.29469 0.30918 0.28502 0.31884 0.30435 0.27053 0.25604 0.34783 0.21256 0.29469 0.28019 0.31884 0.26087 0.36232 0.31884 0.17391 0.30435 0.23188 0.24155 0.25604 0.27536 0.29469 0.28019 0.25121 0.23671 0.28019 0.28502 0.20773 0.33816 0.28019 0.27536 0.36715 0.33333 0.29952 0.24155 0.33816 0.26087 0.27053 0.28019 0.25121 0.33816 0.35749 0.24638 0.31401 0.25604 0.31401 0.23671 0.23671 0.35266 0.27053 0.41063 0.25121 0.31401 0.35266 0.37198 0.2657 0.28502 0.28986 0.28502 0.27536 0.27053 0.24638 0.27536 0.35749 0.23671 0.30918 0.34783 0.2657 0.31401 0.2029 0.35266 0.27536 0.38647 0.28986 0.28986 0.35266 0.28019 0.28019 0.2657 0.28019 0.24638 0.33816 0.31401 0.31401 0.26087 0.23188 0.27053 0.25121 0.34783 0.2029 0.24155 0.27053 0.29469 0.3285 0.2029 0.29952 0.28019 0.343 0.25604 0.23188 0.2657 0.28019 0.25121 0.24638 0.25121 0.19324 0.28986 0.29952 0.24638 0.25604 0.31401 0.30918 0.27536 0.30435 0.24155 0.31884 0.29469 0.28502 0.28986 0.28502 0.28019 0.25121 0.25604 0.28986 0.28019 0.27536 0.36232 0.27053 0.29469 0.33333 0.32367 0.28986 0.24155 0.2657 0.27536 0.24638 0.22705 0.29469 0.22705 0.29469 0.25121 0.28986 0.26087 0.24638 0.33816 0.29469 0.22705 0.29952 0.31401 0.27536 0.21256 0.34783 0.31884 0.28019 0.32367 0.34783 0.24155 0.29469 0.28986 0.28502 0.33816 0.27536 0.28502 0.31401 0.31884 0.26087 0.31884 0.2657 0.31884 0.2657 0.24155 0.23671 0.28502 0.29952 0.24638 0.20773 0.21739 0.33333 0.31401 0.24155 0.23188 0.29952 0.28019 0.29469 0.24155 0.27053 0.33816 0.27053 0.25121 0.27536 0.22705 0.35266 0.27053 0.38164 0.36232 0.34783 0.29952 0.30918 0.26087 0.3913 0.23188 0.28019 0.2657 0.28502 0.29469 0.28019 0.2657 0.2657 0.26087 0.29469 0.343 0.24155 0.34783 0.343 0.26087 0.21256 0.28502 0.33816 0.31884 0.28019 0.30918 0.24638 0.28502 0.24638 0.29469 0.343 0.25604 0.30918 0.3285 0.24155 0.33333 0.31884 0.27536 0.33816 0.27536 0.30435 0.30918 0.29469 0.29952 0.35266 0.29952 0.28019 0.26087 0.34783 0.25604 0.31401 0.30918 0.25121 0.17391 0.28019 0.25121 0.30918 0.32367 0.26087 0.29952 0.31884 0.29952 0.2657 0.28986 0.28986 0.26087 0.36715 0.26087 0.25121 0.24155 0.28019 0.30918 0.32367 0.28986 0.27536 0.25604 0.24638 0.31401 0.24638 0.25604 0.28502 0.31401 0.25604 0.31401 0.35266 0.24638 0.35749 0.19807 0.24638 0.31884 0.33816 0.23188 0.28502 0.27536 0.24155 0.27536 0.35266 0.29469 0.37198 0.29952 0.36715 0.25604 0.28502 0.25121 0.28019 0.2657 0.25121 0.24638 0.24155 0.27536 0.343 0.32367 0.30918 0.25121 0.27053 0.34783 0.30918 0.29952 0.29952 0.25121 0.37198 0.3285 0.26087 0.28502 0.27536 0.28986 0.37681 0.27536 0.31401 0.28986 0.30918 0.34783 0.23671 0.28986 0.28502 0.31401 0.28502 0.31884 0.28019 0.28019 0.24638 0.30918 0.3285 0.25121 0.27536 0.26087 0.40097 0.36715 0.27536 0.27053 0.24638 0.28502 0.27053 0.29952 0.23671 0.24638 0.27536 0.343 0.28019 0.26087 0.21739 0.33816 0.21739 0.33816 0.31401 0.2029 0.27536 0.31884 0.23671 0.28019 0.28019 0.30435 0.29469 0.25121 0.25121 0.31401 0.28019 0.20773 0.28502 0.28502 0.21256 0.27536 0.28019 0.34783 0.35749 0.31884 0.20773 0.29952 0.32367 0.28019 0.28019 0.28502 0.30435 0.31884 0.21256 0.24155 0.25604 0.2657 0.28019 0.28019 0.37681 0.28502 0.28502 0.31401 0.33816 0.27536 0.32367 0.30435 0.36715 0.2657 0.30435 0.2657 0.25604 0.33333 0.32367 0.26087 0.28019 0.27053 0.38164 0.28502 0.26087 0.27053 0.32367 0.2657 0.25604 0.20773 0.35266 0.2657 0.24638 0.28019 0.343 0.35266 0.31401 0.28986 0.343 0.28986 0.20773 0.28986 0.29952 0.24155 0.29952 0.38647 0.30435 0.30435 0.29469 0.30435 0.27053 0.28019 0.2657 0.30918 0.23671 0.28502 0.26087 0.26087 0.2657 0.31884 0.32367 0.29952 0.28502 0.34783 0.24638 0.31401 0.27053 0.37681 0.30918 0.25604 0.29469 0.30435 0.30918 0.25604 0.32367 0.37681 0.29469 0.16908 0.30435 0.23671 0.29952 0.3285 0.23671 0.3285 0.27536 0.28502 0.29952 0.27053 0.3285 0.21739 0.35266 0.28986 0.16425 0.25121 0.31401 0.25121 0.20773 0.21739 0.27536 0.22222 0.28019 0.23671 0.26087 0.24155 0.34783 0.34783 0.25604 0.32367 0.2657 0.32367 0.24638 0.28019 0.27053 0.30918 0.23671 0.30918 0.2657 0.343 0.29469 0.31401 0.27536 0.33333 0.24155 0.26087 0.24638 0.28019 0.2657 0.23671 0.35749 0.30435 0.29469 0.23188 0.24155 0.24638 0.28986 0.28019 0.27536 0.28502 0.29469 0.31884 0.23671 0.26087 0.23188 0.23671 0.30435 0.24638 0.28986 0.28986 0.21739 0.28019 0.30435 0.21256 0.23188 0.28502 0.2657 0.24638 0.343 0.31401 0.33333 0.33816 0.27053 0.29952 0.30918 0.25604 0.28986 0.38164 0.34783 0.28502 0.32367 0.25121 0.29952 0.38647 0.2657 0.29469 0.22222 0.22705 0.28986 0.35266 0.30918 0.2029 0.21739 0.36232 0.28019 0.22222 0.28986 0.31401 0.28019 0.30918 0.26087 0.29469 0.16908 0.25604 0.22705 0.26087 0.34783 0.343 0.33816 0.28019 0.27053 0.3285 0.20773 0.22705 0.30435 0.23188 0.27536 0.25121 0.29952 0.25121 0.24155 0.28019 0.28986 0.27536 0.3285 0.28019 0.23671 0.30435 0.27536 0.34783 0.26087 0.30918 0.29952 0.26087 0.2657 0.35749 0.28986 0.28019 0.20773 0.27053 0.28502 0.28986 0.28502 0.28986 0.32367 0.31401 0.27053 0.26087 0.3285 0.3285 0.29469 0.23188 0.27053 0.26087 0.27536 0.27536 0.38647 0.30435 0.21256 0.27536 0.33816 0.31884 0.2029 0.29952 0.36232 0.31401 0.28502 0.24638 0.33333 0.33816 0.24155 0.2657 0.27053 0.30918 0.31401 0.22222 0.2657 0.30918 0.28019 0.30435 0.31401 0.28019 0.28019 0.26087 0.26087 0.27053 0.30918 0.31401 0.3285 0.29952 0.33333 0.33816 0.28502 0.34783 0.25121 0.29952 0.27536 0.24638 0.28986 0.33333 0.29469 0.40097 0.26087 0.22705 0.22705 0.24638 0.28502 0.26087 0.23188 0.3285 0.25121 0.24155 0.27536 0.33333 0.29952 0.28019 0.27053 0.33333 0.35266 0.28019 0.30435 0.28502 0.24155 0.28986 0.24638 0.27536 0.2657 0.33816 0.30918 0.23671 0.32367 0.27053 0.28502 0.25604 0.34783 0.23671 0.2657 0.29469 0.24638 0.22705 0.29469 0.31884 0.28986 0.25604 0.29952 0.37681 0.25121 0.24638 0.26087 0.28502 0.32367 0.28019 0.27536 0.3285 0.31884 0.23188 0.21739 0.19324 0.26087 0.2657 0.27053 0.26087 0.31884 0.23671 0.2657 0.26087 0.27536 0.22705 0.31401 0.32367 0.33816 0.23671 0.25604 0.24155 0.4058 0.26087 0.25121 0.25604 0.30435 0.28502 0.24638 0.31884 0.26087 0.39614 0.33333 0.21739 0.27053 0.26087 0.31884 0.25121 0.29469 0.24155 0.33816 0.2657 0.2657 0.28502 0.24638 0.32367 0.28019 0.32367 0.23188 0.28502 0.27536 0.32367 0.32367 0.29469 0.30435 0.35266 0.28019 0.31884 0.27536 0.23671 0.38647 0.27536 0.25121 0.28502 0.25604 0.31884 0.2657 0.28019 0.25121 0.34783 0.28019 0.28502 0.31401 0.30918 0.23671 0.23671 0.22705 0.24155 0.31401 0.30918 0.34783 0.27053 0.31884 0.28986 0.29469 0.28019 0.25604 0.36715 0.27053 0.26087 0.24638 0.25604 0.28986 0.29469 0.22705 0.28019 0.29952 0.21256 0.26087 0.26087 0.30435 0.24155 0.28986 0.28986 0.23188 0.26087 0.30435 0.24155 0.3285 0.3913 0.28502 0.37681 0.27536 0.33333 0.25604 0.24638 0.36232 0.28019 0.31401 0.29952 0.31401 0.29469 0.2657 0.36232 0.25121 0.27053 0.343 0.32367 0.35749 0.34783 0.27053 0.32367 0.35749 0.22222 0.22705 0.24155 0.27053 0.25121 0.27536 0.33816 0.4058 0.27053 0.25121 0.27053 0.31401 0.28986 0.30918 0.33333 0.29952 0.18841 0.28502 0.2657 0.28502 0.22222 0.38647 0.3285 0.343 0.29469 0.28019 0.28019 0.25604 0.29952 0.27053 0.28502 0.25121 0.31884 0.27536 0.36232 0.24638 0.24155 0.17391 0.2657 0.35749 0.25121 0.34783 0.26087 0.26087 0.24155 0.27053 0.32367 0.28019 0.30918 0.2657 0.27536 0.32367 0.26087 0.2657 0.31884 0.28502 0.24155 0.31884 0.38647 0.30435 0.30918 0.28986 0.27536 0.27536 0.21256 0.28019 0.28986 0.29952 0.31401 0.29952 0.25604 0.28502 0.24638 0.28502 0.32367 0.27536 0.29952 0.32367 0.28502 0.27536 0.27536 0.33816 0.33816 0.17391 0.24155 0.28502 0.30435 0.28986 0.23188 0.36232 0.31401 0.24638 0.2657 0.28502 0.29952 0.24155 0.41546 0.28502 0.30918 0.35266 0.30918 0.29469 0.30435 0.33333 0.28986 0.29469 0.38647 0.42029 0.32367 0.28019 0.29952 0.35266 0.25121 0.28019 0.17874 0.24155 0.23671 0.38164 0.28986 0.29952 0.27536 0.27053 0.25604 0.23188 0.24638 0.29952 0.27053 0.33816 0.29952 0.36715 0.15459 0.33816 0.31401 0.3285 0.28502 0.29952 0.31401 0.3285 0.28986 0.30435 0.32367 0.34783 0.28019 0.2657 0.34783 0.343 0.27536 0.11111 0.38164 0.24155 0.19324 0.15942 0.11111 0.11111 0.10628 0.1256 0.1256 0.13527 0.17391 0.096618 0.14976 0.12077 0.2657 0.1401 0.1401 0.11111 0.11111 0.11594 0.2029 0.13043 0.1256 0.1401 0.18357 0.096618 0.17874 0.14976 0.10145 0.16908 0.18357 0.11594 0.15942 0.31401 0.18357 0.19324 0.14493 0.14976 0.10145 0.16425 0.1256 0.14976 0.23188 0.31884 0.24638 0.31401 0.25604 0.26087 0.31401 0.27053 0.24155 0.31884 0.23671 0.27536 0.29952 0.28502 0.26087 0.29952 0.30918 0.29469 0.3913 0.2029 0.343 0.27536 0.27536 0.36715 0.34783 0.27053 0.343 0.27536 0.343 0.31884 0.28502 0.35266 0.30435 0.30918 0.26087 0.29469 0.25121 0.26087 0.35266 0.27053 0.33816 0.30435 0.27536 0.3285 0.22222 0.17391 0.30435 0.24638 0.24155 0.27053 0.24155 0.35266 0.2029 0.19807 0.27053 0.3285 0.32367 0.24638 0.20773 0.28986 0.2657 0.28019 0.19807 0.31401 0.31401 0.28986 0.35266 0.35749 0.30435 0.28986 0.25121 0.21739 0.31884 0.24638 0.40097 0.31401
0.28019 0.26087 0.41063 0.35266 0.25121 0.8744 0.57488 0.69565 0.38647 0.32367 0.2657 0.25121 0.31884 0.3285 0.37681 0.34783 0.30918 0.27536 0.25604 0.26087 0.34783 0.33333 0.42512 0.25121 0.343 0.38647 0.28502 0.30435 0.28502 0.25604 0.28502 0.35266 0.31884 0.27053 0.30918 0.28502 0.29469 0.29952 0.32367 0.28502 0.32367 0.30918 0.25604 0.39614 0.34783 0.343 0.27536 0.28502 0.32367 0.2657 0.38164 0.29469 0.3285 0.3913 0.38647 0.28986 0.33816 0.33333 0.32367 0.343 0.24638 0.30918 0.29952 0.29469 0.29952 0.25604 0.23188 0.31401 0.24155 0.30918 0.28019 0.29469 0.37198 0.30435 0.28502 0.26087 0.24638 0.27536 0.38164 0.29952 0.30918 0.343 0.31884 0.28019 0.36715 0.2657 0.20773 0.29952 0.29469 0.33816 0.30435 0.28986 0.26087 0.31884 0.22222 0.29952 0.30435 0.2657 0.29952 0.31401 0.36232 0.3285 0.31401 0.29469 0.27053 0.26087 0.29469 0.24155 0.29469 0.30435 0.29952 0.29469 0.2657 0.33333 0.36715 0.28502 0.37681 0.30918 0.30918 0.35266 0.29952 0.28019 0.25121 0.26087 0.28019 0.25604 0.28986 0.31401 0.30918 0.29469 0.3285 0.15459 0.28986 0.25121 0.343 0.34783 0.57488 0.55072 0.28986 0.25121 0.24155 0.23671 0.27536 0.31401 0.33333 0.36715 0.36232 0.27053 0.35749 0.24155 0.28502 0.23188 0.22705 0.22222 0.33816 0.26087 0.25604 0.25604 0.33816 0.24638 0.30435 0.30918 0.23671 0.35266 0.22705 0.31401 0.23671 0.23188 0.21739 0.24155 0.24155 0.22222 0.25121 0.23188 0.21739 0.24638 0.25121 0.23671 0.24155 0.25604 0.30435 0.3285 0.29469 0.22222 0.31401 0.30918 0.36715 0.31401 0.25121 0.30918 0.35266 0.3285 0.31401 0.28502 0.343 0.33816 0.24638 0.38647 0.4058 0.36715 0.343 0.57488 0.2029 0.29952 0.25121 0.30435 0.25121 0.31401 0.30918 0.28019 0.25121 0.29469 0.28986 0.28502 0.35266 0.3285 0.19807 0.2029 0.29952 0.343 0.26087 0.25604 0.34783 0.27536 0.23188 0.31401 0.27536 0.29469 0.34783 0.24638 0.28502 0.27536 0.29469 0.21739 0.28986 0.28502 0.33333 0.33333 0.33816 0.27053 0.28502 0.29952 0.27053 0.24155 0.29952 0.2657 0.39614 0.25604 0.23671 0.27536 0.25121 0.36232 0.31884 0.31401 0.33816 0.35266 0.22705 0.27536 0.22222 0.30918 0.34783 0.21739 0.33333 0.28502 0.27053 0.28502 0.20773 0.25604 0.2657 0.29952 0.31401 0.25121 0.3285 0.27536 0.29469 0.29469 0.28502 0.27053 0.24155 0.29952 0.28986 0.29952 0.32367 0.24155 0.28502 0.34783 0.30435 0.17874 0.26087 0.27053 0.26087 0.22705 0.24638 0.23188 0.3913 0.34783 0.23671 0.27536 0.30918 0.27536 0.32367 0.343 0.31884 0.30918 0.31884 0.28986 0.31401 0.29952 0.25604 0.26087 0.36715 0.28986 0.29469 0.27053 0.28502 0.37681 0.36715 0.28502 0.29952 0.3913 0.28502 0.27053 0.24155 0.28019 0.28986 0.27536 0.32367 0.36715 0.28502 0.18357 0.24638 0.28986 0.29952 0.2657 0.31884 0.27053 0.22705 0.22705 0.36715 0.25604 0.24638 0.24638 0.27536 0.17391 0.28019 0.22705 0.21739 0.27053 0.22705 0.34783 0.33333 0.343 0.2657 0.33333 0.3285 0.3285 0.27536 0.30435 0.23188 0.30918 0.25604 0.26087 0.25121 0.23188 0.25604 0.28502 0.28019 0.29952 0.26087 0.31884 0.31884 0.343 0.24638 0.30435 0.24638 0.27053 0.27053 0.29469 0.25121 0.31401 0.2657 0.30435 0.343 0.30918 0.30435 0.22222 0.33333 0.22705 0.28986 0.25604 0.25121 0.30435 0.30435 0.33333 0.24638 0.32367 0.27053 0.28019 0.31401 0.24638 0.28986 0.28986 0.28986 0.26087 0.29469 0.22705 0.28019 0.21739 0.28019 0.29952 0.23188 0.34783 0.27053 0.343 0.30918 0.30435 0.34783 0.30435 0.33333 0.24638 0.27053 0.30918 0.30435 0.28986 0.27053 0.25121 0.33816 0.37681 0.27536 0.26087 0.26087 0.25121 0.25604 0.35266 0.36715 0.27536 0.29469 0.31401 0.35266 0.38164 0.29469 0.34783 0.22705 0.26087 0.25604 0.33333 0.25604 0.2657 0.28502 0.30918 0.32367 0.4058 0.35749 0.24155 0.17874 0.26087 0.33333 0.29469 0.22705 0.28502 0.28019 0.29952 0.29469 0.25604 0.28019 0.2657 0.41063 0.2657 0.31401 0.32367 0.35266 0.30435 0.24638 0.29952 0.27053 0.27536 0.32367 0.22705 0.39614 0.30918 0.24155 0.29952 0.27053 0.25604 0.34783 0.28986 0.35266 0.37198 0.22705 0.33333 0.3285 0.28502 0.36232 0.26087 0.27536 0.28986 0.31401 0.2657 0.29952 0.32367 0.28502 0.25604 0.33333 0.36232 0.30435 0.28019 0.27536 0.25121 0.25604 0.22222 0.36715 0.23671 0.37681 0.2657 0.28502 0.29952 0.37681 0.25121 0.29469 0.33333 0.31884 0.28502 0.28986 0.30918 0.29952 0.27053 0.30918 0.29952 0.30435 0.31401 0.27053 0.28502 0.37681 0.27053 0.27536 0.29469 0.39614 0.33333 0.27536 0.29952 0.31884 0.28986 0.25604 0.35749 0.343 0.28502 0.33816 0.29469 0.33333 0.24638 0.25121 0.3285 0.30435 0.35266 0.27536 0.41546 0.28019 0.36715 0.32367 0.24638 0.32367 0.25121 0.30918 0.29469 0.30918 0.28502 0.27053 0.22705 0.24155 0.24155 0.1256 0.29952 0.19807 0.086957 0.10145 0.17874 0.16908 0.1256 0.28502 0.1256 0.18841 0.15459 0.19807 0.33333 0.15459 0.12077 0.14493 0.17874 0.12077 0.17391 0.18841 0.36715 0.24638 0.2657 0.31401 0.26087 0.31884 0.33333 0.3285 0.26087 0.29469 0.25121 0.19324 0.34783 0.32367 0.35749 0.27536 0.28986 0.22705 0.28986 0.29952 0.28986 0.29469 0.24155 0.23188 0.28986 0.31401 0.33333 0.25121 0.31884 0.33333 0.29469 0.28019 0.35266 0.27536 0.35266 0.31884 0.26087 0.27053 0.26087 0.31884 0.25604 0.24638 0.27053 0.28019 0.24638 0.2657 0.26087 0.25604 0.33333 0.33816 0.28502 0.2657 0.33816 0.31401 0.26087 0.33333 0.25604 0.33333 0.28986 0.3285 0.22705 0.27536 0.38647 0.29469 0.3285 0.30918 0.36232 0.2657 0.3285 0.34783 0.30435 0.27053 0.28986 0.37198 0.22705 0.26087 0.26087 0.37681 0.3285 0.24155 0.32367 0.25121 0.34783 0.40097 0.30918 0.343 0.28502 0.27536 0.37681 0.3285 0.28986 0.24638 0.28502 0.3285 0.27053 0.14493 0.24638 0.28502 0.31401 0.35266 0.37681 0.24638 0.30918 0.3285 0.31884 0.343 0.33816 0.34783 0.3285 0.23188 0.27053 0.27053 0.20773 0.38647 0.24638 0.33816 0.29952 0.19807 0.35266 0.22222 0.3285 0.29469 0.32367 0.30435 0.28986 0.34783 0.3285 0.30435 0.31884 0.28986 0.28502 0.27053 0.30918 0.36715 0.31401 0.29469 0.24155 0.28019 0.28019 0.29469 0.35266 0.31401 0.343 0.29952 0.30918 0.33816 0.35749 0.23188 0.30918 0.36232 0.33333 0.37198 0.33816 0.28986 0.26087 0.34783 0.33816 0.2657 0.25121 0.343 0.31401 0.33333 0.27536 0.27053 0.33333 0.26087 0.31884 0.26087 0.31401 0.27053 0.36232 0.36715 0.32367 0.29952 0.27053 0.25604 0.29952 0.29952 0.33816 0.343 0.37681 0.31401 0.22222 0.28986 0.28019 0.2657 0.29469 0.22222 0.30918 0.30918 0.35266 0.32367 0.22705 0.30918 0.29469 0.20773 0.25604 0.27053 0.28502 0.31884 0.31401 0.30918 0.24155 0.25121 0.343 0.27053 0.30435 0.22222 0.25121 0.26087 0.25121 0.24155 0.3285 0.30918 0.30435 0.26087 0.23671 0.33816 0.29469 0.38164 0.343 0.27536 0.35749 0.33816 0.28019 0.27053 0.30435 0.29952 0.31401 0.28986 0.23671 0.30435 0.31401 0.29952 0.34783 0.24638 0.31884 0.30918 0.26087 0.26087 0.29469 0.23671 0.26087 0.27053 0.25121 0.35266 0.26087 0.31401 0.37681 0.29469 0.30918 0.25121 0.33333 0.20773 0.42029 0.31401 0.26087 0.28019 0.27053 0.28019 0.27053 0.28019 0.27536 0.24638 0.27053 0.28502 0.36232 0.27053 0.29469 0.28502 0.29952 0.33816 0.24638 0.31884 0.28019 0.28986 0.25604 0.37198 0.28502 0.33816 0.28502 0.28986 0.28019 0.23188 0.29952 0.28502 0.34783 0.2657 0.30918 0.29469 0.28502 0.27053 0.30918 0.33333 0.24638 0.27053 0.38164 0.43961 0.28986 0.33333 0.40097 0.2657 0.35266 0.33333 0.21739 0.23188 0.33816 0.31401 0.31884 0.31884 0.28502 0.23188 0.32367 0.13043 0.28986 0.36232 0.29952 0.33333 0.24155 0.28502 0.28019 0.28019 0.30918 0.30435 0.33333 0.28502 0.23671 0.27536 0.33333 0.35266 0.2657 0.29469 0.27536 0.30918 0.28019 0.25604 0.343 0.31401 0.29952 0.33816 0.29952 0.30435 0.36715 0.26087 0.31401 0.33816 0.33816 0.22222 0.29469 0.28986 0.30435 0.30435 0.36232 0.29952 0.31401 0.37198 0.27053 0.33816 0.25604 0.19807 0.27053 0.28502 0.30435 0.30435 0.23671 0.29469 0.343 0.34783 0.27536 0.22705 0.37198 0.30918 0.36232 0.41546 0.29952 0.31401 0.42512 0.28986 0.23671 0.28019 0.30435 0.31401 0.28019 0.27053 0.29952 0.30435 0.28019 0.28502 0.28986 0.28502 0.28502 0.29952 0.27536 0.29952 0.33333 0.29952 0.27053 0.36715 0.33816 0.22705 0.28986 0.25121 0.33816 0.23188 0.29952 0.30918 0.30435 0.31401 0.31884 0.29952 0.28019 0.30918 0.28019 0.26087 0.28502 0.2657 0.40097 0.22705 0.30435 0.28502 0.29469 0.2657 0.27536 0.36715 0.38647 0.3285 0.26087 0.30918 0.343 0.35266 0.35749 0.30435 0.30918 0.29952 0.32367 0.25604 0.43478 0.33333 0.29952 0.24638 0.33333 0.29952 0.30918 0.29952 0.32367 0.40097 0.35749 0.28502 0.27053 0.32367 0.29469 0.28986 0.35749 0.31884 0.24638 0.28986 0.28019 0.3285 0.35266 0.3285 0.27536 0.28019 0.2657 0.33816 0.30435 0.29952 0.30918 0.31401 0.31884 0.32367 0.24155 0.28502 0.29469 0.31401 0.33333 0.33333 0.26087 0.32367 0.30435 0.29952 0.343 0.27053 0.35266 0.26087 0.343 0.24638 0.27053 0.30435 0.3285 0.2657 0.3285 0.33333 0.28019 0.343 0.35749 0.27053 0.36715 0.37198 0.23188 0.26087 0.13043 0.35749 0.30435 0.30918 0.36232 0.31401 0.31401 0.343 0.23671 0.30918 0.32367 0.27536 0.27053 0.28986 0.28502 0.21256 0.2657 0.28502 0.26087 0.33333 0.41063 0.27053 0.35749 0.31401 0.38164 0.28986 0.28502 0.24155 0.39614 0.31884 0.23671 0.33816 0.29469 0.27536 0.30918 0.33816 0.27536 0.18357 0.3285 0.42512 0.28502 0.42512 0.27053 0.343 0.32367 0.27536 0.27536 0.29469 0.24155 0.29469 0.27053 0.26087 0.25121 0.30435 0.25121 0.30918 0.30918 0.27536 0.35749 0.32367 0.21739 0.30435 0.36232 0.29952 0.16425 0.39614 0.2657 0.27536 0.28986 0.32367 0.31401 0.27536 0.33816 0.30435 0.2657 0.26087 0.27053 0.28986 0.25121 0.37681 0.25604 0.29952 0.28019 0.33816 0.25121 0.21256 0.29469 0.22222 0.29952 0.33333 0.27536 0.30435 0.29952 0.28019 0.27053 0.27053 0.21256 0.32367 0.18841 0.3285 0.33816 0.24638 0.29952 0.29469 0.32367 0.37198 0.28986 0.30918 0.33816 0.343 0.30435 0.28986 0.23188 0.23671 0.28986 0.25604 0.23671 0.31401 0.35266 0.19807 0.33333 0.25121 0.24638 0.28019 0.3285 0.28502 0.33333 0.31884 0.28502 0.23188 0.31884 0.30435 0.25121 0.29469 0.29952 0.343 0.28986 0.2029 0.30918 0.35266 0.28019 0.34783 0.23188 0.38164 0.29952 0.343 0.30435 0.23188 0.2657 0.24638 0.28019 0.28502 0.2657 0.34783 0.37198 0.28019 0.29952 0.29952 0.29469 0.35749 0.343 0.29469 0.27536 0.26087 0.26087 0.31401 0.31884 0.29469 0.33333 0.22705 0.31884 0.33816 0.29952 0.28019 0.27536 0.29952 0.16425 0.3285 0.36232 0.24155 0.30918 0.24638 0.31884 0.25121 0.28502 0.33333 0.30435 0.33333 0.33333 0.28502 0.33816 0.30918 0.25604 0.28019 0.30435 0.27053 0.28986 0.19324 0.28986 0.343 0.36232 0.28502 0.31401 0.23671 0.30435 0.24155 0.28986 0.24638 0.33816 0.29469 0.3285 0.31401 0.28019 0.24155 0.28502 0.23188 0.28502 0.30435 0.3285 0.32367 0.25121 0.25604 0.28502 0.24155 0.2657 0.31401 0.25121 0.30435 0.24638 0.24638 0.33333 0.27536 0.27536 0.38647 0.28986 0.27536 0.32367 0.35749 0.3285 0.28986 0.22705 0.34783 0.31401 0.30435 0.28502 0.27053 0.28019 0.343 0.27053 0.33333 0.26087 0.29469 0.26087 0.28502 0.2657 0.29469 0.30918 0.28019 0.24155 0.28019 0.25604 0.37681 0.2657 0.33333 0.29952 0.31884 0.33816 0.29469 0.25604 0.31401 0.24638 0.26087 0.25604 0.28986 0.28502 0.31401 0.27053 0.32367 0.28502 0.2657 0.28019 0.39614 0.28019 0.24638 0.27053 0.2657 0.2657 0.26087 0.27536 0.31401 0.27053 0.18841 0.23671 0.33816 0.3285 0.27053 0.21739 0.26087 0.29469 0.16908 0.343 0.35266 0.23671 0.2657 0.36232 0.26087 0.31401 0.29952 0.343 0.36232 0.31884 0.28502 0.31884 0.33333 0.38164 0.36715 0.37198 0.30918 0.39614 0.26087 0.28019 0.20773 0.3913 0.30435 0.30435 0.27053 0.32367 0.31401 0.32367 0.26087 0.32367 0.27536 0.27053 0.29952 0.28502 0.28986 0.32367 0.2657 0.29469 0.23671 0.30435 0.32367 0.33333 0.32367 0.30918 0.37198 0.33816 0.37198 0.2657 0.33816 0.28986 0.35749 0.28986 0.40097 0.34783 0.28986 0.25604 0.3285 0.28986 0.28986 0.38164 0.29469 0.2657 0.30435 0.31401 0.36715 0.34783 0.31401 0.25604 0.37198 0.28502 0.21739 0.28986 0.28502 0.31401 0.34783 0.27053 0.25604 0.36232 0.25121 0.22705 0.24638 0.33333 0.24638 0.2657 0.29952 0.28019 0.36232 0.2657 0.32367 0.2657 0.2657 0.27536 0.35266 0.32367 0.40097 0.29469 0.2657 0.25604 0.30435 0.31884 0.21739 0.36232 0.28019 0.25121 0.28019 0.32367 0.29469 0.22705 0.25121 0.31401 0.2657 0.33816 0.28502 0.3285 0.29952 0.30918 0.38647 0.27053 0.28019 0.29469 0.30435 0.30435 0.27053 0.29952 0.31884 0.33333 0.24638 0.29952 0.44928 0.29469 0.30435 0.30918 0.30918 0.27053 0.35266 0.25121 0.27536 0.31884 0.3285 0.28019 0.3285 0.32367 0.37198 0.30918 0.28019 0.31401 0.28019 0.33816 0.30435 0.30435 0.29469 0.31884 0.32367 0.28986 0.3285 0.24155 0.28019 0.31884 0.29952 0.29469 0.29469 0.23671 0.30918 0.28019 0.24155 0.28986 0.36232 0.27536 0.28502 0.25121 0.2657 0.31401 0.23188 0.28019 0.18841 0.28986 0.35266 0.33333 0.29469 0.25604 0.33333 0.3285 0.2657 0.25121 0.25604 0.30435 0.29469 0.32367 0.31884 0.27536 0.3285 0.29469 0.27536 0.31884 0.32367 0.38164 0.36232 0.27536 0.38647 0.28019 0.20773 0.35266 0.29469 0.343 0.25604 0.343 0.35749 0.31884 0.28502 0.28502 0.41063 0.33333 0.27536 0.34783 0.30918 0.27536 0.29469 0.34783 0.28502 0.27536 0.28019 0.27053 0.31884 0.21739 0.28986 0.32367 0.3285 0.25604 0.33816 0.33816 0.30918 0.34783 0.28019 0.27536 0.31401 0.37198 0.28986 0.35266 0.28502 0.28986 0.23188 0.343 0.28986 0.29952 0.28502 0.343 0.27053 0.28502 0.36715 0.24638 0.33333 0.20773 0.25604 0.343 0.31401 0.2657 0.3285 0.37198 0.36232 0.24155 0.20773 0.24638 0.29469 0.30918 0.2657 0.30918 0.30435 0.27053 0.31401 0.35266 0.25121 0.23671 0.26087 0.22222 0.29952 0.28986 0.28502 0.36232 0.28019 0.2657 0.31401 0.27053 0.32367 0.31884 0.25604 0.28502 0.3285 0.27053 0.27053 0.30435 0.33816 0.36232 0.23671 0.24638 0.29469 0.343 0.3285 0.33333 0.36715 0.36232 0.30435 0.26087 0.31884 0.37681 0.27536 0.21256 0.31884 0.28019 0.28019 0.29952 0.24638 0.25121 0.28019 0.36715 0.36715 0.29469 0.31401 0.24638 0.38164 0.28502 0.31884 0.32367 0.28502 0.28019 0.33333 0.35749 0.24155 0.25121 0.25121 0.29952 0.25604 0.29469 0.36715 0.28986 0.3285 0.24638 0.35266 0.36715 0.25121 0.30435 0.29952 0.29952 0.31401 0.33333 0.343 0.32367 0.2657 0.27536 0.26087 0.29469 0.35749 0.27053 0.36715 0.22222 0.36715 0.28502 0.25604 0.27053 0.24638 0.34783 0.24638 0.24638 0.2657 0.23188 0.3285 0.33333 0.27053 0.31401 0.24155 0.2657 0.29469 0.25121 0.29469 0.31884 0.23188 0.29952 0.30435 0.17391 0.29469 0.21256 0.30435 0.30435 0.27536 0.35266 0.33333 0.31884 0.35749 0.33333 0.37198 0.29469 0.28502 0.25604 0.32367 0.3285 0.28019 0.28019 0.37681 0.22705 0.25604 0.28019 0.25121 0.33816 0.31401 0.25604 0.27053 0.27053 0.25604 0.23671 0.30435 0.30918 0.2657 0.2657 0.29952 0.28019 0.27053 0.2657 0.21739 0.33333 0.3285 0.23188 0.27053 0.26087 0.27053 0.3285 0.39614 0.23188 0.28502 0.27053 0.28986 0.30435 0.23671 0.31401 0.28502 0.30435 0.25604 0.24155 0.28502 0.23671 0.30435 0.2657 0.26087 0.28986 0.21256 0.21256 0.31401 0.27536 0.33333 0.28019 0.23671 0.25604 0.29952 0.22705 0.26087 0.31401 0.24638 0.33816 0.35266 0.24155 0.3285 0.24638 0.27053 0.28502 0.13043 0.13043 0.29469 0.34783 0.31401 0.28986 0.30435 0.23188 0.38164 0.28986 0.30435 0.36715 0.27536 0.35266 0.3285 0.25604 0.26087 0.29469 0.31401 0.29469 0.28986 0.33333 0.28986 0.28019 0.25121 0.22705 0.28502 0.27536 0.33333 0.31884 0.24638 0.33816 0.28019 0.24155 0.32367 0.31401 0.3285 0.31884 0.343 0.24155 0.36232 0.33816 0.25604 0.26087 0.31884 0.33816 0.30918 0.18841 0.28502 0.31401 0.33333 0.27053 0.25604 0.2657 0.27536 0.32367 0.22222 0.2657 0.34783 0.30918 0.4058 0.30435 0.28502 0.28502 0.1401 0.28502 0.3285 0.17874 0.14493 0.12077 0.17391 0.086957 0.14493 0.14976 0.11594 0.15459 0.13043 0.16425 0.16425 0.33816 0.1256 0.20773 0.15942 0.1401 0.1256 0.16908 0.2029 0.13043 0.15459 0.11594 0.13043 0.22705 0.16908 0.13527 0.17391 0.22705 0.19324 0.15942 0.29469 0.14976 0.14493 0.19324 0.13527 0.13527 0.18357 0.13527 0.12077 0.29952 0.21739 0.28019 0.24638 0.31401 0.36715 0.22222 0.35266 0.36715 0.31884 0.28502 0.28502 0.29952 0.28986 0.26087 0.28986 0.42029 0.23671 0.35749 0.38164 0.29469 0.25604 0.29952 0.24155 0.3285 0.28502 0.25121 0.27053 0.31884 0.35266 0.28019 0.27536 0.29952 0.21256 0.3913 0.27053 0.2657 0.33816 0.27053 0.28502 0.24638 0.24155 0.28019 0.25604 0.29469 0.11111 0.29952 0.25604 0.29469 0.24638 0.27053 0.40097 0.28019 0.29469 0.24638 0.25604 0.27536 0.31401 0.2657 0.25604 0.33333 0.25121 0.34783 0.2657 0.35749 0.30435 0.22222 0.31401 0.30918 0.26087 0.23671 0.27053 0.29952 0.33333 0.31401 0.32367
0.28502 0.26087 0.36232 0.36715 0.29952 0.57488 0.86957 0.62802 0.36232 0.28502 0.30918 0.30435 0.28019 0.34783 0.38164 0.36232 0.29952 0.24155 0.30918 0.24155 0.37198 0.26087 0.29469 0.24638 0.39614 0.37681 0.28986 0.31401 0.28986 0.26087 0.30918 0.37681 0.30435 0.26087 0.31401 0.33333 0.28986 0.30435 0.33816 0.35266 0.33816 0.27536 0.28986 0.39614 0.38164 0.3285 0.30435 0.23671 0.29952 0.25121 0.41063 0.25604 0.32367 0.34783 0.30435 0.34783 0.33333 0.31884 0.28502 0.32367 0.26087 0.43961 0.28986 0.27536 0.22222 0.26087 0.23188 0.3285 0.25121 0.31884 0.31401 0.29952 0.3285 0.29469 0.28986 0.24155 0.27536 0.3285 0.30918 0.29952 0.31401 0.28019 0.29469 0.36232 0.28502 0.27053 0.17874 0.38164 0.29952 0.30435 0.29952 0.3285 0.27053 0.35266 0.2657 0.28986 0.31884 0.27536 0.29469 0.30918 0.4058 0.36232 0.2657 0.28502 0.28019 0.28019 0.28502 0.28502 0.33816 0.2657 0.25604 0.25604 0.23188 0.31884 0.30918 0.22705 0.37198 0.30918 0.32367 0.35266 0.24638 0.22705 0.24638 0.30435 0.3285 0.2657 0.37681 0.29469 0.28502 0.30918 0.28502 0.13527 0.21739 0.25121 0.42995 0.30918 0.86957 0.58937 0.23188 0.23671 0.23671 0.25604 0.25604 0.30918 0.35266 0.32367 0.28986 0.24638 0.38164 0.31884 0.31401 0.23188 0.23671 0.2029 0.30435 0.23188 0.24638 0.26087 0.29469 0.24155 0.35749 0.29952 0.27536 0.33816 0.21739 0.28986 0.24638 0.23188 0.19807 0.22705 0.23188 0.21739 0.2657 0.22222 0.19807 0.27536 0.25121 0.23188 0.31884 0.27536 0.29952 0.29952 0.22705 0.20773 0.34783 0.26087 0.28502 0.36715 0.25121 0.30918 0.37681 0.30435 0.28502 0.30918 0.27536 0.32367 0.22222 0.33333 0.41063 0.28986 0.42995 0.86957 0.19807 0.343 0.22222 0.26087 0.24638 0.26087 0.25604 0.27536 0.24155 0.30435 0.23671 0.2657 0.28986 0.38164 0.17874 0.27536 0.30918 0.32367 0.26087 0.21256 0.27053 0.22705 0.24155 0.31401 0.24155 0.23671 0.31884 0.24155 0.22222 0.23671 0.27053 0.23188 0.23188 0.23671 0.28986 0.25121 0.34783 0.31401 0.29952 0.29469 0.26087 0.19324 0.27053 0.28502 0.37198 0.22705 0.24155 0.31884 0.20773 0.29952 0.31401 0.28986 0.38647 0.34783 0.19807 0.23188 0.20773 0.29952 0.35749 0.23188 0.28019 0.24155 0.25604 0.31401 0.19807 0.28502 0.27536 0.24155 0.2657 0.21739 0.31401 0.24638 0.36715 0.26087 0.24155 0.33333 0.30918 0.25604 0.30918 0.27053 0.29952 0.22705 0.22222 0.31884 0.25604 0.16908 0.25121 0.28019 0.29469 0.24155 0.24155 0.28019 0.41063 0.30435 0.28019 0.23671 0.27536 0.29952 0.28502 0.30918 0.32367 0.28502 0.28502 0.27053 0.28019 0.28502 0.29469 0.26087 0.26087 0.27536 0.29469 0.23671 0.32367 0.3285 0.37198 0.26087 0.22222 0.28986 0.28986 0.25604 0.25121 0.27536 0.27053 0.28502 0.30918 0.34783 0.26087 0.19324 0.23671 0.25121 0.29952 0.25121 0.27536 0.27053 0.25604 0.25604 0.33333 0.27536 0.23671 0.28019 0.25604 0.14976 0.23188 0.25604 0.2657 0.31401 0.18841 0.28986 0.3285 0.27536 0.2657 0.30918 0.36715 0.23188 0.28019 0.29952 0.22222 0.30435 0.24638 0.23671 0.23188 0.25121 0.2029 0.33333 0.27536 0.30435 0.25121 0.28019 0.28019 0.23671 0.24155 0.27053 0.31884 0.26087 0.24638 0.28019 0.22705 0.31401 0.22705 0.35266 0.32367 0.28019 0.28019 0.23188 0.24638 0.22705 0.34783 0.27053 0.23671 0.29952 0.26087 0.28986 0.33816 0.2657 0.22222 0.28986 0.33816 0.24155 0.23671 0.29469 0.23188 0.26087 0.31884 0.24155 0.29469 0.21739 0.28986 0.25604 0.22705 0.34783 0.29469 0.35266 0.37681 0.28986 0.28502 0.29469 0.31884 0.24155 0.29952 0.25604 0.27536 0.2657 0.27536 0.29952 0.343 0.32367 0.31401 0.33816 0.26087 0.23671 0.21256 0.33333 0.41063 0.24638 0.28502 0.31884 0.36715 0.37681 0.24155 0.35749 0.2657 0.23188 0.29469 0.28986 0.24638 0.29469 0.2657 0.28019 0.28986 0.37198 0.38164 0.31884 0.1401 0.24155 0.30435 0.29952 0.28019 0.27536 0.30918 0.28986 0.30435 0.24638 0.27053 0.22705 0.43478 0.23671 0.33333 0.34783 0.32367 0.28986 0.26087 0.29952 0.32367 0.26087 0.32367 0.22222 0.31401 0.27536 0.24638 0.28986 0.25121 0.27536 0.28019 0.25121 0.3285 0.37198 0.23188 0.26087 0.3913 0.34783 0.33816 0.24638 0.30918 0.29469 0.25121 0.33333 0.2657 0.3285 0.29469 0.24638 0.3913 0.36232 0.32367 0.27536 0.29469 0.2657 0.28502 0.2657 0.35266 0.23188 0.30918 0.25121 0.30435 0.27536 0.36715 0.20773 0.28502 0.29469 0.28019 0.22705 0.32367 0.28986 0.29469 0.29469 0.2657 0.2657 0.26087 0.30435 0.29469 0.26087 0.343 0.25121 0.28502 0.28986 0.35749 0.29469 0.25121 0.31401 0.33816 0.28019 0.27536 0.29952 0.29469 0.26087 0.30918 0.27053 0.28019 0.25604 0.24155 0.28019 0.30918 0.29469 0.25121 0.30918 0.31401 0.36232 0.35749 0.33333 0.30918 0.27536 0.32367 0.343 0.2657 0.34783 0.29469 0.21739 0.22705 0.26087 0.12077 0.26087 0.17391 0.082126 0.11111 0.16425 0.16425 0.13043 0.32367 0.1256 0.18841 0.13527 0.19324 0.30918 0.16908 0.11594 0.15459 0.19324 0.1256 0.16425 0.17391 0.3285 0.28502 0.26087 0.27053 0.2657 0.25121 0.28019 0.36232 0.23188 0.26087 0.23671 0.21256 0.29952 0.30435 0.30435 0.24638 0.29469 0.22705 0.26087 0.28986 0.28502 0.27053 0.23671 0.22222 0.21739 0.30435 0.37681 0.27053 0.23671 0.33333 0.25121 0.29469 0.27053 0.29952 0.31401 0.29952 0.23188 0.24638 0.30918 0.29469 0.21739 0.28986 0.25121 0.22222 0.29952 0.31884 0.2657 0.31401 0.35266 0.30435 0.30918 0.24155 0.33816 0.26087 0.38164 0.28986 0.30918 0.30918 0.27053 0.27053 0.22705 0.3285 0.31884 0.31401 0.343 0.25121 0.33333 0.29952 0.30918 0.31401 0.33333 0.24155 0.28019 0.34783 0.21256 0.29952 0.28986 0.28986 0.30918 0.21739 0.26087 0.29469 0.31884 0.33333 0.33816 0.31884 0.27053 0.35266 0.33333 0.30918 0.28986 0.26087 0.35749 0.30918 0.28019 0.17391 0.24155 0.29952 0.29952 0.34783 0.33816 0.29952 0.24638 0.29469 0.31884 0.30918 0.31401 0.25121 0.33816 0.23188 0.2657 0.28986 0.24155 0.3285 0.29469 0.30435 0.28986 0.18841 0.33816 0.17391 0.31884 0.27053 0.33816 0.3285 0.30918 0.28502 0.34783 0.28019 0.31401 0.28502 0.28502 0.2657 0.26087 0.31884 0.28019 0.28986 0.22222 0.3285 0.24638 0.25604 0.30918 0.31884 0.27053 0.33333 0.25121 0.28019 0.39614 0.28986 0.2657 0.31401 0.33816 0.28502 0.28502 0.24155 0.25121 0.33333 0.31401 0.29952 0.25121 0.27053 0.30435 0.33333 0.23188 0.28502 0.21739 0.23671 0.31884 0.27053 0.30435 0.2657 0.28502 0.30918 0.33333 0.29469 0.25121 0.24155 0.23188 0.27536 0.28986 0.38164 0.37198 0.30918 0.27536 0.35266 0.25604 0.28986 0.29952 0.19807 0.29952 0.28502 0.30435 0.29952 0.20773 0.31401 0.31884 0.23188 0.25121 0.30435 0.33816 0.28019 0.24638 0.29952 0.24155 0.21739 0.32367 0.26087 0.29469 0.20773 0.25604 0.28019 0.23188 0.28502 0.34783 0.2657 0.35266 0.26087 0.22705 0.32367 0.25121 0.31401 0.28502 0.25604 0.37198 0.30435 0.24638 0.22222 0.27536 0.33333 0.32367 0.3285 0.23671 0.343 0.26087 0.2657 0.35749 0.22705 0.29469 0.33333 0.28019 0.29952 0.25604 0.19324 0.22705 0.26087 0.25604 0.3285 0.23671 0.37198 0.38164 0.28502 0.30435 0.22705 0.33333 0.2029 0.31401 0.31884 0.27536 0.32367 0.23671 0.30435 0.25121 0.27053 0.28502 0.28502 0.27053 0.29469 0.27536 0.28502 0.28986 0.28502 0.28019 0.26087 0.23671 0.28986 0.30435 0.27536 0.24155 0.34783 0.27536 0.30918 0.28502 0.22705 0.25604 0.31884 0.31401 0.30435 0.31884 0.24638 0.28502 0.30918 0.23671 0.28019 0.28019 0.28986 0.24155 0.31884 0.36232 0.30435 0.28986 0.27053 0.343 0.28502 0.2657 0.343 0.19807 0.2657 0.26087 0.23671 0.3285 0.31401 0.27053 0.22705 0.30918 0.13527 0.28986 0.343 0.29469 0.28986 0.29469 0.25604 0.27536 0.30918 0.26087 0.27053 0.26087 0.26087 0.22705 0.22705 0.29469 0.34783 0.27536 0.27053 0.35266 0.21739 0.28502 0.29952 0.30435 0.27536 0.32367 0.34783 0.25121 0.30918 0.27536 0.15459 0.37681 0.29469 0.32367 0.24638 0.27536 0.343 0.30435 0.33816 0.30918 0.27536 0.29952 0.33333 0.24155 0.28019 0.27053 0.24155 0.22222 0.28502 0.2657 0.2657 0.22705 0.23188 0.343 0.35266 0.26087 0.25604 0.31401 0.27536 0.30918 0.3285 0.28502 0.29952 0.37681 0.2657 0.27053 0.31401 0.28502 0.27536 0.28986 0.24155 0.30918 0.3285 0.31884 0.2657 0.26087 0.25121 0.25121 0.25604 0.27053 0.29952 0.31884 0.2657 0.30435 0.33333 0.27053 0.24155 0.2657 0.24155 0.27536 0.22222 0.36715 0.32367 0.2657 0.29952 0.30918 0.25604 0.24638 0.28019 0.34783 0.30435 0.26087 0.29952 0.35749 0.23188 0.24638 0.2657 0.34783 0.29469 0.24638 0.33816 0.32367 0.31401 0.31884 0.29469 0.2657 0.33816 0.37198 0.32367 0.28986 0.28502 0.29469 0.27536 0.35266 0.36232 0.29469 0.21739 0.27053 0.36232 0.28019 0.2657 0.26087 0.40097 0.30435 0.25604 0.28502 0.28986 0.31884 0.26087 0.27053 0.3285 0.21256 0.37198 0.27536 0.30918 0.30435 0.31884 0.28502 0.3285 0.23188 0.33333 0.31401 0.28502 0.26087 0.39614 0.30435 0.37198 0.23671 0.28986 0.2657 0.29469 0.25121 0.28502 0.24638 0.3285 0.28502 0.30918 0.3285 0.25604 0.31884 0.30918 0.29469 0.29952 0.25604 0.23671 0.31884 0.2657 0.23671 0.32367 0.28502 0.31884 0.343 0.27536 0.30918 0.31401 0.26087 0.23188 0.13527 0.31401 0.33333 0.32367 0.3285 0.31401 0.34783 0.33333 0.25604 0.30918 0.26087 0.21256 0.23188 0.29469 0.27053 0.30918 0.23188 0.28019 0.25604 0.33333 0.3285 0.2657 0.35266 0.31884 0.3285 0.27536 0.27053 0.23671 0.34783 0.29952 0.25604 0.33816 0.35749 0.28502 0.28986 0.32367 0.27536 0.21256 0.32367 0.35749 0.2657 0.32367 0.28502 0.34783 0.26087 0.27536 0.23188 0.33333 0.23188 0.28019 0.23188 0.31401 0.26087 0.31884 0.2657 0.28986 0.30435 0.31401 0.31401 0.35749 0.19807 0.31401 0.33333 0.24155 0.18841 0.35749 0.32367 0.30918 0.32367 0.29469 0.36232 0.30918 0.28502 0.25604 0.24155 0.25121 0.29469 0.27053 0.27053 0.36232 0.22705 0.30918 0.30435 0.35749 0.20773 0.18357 0.25604 0.23188 0.30918 0.31401 0.25121 0.3285 0.28019 0.28502 0.22705 0.30918 0.20773 0.34783 0.23671 0.27536 0.343 0.33333 0.28019 0.2657 0.31401 0.30918 0.27536 0.3285 0.29952 0.35266 0.29952 0.30918 0.24638 0.19324 0.24638 0.28502 0.21739 0.27536 0.28502 0.23671 0.26087 0.30918 0.28502 0.31401 0.3285 0.25121 0.29952 0.32367 0.26087 0.28986 0.27053 0.28986 0.25121 0.30435 0.26087 0.26087 0.29952 0.32367 0.25604 0.36715 0.28019 0.29952 0.2657 0.34783 0.25604 0.34783 0.343 0.18357 0.23188 0.25121 0.28502 0.28502 0.25604 0.3285 0.28502 0.23188 0.27536 0.36232 0.33816 0.4058 0.36715 0.3285 0.30918 0.26087 0.24638 0.28986 0.25604 0.36232 0.28502 0.21739 0.38647 0.32367 0.28502 0.28502 0.25604 0.30918 0.13527 0.35749 0.343 0.19807 0.30918 0.2657 0.3285 0.26087 0.32367 0.29952 0.31401 0.42995 0.30435 0.2657 0.33816 0.28019 0.28019 0.31401 0.28986 0.29952 0.28986 0.21256 0.3285 0.31401 0.2657 0.30435 0.27536 0.29952 0.36715 0.26087 0.27053 0.24155 0.38647 0.25604 0.30918 0.24155 0.27053 0.25604 0.27053 0.22222 0.33333 0.2657 0.41546 0.28986 0.24638 0.23188 0.30435 0.25121 0.22705 0.28019 0.27536 0.24638 0.22705 0.28502 0.28502 0.24638 0.27536 0.39614 0.29469 0.24638 0.39614 0.3285 0.28019 0.31884 0.26087 0.31401 0.28019 0.31401 0.33816 0.27053 0.28986 0.29952 0.2657 0.27053 0.21739 0.28019 0.24638 0.24638 0.28986 0.23671 0.343 0.29469 0.28502 0.25121 0.35266 0.3913 0.23188 0.30435 0.28019 0.2657 0.34783 0.28019 0.27536 0.30435 0.26087 0.29952 0.25121 0.27053 0.22705 0.29469 0.21256 0.32367 0.25604 0.29469 0.24155 0.3913 0.28986 0.21739 0.19807 0.31401 0.30435 0.26087 0.23188 0.28502 0.28019 0.19324 0.22705 0.32367 0.343 0.24155 0.21739 0.25121 0.31884 0.15942 0.33333 0.33816 0.22222 0.25604 0.27053 0.29469 0.3285 0.28019 0.28019 0.34783 0.32367 0.25604 0.2657 0.35266 0.30918 0.30435 0.28019 0.29469 0.343 0.27053 0.28502 0.21256 0.37198 0.28502 0.29469 0.28019 0.33816 0.28019 0.37198 0.3285 0.32367 0.24155 0.24155 0.26087 0.27536 0.24155 0.343 0.30435 0.30435 0.22705 0.35749 0.26087 0.28019 0.26087 0.27053 0.33333 0.30435 0.37681 0.30918 0.30918 0.26087 0.27053 0.22705 0.32367 0.24155 0.2657 0.26087 0.35266 0.28019 0.25121 0.2657 0.28502 0.26087 0.25121 0.30435 0.35266 0.33333 0.35266 0.21256 0.38164 0.36232 0.22705 0.28019 0.28986 0.28986 0.29469 0.32367 0.27053 0.42512 0.25121 0.19807 0.23188 0.27053 0.21256 0.25604 0.27536 0.28019 0.30918 0.27536 0.30435 0.30435 0.24155 0.28986 0.32367 0.25121 0.30918 0.32367 0.2657 0.27536 0.27053 0.33333 0.22705 0.37198 0.24638 0.30435 0.28986 0.31401 0.25121 0.24638 0.23671 0.26087 0.22705 0.3285 0.23188 0.29469 0.27053 0.343 0.30918 0.29469 0.39614 0.33816 0.30435 0.3285 0.28502 0.33333 0.30918 0.31401 0.24155 0.28986 0.37198 0.28986 0.31884 0.36715 0.27536 0.25121 0.41063 0.24638 0.25604 0.37198 0.37681 0.22705 0.31401 0.29952 0.30435 0.28502 0.28502 0.30435 0.29952 0.30918 0.29469 0.343 0.27536 0.30918 0.29469 0.29952 0.29952 0.22705 0.27536 0.35266 0.36232 0.31401 0.27053 0.24155 0.24155 0.33816 0.18841 0.34783 0.37198 0.29469 0.26087 0.28986 0.24155 0.24155 0.25121 0.28986 0.19807 0.25604 0.35266 0.27053 0.30435 0.31401 0.38647 0.30918 0.27053 0.22222 0.24155 0.30918 0.23671 0.29469 0.32367 0.34783 0.29952 0.28502 0.32367 0.32367 0.31401 0.30435 0.31401 0.28019 0.30918 0.28986 0.23188 0.29469 0.31884 0.30918 0.22705 0.3285 0.31401 0.35749 0.28986 0.26087 0.35266 0.36715 0.28502 0.33333 0.23671 0.343 0.29952 0.33333 0.31884 0.28986 0.30918 0.20773 0.30918 0.21739 0.25604 0.28986 0.29469 0.23671 0.28986 0.30918 0.35266 0.28986 0.24638 0.27536 0.28502 0.31401 0.31884 0.343 0.21739 0.27536 0.25604 0.27053 0.29952 0.30435 0.2657 0.34783 0.27053 0.30435 0.343 0.2657 0.31884 0.23188 0.25121 0.30918 0.28502 0.2657 0.38164 0.33816 0.38647 0.26087 0.28019 0.24638 0.25121 0.29952 0.32367 0.31884 0.27053 0.22705 0.38164 0.32367 0.22705 0.25604 0.2657 0.24155 0.26087 0.28502 0.37198 0.31884 0.27053 0.2657 0.32367 0.2657 0.28986 0.27536 0.2657 0.28019 0.33816 0.28986 0.25121 0.28986 0.2657 0.31884 0.21739 0.29952 0.2657 0.31884 0.3285 0.30918 0.35749 0.34783 0.23671 0.3285 0.29469 0.35266 0.27053 0.2029 0.28986 0.28986 0.27053 0.26087 0.24638 0.24155 0.26087 0.28986 0.343 0.2657 0.343 0.23188 0.33333 0.24155 0.28502 0.33816 0.28019 0.29469 0.27053 0.40097 0.29469 0.23188 0.24155 0.25121 0.25604 0.34783 0.33333 0.30918 0.30435 0.30918 0.343 0.31401 0.25604 0.27536 0.28019 0.28502 0.35749 0.3285 0.2657 0.31401 0.27536 0.25121 0.24638 0.27053 0.3285 0.24638 0.30435 0.21739 0.36715 0.28986 0.25121 0.31884 0.29469 0.343 0.27536 0.23671 0.35266 0.27536 0.2657 0.29952 0.27053 0.2657 0.24155 0.28986 0.31401 0.24638 0.3285 0.24155 0.24638 0.32367 0.29469 0.18841 0.27536 0.23671 0.28502 0.27536 0.24638 0.33816 0.33816 0.28986 0.31884 0.33333 0.41063 0.28986 0.2657 0.30435 0.34783 0.35266 0.2657 0.24155 0.343 0.19807 0.25604 0.31401 0.25121 0.343 0.33816 0.24155 0.24155 0.24155 0.27053 0.28019 0.25604 0.31884 0.2657 0.29952 0.32367 0.33816 0.28502 0.31884 0.19807 0.28986 0.32367 0.23671 0.25121 0.22222 0.25604 0.31884 0.36715 0.3285 0.32367 0.24638 0.25121 0.30918 0.23188 0.28986 0.27053 0.30435 0.26087 0.22705 0.27536 0.28019 0.26087 0.31401 0.25604 0.34783 0.24155 0.21739 0.33816 0.23188 0.30918 0.29469 0.25604 0.22222 0.26087 0.24155 0.21739 0.28986 0.25121 0.343 0.35749 0.24638 0.36232 0.24638 0.27536 0.28986 0.13527 0.13527 0.26087 0.31884 0.29469 0.26087 0.33333 0.21739 0.37681 0.2657 0.28502 0.31884 0.29469 0.3285 0.33333 0.22222 0.25121 0.26087 0.27536 0.2657 0.24638 0.33333 0.30435 0.3285 0.24155 0.22222 0.27536 0.26087 0.40097 0.28986 0.27536 0.4058 0.21256 0.27536 0.3913 0.34783 0.36232 0.26087 0.32367 0.23188 0.39614 0.2657 0.26087 0.24638 0.28986 0.30435 0.38647 0.19324 0.29469 0.27536 0.27053 0.31401 0.23671 0.28019 0.29952 0.30918 0.24155 0.29469 0.35749 0.28986 0.3285 0.28502 0.2657 0.29469 0.14493 0.25604 0.35749 0.16425 0.14976 0.11111 0.15459 0.082126 0.14976 0.14976 0.1256 0.15459 0.12077 0.17391 0.14976 0.28986 0.1256 0.20773 0.15942 0.13527 0.12077 0.18357 0.19807 0.1256 0.15942 0.12077 0.1401 0.22705 0.16908 0.13043 0.18841 0.22222 0.18841 0.13043 0.23671 0.14493 0.13527 0.19324 0.13527 0.1401 0.19807 0.13527 0.1256 0.26087 0.23188 0.28502 0.25121 0.33333 0.37198 0.20773 0.33816 0.32367 0.29952 0.23188 0.28019 0.343 0.28502 0.22222 0.2657 0.4058 0.24155 0.31884 0.36232 0.30918 0.24155 0.29952 0.3285 0.29952 0.28502 0.2657 0.28019 0.31884 0.30918 0.343 0.30435 0.28502 0.23188 0.3285 0.2657 0.26087 0.30918 0.21739 0.23671 0.28019 0.27053 0.25604 0.23188 0.31884 0.11594 0.27536 0.24638 0.27536 0.29469 0.28986 0.30918 0.25604 0.27536 0.26087 0.25604 0.28502 0.37681 0.24638 0.27536 0.3285 0.23671 0.33333 0.2657 0.27536 0.29469 0.27053 0.28986 0.29952 0.28019 0.28019 0.28502 0.31884 0.39614 0.29952 0.29952
0.3285 0.30435 0.343 0.37681 0.28502 0.69565 0.62802 0.86957 0.343 0.28502 0.30918 0.29469 0.27536 0.33333 0.35266 0.38164 0.32367 0.27053 0.28986 0.24155 0.39614 0.26087 0.28986 0.24155 0.35266 0.37198 0.30918 0.37681 0.30918 0.27536 0.27053 0.33816 0.29952 0.31401 0.30918 0.33333 0.28502 0.36232 0.35266 0.28986 0.29952 0.29952 0.31884 0.38164 0.36232 0.33816 0.2657 0.26087 0.31401 0.28019 0.41063 0.25604 0.30435 0.3913 0.33816 0.31401 0.39614 0.31401 0.29469 0.30918 0.24155 0.38164 0.30918 0.27053 0.27053 0.25121 0.23188 0.32367 0.23671 0.3285 0.33333 0.26087 0.34783 0.28019 0.2657 0.20773 0.31884 0.23188 0.34783 0.25121 0.32367 0.3285 0.29952 0.28502 0.29469 0.28986 0.22705 0.33816 0.28986 0.30435 0.30918 0.3285 0.24638 0.28986 0.22222 0.28502 0.28986 0.28986 0.31401 0.3285 0.343 0.36715 0.30435 0.28502 0.24638 0.28502 0.30435 0.31884 0.34783 0.25604 0.30918 0.27536 0.28502 0.28986 0.30918 0.26087 0.41063 0.33333 0.24638 0.35749 0.26087 0.19324 0.24638 0.27536 0.35749 0.28502 0.30918 0.27053 0.28986 0.29952 0.3285 0.1256 0.25604 0.25604 0.343 0.33333 0.62802 0.55072 0.23671 0.25121 0.24155 0.25121 0.25121 0.3913 0.30918 0.31884 0.33333 0.25604 0.35749 0.22705 0.24638 0.23188 0.23188 0.24155 0.30435 0.2657 0.21739 0.28986 0.26087 0.21739 0.31401 0.28019 0.23671 0.37198 0.21739 0.3285 0.21256 0.21256 0.22222 0.21256 0.21739 0.2029 0.21739 0.21739 0.22222 0.22222 0.22705 0.21256 0.22705 0.24155 0.35266 0.30435 0.32367 0.19324 0.29952 0.24155 0.29469 0.3285 0.24638 0.27053 0.343 0.3285 0.30918 0.33333 0.31884 0.33333 0.22222 0.41546 0.37198 0.30918 0.343 0.62802 0.2029 0.26087 0.23671 0.35266 0.23188 0.30918 0.27536 0.30918 0.24155 0.28502 0.23671 0.29469 0.29952 0.34783 0.17874 0.22705 0.27053 0.32367 0.21739 0.22705 0.343 0.26087 0.21256 0.29952 0.27053 0.29469 0.343 0.25121 0.35749 0.24638 0.27053 0.22705 0.27536 0.2657 0.34783 0.25121 0.32367 0.26087 0.27536 0.2657 0.27053 0.2029 0.29952 0.23671 0.36232 0.25121 0.25121 0.27053 0.26087 0.37681 0.33333 0.27536 0.41063 0.36715 0.19324 0.25121 0.22705 0.29469 0.33816 0.18841 0.32367 0.30435 0.30918 0.3285 0.18357 0.25121 0.2657 0.28502 0.25604 0.23188 0.27053 0.25121 0.36715 0.30918 0.26087 0.33816 0.2657 0.29952 0.27536 0.30918 0.31401 0.21739 0.2657 0.35749 0.28502 0.18841 0.25604 0.27053 0.26087 0.20773 0.23671 0.23188 0.40097 0.30435 0.2657 0.21256 0.27053 0.28986 0.29469 0.30435 0.31401 0.30918 0.34783 0.30435 0.27053 0.3285 0.24155 0.29952 0.28502 0.28019 0.27053 0.24638 0.29952 0.343 0.45894 0.25121 0.21256 0.33333 0.27536 0.26087 0.23671 0.27053 0.28502 0.31884 0.36715 0.37198 0.28019 0.21256 0.25604 0.27536 0.28502 0.25604 0.31401 0.25121 0.23188 0.23671 0.37681 0.30918 0.24638 0.24638 0.27053 0.15459 0.29952 0.23188 0.20773 0.29952 0.19324 0.34783 0.32367 0.31884 0.31401 0.31884 0.29952 0.29469 0.30435 0.32367 0.20773 0.29952 0.23188 0.25604 0.24155 0.24638 0.25604 0.33333 0.27536 0.28502 0.24638 0.30918 0.30918 0.26087 0.23188 0.26087 0.26087 0.25604 0.24155 0.28019 0.23671 0.2657 0.24155 0.4058 0.29469 0.27053 0.2657 0.2029 0.27536 0.27053 0.32367 0.27053 0.23188 0.32367 0.26087 0.29469 0.29952 0.27053 0.22705 0.25604 0.34783 0.21739 0.23671 0.30435 0.24155 0.22222 0.35266 0.23671 0.29952 0.2657 0.25604 0.27053 0.23188 0.3913 0.27536 0.30918 0.31884 0.29469 0.3285 0.36232 0.31401 0.23188 0.27053 0.29952 0.2657 0.26087 0.28019 0.28502 0.29469 0.28986 0.31401 0.28986 0.21739 0.28502 0.22705 0.31401 0.34783 0.24638 0.28019 0.29469 0.39614 0.4058 0.28019 0.33816 0.29952 0.28986 0.24155 0.31884 0.27053 0.27053 0.26087 0.35749 0.34783 0.4058 0.35749 0.22705 0.16908 0.20773 0.31884 0.28986 0.2029 0.3285 0.2657 0.28502 0.28502 0.24638 0.2657 0.24155 0.38647 0.27053 0.29952 0.31401 0.33333 0.3285 0.21739 0.29469 0.2657 0.27053 0.33816 0.23188 0.36715 0.27053 0.24638 0.27536 0.23671 0.2657 0.343 0.25604 0.31401 0.3285 0.25121 0.31401 0.31401 0.27536 0.30918 0.25604 0.28019 0.32367 0.31401 0.25121 0.27536 0.35749 0.27536 0.25121 0.31401 0.36232 0.24155 0.25121 0.26087 0.24638 0.25604 0.20773 0.38647 0.21256 0.343 0.24155 0.35749 0.29952 0.37681 0.22705 0.27536 0.27053 0.26087 0.23188 0.34783 0.31884 0.32367 0.29469 0.28019 0.26087 0.29469 0.30435 0.31401 0.27536 0.36232 0.25604 0.29952 0.29469 0.33816 0.31401 0.25121 0.32367 0.26087 0.28019 0.2657 0.35749 0.31401 0.29952 0.29952 0.31401 0.31401 0.22705 0.2657 0.28019 0.31884 0.32367 0.24638 0.38647 0.30918 0.33816 0.38647 0.28986 0.30435 0.24638 0.37198 0.31884 0.30918 0.31401 0.28019 0.21256 0.25604 0.27536 0.1256 0.27053 0.19807 0.086957 0.10145 0.17874 0.16908 0.1256 0.32367 0.1256 0.18841 0.15459 0.19807 0.29469 0.15459 0.12077 0.14493 0.17874 0.12077 0.17391 0.18841 0.31884 0.2657 0.2657 0.28986 0.28502 0.31401 0.27053 0.30918 0.24155 0.28986 0.30918 0.21739 0.3285 0.28986 0.34783 0.24638 0.25604 0.23671 0.27053 0.25121 0.36715 0.27536 0.23188 0.23671 0.24638 0.32367 0.38647 0.21739 0.25604 0.36232 0.25604 0.24155 0.30435 0.2657 0.32367 0.29952 0.31401 0.27536 0.29469 0.27536 0.28502 0.25604 0.27053 0.25121 0.28986 0.31401 0.21256 0.26087 0.36715 0.29469 0.28986 0.25604 0.38164 0.29469 0.33816 0.30918 0.32367 0.32367 0.3285 0.29952 0.22705 0.29952 0.35266 0.26087 0.35749 0.24638 0.35749 0.25604 0.37198 0.34783 0.38647 0.25121 0.28019 0.37198 0.23671 0.28502 0.29469 0.343 0.30435 0.3285 0.29952 0.30435 0.32367 0.37198 0.33816 0.33816 0.25604 0.3285 0.35749 0.36232 0.24638 0.23671 0.34783 0.30435 0.25604 0.15459 0.20773 0.28986 0.35749 0.36715 0.32367 0.23671 0.28019 0.30435 0.31401 0.33333 0.31401 0.26087 0.33333 0.21256 0.24155 0.27053 0.24638 0.29952 0.27053 0.30435 0.29952 0.20773 0.32367 0.15942 0.3285 0.27053 0.30918 0.30918 0.27053 0.29469 0.36715 0.30918 0.3285 0.36715 0.31401 0.26087 0.27536 0.343 0.26087 0.27053 0.2029 0.27053 0.27536 0.30435 0.31884 0.30435 0.31401 0.31884 0.31401 0.32367 0.32367 0.2657 0.24638 0.30435 0.36715 0.36232 0.31884 0.29952 0.26087 0.34783 0.33816 0.24155 0.23188 0.31884 0.33333 0.31884 0.28019 0.2657 0.26087 0.23671 0.31401 0.23671 0.343 0.32367 0.36715 0.29469 0.33333 0.2657 0.27536 0.24638 0.27536 0.28502 0.29952 0.38164 0.36232 0.343 0.2657 0.28019 0.27053 0.25121 0.25604 0.19807 0.28019 0.3285 0.3285 0.29952 0.21739 0.30918 0.28502 0.19807 0.25121 0.25121 0.27536 0.30435 0.27536 0.29952 0.24638 0.25121 0.30435 0.24638 0.28019 0.18841 0.24155 0.24638 0.23188 0.25604 0.33333 0.30918 0.31884 0.2657 0.21739 0.343 0.33333 0.34783 0.3285 0.25604 0.343 0.34783 0.26087 0.24155 0.27536 0.28502 0.32367 0.34783 0.2657 0.28502 0.30435 0.25121 0.35749 0.22705 0.30918 0.36232 0.22222 0.23188 0.28502 0.2029 0.2657 0.28019 0.22705 0.35266 0.24638 0.32367 0.31884 0.3285 0.30918 0.24155 0.33816 0.21739 0.33333 0.31401 0.27053 0.27053 0.24155 0.30435 0.23188 0.28019 0.30918 0.26087 0.23671 0.29469 0.30918 0.28986 0.28502 0.33816 0.28019 0.29469 0.22222 0.29952 0.23671 0.25121 0.25604 0.343 0.26087 0.34783 0.31884 0.2029 0.27053 0.33333 0.31401 0.27536 0.29469 0.22705 0.32367 0.29469 0.28019 0.2657 0.2657 0.26087 0.22705 0.30435 0.35749 0.36715 0.28986 0.3285 0.37681 0.28502 0.28019 0.31401 0.21256 0.22705 0.27536 0.27536 0.32367 0.30435 0.25604 0.24155 0.30435 0.13043 0.28019 0.34783 0.30918 0.28502 0.28502 0.2657 0.2657 0.26087 0.2657 0.30435 0.27536 0.24155 0.23671 0.25121 0.30435 0.32367 0.29952 0.2657 0.24638 0.21256 0.2657 0.22705 0.28986 0.30918 0.35749 0.35749 0.25604 0.29952 0.28986 0.2029 0.37198 0.28986 0.30918 0.21739 0.24638 0.31401 0.28986 0.37681 0.29469 0.28986 0.28986 0.35749 0.26087 0.29952 0.25121 0.19807 0.27053 0.27053 0.26087 0.26087 0.24638 0.24155 0.33816 0.31401 0.24638 0.22705 0.343 0.28986 0.35266 0.343 0.27536 0.30435 0.36715 0.25604 0.20773 0.33816 0.31401 0.22705 0.28019 0.25604 0.29469 0.30918 0.27536 0.27536 0.28019 0.2657 0.2657 0.28019 0.22705 0.33333 0.33333 0.30435 0.33816 0.35266 0.27053 0.2657 0.29469 0.33816 0.30918 0.21739 0.32367 0.25604 0.3285 0.343 0.30918 0.25121 0.24638 0.28986 0.30435 0.28019 0.25121 0.27536 0.33816 0.20773 0.28019 0.2657 0.31884 0.25604 0.26087 0.38164 0.36232 0.29469 0.27053 0.27536 0.30435 0.35266 0.37681 0.28502 0.29469 0.2657 0.29469 0.27536 0.4058 0.28502 0.27053 0.23188 0.28986 0.30435 0.27536 0.29952 0.31884 0.42029 0.31884 0.27536 0.25121 0.31401 0.29952 0.35266 0.31884 0.30918 0.27536 0.28502 0.28502 0.27536 0.31884 0.30435 0.30918 0.29952 0.29952 0.34783 0.29952 0.30918 0.28502 0.36715 0.31401 0.31884 0.24155 0.28019 0.28019 0.29469 0.25121 0.28502 0.24638 0.33333 0.28019 0.29469 0.29952 0.24638 0.35749 0.27536 0.29952 0.26087 0.27053 0.28019 0.33333 0.27053 0.28502 0.2657 0.26087 0.33333 0.27536 0.2657 0.43478 0.33816 0.23671 0.23671 0.13043 0.343 0.28502 0.29952 0.34783 0.3285 0.28019 0.36715 0.28986 0.30918 0.2657 0.24155 0.21739 0.31401 0.26087 0.20773 0.25121 0.28502 0.31401 0.28019 0.38647 0.24155 0.33816 0.343 0.40097 0.24638 0.28502 0.22705 0.35266 0.29469 0.26087 0.33333 0.39614 0.2657 0.33333 0.35266 0.27053 0.15459 0.32367 0.37198 0.26087 0.46377 0.26087 0.3285 0.35266 0.26087 0.21739 0.26087 0.20773 0.28019 0.22222 0.28502 0.2657 0.32367 0.2657 0.29952 0.31884 0.26087 0.32367 0.30918 0.22222 0.29952 0.3285 0.25121 0.1401 0.343 0.24638 0.28986 0.28019 0.34783 0.29952 0.27536 0.28986 0.28502 0.26087 0.26087 0.27536 0.30918 0.25604 0.38647 0.27536 0.28019 0.28502 0.34783 0.23188 0.19807 0.25121 0.23188 0.29469 0.34783 0.29952 0.37681 0.27053 0.3285 0.32367 0.26087 0.23671 0.31884 0.16908 0.33333 0.30918 0.29952 0.30918 0.26087 0.29952 0.3913 0.29469 0.31401 0.31401 0.28986 0.27536 0.30435 0.26087 0.2029 0.23188 0.24155 0.23188 0.27053 0.30435 0.22222 0.28502 0.30435 0.26087 0.31401 0.39614 0.27053 0.30918 0.29952 0.28502 0.23671 0.28502 0.29952 0.27536 0.27536 0.32367 0.31401 0.28502 0.23671 0.2657 0.34783 0.28986 0.36715 0.22705 0.343 0.27053 0.38164 0.33816 0.2657 0.26087 0.29469 0.3285 0.27536 0.25121 0.32367 0.33333 0.29469 0.27536 0.38164 0.29952 0.37198 0.38647 0.28502 0.31884 0.22705 0.27053 0.28019 0.25604 0.27053 0.33333 0.25121 0.27536 0.31401 0.26087 0.29469 0.24155 0.29469 0.16425 0.31401 0.37198 0.25604 0.28986 0.26087 0.30918 0.23671 0.27053 0.29952 0.29952 0.36232 0.31401 0.31401 0.34783 0.32367 0.26087 0.29952 0.28019 0.31401 0.28502 0.20773 0.34783 0.28019 0.30435 0.27536 0.30435 0.27536 0.343 0.23188 0.28986 0.20773 0.32367 0.29469 0.29469 0.30918 0.25121 0.24155 0.26087 0.22705 0.25604 0.31401 0.37681 0.28019 0.2657 0.22705 0.30435 0.23671 0.22222 0.30918 0.29469 0.33816 0.25121 0.28986 0.3285 0.26087 0.28502 0.36715 0.26087 0.25121 0.34783 0.3913 0.32367 0.29469 0.23188 0.37681 0.30435 0.29952 0.31401 0.27053 0.29952 0.38647 0.26087 0.26087 0.24638 0.30435 0.25121 0.28019 0.25121 0.24638 0.27536 0.25604 0.24155 0.28019 0.27536 0.38164 0.25604 0.30918 0.28502 0.27053 0.29952 0.28502 0.24638 0.29469 0.25121 0.25604 0.27053 0.29952 0.27053 0.29952 0.28502 0.3285 0.27536 0.27053 0.21739 0.3913 0.25604 0.24638 0.21739 0.27053 0.33333 0.27053 0.23671 0.29952 0.25121 0.25604 0.26087 0.39614 0.38164 0.21739 0.19807 0.28502 0.34783 0.15459 0.33816 0.31401 0.22705 0.26087 0.28986 0.25121 0.29952 0.25121 0.35266 0.39614 0.40097 0.25121 0.26087 0.28502 0.36232 0.35749 0.31401 0.28019 0.31884 0.25604 0.25604 0.18841 0.40097 0.30435 0.28019 0.25604 0.29952 0.40097 0.34783 0.30435 0.31401 0.26087 0.25604 0.29469 0.28019 0.27536 0.35266 0.27053 0.27053 0.24155 0.29952 0.27536 0.29952 0.29469 0.26087 0.343 0.27053 0.38647 0.24638 0.38647 0.27536 0.31401 0.23671 0.36715 0.27536 0.2657 0.25604 0.35266 0.27053 0.27053 0.35749 0.25121 0.2657 0.27053 0.27536 0.34783 0.30435 0.37681 0.22705 0.36715 0.28019 0.19807 0.27536 0.28019 0.28986 0.30918 0.23188 0.24155 0.34783 0.25121 0.21256 0.27053 0.29952 0.25121 0.27536 0.28502 0.27053 0.40097 0.27053 0.31401 0.26087 0.26087 0.29469 0.28502 0.2657 0.32367 0.28986 0.27536 0.21739 0.23671 0.343 0.22705 0.35749 0.29469 0.29469 0.28986 0.34783 0.24638 0.21256 0.22705 0.26087 0.24155 0.28986 0.30435 0.343 0.29469 0.28986 0.30435 0.28986 0.33816 0.32367 0.34783 0.28502 0.26087 0.31884 0.29952 0.29469 0.27053 0.28502 0.38647 0.33816 0.33333 0.30435 0.28502 0.28019 0.35266 0.24155 0.26087 0.32367 0.32367 0.26087 0.32367 0.28986 0.33816 0.28502 0.27536 0.29469 0.28986 0.36715 0.26087 0.30918 0.32367 0.28019 0.29469 0.29952 0.31401 0.24155 0.26087 0.343 0.31401 0.343 0.28019 0.26087 0.33816 0.24638 0.21739 0.29952 0.34783 0.31401 0.2657 0.2657 0.24638 0.32367 0.28502 0.25604 0.18841 0.27536 0.31884 0.29469 0.29952 0.24638 0.33816 0.31884 0.25604 0.24155 0.24638 0.28019 0.28502 0.25604 0.34783 0.38647 0.33816 0.28502 0.26087 0.30435 0.2657 0.37681 0.33333 0.27053 0.36232 0.28019 0.19807 0.28986 0.29952 0.3285 0.23188 0.41063 0.28986 0.35749 0.27053 0.26087 0.36232 0.343 0.29469 0.27536 0.25121 0.28502 0.30435 0.32367 0.28019 0.28019 0.36232 0.24155 0.28986 0.2029 0.30918 0.29952 0.38647 0.31884 0.30435 0.31401 0.30435 0.33333 0.3285 0.26087 0.29469 0.35266 0.34783 0.28986 0.23188 0.28986 0.22222 0.28986 0.29469 0.32367 0.33816 0.38647 0.25604 0.28502 0.32367 0.23671 0.33333 0.19807 0.24638 0.31884 0.27053 0.24155 0.29469 0.35266 0.35266 0.22705 0.23188 0.22705 0.28502 0.28502 0.28019 0.28986 0.28502 0.24638 0.38647 0.37198 0.28986 0.22222 0.25121 0.23671 0.28502 0.2657 0.33816 0.35749 0.25604 0.24638 0.31401 0.2657 0.28986 0.26087 0.24638 0.28019 0.40097 0.29469 0.25604 0.25604 0.30435 0.33333 0.25604 0.28986 0.29469 0.33816 0.28502 0.31884 0.343 0.29469 0.24638 0.24638 0.27053 0.35749 0.25121 0.22705 0.29469 0.28986 0.28019 0.30435 0.28019 0.25121 0.26087 0.30918 0.36232 0.2657 0.33816 0.25121 0.3285 0.25604 0.30918 0.31401 0.3285 0.2657 0.32367 0.34783 0.23671 0.23671 0.24638 0.2657 0.28019 0.28986 0.33333 0.3285 0.29952 0.25121 0.34783 0.29469 0.3285 0.30435 0.22222 0.29469 0.41063 0.3285 0.35749 0.33333 0.28019 0.2657 0.25121 0.28986 0.30918 0.24155 0.31884 0.22705 0.36232 0.31884 0.25604 0.28502 0.23188 0.343 0.23188 0.25121 0.2657 0.23671 0.35749 0.32367 0.26087 0.28502 0.26087 0.25604 0.36232 0.24155 0.33816 0.26087 0.22705 0.28019 0.30918 0.16908 0.27536 0.20773 0.27053 0.33816 0.28019 0.343 0.35266 0.31401 0.30435 0.33816 0.33816 0.24155 0.27053 0.25604 0.36715 0.33333 0.27536 0.22705 0.35749 0.20773 0.26087 0.35266 0.28986 0.31401 0.31884 0.22705 0.27536 0.27536 0.27053 0.23671 0.36715 0.33333 0.27053 0.24155 0.27053 0.33816 0.24638 0.24155 0.25604 0.30435 0.31401 0.21739 0.28019 0.25121 0.25121 0.30435 0.31884 0.27053 0.2657 0.28019 0.28986 0.27536 0.28019 0.28019 0.27536 0.28986 0.28986 0.23188 0.26087 0.27536 0.31884 0.28986 0.27053 0.30435 0.18841 0.22222 0.40097 0.25121 0.34783 0.23671 0.20773 0.2029 0.31401 0.21256 0.23671 0.30435 0.24638 0.34783 0.343 0.22705 0.33333 0.2657 0.28502 0.31401 0.13043 0.13043 0.2657 0.28502 0.34783 0.28986 0.38647 0.20773 0.36715 0.343 0.34783 0.40097 0.28502 0.34783 0.28986 0.27536 0.23671 0.29952 0.29952 0.30435 0.2657 0.30918 0.29469 0.35266 0.24638 0.2657 0.28986 0.26087 0.38164 0.31401 0.27053 0.343 0.25604 0.23188 0.3285 0.3285 0.2657 0.25604 0.34783 0.25121 0.38164 0.27536 0.25121 0.25604 0.31401 0.27536 0.343 0.18841 0.30435 0.30918 0.33816 0.28019 0.26087 0.26087 0.26087 0.28502 0.23188 0.32367 0.30435 0.2657 0.343 0.30435 0.29952 0.27536 0.1401 0.28502 0.32367 0.17874 0.14493 0.12077 0.17391 0.086957 0.14493 0.14976 0.11594 0.15459 0.13043 0.16425 0.16425 0.2657 0.1256 0.20773 0.15942 0.1401 0.1256 0.16908 0.2029 0.13043 0.15459 0.11594 0.13043 0.22705 0.16908 0.13527 0.17391 0.22705 0.19324 0.15942 0.25604 0.14976 0.14493 0.19324 0.13527 0.13527 0.18357 0.13527 0.12077 0.27053 0.22705 0.28502 0.25121 0.30435 0.30918 0.22705 0.31401 0.30435 0.3285 0.22222 0.28502 0.28502 0.28019 0.25604 0.24155 0.41063 0.21256 0.343 0.36232 0.32367 0.27053 0.31401 0.32367 0.28019 0.27536 0.2657 0.24638 0.33816 0.343 0.33816 0.24638 0.28986 0.22222 0.343 0.27053 0.27536 0.32367 0.25121 0.2657 0.3285 0.23188 0.23671 0.25604 0.29952 0.11111 0.30918 0.34783 0.2657 0.29469 0.2657 0.31884 0.21739 0.29952 0.24638 0.31884 0.32367 0.36232 0.2657 0.28019 0.30435 0.28019 0.3285 0.27053 0.31884 0.31401 0.24638 0.33333 0.3285 0.26087 0.23671 0.27536 0.29469 0.33816 0.32367 0.31401
0.4058 0.22222 0.34783 0.25604 0.25121 0.38647 0.36232 0.343 0.87923 0.31884 0.27053 0.26087 0.23188 0.3285 0.37681 0.32367 0.30918 0.25604 0.30435 0.28986 0.35749 0.27536 0.4058 0.30435 0.31401 0.29952 0.28502 0.36715 0.28502 0.17874 0.32367 0.35266 0.26087 0.36232 0.37198 0.25121 0.31884 0.28986 0.29469 0.2657 0.3285 0.30435 0.21739 0.28019 0.3913 0.21256 0.28986 0.31401 0.28986 0.28986 0.30918 0.2657 0.35266 0.30435 0.3913 0.23671 0.28502 0.30435 0.30435 0.30918 0.26087 0.37681 0.37198 0.33816 0.38647 0.24638 0.20773 0.31401 0.22222 0.30435 0.26087 0.33333 0.43478 0.38164 0.32367 0.27053 0.28019 0.29469 0.28019 0.32367 0.31401 0.27053 0.33816 0.29469 0.32367 0.27536 0.20773 0.26087 0.22222 0.27053 0.27053 0.29469 0.3285 0.2657 0.2657 0.29952 0.28986 0.2657 0.35749 0.34783 0.37681 0.33816 0.21256 0.27053 0.29469 0.31884 0.44444 0.23188 0.38647 0.34783 0.32367 0.29469 0.28502 0.30435 0.36715 0.28986 0.28502 0.28502 0.343 0.41063 0.35749 0.22705 0.25604 0.28502 0.2657 0.28986 0.27536 0.30435 0.27053 0.32367 0.31401 0.18357 0.29469 0.25604 0.37681 0.36715 0.36232 0.35266 0.33333 0.26087 0.25121 0.27053 0.343 0.29469 0.32367 0.30435 0.29952 0.24155 0.29952 0.29469 0.31401 0.20773 0.21739 0.28019 0.27053 0.29952 0.28502 0.27053 0.25121 0.32367 0.3285 0.28019 0.26087 0.25121 0.29469 0.3913 0.28502 0.28986 0.30435 0.28986 0.29952 0.28019 0.32367 0.28019 0.30435 0.30918 0.22705 0.28502 0.29469 0.28019 0.2657 0.38164 0.31884 0.31884 0.38647 0.28502 0.32367 0.29952 0.41546 0.32367 0.36715 0.35266 0.25121 0.28019 0.28019 0.38164 0.27536 0.28019 0.35749 0.28986 0.37681 0.36232 0.22705 0.25604 0.28019 0.31884 0.23671 0.23671 0.2657 0.36232 0.22705 0.27536 0.343 0.22222 0.28986 0.2657 0.30918 0.22222 0.32367 0.25121 0.32367 0.28019 0.30435 0.29952 0.22705 0.3285 0.25604 0.23188 0.25604 0.28502 0.24155 0.28019 0.38164 0.2657 0.28019 0.24155 0.28019 0.24638 0.23188 0.30435 0.23671 0.27053 0.29952 0.24638 0.27536 0.31884 0.2657 0.27536 0.28502 0.32367 0.26087 0.29952 0.30918 0.32367 0.25121 0.38647 0.27536 0.30435 0.26087 0.32367 0.31401 0.28986 0.26087 0.26087 0.24155 0.28986 0.31401 0.2657 0.28502 0.27053 0.30435 0.32367 0.30435 0.2657 0.28986 0.23188 0.39614 0.29469 0.25121 0.28019 0.29952 0.2657 0.3913 0.29952 0.24155 0.25121 0.343 0.17391 0.27053 0.24638 0.28986 0.27053 0.2657 0.29469 0.38164 0.31884 0.30435 0.2657 0.30918 0.24155 0.32367 0.35749 0.2657 0.32367 0.21739 0.25121 0.30918 0.30435 0.30435 0.25121 0.31401 0.28502 0.27053 0.27536 0.30918 0.27053 0.28019 0.37681 0.28019 0.29952 0.28019 0.28986 0.22222 0.25121 0.29469 0.30918 0.29469 0.29469 0.26087 0.30918 0.2657 0.35749 0.32367 0.29952 0.25121 0.23671 0.19324 0.23671 0.3285 0.23188 0.23188 0.24638 0.28986 0.15942 0.3285 0.18841 0.25604 0.27053 0.32367 0.28502 0.27536 0.28019 0.22705 0.26087 0.28986 0.20773 0.26087 0.23671 0.35749 0.28986 0.24638 0.32367 0.2657 0.20773 0.24638 0.27053 0.31401 0.29469 0.26087 0.34783 0.22222 0.27053 0.37681 0.36232 0.27053 0.28019 0.26087 0.23671 0.24638 0.27053 0.3285 0.30918 0.34783 0.31401 0.23188 0.35266 0.24155 0.25604 0.27053 0.24155 0.30435 0.27053 0.29952 0.31884 0.3285 0.28986 0.22705 0.2657 0.28986 0.24638 0.343 0.34783 0.25604 0.22705 0.31401 0.25121 0.28019 0.28502 0.2657 0.34783 0.29952 0.33333 0.2657 0.31884 0.36715 0.29469 0.28502 0.28502 0.30435 0.28019 0.26087 0.33816 0.36715 0.29469 0.31401 0.25121 0.3285 0.30435 0.26087 0.25121 0.32367 0.25121 0.28019 0.30435 0.35266 0.30435 0.31884 0.23671 0.30435 0.29469 0.22705 0.31401 0.21739 0.2657 0.30435 0.32367 0.25121 0.21739 0.28019 0.32367 0.28019 0.35749 0.29952 0.29469 0.15942 0.27053 0.23188 0.22222 0.32367 0.21739 0.23671 0.29952 0.27536 0.29469 0.29952 0.3285 0.3285 0.25604 0.27536 0.32367 0.32367 0.37681 0.39614 0.31884 0.28019 0.28502 0.25121 0.23671 0.30918 0.28019 0.29952 0.32367 0.25121 0.28019 0.29469 0.16908 0.29469 0.28986 0.25121 0.30435 0.27536 0.23188 0.3285 0.27536 0.29952 0.30918 0.29469 0.32367 0.25604 0.4058 0.3913 0.28019 0.24155 0.33333 0.29469 0.22222 0.29469 0.25604 0.27536 0.28986 0.34783 0.22705 0.28986 0.30435 0.31884 0.30435 0.27536 0.28502 0.2657 0.38164 0.29952 0.343 0.31401 0.31884 0.43478 0.23671 0.30918 0.25604 0.29469 0.29952 0.30918 0.3285 0.39614 0.35749 0.25121 0.35749 0.28019 0.33816 0.22705 0.35266 0.35266 0.29952 0.35266 0.30435 0.35266 0.22222 0.38647 0.27536 0.31884 0.30918 0.29469 0.35749 0.32367 0.30435 0.31401 0.35749 0.27536 0.38647 0.2657 0.30435 0.3285 0.27053 0.25121 0.31401 0.28986 0.21739 0.29469 0.19324 0.3285 0.34783 0.096618 0.22705 0.10628 0.13527 0.1401 0.16908 0.15459 0.13527 0.26087 0.11594 0.22222 0.12077 0.16425 0.29952 0.15942 0.1256 0.16425 0.16425 0.12077 0.16908 0.19324 0.35749 0.23188 0.27053 0.343 0.3285 0.32367 0.30435 0.31884 0.33333 0.30918 0.29952 0.28502 0.44444 0.30918 0.28019 0.29469 0.24638 0.23188 0.30435 0.24638 0.2657 0.29469 0.28019 0.32367 0.27053 0.33816 0.30918 0.30435 0.33333 0.27536 0.33816 0.24638 0.3913 0.30918 0.2657 0.25604 0.27053 0.38164 0.28019 0.31401 0.28019 0.26087 0.38164 0.31884 0.28019 0.27053 0.23671 0.25604 0.29469 0.33816 0.22222 0.37198 0.21739 0.24155 0.25604 0.29469 0.29469 0.27536 0.3285 0.28986 0.28502 0.28019 0.31884 0.22705 0.32367 0.31884 0.31884 0.25121 0.28019 0.27053 0.27536 0.32367 0.29952 0.33333 0.22222 0.28019 0.2657 0.35749 0.33333 0.30435 0.30918 0.30435 0.37681 0.39614 0.30918 0.2029 0.27053 0.30918 0.28502 0.3285 0.29952 0.34783 0.32367 0.36232 0.24638 0.11111 0.28019 0.33816 0.28986 0.32367 0.343 0.2657 0.36232 0.37198 0.29469 0.24155 0.33816 0.28986 0.23188 0.25121 0.2657 0.31401 0.24638 0.25121 0.30918 0.33333 0.30435 0.28019 0.36232 0.22705 0.31884 0.29952 0.26087 0.27536 0.30918 0.37681 0.35266 0.24155 0.30918 0.29469 0.33816 0.36232 0.31884 0.27536 0.26087 0.27053 0.27053 0.27536 0.25121 0.343 0.27053 0.3285 0.30918 0.28019 0.25121 0.23188 0.33333 0.31884 0.30435 0.36232 0.27053 0.23188 0.31401 0.24155 0.18357 0.33816 0.35266 0.30435 0.28019 0.23188 0.28986 0.3285 0.28986 0.25604 0.28019 0.26087 0.27536 0.25121 0.32367 0.28986 0.30435 0.29952 0.343 0.33333 0.31884 0.3285 0.33333 0.343 0.31401 0.27053 0.28019 0.34783 0.2029 0.27053 0.24638 0.26087 0.23188 0.24638 0.29469 0.33333 0.26087 0.28019 0.21256 0.35266 0.28502 0.25121 0.22222 0.25121 0.29952 0.39614 0.31884 0.28502 0.30435 0.30435 0.2657 0.33816 0.38164 0.30435 0.28986 0.3913 0.22222 0.25121 0.27053 0.28019 0.27536 0.20773 0.36715 0.24155 0.30918 0.35266 0.3913 0.29952 0.30435 0.22705 0.25604 0.28502 0.29469 0.27536 0.35266 0.2657 0.28019 0.343 0.31401 0.31401 0.29952 0.36232 0.25121 0.29952 0.25604 0.27053 0.27053 0.19324 0.2657 0.28986 0.28502 0.28502 0.28986 0.26087 0.35749 0.343 0.3285 0.2657 0.31884 0.23671 0.29469 0.35266 0.28019 0.25604 0.33816 0.4058 0.28502 0.32367 0.30435 0.27053 0.24155 0.33333 0.27053 0.21256 0.29952 0.36232 0.30918 0.28502 0.27053 0.26087 0.22705 0.28986 0.28502 0.39614 0.343 0.31884 0.28019 0.28019 0.28502 0.21739 0.25121 0.34783 0.27053 0.25604 0.24638 0.25121 0.30918 0.31884 0.24638 0.29469 0.2657 0.31401 0.30918 0.38164 0.31884 0.35749 0.3285 0.35749 0.31401 0.30435 0.2029 0.33333 0.29952 0.2657 0.31884 0.32367 0.2657 0.30918 0.30435 0.10145 0.33816 0.25604 0.28502 0.32367 0.31401 0.31401 0.27536 0.32367 0.19807 0.29952 0.28986 0.38647 0.25121 0.26087 0.37198 0.29469 0.29952 0.25121 0.30918 0.2657 0.31401 0.28502 0.25121 0.25121 0.28019 0.30918 0.27536 0.343 0.31401 0.17874 0.2657 0.26087 0.30918 0.27536 0.29952 0.30435 0.26087 0.31884 0.28502 0.28019 0.4058 0.36715 0.24155 0.27053 0.31884 0.21739 0.25604 0.27536 0.31401 0.31401 0.29469 0.21256 0.28502 0.343 0.27053 0.24638 0.32367 0.27053 0.33333 0.33333 0.28019 0.24638 0.27053 0.29952 0.3285 0.29469 0.25604 0.34783 0.26087 0.22705 0.3285 0.37681 0.31884 0.28502 0.29469 0.343 0.343 0.29952 0.22222 0.28502 0.28019 0.34783 0.27053 0.2657 0.30435 0.24638 0.27536 0.37198 0.2657 0.24155 0.28502 0.34783 0.27053 0.30918 0.24155 0.2657 0.38647 0.28019 0.31401 0.31884 0.34783 0.3285 0.28986 0.28986 0.30435 0.27053 0.24638 0.24638 0.32367 0.32367 0.28502 0.25604 0.33816 0.28019 0.35266 0.30435 0.31884 0.27053 0.26087 0.2657 0.25604 0.25604 0.38164 0.40097 0.31884 0.31884 0.30435 0.36715 0.33333 0.24638 0.29952 0.26087 0.2657 0.33816 0.25604 0.2657 0.24155 0.23188 0.38164 0.29469 0.19324 0.24638 0.34783 0.22705 0.30918 0.3285 0.30918 0.28502 0.3285 0.27053 0.33816 0.29469 0.29469 0.28502 0.23188 0.28986 0.28019 0.28019 0.30918 0.24155 0.26087 0.33816 0.24155 0.33333 0.27053 0.3285 0.35749 0.30435 0.30918 0.36715 0.28019 0.35749 0.27053 0.25121 0.34783 0.28502 0.37198 0.29469 0.27536 0.38164 0.3285 0.34783 0.29952 0.28986 0.24155 0.27053 0.12077 0.32367 0.30918 0.31884 0.27053 0.24155 0.32367 0.3285 0.3285 0.27536 0.34783 0.30435 0.27536 0.28502 0.28502 0.24638 0.25604 0.28019 0.31884 0.33816 0.33816 0.2657 0.43961 0.23671 0.43961 0.31401 0.29952 0.32367 0.27053 0.33333 0.25604 0.37681 0.33333 0.343 0.33333 0.27536 0.27536 0.24638 0.23671 0.28019 0.33333 0.2657 0.31401 0.28986 0.30918 0.29952 0.27536 0.29952 0.32367 0.27536 0.30918 0.21739 0.27536 0.31884 0.25604 0.34783 0.2657 0.28502 0.29952 0.29952 0.22705 0.33816 0.31401 0.24638 0.18841 0.31401 0.29952 0.30435 0.31401 0.28502 0.26087 0.36715 0.2657 0.29469 0.25604 0.28019 0.25604 0.38647 0.34783 0.33333 0.22222 0.38164 0.26087 0.27536 0.32367 0.30435 0.30435 0.2029 0.3285 0.23188 0.27053 0.28502 0.28502 0.25121 0.29469 0.33816 0.23188 0.31401 0.21739 0.28019 0.2657 0.2657 0.30435 0.2657 0.29952 0.29469 0.29952 0.32367 0.33333 0.3285 0.28019 0.28019 0.18841 0.28019 0.30435 0.29469 0.28502 0.29952 0.30918 0.21256 0.24638 0.25604 0.28986 0.21256 0.24638 0.35266 0.30918 0.29469 0.28019 0.22705 0.25604 0.27536 0.25121 0.30435 0.26087 0.25604 0.28502 0.32367 0.29469 0.31884 0.32367 0.28502 0.29469 0.35749 0.27053 0.33816 0.33816 0.25121 0.23671 0.28019 0.32367 0.28502 0.37198 0.25121 0.28019 0.33816 0.3285 0.31884 0.22222 0.29952 0.28986 0.19807 0.25121 0.28502 0.24638 0.27536 0.30435 0.28019 0.28502 0.27536 0.31401 0.25121 0.26087 0.27536 0.33333 0.3285 0.18357 0.28986 0.28986 0.17391 0.4058 0.28502 0.30918 0.24155 0.23671 0.31884 0.33816 0.23188 0.21739 0.2657 0.27053 0.31884 0.16908 0.25121 0.28502 0.28019 0.29469 0.18841 0.28986 0.29952 0.34783 0.28502 0.31401 0.27536 0.23671 0.22222 0.28019 0.34783 0.27536 0.28986 0.33333 0.31401 0.33816 0.24155 0.28502 0.25121 0.2657 0.24638 0.29952 0.31401 0.30435 0.36232 0.3285 0.3285 0.25121 0.33333 0.26087 0.29469 0.31884 0.27053 0.33333 0.22705 0.23188 0.32367 0.31401 0.28019 0.30918 0.32367 0.28502 0.31884 0.27536 0.28986 0.34783 0.33816 0.37198 0.28502 0.28502 0.25604 0.33816 0.28502 0.24638 0.28986 0.28019 0.24155 0.27536 0.30435 0.29952 0.23188 0.25604 0.24638 0.25121 0.22222 0.3285 0.31884 0.30435 0.33333 0.36232 0.27536 0.26087 0.35266 0.25121 0.24638 0.3285 0.33333 0.30918 0.25604 0.2657 0.30435 0.29469 0.37681 0.30918 0.33333 0.38647 0.28986 0.24638 0.31401 0.33333 0.29952 0.28502 0.30918 0.37681 0.18357 0.28502 0.28019 0.22222 0.21739 0.24638 0.24638 0.28019 0.15459 0.35266 0.28986 0.343 0.25121 0.28502 0.21739 0.3285 0.2657 0.24155 0.31401 0.27536 0.28986 0.39614 0.30918 0.2657 0.29952 0.35266 0.25604 0.28502 0.27053 0.23671 0.38647 0.30918 0.31884 0.28502 0.32367 0.31401 0.38647 0.29469 0.38647 0.25604 0.23188 0.28019 0.26087 0.25604 0.3285 0.34783 0.27053 0.36232 0.38647 0.3285 0.33333 0.26087 0.30918 0.28502 0.28502 0.29952 0.30918 0.30918 0.23188 0.30435 0.36715 0.30918 0.28502 0.31884 0.35749 0.30435 0.28986 0.30918 0.2657 0.29469 0.2657 0.24638 0.30435 0.27536 0.343 0.28019 0.26087 0.24155 0.37681 0.23188 0.20773 0.30918 0.28502 0.30435 0.26087 0.25121 0.25121 0.33816 0.25604 0.23671 0.26087 0.28986 0.33816 0.24638 0.27053 0.343 0.27536 0.20773 0.26087 0.27053 0.28019 0.25121 0.30435 0.31884 0.33816 0.28502 0.2029 0.21256 0.33816 0.29469 0.28986 0.33333 0.31401 0.3285 0.34783 0.28019 0.29952 0.25604 0.28019 0.27536 0.30918 0.23671 0.29469 0.29952 0.22705 0.3285 0.30435 0.26087 0.343 0.28986 0.24155 0.3285 0.29469 0.33816 0.2657 0.33816 0.22222 0.34783 0.24638 0.27536 0.28986 0.30918 0.24638 0.36232 0.30918 0.26087 0.32367 0.28019 0.343 0.28986 0.33816 0.37198 0.3913 0.36715 0.25604 0.28502 0.27053 0.35749 0.33816 0.28986 0.29469 0.30435 0.29952 0.27053 0.28019 0.25121 0.34783 0.3285 0.28502 0.25121 0.34783 0.29952 0.28502 0.30435 0.2657 0.32367 0.38647 0.29469 0.28019 0.27536 0.24155 0.31401 0.27536 0.34783 0.24638 0.30918 0.24638 0.31401 0.27053 0.26087 0.343 0.30435 0.27536 0.29952 0.29952 0.33816 0.35266 0.36232 0.41546 0.32367 0.30435 0.28502 0.26087 0.30918 0.44444 0.29469 0.35266 0.2657 0.27536 0.25604 0.27053 0.28502 0.29952 0.35266 0.24638 0.33816 0.30435 0.3285 0.25121 0.29952 0.36232 0.4058 0.34783 0.28986 0.38164 0.28502 0.27536 0.343 0.37198 0.2657 0.35749 0.23188 0.27053 0.23671 0.28019 0.27053 0.32367 0.31884 0.28502 0.25121 0.28019 0.23671 0.29469 0.21739 0.28986 0.30435 0.31884 0.27536 0.37681 0.31884 0.31884 0.30918 0.27536 0.37681 0.25604 0.27053 0.33333 0.25604 0.27536 0.28019 0.24638 0.31884 0.27053 0.33333 0.29952 0.31401 0.23671 0.30435 0.25604 0.2657 0.21256 0.27053 0.29952 0.31884 0.28986 0.28986 0.24638 0.25121 0.21256 0.27053 0.343 0.40097 0.29469 0.22705 0.28986 0.28986 0.26087 0.35266 0.2657 0.27536 0.33333 0.25604 0.29952 0.28502 0.28986 0.30918 0.25604 0.28502 0.2657 0.27053 0.28019 0.27536 0.29469 0.21739 0.22222 0.30435 0.36232 0.31401 0.36715 0.29469 0.37681 0.27053 0.27536 0.28502 0.30435 0.23188 0.34783 0.30918 0.21739 0.28986 0.25604 0.31884 0.28019 0.24155 0.36715 0.3285 0.27053 0.35749 0.31401 0.22705 0.27053 0.31401 0.36232 0.3913 0.22705 0.23671 0.28502 0.343 0.27536 0.33816 0.2657 0.37681 0.31884 0.23671 0.28502 0.33333 0.23188 0.23671 0.2657 0.32367 0.32367 0.28019 0.28986 0.27053 0.28502 0.30435 0.2657 0.35266 0.25121 0.28502 0.29952 0.21256 0.31401 0.27053 0.33816 0.27536 0.25604 0.28019 0.27536 0.2657 0.24638 0.28019 0.31884 0.26087 0.27053 0.33333 0.36715 0.21739 0.26087 0.22222 0.23671 0.31884 0.28019 0.29469 0.23188 0.41063 0.27536 0.25121 0.29469 0.23188 0.25604 0.25604 0.29469 0.28502 0.31884 0.28019 0.28019 0.35749 0.30918 0.27536 0.25604 0.25604 0.24155 0.27053 0.28019 0.21256 0.33816 0.28502 0.31884 0.3285 0.23188 0.24638 0.28019 0.30918 0.28019 0.28019 0.29469 0.27053 0.29469 0.25121 0.27536 0.28986 0.33333 0.29952 0.25604 0.29469 0.27053 0.33816 0.30435 0.24638 0.30435 0.31884 0.29469 0.28502 0.30435 0.25604 0.25121 0.29952 0.28986 0.24155 0.36715 0.27053 0.24155 0.28502 0.31401 0.24155 0.28986 0.24155 0.27536 0.20773 0.24155 0.29952 0.27536 0.22222 0.28502 0.28986 0.28986 0.23188 0.30435 0.28019 0.23188 0.27536 0.28502 0.28019 0.23188 0.36715 0.3285 0.30435 0.29952 0.31884 0.31884 0.26087 0.10145 0.12077 0.37681 0.29469 0.36232 0.28986 0.27536 0.28502 0.29469 0.28986 0.28986 0.31884 0.25604 0.29952 0.27053 0.26087 0.31884 0.3285 0.28986 0.28986 0.24638 0.25121 0.23671 0.31884 0.28502 0.25121 0.27536 0.25121 0.28019 0.35266 0.26087 0.27536 0.21256 0.26087 0.28502 0.29952 0.29469 0.3285 0.29952 0.2657 0.343 0.27536 0.25604 0.31401 0.28019 0.28502 0.28019 0.2029 0.25121 0.27053 0.25121 0.31401 0.31884 0.37198 0.37198 0.3913 0.29952 0.2657 0.26087 0.32367 0.343 0.3285 0.26087 0.27536 0.19324 0.21739 0.2657 0.16908 0.16908 0.11594 0.14976 0.13527 0.16908 0.091787 0.15942 0.15942 0.13527 0.13527 0.18357 0.28502 0.15942 0.1401 0.18841 0.14976 0.12077 0.21739 0.1401 0.1401 0.19324 0.19324 0.14493 0.1401 0.13043 0.1401 0.14493 0.1256 0.18357 0.12077 0.35749 0.14976 0.12077 0.17391 0.10628 0.17874 0.12077 0.096618 0.1256 0.25121 0.27536 0.2029 0.25121 0.30435 0.30918 0.24638 0.24155 0.343 0.34783 0.31401 0.18841 0.343 0.2657 0.24155 0.34783 0.30918 0.33333 0.26087 0.30435 0.28502 0.27536 0.29952 0.30918 0.2657 0.31401 0.36232 0.21256 0.31884 0.4058 0.27053 0.36232 0.31401 0.30435 0.2657 0.31884 0.28502 0.29952 0.30435 0.24155 0.20773 0.29469 0.27536 0.31884 0.24638 0.18841 0.27536 0.31884 0.343 0.28986 0.33333 0.35266 0.21739 0.30918 0.2657 0.22705 0.25121 0.22705 0.30918 0.30435 0.25121 0.34783 0.29952 0.23671 0.28019 0.25121 0.23188 0.34783 0.30435 0.27053 0.29469 0.29469 0.28019 0.29952 0.24638 0.27053
0.2657 0.25121 0.40097 0.28502 0.23671 0.32367 0.28502 0.28502 0.31884 0.90338 0.49275 0.48309 0.24155 0.28986 0.36232 0.31884 0.27053 0.21256 0.22705 0.45894 0.30435 0.25121 0.25604 0.27536 0.29952 0.39614 0.49275 0.35749 0.49275 0.22222 0.25604 0.28502 0.31884 0.31884 0.343 0.27053 0.29469 0.31884 0.32367 0.24638 0.28502 0.28019 0.45411 0.38647 0.31884 0.26087 0.3285 0.343 0.28019 0.52174 0.25604 0.27536 0.3285 0.24638 0.28986 0.33333 0.24155 0.68116 0.30435 0.63768 0.28502 0.37198 0.3285 0.3285 0.33816 0.45411 0.29952 0.31884 0.38647 0.40097 0.47826 0.31401 0.29952 0.28019 0.28019 0.38164 0.30435 0.31401 0.23671 0.34783 0.27053 0.27053 0.4058 0.28986 0.31884 0.23188 0.23671 0.27536 0.29952 0.5314 0.35266 0.51691 0.23671 0.26087 0.20773 0.50242 0.27053 0.31884 0.37198 0.34783 0.343 0.35749 0.31401 0.27536 0.33333 0.31884 0.33333 0.22705 0.29952 0.33333 0.31884 0.31401 0.34783 0.37198 0.31884 0.32367 0.2657 0.24638 0.30435 0.33816 0.30435 0.19807 0.18841 0.29952 0.23188 0.27536 0.343 0.31884 0.3913 0.32367 0.30918 0.19807 0.28986 0.30918 0.34783 0.31401 0.28502 0.28502 0.31401 0.28986 0.19324 0.2657 0.36232 0.32367 0.27536 0.28502 0.34783 0.29469 0.27536 0.24638 0.34783 0.29952 0.29469 0.32367 0.5314 0.26087 0.39614 0.28502 0.24155 0.44444 0.35749 0.38164 0.3913 0.22705 0.43478 0.28986 0.43478 0.44928 0.46377 0.44444 0.45411 0.44444 0.4058 0.45894 0.46377 0.44928 0.37198 0.43961 0.24638 0.55556 0.27053 0.35266 0.30918 0.30435 0.3285 0.52174 0.31884 0.23671 0.31884 0.33333 0.37198 0.31884 0.25121 0.28502 0.27053 0.2657 0.50725 0.27053 0.34783 0.27536 0.34783 0.28502 0.14976 0.30918 0.29952 0.32367 0.31401 0.28986 0.24638 0.33333 0.29952 0.28019 0.23671 0.23188 0.43961 0.24155 0.3285 0.27536 0.32367 0.22222 0.28502 0.34783 0.28986 0.36232 0.32367 0.28986 0.21256 0.2657 0.28019 0.25604 0.31884 0.33333 0.20773 0.31401 0.36232 0.30435 0.28986 0.29469 0.24638 0.3913 0.29952 0.37198 0.24638 0.28986 0.28986 0.29469 0.29469 0.31401 0.28502 0.31401 0.28019 0.26087 0.37198 0.29952 0.3913 0.30435 0.29469 0.31884 0.2029 0.29952 0.29469 0.25121 0.2657 0.42029 0.24155 0.29952 0.26087 0.31401 0.28502 0.28019 0.27053 0.30435 0.28019 0.35266 0.26087 0.27053 0.30918 0.25121 0.25121 0.25121 0.24155 0.29469 0.27536 0.3285 0.27053 0.33816 0.35266 0.20773 0.35266 0.28986 0.32367 0.2657 0.29469 0.31884 0.29469 0.28502 0.30918 0.22705 0.44928 0.24155 0.25604 0.28019 0.29952 0.25121 0.30435 0.23671 0.24638 0.28019 0.29469 0.28986 0.29469 0.26087 0.28502 0.35266 0.27536 0.343 0.2657 0.28019 0.27053 0.27053 0.29469 0.30918 0.38647 0.2029 0.28019 0.24155 0.3285 0.27536 0.26087 0.32367 0.21739 0.37198 0.29469 0.29952 0.47343 0.29469 0.19807 0.19807 0.27053 0.28986 0.30435 0.28502 0.2657 0.17391 0.2657 0.19324 0.29952 0.2657 0.30918 0.32367 0.25604 0.27053 0.27536 0.51208 0.3285 0.21739 0.26087 0.36232 0.2657 0.36232 0.2657 0.35749 0.3285 0.29952 0.3285 0.25604 0.30435 0.33333 0.33816 0.37198 0.343 0.26087 0.22705 0.29952 0.26087 0.29952 0.22705 0.33333 0.30435 0.27053 0.26087 0.33333 0.25121 0.30918 0.38647 0.30918 0.27053 0.27536 0.29952 0.24155 0.27053 0.22705 0.25604 0.30435 0.2657 0.24155 0.20773 0.23188 0.25604 0.25121 0.23671 0.32367 0.2657 0.26087 0.2657 0.2657 0.27536 0.2029 0.23188 0.29469 0.20773 0.29952 0.27536 0.27053 0.30918 0.30435 0.31884 0.30918 0.68116 0.25604 0.24155 0.54106 0.29469 0.72947 0.28502 0.23671 0.35266 0.33816 0.2657 0.58454 0.28502 0.31884 0.34783 0.32367 0.27053 0.63285 0.2657 0.343 0.32367 0.31401 0.32367 0.29469 0.25604 0.21256 0.29469 0.29469 0.26087 0.29469 0.2657 0.27053 0.27536 0.27536 0.27536 0.24638 0.19324 0.38164 0.23188 0.29952 0.39614 0.24155 0.343 0.50242 0.28019 0.49758 0.48309 0.26087 0.23671 0.28019 0.31401 0.25121 0.29469 0.36232 0.37198 0.32367 0.31884 0.3913 0.32367 0.25121 0.3285 0.27053 0.31884 0.29469 0.25604 0.38647 0.32367 0.21739 0.35749 0.36715 0.4058 0.28502 0.24155 0.28986 0.29469 0.3285 0.28502 0.31401 0.31884 0.3913 0.30435 0.25121 0.29952 0.33816 0.28502 0.27536 0.33333 0.23671 0.27536 0.21739 0.28019 0.33816 0.2657 0.21739 0.39614 0.30918 0.28986 0.26087 0.36232 0.35749 0.36232 0.28502 0.25121 0.33333 0.30918 0.31884 0.25604 0.30918 0.27536 0.39614 0.24155 0.3285 0.25121 0.31884 0.34783 0.3285 0.35266 0.30918 0.28502 0.33333 0.32367 0.27536 0.32367 0.35749 0.36232 0.29952 0.28502 0.3285 0.28502 0.25121 0.31401 0.25604 0.28019 0.33333 0.31401 0.31401 0.24155 0.343 0.49275 0.31884 0.24155 0.343 0.38647 0.30918 0.36715 0.23671 0.29952 0.28986 0.3285 0.24638 0.36715 0.28986 0.15459 0.28502 0.12077 0.13043 0.1401 0.16908 0.16425 0.1401 0.24638 0.14493 0.13527 0.13527 0.1401 0.26087 0.10145 0.16908 0.13043 0.096618 0.13043 0.19324 0.1256 0.25604 0.31401 0.33816 0.29469 0.28019 0.35266 0.28019 0.24638 0.29952 0.25604 0.30918 0.25604 0.21739 0.2657 0.36232 0.33333 0.33333 0.22222 0.28502 0.24638 0.33816 0.27536 0.31884 0.31401 0.27536 0.24638 0.20773 0.33333 0.33333 0.38164 0.23188 0.2657 0.26087 0.28502 0.31401 0.2029 0.27536 0.29952 0.27536 0.29952 0.30435 0.343 0.25604 0.30918 0.23188 0.23188 0.29469 0.26087 0.27053 0.3285 0.31401 0.30435 0.3285 0.23671 0.30918 0.22705 0.26087 0.25604 0.27053 0.30918 0.21739 0.31884 0.26087 0.24155 0.29952 0.34783 0.28986 0.43961 0.31884 0.34783 0.30435 0.21256 0.28502 0.28019 0.27536 0.32367 0.29952 0.25604 0.35266 0.343 0.31884 0.26087 0.29952 0.29469 0.28986 0.25604 0.30918 0.23671 0.32367 0.31401 0.29469 0.27536 0.31401 0.30918 0.31884 0.13043 0.24638 0.41063 0.34783 0.28502 0.28502 0.24638 0.19807 0.27053 0.3285 0.39614 0.29952 0.27053 0.23188 0.25121 0.27053 0.34783 0.4058 0.28986 0.28502 0.26087 0.27536 0.25604 0.28502 0.30435 0.23188 0.33333 0.343 0.33333 0.28502 0.28019 0.29952 0.31884 0.30435 0.30918 0.25121 0.3285 0.26087 0.31884 0.31884 0.28502 0.32367 0.30918 0.21739 0.343 0.23188 0.28019 0.24638 0.29469 0.27053 0.2657 0.32367 0.28986 0.2029 0.29469 0.30435 0.24155 0.343 0.25121 0.24155 0.23671 0.343 0.27536 0.26087 0.27536 0.28986 0.30435 0.20773 0.32367 0.29952 0.30435 0.27536 0.29469 0.3285 0.26087 0.29952 0.29469 0.23188 0.26087 0.24638 0.3285 0.23671 0.27536 0.26087 0.36232 0.30918 0.29469 0.22222 0.32367 0.24155 0.25121 0.30435 0.28986 0.31884 0.36715 0.24155 0.25604 0.2029 0.30435 0.37681 0.29469 0.31401 0.29952 0.28502 0.31401 0.26087 0.28502 0.28502 0.30435 0.28986 0.30435 0.36232 0.30918 0.28502 0.37198 0.25604 0.26087 0.28502 0.27536 0.24638 0.23671 0.30918 0.28019 0.35266 0.25604 0.35266 0.343 0.30918 0.27536 0.26087 0.30435 0.26087 0.23671 0.37198 0.27053 0.30435 0.3913 0.30435 0.33816 0.343 0.25604 0.29469 0.22705 0.21739 0.25121 0.28502 0.28502 0.28986 0.3285 0.24155 0.25121 0.31884 0.2657 0.29952 0.25121 0.29952 0.25604 0.38647 0.32367 0.27053 0.31401 0.28986 0.30918 0.30435 0.27053 0.29469 0.27536 0.34783 0.29952 0.2657 0.343 0.25604 0.2029 0.30435 0.26087 0.26087 0.31884 0.21256 0.29952 0.29952 0.25121 0.31884 0.32367 0.30918 0.33816 0.29952 0.26087 0.31401 0.31401 0.25604 0.31884 0.28986 0.21739 0.23188 0.25604 0.28019 0.30918 0.28986 0.26087 0.33333 0.25604 0.28019 0.31401 0.29469 0.30918 0.30435 0.44928 0.343 0.36715 0.28986 0.23188 0.28502 0.33816 0.27053 0.34783 0.26087 0.34783 0.31401 0.14493 0.37681 0.26087 0.28019 0.23671 0.29469 0.28019 0.23671 0.31884 0.33816 0.24638 0.27536 0.2657 0.33816 0.25121 0.36232 0.28019 0.34783 0.2029 0.29469 0.21256 0.29469 0.35749 0.31884 0.27536 0.25604 0.30918 0.27536 0.33816 0.24155 0.19807 0.2657 0.2657 0.33816 0.30435 0.27536 0.38164 0.31884 0.35749 0.343 0.27053 0.30918 0.35749 0.30435 0.29952 0.3285 0.36715 0.26087 0.29469 0.28986 0.28986 0.28019 0.25121 0.23188 0.25604 0.31401 0.23671 0.29952 0.33333 0.27536 0.3285 0.28502 0.24638 0.23671 0.28019 0.25121 0.3285 0.2657 0.25121 0.28019 0.2657 0.26087 0.29952 0.25121 0.35266 0.31401 0.33816 0.33816 0.35266 0.22222 0.37198 0.32367 0.30435 0.29952 0.30918 0.36232 0.35749 0.30918 0.343 0.24638 0.32367 0.27536 0.33816 0.27536 0.29952 0.30918 0.28502 0.31884 0.31401 0.2657 0.31401 0.28502 0.27536 0.30918 0.28986 0.27053 0.2657 0.27053 0.35749 0.29952 0.31884 0.33333 0.32367 0.29469 0.27536 0.37198 0.30435 0.25121 0.36232 0.29469 0.34783 0.2657 0.31401 0.31401 0.33816 0.2657 0.3285 0.35749 0.35749 0.31401 0.343 0.25121 0.36715 0.25121 0.2657 0.28986 0.30435 0.24155 0.33816 0.343 0.35266 0.21739 0.27053 0.41063 0.27536 0.30918 0.30435 0.27053 0.2657 0.29469 0.27053 0.2657 0.30918 0.25121 0.33333 0.3913 0.26087 0.28502 0.26087 0.23671 0.3285 0.34783 0.28019 0.27053 0.2657 0.27536 0.26087 0.34783 0.31401 0.27053 0.31401 0.343 0.31401 0.28019 0.37681 0.3285 0.26087 0.31884 0.23188 0.36232 0.30918 0.31884 0.23188 0.29952 0.33816 0.25604 0.28986 0.22222 0.28019 0.29952 0.25604 0.35749 0.30918 0.28502 0.3913 0.29952 0.20773 0.3913 0.22222 0.28502 0.28986 0.31884 0.20773 0.25604 0.3285 0.29469 0.31884 0.23671 0.25121 0.31401 0.32367 0.30918 0.25604 0.27536 0.28019 0.30435 0.31884 0.29469 0.25121 0.2657 0.24155 0.36715 0.20773 0.32367 0.47826 0.31884 0.22705 0.38647 0.27053 0.25604 0.26087 0.21739 0.29469 0.32367 0.28986 0.29952 0.23671 0.32367 0.29952 0.28502 0.29952 0.30435 0.29469 0.24638 0.343 0.3285 0.27536 0.23188 0.2657 0.27536 0.28502 0.22705 0.24155 0.27536 0.24155 0.27536 0.24155 0.32367 0.3913 0.27536 0.30918 0.24638 0.29469 0.343 0.28502 0.28986 0.2657 0.27536 0.2657 0.28986 0.24638 0.33333 0.28986 0.21739 0.19807 0.26087 0.32367 0.28502 0.3285 0.31884 0.39614 0.21739 0.27053 0.25604 0.28986 0.22705 0.30918 0.30918 0.2657 0.25121 0.25604 0.343 0.33333 0.27053 0.28986 0.29952 0.25121 0.31884 0.29952 0.23188 0.30435 0.32367 0.28502 0.26087 0.33333 0.28019 0.26087 0.25121 0.36232 0.28502 0.28019 0.25121 0.30435 0.25604 0.30918 0.21739 0.28019 0.29469 0.33816 0.29952 0.29469 0.27053 0.27536 0.28019 0.2657 0.35266 0.25604 0.28986 0.27536 0.29952 0.30435 0.24155 0.28502 0.25604 0.343 0.21739 0.29469 0.33333 0.3913 0.34783 0.29952 0.32367 0.31401 0.28986 0.343 0.26087 0.31401 0.4058 0.2657 0.24638 0.29469 0.24155 0.4058 0.27053 0.28019 0.27536 0.31401 0.32367 0.30918 0.24638 0.2657 0.28986 0.26087 0.16425 0.28986 0.30435 0.22705 0.28986 0.29469 0.32367 0.35266 0.28986 0.28019 0.2657 0.22705 0.28019 0.2657 0.29469 0.36232 0.25121 0.23671 0.23188 0.31884 0.27053 0.16908 0.29952 0.24638 0.29952 0.23671 0.3285 0.28986 0.26087 0.3285 0.33333 0.33816 0.30918 0.21739 0.37681 0.36232 0.27536 0.27536 0.36715 0.23671 0.21739 0.30435 0.24638 0.31401 0.35266 0.27053 0.31884 0.21256 0.2657 0.26087 0.22222 0.28019 0.29469 0.2657 0.28986 0.20773 0.41063 0.29952 0.33816 0.33333 0.27053 0.31401 0.32367 0.38647 0.23188 0.28019 0.35266 0.2657 0.23671 0.25121 0.36715 0.28986 0.3285 0.25604 0.30435 0.24155 0.29952 0.22705 0.28986 0.26087 0.31401 0.26087 0.27053 0.28502 0.27536 0.343 0.30918 0.27053 0.29469 0.29952 0.27053 0.28502 0.25604 0.30435 0.35749 0.26087 0.27053 0.25604 0.26087 0.29952 0.27536 0.2657 0.28019 0.30435 0.25121 0.29952 0.28986 0.28502 0.2029 0.44444 0.28986 0.27536 0.31884 0.31401 0.21256 0.23188 0.27053 0.32367 0.33333 0.22222 0.33816 0.30918 0.27536 0.17874 0.343 0.35266 0.25604 0.23188 0.33333 0.27053 0.29469 0.21256 0.46377 0.30918 0.32367 0.32367 0.37198 0.24638 0.28986 0.32367 0.24638 0.25121 0.27536 0.28019 0.31401 0.40097 0.34783 0.25604 0.25604 0.25604 0.23188 0.2657 0.35749 0.35266 0.35749 0.28986 0.35266 0.25604 0.28502 0.25121 0.28502 0.23671 0.31401 0.28019 0.29952 0.27053 0.33816 0.29952 0.31884 0.25121 0.27053 0.28502 0.24638 0.25604 0.28019 0.24638 0.29469 0.23671 0.27536 0.27536 0.27053 0.27053 0.30435 0.38647 0.30918 0.37198 0.24638 0.24638 0.30435 0.27536 0.31884 0.23671 0.25604 0.33816 0.25121 0.25121 0.30918 0.26087 0.30435 0.25604 0.2029 0.23188 0.34783 0.27053 0.25604 0.29952 0.24155 0.26087 0.24638 0.22705 0.24638 0.27536 0.22705 0.32367 0.28986 0.27053 0.33333 0.26087 0.29952 0.38647 0.25121 0.18841 0.20773 0.24155 0.26087 0.28019 0.36715 0.27053 0.36232 0.31401 0.27053 0.37198 0.31884 0.25604 0.23188 0.28019 0.22705 0.2029 0.29469 0.3285 0.34783 0.2657 0.28019 0.28502 0.3285 0.31884 0.30435 0.23188 0.27536 0.28502 0.31401 0.24155 0.29952 0.32367 0.32367 0.32367 0.2657 0.27053 0.3285 0.29952 0.30918 0.343 0.23671 0.3285 0.19324 0.38164 0.43478 0.30918 0.33816 0.27536 0.25604 0.2657 0.36715 0.343 0.22705 0.28019 0.34783 0.32367 0.26087 0.30435 0.31884 0.38647 0.30918 0.24638 0.27053 0.28019 0.31401 0.29469 0.24638 0.24155 0.33333 0.27536 0.24638 0.28502 0.33816 0.20773 0.29469 0.30918 0.34783 0.30918 0.27053 0.30435 0.28019 0.28502 0.30918 0.343 0.22222 0.31884 0.36715 0.37681 0.29469 0.34783 0.26087 0.36232 0.23671 0.2657 0.343 0.25604 0.38164 0.29469 0.37681 0.35749 0.36715 0.25121 0.38164 0.28986 0.31401 0.30435 0.23671 0.29469 0.36232 0.25604 0.28019 0.343 0.31884 0.29469 0.36232 0.30918 0.22705 0.29952 0.30435 0.28502 0.30918 0.25121 0.3285 0.33816 0.19807 0.33816 0.26087 0.28986 0.22705 0.31401 0.30435 0.28986 0.32367 0.22705 0.25121 0.28986 0.28986 0.25604 0.24638 0.37681 0.23671 0.35749 0.31401 0.25121 0.28986 0.25604 0.34783 0.30918 0.27536 0.28019 0.30918 0.3913 0.26087 0.3285 0.29469 0.25604 0.31884 0.29469 0.36232 0.28986 0.23671 0.3285 0.28502 0.25604 0.25121 0.24638 0.35749 0.31884 0.34783 0.27536 0.22222 0.24638 0.29952 0.3285 0.27536 0.33333 0.30435 0.29952 0.2657 0.3285 0.28019 0.30918 0.35749 0.33816 0.25121 0.28986 0.23188 0.2657 0.32367 0.25604 0.24638 0.28986 0.36232 0.31401 0.35749 0.28502 0.30435 0.27536 0.25604 0.28019 0.24155 0.29952 0.23671 0.31401 0.21739 0.24638 0.35749 0.28502 0.343 0.30918 0.36232 0.27536 0.30918 0.27536 0.28502 0.33333 0.23671 0.30918 0.45894 0.23671 0.35266 0.343 0.27536 0.28019 0.29952 0.27053 0.33816 0.28502 0.29469 0.23671 0.34783 0.26087 0.27536 0.30918 0.32367 0.31401 0.21256 0.3285 0.28502 0.41546 0.32367 0.25121 0.26087 0.20773 0.30435 0.28502 0.31884 0.28502 0.28986 0.36232 0.40097 0.37681 0.29952 0.36715 0.28986 0.30435 0.27053 0.27053 0.20773 0.27536 0.26087 0.30435 0.27053 0.22705 0.4058 0.29952 0.29469 0.23671 0.30918 0.35266 0.32367 0.36715 0.27053 0.26087 0.28019 0.24155 0.2657 0.27053 0.43478 0.29469 0.33816 0.31401 0.2657 0.34783 0.30435 0.40097 0.2657 0.30918 0.35749 0.28502 0.28986 0.34783 0.30435 0.26087 0.30435 0.25604 0.24155 0.35266 0.29469 0.28019 0.20773 0.3285 0.38647 0.35749 0.33333 0.3285 0.35266 0.2657 0.2657 0.24638 0.20773 0.343 0.31884 0.29952 0.27536 0.40097 0.29469 0.2657 0.26087 0.24155 0.34783 0.29952 0.28019 0.23188 0.2657 0.34783 0.29469 0.30918 0.30918 0.3285 0.30435 0.22222 0.35266 0.36232 0.29952 0.31884 0.35749 0.29952 0.24155 0.29469 0.29469 0.28019 0.343 0.3285 0.22705 0.36715 0.33333 0.25121 0.28019 0.27053 0.30435 0.29952 0.27536 0.25121 0.24638 0.24638 0.3285 0.40097 0.2657 0.28502 0.27536 0.33333 0.28986 0.35266 0.38164 0.14493 0.22222 0.34783 0.28502 0.31401 0.343 0.30435 0.29952 0.33816 0.37198 0.36715 0.30918 0.3285 0.29469 0.33816 0.24155 0.29952 0.34783 0.26087 0.32367 0.25604 0.29469 0.3285 0.25604 0.26087 0.34783 0.25604 0.30435 0.29469 0.31401 0.31884 0.33333 0.29469 0.34783 0.33816 0.29952 0.29469 0.25121 0.33816 0.28502 0.25121 0.31884 0.24155 0.29952 0.35749 0.33816 0.28986 0.12077 0.30435 0.35749 0.23188 0.32367 0.28502 0.32367 0.33816 0.28502 0.35266 0.29469 0.31401 0.30435 0.31401 0.29469 0.28019 0.28986 0.11594 0.28986 0.28019 0.11594 0.16425 0.17874 0.15459 0.13043 0.10145 0.19324 0.13043 0.15459 0.11111 0.14493 0.1401 0.24155 0.11594 0.13527 0.13527 0.15942 0.22705 0.14976 0.15942 0.1256 0.1256 0.10628 0.12077 0.11594 0.13527 0.2029 0.18357 0.10628 0.13043 0.12077 0.23671 0.17874 0.1256 0.14493 0.17391 0.1256 0.12077 0.15942 0.19324 0.3285 0.28502 0.28019 0.35749 0.26087 0.20773 0.23671 0.27053 0.29952 0.27536 0.26087 0.25604 0.27536 0.2657 0.24638 0.3285 0.28502 0.27536 0.2657 0.28986 0.24155 0.28502 0.2657 0.21739 0.2657 0.33816 0.27536 0.22705 0.25604 0.24638 0.35266 0.32367 0.37681 0.29952 0.2029 0.28986 0.29952 0.2657 0.30435 0.2657 0.25604 0.25121 0.28502 0.3285 0.31884 0.21739 0.30435 0.23188 0.27053 0.31884 0.24638 0.27536 0.29952 0.23188 0.27053 0.23188 0.28502 0.29952 0.22705 0.31401 0.27536 0.27053 0.34783 0.23671 0.24155 0.33333 0.30918 0.29952 0.30918 0.23188 0.25604 0.28019 0.3913 0.35749 0.23188 0.23188
0.24155 0.24155 0.32367 0.27053 0.29469 0.2657 0.30918 0.30918 0.27053 0.49275 0.90338 0.72464 0.25121 0.27053 0.2657 0.28986 0.24155 0.23188 0.2657 0.49275 0.33816 0.26087 0.23671 0.19807 0.26087 0.28502 0.69565 0.35749 0.69565 0.28502 0.22705 0.30435 0.24638 0.27053 0.28019 0.32367 0.27053 0.25604 0.2657 0.22705 0.26087 0.27536 0.74879 0.28019 0.26087 0.30918 0.27536 0.31401 0.24638 0.65217 0.24638 0.22705 0.31401 0.30918 0.35266 0.28986 0.22222 0.43961 0.2657 0.44928 0.22705 0.33333 0.3285 0.21256 0.33816 0.69082 0.30435 0.29952 0.3285 0.25121 0.72947 0.26087 0.25604 0.31884 0.30918 0.3913 0.33816 0.2657 0.22222 0.27053 0.21739 0.26087 0.37198 0.24638 0.25121 0.24638 0.23188 0.27536 0.25604 0.72464 0.28019 0.72464 0.21739 0.2029 0.15942 0.50725 0.25121 0.31884 0.29469 0.30918 0.30435 0.28502 0.20773 0.30435 0.31884 0.29952 0.30918 0.2657 0.29469 0.22705 0.3285 0.29469 0.33816 0.39614 0.2657 0.24638 0.28502 0.21256 0.29952 0.28019 0.27053 0.14976 0.22705 0.22705 0.24638 0.27053 0.26087 0.30918 0.25604 0.21739 0.2657 0.11111 0.28019 0.23188 0.25121 0.22705 0.30918 0.26087 0.22222 0.26087 0.19324 0.28986 0.33816 0.27536 0.23188 0.24155 0.35749 0.23188 0.28019 0.26087 0.34783 0.30435 0.30918 0.28019 0.72464 0.2657 0.36232 0.27053 0.28019 0.62802 0.25121 0.31884 0.57971 0.25604 0.59903 0.28986 0.57488 0.58937 0.49758 0.58937 0.57488 0.59903 0.50725 0.59903 0.49758 0.5314 0.45894 0.56522 0.26087 0.63285 0.25121 0.31401 0.2657 0.24155 0.29952 0.59903 0.25121 0.26087 0.28502 0.3285 0.28502 0.23671 0.19807 0.28986 0.28502 0.26087 0.58937 0.2657 0.29952 0.19324 0.25121 0.30918 0.16908 0.31401 0.28986 0.31884 0.25604 0.29469 0.24155 0.28019 0.28502 0.37681 0.2657 0.19324 0.46377 0.33333 0.24155 0.3285 0.29469 0.22222 0.23671 0.2657 0.28019 0.30918 0.29469 0.25121 0.23188 0.28986 0.24638 0.27536 0.31884 0.26087 0.20773 0.21256 0.36715 0.26087 0.24638 0.27053 0.29952 0.35749 0.3285 0.35266 0.33333 0.25121 0.30435 0.27053 0.29469 0.2657 0.28986 0.28986 0.26087 0.2657 0.30435 0.25604 0.33816 0.29469 0.26087 0.29469 0.23671 0.2657 0.21739 0.24638 0.2657 0.48309 0.23188 0.30435 0.30435 0.36715 0.29952 0.24155 0.29952 0.22222 0.28502 0.52657 0.27053 0.18357 0.22705 0.29952 0.31401 0.28986 0.27053 0.33333 0.28502 0.25121 0.27536 0.25121 0.28986 0.10145 0.31884 0.28019 0.24155 0.18841 0.22705 0.29469 0.33333 0.28502 0.22705 0.24155 0.41546 0.2657 0.27536 0.24638 0.31884 0.28502 0.25121 0.28502 0.28502 0.31401 0.21256 0.23671 0.25604 0.21256 0.28502 0.30435 0.22705 0.26087 0.33333 0.24155 0.27053 0.28986 0.25604 0.31884 0.3285 0.24155 0.26087 0.27053 0.25121 0.27053 0.24155 0.24155 0.21256 0.26087 0.28019 0.27536 0.44444 0.25604 0.21739 0.18841 0.29952 0.28502 0.34783 0.22222 0.26087 0.14493 0.21256 0.21256 0.17874 0.33333 0.21256 0.26087 0.27536 0.28502 0.27053 0.50725 0.31401 0.23188 0.28986 0.33333 0.29952 0.24155 0.23188 0.30918 0.2657 0.29469 0.2657 0.29952 0.343 0.29469 0.32367 0.30435 0.2657 0.25604 0.29469 0.33816 0.29469 0.22705 0.27053 0.2657 0.27053 0.28502 0.25604 0.27053 0.24638 0.30918 0.343 0.26087 0.2029 0.2657 0.35266 0.28019 0.27053 0.22705 0.27053 0.26087 0.24638 0.24638 0.24155 0.28986 0.27053 0.27053 0.2657 0.29469 0.26087 0.25121 0.30918 0.21739 0.23188 0.19807 0.28986 0.22222 0.24638 0.32367 0.28986 0.24155 0.30435 0.3285 0.30435 0.26087 0.43961 0.31401 0.27053 0.63285 0.30435 0.48309 0.30435 0.29469 0.2657 0.24155 0.3285 0.54589 0.23671 0.27536 0.2657 0.33333 0.24155 0.51208 0.25121 0.25604 0.32367 0.30435 0.25604 0.21739 0.343 0.24638 0.21256 0.36232 0.27536 0.30918 0.26087 0.22705 0.23188 0.24155 0.28019 0.26087 0.16908 0.3913 0.25121 0.25604 0.35749 0.29952 0.31401 0.50725 0.37681 0.58937 0.52657 0.25604 0.21739 0.27536 0.27536 0.21739 0.33816 0.28502 0.33816 0.33816 0.28986 0.26087 0.30435 0.22705 0.24638 0.26087 0.32367 0.27536 0.25121 0.30435 0.28502 0.27053 0.3285 0.36232 0.29952 0.21739 0.31884 0.32367 0.31884 0.23671 0.29469 0.28019 0.28986 0.34783 0.34783 0.23188 0.23188 0.36232 0.25121 0.28502 0.29469 0.22222 0.24638 0.33333 0.2657 0.27053 0.26087 0.19807 0.3285 0.22705 0.29952 0.24155 0.33333 0.32367 0.343 0.23188 0.27053 0.31401 0.3285 0.27536 0.343 0.29469 0.31401 0.343 0.29469 0.27053 0.24638 0.26087 0.27053 0.27053 0.31401 0.26087 0.25604 0.2657 0.22222 0.23188 0.30435 0.30918 0.33333 0.29952 0.23671 0.25604 0.25604 0.24638 0.27053 0.28019 0.24155 0.25604 0.27053 0.25604 0.17391 0.29952 0.88406 0.29952 0.28019 0.37681 0.28502 0.28502 0.30918 0.35266 0.22222 0.27536 0.343 0.28502 0.23188 0.36232 0.12077 0.27053 0.16425 0.12077 0.11111 0.17391 0.13043 0.14976 0.3285 0.15459 0.13043 0.13527 0.11594 0.22705 0.096618 0.1401 0.13527 0.10628 0.10628 0.19324 0.13527 0.27536 0.28019 0.2657 0.27053 0.25121 0.28986 0.28019 0.28502 0.31884 0.33816 0.28502 0.21256 0.21256 0.26087 0.37198 0.30918 0.2657 0.23188 0.21739 0.2657 0.343 0.21256 0.25604 0.22222 0.29952 0.25604 0.30918 0.27053 0.27053 0.36232 0.21739 0.2657 0.25121 0.24155 0.28502 0.24155 0.29469 0.21739 0.31401 0.27536 0.23671 0.33816 0.23671 0.27053 0.28986 0.27053 0.28986 0.28502 0.28986 0.28502 0.29469 0.24638 0.30435 0.22222 0.34783 0.2657 0.27053 0.27536 0.25604 0.30918 0.17391 0.28986 0.27536 0.25121 0.26087 0.28502 0.28986 0.32367 0.29469 0.343 0.35266 0.27053 0.26087 0.26087 0.24155 0.28986 0.36715 0.28019 0.35749 0.31884 0.31401 0.29469 0.31884 0.31401 0.33816 0.21256 0.27053 0.32367 0.28019 0.23188 0.27536 0.31401 0.31884 0.26087 0.29952 0.1401 0.23671 0.36715 0.31401 0.30435 0.29469 0.25604 0.19807 0.23188 0.30435 0.30435 0.33333 0.31884 0.27536 0.2657 0.30435 0.28986 0.26087 0.27536 0.31401 0.23671 0.25604 0.23671 0.23671 0.27053 0.33816 0.34783 0.32367 0.33333 0.25604 0.24638 0.37198 0.29469 0.23671 0.28019 0.27536 0.23188 0.26087 0.23188 0.35749 0.25604 0.29469 0.25604 0.28019 0.29952 0.19324 0.34783 0.28986 0.30918 0.24638 0.31884 0.36232 0.29952 0.20773 0.29469 0.28986 0.21739 0.31884 0.25121 0.19324 0.24638 0.29469 0.30918 0.31884 0.30918 0.2029 0.25604 0.25604 0.26087 0.30918 0.20773 0.23671 0.31884 0.28019 0.24638 0.21739 0.27053 0.17391 0.20773 0.24155 0.26087 0.19807 0.27053 0.24638 0.28986 0.30918 0.33816 0.30435 0.343 0.23188 0.23188 0.31884 0.25604 0.22705 0.31884 0.24638 0.28019 0.2029 0.3285 0.33816 0.23188 0.29952 0.24638 0.21739 0.23188 0.24155 0.30918 0.25604 0.27536 0.29469 0.31401 0.3285 0.24155 0.31884 0.28019 0.26087 0.2657 0.27053 0.2657 0.30435 0.25121 0.30918 0.30918 0.31884 0.18357 0.25121 0.343 0.28986 0.22222 0.27053 0.24155 0.25121 0.22222 0.4058 0.28019 0.25604 0.30435 0.2657 0.33816 0.27053 0.24155 0.26087 0.2657 0.22222 0.37681 0.24638 0.17391 0.27053 0.343 0.29469 0.25604 0.26087 0.30435 0.28986 0.28019 0.24155 0.26087 0.35749 0.28502 0.25121 0.32367 0.27053 0.36232 0.22222 0.25121 0.23188 0.25121 0.27536 0.29952 0.33816 0.27053 0.19807 0.21739 0.28019 0.22705 0.26087 0.31401 0.21256 0.27053 0.28986 0.27053 0.25604 0.26087 0.35266 0.343 0.31884 0.21256 0.29952 0.27536 0.23188 0.26087 0.28019 0.22222 0.22222 0.30918 0.28019 0.24155 0.21739 0.23671 0.24155 0.24155 0.27053 0.25121 0.28019 0.27536 0.25604 0.40097 0.29469 0.42029 0.25604 0.35266 0.30918 0.3285 0.27053 0.27536 0.26087 0.28502 0.27053 0.14493 0.35749 0.34783 0.25604 0.21256 0.37681 0.29952 0.23188 0.35749 0.31401 0.28502 0.23188 0.2657 0.35266 0.22222 0.33333 0.28019 0.28986 0.16908 0.25604 0.23188 0.27053 0.28019 0.28019 0.25604 0.29469 0.32367 0.27536 0.27053 0.28019 0.20773 0.33333 0.25121 0.29952 0.28502 0.21739 0.4058 0.35266 0.29469 0.27053 0.25121 0.24155 0.28986 0.25604 0.26087 0.33816 0.36232 0.24638 0.31884 0.33333 0.33333 0.2657 0.21739 0.18841 0.28502 0.27053 0.23188 0.28019 0.28502 0.28019 0.28502 0.28986 0.19324 0.29952 0.24638 0.25604 0.31884 0.30918 0.28019 0.39614 0.2029 0.24155 0.31401 0.27536 0.27053 0.31401 0.23671 0.23671 0.29952 0.27053 0.38647 0.32367 0.30918 0.27053 0.33816 0.31884 0.29469 0.25604 0.33816 0.24155 0.27536 0.28502 0.2657 0.25121 0.30435 0.2657 0.27053 0.23671 0.27053 0.31401 0.34783 0.31884 0.28019 0.29952 0.21739 0.24638 0.30435 0.34783 0.27536 0.28502 0.27536 0.30435 0.31401 0.28019 0.25604 0.37681 0.25604 0.19807 0.33816 0.26087 0.26087 0.33333 0.22222 0.24638 0.23671 0.25604 0.30918 0.28502 0.29469 0.26087 0.29469 0.19324 0.343 0.21739 0.25121 0.27053 0.26087 0.21256 0.29469 0.28986 0.29952 0.27053 0.27053 0.35266 0.33333 0.2657 0.31401 0.23671 0.27053 0.18357 0.28019 0.24638 0.28986 0.22705 0.38164 0.36232 0.25121 0.2657 0.28019 0.27536 0.26087 0.32367 0.25121 0.27053 0.28986 0.32367 0.24155 0.23188 0.28986 0.24155 0.21739 0.25121 0.22222 0.28986 0.35749 0.32367 0.2657 0.27053 0.27053 0.343 0.28986 0.27053 0.22705 0.28502 0.30435 0.22222 0.26087 0.23188 0.22705 0.33333 0.23671 0.33333 0.33816 0.27053 0.34783 0.22705 0.16908 0.343 0.21256 0.24155 0.27053 0.3285 0.19324 0.17874 0.28986 0.29469 0.28019 0.24638 0.23188 0.24155 0.31884 0.28019 0.25604 0.2657 0.21739 0.28019 0.24155 0.23671 0.24638 0.29952 0.25604 0.29952 0.2029 0.21256 0.29952 0.18841 0.28502 0.35749 0.30435 0.28502 0.28502 0.24638 0.21739 0.28502 0.29469 0.28502 0.3285 0.30918 0.28986 0.31401 0.31401 0.32367 0.29952 0.23671 0.28502 0.2657 0.29952 0.2029 0.24638 0.24638 0.31884 0.1401 0.23188 0.28019 0.25121 0.26087 0.30918 0.28986 0.39614 0.28019 0.2657 0.24155 0.29469 0.35749 0.33333 0.25604 0.27053 0.29469 0.25121 0.22705 0.21256 0.28502 0.25121 0.24155 0.2029 0.24155 0.27536 0.343 0.30435 0.29952 0.30918 0.27053 0.27536 0.29469 0.28986 0.17391 0.25604 0.34783 0.29952 0.23188 0.31884 0.29952 0.26087 0.25604 0.28502 0.24638 0.25604 0.28986 0.33333 0.22705 0.28019 0.31884 0.32367 0.30918 0.33816 0.21739 0.29469 0.27053 0.35266 0.27536 0.30435 0.29469 0.28502 0.28019 0.35266 0.27536 0.343 0.25121 0.31884 0.28502 0.24638 0.23188 0.22705 0.24155 0.3285 0.28986 0.29952 0.28986 0.26087 0.32367 0.2657 0.29469 0.29469 0.32367 0.29952 0.27536 0.28986 0.31884 0.32367 0.33816 0.29952 0.31401 0.25121 0.28986 0.3285 0.25121 0.28502 0.37681 0.28986 0.32367 0.29469 0.27053 0.33816 0.21739 0.30435 0.2657 0.27053 0.31401 0.20773 0.25604 0.23671 0.25604 0.24155 0.14493 0.31884 0.31401 0.19807 0.27536 0.37681 0.28019 0.27053 0.24638 0.24638 0.24638 0.3285 0.27053 0.28019 0.22222 0.24638 0.22222 0.24638 0.21739 0.28986 0.2657 0.20773 0.2657 0.24155 0.24155 0.20773 0.34783 0.31401 0.2657 0.28986 0.26087 0.28019 0.3285 0.19324 0.25121 0.29469 0.25604 0.23671 0.343 0.22705 0.21256 0.25121 0.29952 0.31884 0.2657 0.21256 0.25604 0.30435 0.22705 0.24155 0.27536 0.27053 0.31401 0.343 0.24155 0.18841 0.36715 0.31401 0.30435 0.343 0.2657 0.30918 0.31401 0.29952 0.27053 0.29952 0.3913 0.24638 0.27053 0.28019 0.30918 0.28986 0.30918 0.24155 0.27053 0.24155 0.2657 0.26087 0.24638 0.27536 0.27053 0.28019 0.29469 0.2657 0.27053 0.25604 0.26087 0.27053 0.26087 0.25604 0.23671 0.27536 0.25604 0.27536 0.30918 0.19807 0.27053 0.30918 0.25121 0.2657 0.28986 0.36232 0.28019 0.23671 0.27536 0.27536 0.23671 0.32367 0.22705 0.36232 0.20773 0.23188 0.25121 0.30918 0.16908 0.22705 0.25121 0.28986 0.30918 0.27053 0.27053 0.26087 0.35749 0.21256 0.28019 0.3285 0.21739 0.23188 0.28986 0.28986 0.23671 0.20773 0.36715 0.27053 0.28986 0.25121 0.29469 0.25604 0.24155 0.33816 0.29469 0.28502 0.28019 0.25121 0.30435 0.30435 0.25121 0.27536 0.23671 0.28986 0.25121 0.28019 0.3913 0.31401 0.22222 0.33816 0.38164 0.24638 0.25121 0.28502 0.343 0.31401 0.2657 0.30918 0.28019 0.28986 0.25121 0.27536 0.25121 0.25121 0.28502 0.29469 0.18357 0.19324 0.25604 0.29952 0.30435 0.23188 0.24155 0.23671 0.21256 0.31884 0.27053 0.22222 0.28502 0.34783 0.23188 0.24638 0.18841 0.28502 0.33333 0.27536 0.22222 0.27053 0.27053 0.19807 0.30918 0.2657 0.21739 0.2657 0.25604 0.19807 0.28019 0.29469 0.24638 0.27053 0.24155 0.25121 0.28502 0.28986 0.29469 0.36232 0.28502 0.2657 0.29469 0.21739 0.2657 0.23671 0.24155 0.30918 0.28502 0.16908 0.21739 0.21739 0.27053 0.25121 0.32367 0.34783 0.35266 0.34783 0.23671 0.3285 0.2657 0.23671 0.25121 0.22705 0.18841 0.23188 0.31884 0.32367 0.31401 0.30918 0.29469 0.3285 0.32367 0.25604 0.343 0.23671 0.32367 0.37198 0.27536 0.24638 0.33816 0.28986 0.3285 0.28502 0.29469 0.27536 0.27053 0.30435 0.28502 0.25121 0.28019 0.28986 0.23188 0.29952 0.31884 0.29952 0.26087 0.28502 0.24155 0.2657 0.31884 0.36232 0.24155 0.24638 0.35266 0.26087 0.26087 0.25604 0.32367 0.30918 0.31884 0.2657 0.27053 0.22222 0.2657 0.27053 0.28019 0.25604 0.28502 0.2657 0.27536 0.25604 0.28986 0.24638 0.29469 0.28986 0.343 0.24155 0.28986 0.26087 0.27536 0.27536 0.32367 0.31884 0.22222 0.30435 0.30918 0.30435 0.24638 0.32367 0.28502 0.27053 0.25604 0.30918 0.24638 0.27536 0.36232 0.23188 0.29952 0.3285 0.30435 0.27536 0.33333 0.28986 0.25604 0.28019 0.24638 0.29469 0.35266 0.2657 0.33333 0.30435 0.19324 0.30435 0.3285 0.30918 0.18841 0.27053 0.29952 0.27053 0.33333 0.27536 0.28986 0.25604 0.24155 0.27053 0.30918 0.35266 0.25604 0.28986 0.21256 0.26087 0.30435 0.23671 0.25604 0.23671 0.343 0.28986 0.23671 0.28502 0.18357 0.29469 0.30435 0.25121 0.28502 0.28019 0.29952 0.25604 0.28502 0.31884 0.28502 0.37681 0.27053 0.31884 0.343 0.30435 0.29952 0.28019 0.39614 0.25121 0.23671 0.28019 0.27053 0.36232 0.22222 0.27536 0.31884 0.33333 0.39614 0.25121 0.25121 0.26087 0.26087 0.30918 0.30918 0.36232 0.28502 0.25121 0.28502 0.37198 0.27053 0.33816 0.33333 0.25604 0.21256 0.26087 0.21739 0.24638 0.3285 0.31401 0.24638 0.26087 0.32367 0.28986 0.30435 0.24155 0.33816 0.28019 0.31401 0.22222 0.30435 0.23671 0.21256 0.27053 0.23671 0.28986 0.33816 0.32367 0.29952 0.28986 0.33333 0.26087 0.24155 0.27053 0.31401 0.33333 0.28502 0.25604 0.31401 0.22705 0.32367 0.28019 0.24638 0.26087 0.24638 0.3285 0.29469 0.27536 0.28986 0.29952 0.31401 0.28986 0.27053 0.29952 0.27536 0.2657 0.26087 0.27053 0.29952 0.37198 0.32367 0.22222 0.24638 0.2029 0.27053 0.21739 0.23671 0.27053 0.28986 0.30918 0.27536 0.35749 0.24638 0.30918 0.2657 0.26087 0.25604 0.30435 0.28019 0.25604 0.31884 0.24638 0.25121 0.29469 0.28502 0.27536 0.34783 0.32367 0.31884 0.28502 0.30435 0.30435 0.24638 0.21739 0.28986 0.28986 0.26087 0.25604 0.36715 0.28502 0.35749 0.28019 0.2657 0.37681 0.24155 0.37198 0.24155 0.2657 0.31884 0.27053 0.24155 0.29469 0.30918 0.28502 0.29469 0.31884 0.28019 0.29469 0.18841 0.26087 0.21739 0.31884 0.28019 0.30435 0.26087 0.36715 0.32367 0.30435 0.30435 0.28019 0.22222 0.28502 0.26087 0.25604 0.33333 0.29952 0.31884 0.27053 0.20773 0.21739 0.22705 0.33333 0.31884 0.24638 0.25604 0.28502 0.28019 0.31401 0.27536 0.31401 0.3285 0.21739 0.29469 0.36232 0.34783 0.28019 0.31401 0.3285 0.24155 0.29952 0.28986 0.24155 0.41063 0.29952 0.343 0.31884 0.28019 0.30918 0.2657 0.29952 0.30918 0.28986 0.25121 0.21739 0.25121 0.20773 0.343 0.35266 0.29952 0.37198 0.27536 0.33333 0.29469 0.36232 0.38164 0.14493 0.23188 0.28019 0.26087 0.28986 0.25121 0.35266 0.33333 0.25121 0.3285 0.3285 0.28019 0.26087 0.28019 0.343 0.23671 0.28502 0.28502 0.27053 0.27536 0.25121 0.28986 0.34783 0.28986 0.22705 0.37198 0.24638 0.2657 0.37681 0.24155 0.3285 0.30918 0.2029 0.33333 0.35749 0.30918 0.27536 0.27053 0.28019 0.25121 0.2657 0.22222 0.32367 0.2657 0.31884 0.25604 0.43478 0.1256 0.32367 0.34783 0.28019 0.33816 0.4058 0.30435 0.33333 0.28502 0.343 0.31401 0.28986 0.30918 0.26087 0.28986 0.32367 0.28019 0.096618 0.27053 0.31401 0.096618 0.13527 0.16425 0.11111 0.12077 0.10145 0.19807 0.091787 0.14493 0.11111 0.13527 0.1256 0.24155 0.12077 0.15459 0.13043 0.16908 0.17391 0.15459 0.14976 0.15942 0.11111 0.091787 0.13527 0.12077 0.1401 0.25121 0.21739 0.1401 0.15459 0.11594 0.28019 0.1401 0.11594 0.13043 0.17391 0.11594 0.10628 0.13043 0.19807 0.33333 0.29469 0.36715 0.4686 0.26087 0.24155 0.18357 0.24155 0.28019 0.2657 0.24638 0.22705 0.30918 0.29952 0.27053 0.24155 0.31884 0.27536 0.26087 0.27053 0.22705 0.27536 0.24638 0.27053 0.22705 0.35749 0.24638 0.24155 0.30435 0.2657 0.343 0.24638 0.33816 0.2029 0.2029 0.30918 0.33333 0.26087 0.32367 0.28986 0.29469 0.27536 0.31401 0.29952 0.30435 0.21256 0.28986 0.26087 0.27536 0.22222 0.28502 0.22705 0.29952 0.27536 0.25604 0.29952 0.24155 0.31401 0.19324 0.25604 0.25604 0.30435 0.24638 0.25604 0.2029 0.34783 0.3913 0.28019 0.28502 0.21739 0.29952 0.35749 0.28502 0.31401 0.31401 0.2657
0.22222 0.2029 0.29952 0.28986 0.27053 0.25121 0.30435 0.29469 0.26087 0.48309 0.72464 0.92754 0.21739 0.28502 0.25121 0.26087 0.27053 0.18841 0.23671 0.5314 0.3285 0.27053 0.18841 0.22222 0.22705 0.29469 0.78261 0.32367 0.78261 0.23671 0.25121 0.28986 0.28986 0.32367 0.28019 0.28019 0.30918 0.27536 0.2657 0.22222 0.24638 0.27536 0.74396 0.26087 0.25121 0.28502 0.2657 0.37198 0.19807 0.657 0.23671 0.21739 0.28986 0.27536 0.36715 0.33816 0.2657 0.40097 0.25604 0.41063 0.2029 0.343 0.29952 0.19324 0.28019 0.63768 0.29469 0.25121 0.31401 0.24638 0.75845 0.2657 0.27536 0.25604 0.28502 0.38647 0.32367 0.28502 0.22705 0.2657 0.26087 0.27053 0.35266 0.28019 0.23188 0.30918 0.21739 0.30435 0.27536 0.71014 0.32367 0.7971 0.27536 0.19324 0.16425 0.5314 0.25121 0.28986 0.3285 0.34783 0.28986 0.28986 0.16908 0.28986 0.30918 0.27536 0.28502 0.2657 0.27536 0.24638 0.41063 0.30435 0.35749 0.3285 0.25604 0.28019 0.25604 0.17391 0.29469 0.25121 0.23671 0.13043 0.23188 0.27053 0.25604 0.26087 0.25121 0.28019 0.25121 0.2029 0.29469 0.096618 0.24638 0.23671 0.23188 0.2029 0.30435 0.24638 0.19807 0.25121 0.21256 0.25121 0.32367 0.28019 0.28986 0.25121 0.30918 0.22705 0.27053 0.27536 0.32367 0.29469 0.30435 0.27053 0.71014 0.23188 0.46377 0.29952 0.27053 0.5942 0.25604 0.28986 0.54589 0.25604 0.58454 0.31884 0.56522 0.57971 0.47343 0.57005 0.57488 0.57005 0.52657 0.57005 0.47343 0.50242 0.42512 0.53623 0.27536 0.60386 0.25604 0.29469 0.22705 0.24638 0.27053 0.51691 0.23188 0.2657 0.25121 0.25121 0.23671 0.22222 0.17874 0.30435 0.26087 0.25121 0.64251 0.24155 0.28986 0.2029 0.23188 0.30435 0.15459 0.28502 0.28502 0.37681 0.23671 0.34783 0.24638 0.28986 0.2657 0.35749 0.28019 0.18841 0.4686 0.37681 0.2657 0.28986 0.28986 0.21739 0.2657 0.28986 0.343 0.26087 0.33333 0.24638 0.18841 0.29952 0.23188 0.28502 0.35749 0.29469 0.20773 0.26087 0.38647 0.25604 0.25604 0.23188 0.28019 0.33333 0.31884 0.31884 0.28502 0.24638 0.28502 0.3285 0.29952 0.24155 0.25604 0.28986 0.23671 0.22222 0.30435 0.23671 0.32367 0.35266 0.21739 0.2657 0.2029 0.25121 0.21739 0.26087 0.22222 0.41546 0.20773 0.33816 0.27053 0.37681 0.30435 0.28019 0.27053 0.23671 0.25121 0.49275 0.28019 0.17874 0.21739 0.27536 0.29952 0.29952 0.23188 0.28019 0.29469 0.27053 0.23671 0.23671 0.28986 0.091787 0.31884 0.24155 0.26087 0.18841 0.29952 0.30435 0.31401 0.29952 0.20773 0.25604 0.4058 0.25604 0.26087 0.3285 0.29952 0.27053 0.24638 0.2657 0.25604 0.28019 0.22705 0.23188 0.31884 0.23188 0.28502 0.28019 0.25604 0.23671 0.343 0.20773 0.24638 0.2657 0.25604 0.31401 0.31401 0.22705 0.24155 0.31884 0.25604 0.25121 0.21739 0.27053 0.19324 0.2657 0.26087 0.27536 0.39614 0.2657 0.19324 0.16908 0.32367 0.28986 0.343 0.2029 0.22705 0.14493 0.23671 0.18841 0.18357 0.32367 0.18357 0.23188 0.29952 0.26087 0.30435 0.50725 0.29469 0.2029 0.26087 0.35749 0.2657 0.24638 0.27053 0.33333 0.25121 0.31884 0.2657 0.29952 0.28986 0.33816 0.30435 0.33333 0.28502 0.22705 0.21739 0.28502 0.35749 0.23188 0.23188 0.25604 0.28502 0.23671 0.28502 0.25604 0.21256 0.28502 0.33333 0.28502 0.20773 0.27536 0.35266 0.24638 0.27053 0.21256 0.24638 0.27053 0.31401 0.28019 0.20773 0.28986 0.26087 0.27536 0.28019 0.32367 0.23671 0.26087 0.32367 0.19807 0.23671 0.18357 0.28986 0.2657 0.21256 0.26087 0.2657 0.22222 0.3285 0.28502 0.25121 0.25604 0.40097 0.30918 0.22222 0.62319 0.35266 0.44928 0.27536 0.27053 0.29952 0.27536 0.29469 0.49758 0.2657 0.28502 0.28986 0.29952 0.23671 0.4686 0.28986 0.28502 0.30435 0.27053 0.23671 0.21739 0.31884 0.19807 0.22705 0.31884 0.25604 0.33816 0.28986 0.25604 0.24638 0.22705 0.27053 0.27536 0.15942 0.38647 0.22222 0.27536 0.31401 0.28502 0.28502 0.5314 0.35749 0.66667 0.50725 0.28502 0.26087 0.3285 0.27053 0.22222 0.27536 0.25121 0.30918 0.32367 0.31401 0.24155 0.30918 0.22705 0.24638 0.29469 0.34783 0.25121 0.24638 0.30918 0.28502 0.33333 0.33333 0.30918 0.30435 0.20773 0.34783 0.30918 0.34783 0.22705 0.37198 0.24638 0.23671 0.35266 0.343 0.27053 0.22705 0.31884 0.25604 0.343 0.30918 0.20773 0.25121 0.28502 0.27536 0.33333 0.23671 0.19324 0.3285 0.22222 0.28019 0.26087 0.34783 0.28502 0.31401 0.20773 0.27053 0.29952 0.32367 0.29469 0.31884 0.28502 0.31401 0.40097 0.28502 0.25121 0.25121 0.28986 0.27536 0.23188 0.33333 0.24638 0.22705 0.25121 0.20773 0.2657 0.28502 0.29952 0.28502 0.3285 0.25604 0.25604 0.29952 0.25121 0.22705 0.23188 0.22705 0.35266 0.27053 0.24638 0.18841 0.2657 0.71498 0.26087 0.28019 0.36715 0.25604 0.28019 0.29469 0.36232 0.21256 0.24638 0.30435 0.27536 0.22222 0.38164 0.13043 0.21739 0.13043 0.11594 0.10628 0.16908 0.1256 0.14493 0.29469 0.15942 0.13043 0.14493 0.11594 0.21739 0.086957 0.1401 0.12077 0.096618 0.10628 0.19807 0.13043 0.25121 0.28986 0.24638 0.24638 0.30435 0.28986 0.3285 0.24155 0.30435 0.3285 0.2657 0.25121 0.19324 0.23671 0.43961 0.33816 0.24155 0.23188 0.19807 0.28986 0.37198 0.24155 0.24155 0.21256 0.32367 0.23188 0.28502 0.28986 0.2657 0.36232 0.18841 0.22222 0.25604 0.23188 0.25121 0.20773 0.27053 0.24638 0.3913 0.24638 0.22705 0.30435 0.28502 0.24638 0.27053 0.24155 0.28502 0.28019 0.27536 0.28502 0.27053 0.25121 0.30918 0.23671 0.35266 0.24638 0.24155 0.25604 0.29469 0.27536 0.16425 0.27536 0.2657 0.28986 0.25604 0.28019 0.31884 0.28502 0.28986 0.28502 0.33333 0.22705 0.24638 0.23671 0.22705 0.28986 0.33816 0.30918 0.343 0.32367 0.343 0.32367 0.31401 0.28986 0.41546 0.22222 0.28019 0.28986 0.27536 0.22222 0.30435 0.30918 0.34783 0.24155 0.29469 0.14493 0.21256 0.35266 0.35266 0.2657 0.28502 0.23188 0.17874 0.22705 0.28502 0.31884 0.35749 0.29952 0.24155 0.24638 0.25121 0.28019 0.33816 0.29469 0.30918 0.23188 0.2657 0.22222 0.24155 0.24155 0.2657 0.30918 0.29469 0.32367 0.23671 0.22705 0.29952 0.2657 0.22705 0.2657 0.31401 0.25604 0.28019 0.20773 0.343 0.21739 0.29952 0.25121 0.29952 0.28502 0.19807 0.33333 0.30918 0.28986 0.22705 0.27536 0.3285 0.3285 0.22705 0.27536 0.25121 0.2029 0.28502 0.30918 0.18841 0.20773 0.31401 0.35749 0.2657 0.25604 0.21256 0.29952 0.22705 0.3285 0.24638 0.24155 0.26087 0.28502 0.3285 0.25604 0.22222 0.25604 0.17391 0.2029 0.22222 0.28019 0.20773 0.28986 0.30918 0.27536 0.29469 0.28986 0.30435 0.33816 0.27053 0.21256 0.35749 0.29952 0.23671 0.30918 0.22222 0.25121 0.21739 0.23671 0.30918 0.22705 0.29469 0.28019 0.22705 0.22705 0.28502 0.28502 0.24155 0.23671 0.27053 0.32367 0.31401 0.27536 0.29952 0.32367 0.25604 0.25604 0.30918 0.23671 0.29469 0.22222 0.2657 0.25121 0.32367 0.18357 0.23188 0.343 0.2657 0.21739 0.28019 0.23671 0.27053 0.20773 0.343 0.26087 0.343 0.30918 0.29469 0.34783 0.30435 0.25121 0.24638 0.23671 0.21739 0.29469 0.20773 0.16908 0.25121 0.34783 0.2657 0.24638 0.21739 0.28019 0.26087 0.2657 0.27053 0.28019 0.30435 0.28986 0.23188 0.2657 0.26087 0.343 0.21739 0.23188 0.18841 0.23671 0.25604 0.28986 0.29952 0.25121 0.19324 0.22222 0.27536 0.25121 0.25604 0.31401 0.25121 0.28986 0.30435 0.25121 0.23188 0.27536 0.31884 0.33816 0.28502 0.25604 0.28019 0.25121 0.21256 0.27536 0.20773 0.21256 0.22222 0.30435 0.24155 0.26087 0.21739 0.25604 0.25604 0.28502 0.25604 0.23671 0.28019 0.27536 0.25604 0.45894 0.31401 0.34783 0.28019 0.30918 0.34783 0.3285 0.25121 0.25604 0.24638 0.26087 0.23671 0.14493 0.32367 0.33333 0.25121 0.23671 0.37681 0.28019 0.24638 0.34783 0.30918 0.24638 0.23671 0.23188 0.33816 0.23671 0.35749 0.27536 0.29952 0.1401 0.25604 0.23671 0.29952 0.23188 0.28502 0.23188 0.28502 0.33333 0.29952 0.29952 0.25604 0.18841 0.27536 0.24638 0.24155 0.25604 0.20773 0.37681 0.32367 0.29952 0.28019 0.22705 0.21739 0.29469 0.27536 0.23671 0.31884 0.33816 0.23188 0.30918 0.35749 0.35749 0.25121 0.20773 0.20773 0.24155 0.27536 0.21256 0.23188 0.28019 0.27053 0.2657 0.22222 0.19807 0.27536 0.22705 0.25604 0.31884 0.28019 0.24155 0.31884 0.19807 0.27536 0.28986 0.27536 0.28502 0.3285 0.28986 0.28986 0.29469 0.25604 0.3285 0.30435 0.25604 0.30435 0.28502 0.29952 0.28502 0.24155 0.27536 0.30918 0.27536 0.24155 0.30918 0.24638 0.33816 0.26087 0.2657 0.25604 0.32367 0.34783 0.30918 0.31884 0.30435 0.28019 0.25121 0.3285 0.2657 0.3285 0.31401 0.24155 0.30918 0.3285 0.32367 0.33816 0.2657 0.44928 0.2657 0.17874 0.33333 0.26087 0.28502 0.35266 0.23671 0.2657 0.23671 0.28986 0.27053 0.27536 0.29469 0.26087 0.31884 0.20773 0.35266 0.22222 0.29469 0.28502 0.28019 0.18357 0.29952 0.28986 0.30435 0.20773 0.25604 0.343 0.32367 0.29952 0.26087 0.24638 0.27536 0.23188 0.26087 0.23671 0.28019 0.25604 0.343 0.3285 0.22222 0.23188 0.2657 0.28502 0.27053 0.30918 0.25604 0.25604 0.28502 0.29952 0.27536 0.25604 0.28986 0.18841 0.20773 0.27053 0.20773 0.29469 0.3285 0.24638 0.25604 0.27536 0.25121 0.31884 0.33816 0.27536 0.20773 0.2657 0.28986 0.23188 0.24638 0.21739 0.2657 0.26087 0.21739 0.28986 0.37681 0.22705 0.36232 0.21739 0.16425 0.37681 0.19324 0.21256 0.29952 0.31884 0.18357 0.16908 0.27536 0.30918 0.25604 0.24155 0.31884 0.22705 0.27536 0.2657 0.2657 0.2657 0.19807 0.27053 0.24638 0.23188 0.25604 0.29469 0.25121 0.29952 0.2029 0.21739 0.30435 0.16908 0.26087 0.34783 0.29469 0.24638 0.29952 0.22222 0.23188 0.3285 0.25604 0.29469 0.29469 0.28019 0.27536 0.27053 0.27053 0.31401 0.3285 0.22705 0.29952 0.33816 0.33333 0.17391 0.23671 0.27053 0.27536 0.14493 0.22705 0.25604 0.23188 0.28019 0.25604 0.28502 0.33333 0.27536 0.25121 0.2657 0.28986 0.32367 0.27053 0.22222 0.2657 0.28502 0.24638 0.23188 0.22222 0.22705 0.30918 0.23188 0.16908 0.27536 0.24638 0.30918 0.28502 0.29469 0.29952 0.24155 0.21739 0.22705 0.2657 0.18357 0.20773 0.343 0.31884 0.25604 0.31884 0.29469 0.28019 0.24638 0.27053 0.31401 0.24638 0.3285 0.46377 0.19807 0.24638 0.24638 0.37198 0.25604 0.39614 0.25604 0.27053 0.24155 0.343 0.24155 0.31884 0.36232 0.34783 0.2657 0.29469 0.26087 0.34783 0.24155 0.35749 0.29952 0.21739 0.23671 0.24155 0.24638 0.31884 0.34783 0.26087 0.21739 0.24155 0.28502 0.29469 0.24155 0.28502 0.28986 0.2657 0.22705 0.28986 0.30435 0.38164 0.29952 0.32367 0.30918 0.28502 0.28986 0.38164 0.22705 0.29952 0.35749 0.29952 0.29952 0.24155 0.26087 0.34783 0.2657 0.27536 0.27053 0.26087 0.37198 0.23188 0.27536 0.25604 0.26087 0.27536 0.14493 0.31401 0.28986 0.19807 0.25604 0.33333 0.28502 0.25121 0.26087 0.22222 0.23671 0.28986 0.28502 0.28019 0.18841 0.23671 0.22705 0.25121 0.24155 0.27536 0.24638 0.19324 0.2657 0.22222 0.24638 0.18841 0.37681 0.27536 0.29952 0.28019 0.28986 0.27536 0.35749 0.23188 0.29952 0.28986 0.29469 0.26087 0.37198 0.21739 0.20773 0.25604 0.30918 0.30435 0.29469 0.2657 0.25121 0.2657 0.22705 0.22222 0.2657 0.2657 0.28986 0.37681 0.25604 0.22705 0.35749 0.30435 0.28502 0.35749 0.25121 0.3285 0.343 0.36715 0.2657 0.30918 0.36715 0.23671 0.31401 0.29469 0.28502 0.24638 0.29469 0.21256 0.31401 0.21256 0.28502 0.30918 0.24638 0.25604 0.26087 0.24638 0.343 0.26087 0.30435 0.23188 0.29952 0.24638 0.24638 0.2657 0.23671 0.28986 0.26087 0.32367 0.32367 0.21256 0.23671 0.22705 0.2029 0.25604 0.29952 0.36715 0.23671 0.21739 0.32367 0.29469 0.23188 0.30918 0.20773 0.40097 0.24155 0.25121 0.27053 0.28986 0.21739 0.21256 0.28019 0.30435 0.30918 0.25121 0.24155 0.2657 0.31401 0.21739 0.24155 0.30918 0.19807 0.2029 0.28019 0.27053 0.23188 0.19807 0.36232 0.24638 0.27536 0.23671 0.28986 0.29469 0.23188 0.28502 0.26087 0.26087 0.24155 0.25121 0.31401 0.32367 0.25121 0.27053 0.25604 0.24155 0.24155 0.22705 0.3913 0.30918 0.27053 0.31884 0.44444 0.2657 0.26087 0.24638 0.33333 0.28986 0.27536 0.25604 0.28986 0.2657 0.29469 0.33333 0.25604 0.28502 0.28019 0.29952 0.19324 0.19324 0.23188 0.29469 0.30435 0.24155 0.23188 0.21739 0.21256 0.25121 0.22222 0.21739 0.31401 0.33333 0.24638 0.22705 0.24638 0.26087 0.33816 0.25604 0.23671 0.2657 0.28986 0.2029 0.2657 0.28502 0.22705 0.27053 0.25604 0.21739 0.29952 0.28019 0.21739 0.28986 0.23188 0.26087 0.30435 0.29469 0.24638 0.31401 0.25604 0.28986 0.30918 0.24155 0.24638 0.23671 0.29469 0.35749 0.27536 0.18357 0.22222 0.21739 0.30918 0.2657 0.31401 0.3285 0.33333 0.32367 0.23188 0.343 0.32367 0.2029 0.24638 0.21739 0.17391 0.22222 0.34783 0.26087 0.30435 0.26087 0.31401 0.30918 0.31401 0.27053 0.29469 0.22705 0.29469 0.30435 0.24155 0.29469 0.34783 0.2657 0.343 0.26087 0.31401 0.29952 0.29952 0.30435 0.26087 0.23671 0.29469 0.30435 0.19807 0.28019 0.29952 0.27536 0.24638 0.25121 0.25604 0.27053 0.30435 0.34783 0.23671 0.23188 0.31884 0.30435 0.2657 0.25604 0.29952 0.30435 0.31401 0.25121 0.26087 0.28019 0.24155 0.26087 0.23188 0.24638 0.2657 0.23671 0.2657 0.21739 0.25121 0.18357 0.3285 0.2657 0.34783 0.21256 0.21739 0.24638 0.25121 0.28019 0.31401 0.28502 0.23188 0.34783 0.28019 0.28019 0.26087 0.27053 0.2657 0.30918 0.27053 0.24638 0.26087 0.29469 0.38647 0.29952 0.28986 0.29469 0.28019 0.29469 0.34783 0.29952 0.26087 0.27053 0.24155 0.36232 0.33816 0.31401 0.28502 0.30918 0.2029 0.28019 0.29952 0.29952 0.2029 0.28502 0.24638 0.24155 0.28502 0.28986 0.27053 0.22705 0.17391 0.22705 0.24638 0.30918 0.25121 0.34783 0.19324 0.28502 0.343 0.22222 0.24155 0.24638 0.35266 0.28986 0.28986 0.31401 0.21256 0.32367 0.28502 0.2029 0.31884 0.25604 0.29952 0.29469 0.27053 0.30435 0.28019 0.343 0.25121 0.28502 0.31401 0.25121 0.25604 0.30435 0.3913 0.24155 0.25604 0.33333 0.26087 0.3285 0.18841 0.26087 0.30918 0.30918 0.28986 0.22705 0.22222 0.26087 0.25121 0.25121 0.28019 0.37198 0.24155 0.21256 0.2657 0.31884 0.2657 0.28502 0.29469 0.24638 0.19807 0.24638 0.24638 0.31401 0.30918 0.3285 0.22705 0.21739 0.37198 0.26087 0.30435 0.2657 0.28986 0.27536 0.31401 0.28502 0.28019 0.24155 0.22222 0.24155 0.24155 0.28502 0.29469 0.23671 0.28502 0.30918 0.30918 0.25604 0.23188 0.24155 0.31401 0.24638 0.2657 0.23671 0.31884 0.2657 0.28986 0.26087 0.27053 0.27536 0.22222 0.30918 0.28019 0.35266 0.27053 0.2657 0.27536 0.24155 0.21256 0.29469 0.28986 0.23188 0.24155 0.26087 0.27053 0.35266 0.34783 0.20773 0.23188 0.20773 0.32367 0.21739 0.21739 0.25121 0.343 0.28986 0.31884 0.33333 0.22705 0.30918 0.24155 0.32367 0.24638 0.35266 0.28019 0.25604 0.28502 0.23671 0.23671 0.2657 0.29952 0.29469 0.30918 0.36715 0.29469 0.26087 0.28986 0.3285 0.24638 0.24155 0.23671 0.24638 0.31401 0.28986 0.32367 0.24155 0.30918 0.28502 0.21739 0.38164 0.22222 0.35266 0.24638 0.23671 0.30435 0.25121 0.21739 0.25604 0.3285 0.33816 0.3285 0.35749 0.28019 0.28986 0.17391 0.25121 0.16908 0.29952 0.28502 0.28986 0.24638 0.3285 0.28019 0.2657 0.2657 0.29952 0.20773 0.26087 0.30435 0.25604 0.28019 0.27053 0.33333 0.35266 0.21256 0.19807 0.22222 0.29952 0.31884 0.25604 0.29952 0.343 0.28502 0.33816 0.28986 0.37198 0.34783 0.24155 0.28986 0.3285 0.37681 0.21739 0.31401 0.28986 0.23671 0.31884 0.32367 0.25121 0.4058 0.3285 0.30918 0.34783 0.27536 0.29952 0.30435 0.27536 0.31401 0.28986 0.23188 0.26087 0.24155 0.25121 0.33333 0.37198 0.35266 0.31884 0.25121 0.30435 0.25121 0.33816 0.36232 0.14493 0.21739 0.27053 0.25604 0.28986 0.22705 0.33333 0.31401 0.23671 0.31401 0.31401 0.27536 0.25604 0.26087 0.30435 0.31884 0.26087 0.343 0.29469 0.25604 0.21739 0.30435 0.33816 0.25604 0.26087 0.38164 0.2657 0.25604 0.30918 0.21256 0.34783 0.27536 0.18841 0.33333 0.34783 0.31884 0.31401 0.29469 0.28986 0.24155 0.23671 0.19324 0.29952 0.29469 0.30435 0.24638 0.38647 0.13043 0.30918 0.31884 0.26087 0.28502 0.34783 0.30918 0.34783 0.27053 0.343 0.30918 0.28019 0.28986 0.25121 0.28986 0.30918 0.343 0.096618 0.21739 0.34783 0.091787 0.13527 0.15942 0.11111 0.11594 0.096618 0.21739 0.086957 0.14976 0.11594 0.1256 0.15459 0.26087 0.1256 0.15942 0.13527 0.16425 0.17391 0.15459 0.1401 0.15942 0.10628 0.096618 0.13527 0.1256 0.14976 0.24638 0.2029 0.15942 0.17391 0.11111 0.28986 0.1401 0.10628 0.13043 0.16908 0.14493 0.10145 0.13527 0.2029 0.31884 0.28502 0.30918 0.44928 0.28502 0.21256 0.18357 0.31884 0.34783 0.21256 0.23671 0.25604 0.30435 0.36232 0.24155 0.27053 0.29952 0.26087 0.22222 0.29469 0.23671 0.31884 0.21256 0.28986 0.23188 0.34783 0.2657 0.23671 0.22705 0.19807 0.343 0.24638 0.31401 0.24155 0.18357 0.28502 0.37198 0.24155 0.31884 0.29469 0.29469 0.25121 0.25604 0.28986 0.29469 0.22222 0.27053 0.32367 0.21739 0.23188 0.29952 0.23671 0.32367 0.25604 0.25604 0.29469 0.24155 0.33816 0.18357 0.24638 0.26087 0.30435 0.22705 0.2657 0.21739 0.39614 0.38647 0.27536 0.26087 0.28019 0.27536 0.34783 0.2657 0.30918 0.29469 0.25604
0.26087 0.29952 0.24155 0.29469 0.28986 0.31884 0.28019 0.27536 0.23188 0.24155 0.25121 0.21739 0.86473 0.28019 0.28502 0.25121 0.35266 0.34783 0.22705 0.25121 0.24155 0.29952 0.23671 0.25604 0.30435 0.2657 0.21256 0.26087 0.21256 0.23188 0.25121 0.35266 0.29952 0.22705 0.21739 0.25121 0.22222 0.26087 0.21739 0.23188 0.28019 0.36715 0.23188 0.30918 0.21256 0.28502 0.28986 0.22222 0.27536 0.25121 0.30918 0.28019 0.33816 0.29469 0.28019 0.30435 0.24638 0.25604 0.30435 0.26087 0.37198 0.20773 0.23671 0.24155 0.21739 0.25121 0.30435 0.27536 0.28502 0.23188 0.24638 0.29469 0.25121 0.24638 0.28986 0.26087 0.22705 0.2657 0.28502 0.27536 0.37198 0.25604 0.28019 0.27053 0.28502 0.35749 0.18841 0.28502 0.24638 0.25121 0.30435 0.26087 0.33816 0.2657 0.16908 0.23188 0.29469 0.30435 0.28502 0.31401 0.28502 0.32367 0.28502 0.26087 0.343 0.29469 0.28502 0.3913 0.25604 0.31401 0.31884 0.28502 0.29952 0.36715 0.27536 0.25121 0.35266 0.27536 0.31884 0.35749 0.19324 0.15942 0.28502 0.2657 0.33333 0.2029 0.3285 0.34783 0.26087 0.2657 0.33816 0.11594 0.24155 0.25604 0.2657 0.25604 0.28019 0.33333 0.24638 0.22222 0.26087 0.30918 0.2657 0.32367 0.29469 0.29952 0.24638 0.24638 0.30918 0.28019 0.44928 0.30435 0.30435 0.27536 0.25121 0.24638 0.31884 0.32367 0.36232 0.27053 0.31884 0.27536 0.22705 0.19324 0.30435 0.2029 0.29952 0.28986 0.26087 0.28986 0.2657 0.28986 0.30918 0.29469 0.26087 0.27536 0.25604 0.25121 0.28019 0.25121 0.27536 0.29469 0.26087 0.23188 0.31401 0.25604 0.28502 0.25604 0.39614 0.28019 0.25604 0.31884 0.37198 0.22222 0.31401 0.2657 0.26087 0.343 0.28986 0.30918 0.2657 0.28019 0.15459 0.29469 0.24155 0.34783 0.25121 0.22705 0.31884 0.29952 0.35266 0.28019 0.36715 0.48309 0.28986 0.34783 0.2657 0.36232 0.23188 0.31884 0.31884 0.39614 0.30435 0.28986 0.27536 0.38647 0.34783 0.24638 0.3913 0.35749 0.28502 0.31884 0.33333 0.34783 0.34783 0.31401 0.30918 0.38647 0.34783 0.33333 0.25121 0.30435 0.35266 0.31401 0.29469 0.30435 0.29469 0.343 0.4058 0.27536 0.25121 0.37681 0.35749 0.28019 0.29469 0.31401 0.29952 0.40097 0.31401 0.30435 0.29952 0.343 0.29469 0.25604 0.41063 0.29469 0.28019 0.26087 0.30918 0.25604 0.3285 0.33333 0.23188 0.25604 0.37198 0.31401 0.28019 0.38164 0.37681 0.3285 0.36232 0.34783 0.20773 0.34783 0.343 0.343 0.36715 0.15942 0.30918 0.35266 0.31884 0.33333 0.28986 0.35266 0.37198 0.38647 0.37681 0.28986 0.27536 0.3285 0.36232 0.3285 0.32367 0.3285 0.28019 0.37681 0.35749 0.29469 0.29952 0.31401 0.32367 0.32367 0.37681 0.30435 0.33333 0.28019 0.28986 0.29952 0.26087 0.28502 0.31884 0.27536 0.28502 0.35266 0.34783 0.24638 0.28502 0.38647 0.28986 0.30918 0.29469 0.34783 0.34783 0.27536 0.28986 0.42512 0.28502 0.31401 0.29469 0.29952 0.28986 0.29469 0.40097 0.28502 0.27053 0.28502 0.27536 0.30435 0.28019 0.31884 0.39614 0.31401 0.29952 0.3285 0.35749 0.33816 0.25604 0.33816 0.31401 0.34783 0.33816 0.40097 0.28986 0.343 0.36232 0.30918 0.34783 0.31884 0.37681 0.24638 0.3285 0.32367 0.28986 0.30918 0.343 0.28019 0.343 0.37198 0.28019 0.37198 0.343 0.31884 0.36715 0.40097 0.31884 0.37681 0.27536 0.36232 0.40097 0.33333 0.31884 0.31884 0.31401 0.3285 0.25121 0.45411 0.36232 0.31884 0.36715 0.30435 0.36715 0.3913 0.30918 0.35749 0.343 0.25121 0.36715 0.32367 0.31884 0.23671 0.24638 0.37198 0.33333 0.27536 0.31401 0.35266 0.27053 0.23188 0.25604 0.27536 0.30435 0.20773 0.39614 0.22705 0.27053 0.28986 0.27536 0.27053 0.32367 0.29952 0.31884 0.25121 0.39614 0.37681 0.25604 0.23671 0.25121 0.27536 0.27053 0.29952 0.37681 0.29952 0.24638 0.23188 0.29952 0.35749 0.34783 0.28986 0.3285 0.29952 0.25604 0.22222 0.30918 0.28019 0.2029 0.26087 0.30918 0.24638 0.21739 0.36232 0.22222 0.23188 0.28019 0.27053 0.22222 0.343 0.2657 0.36232 0.25604 0.29952 0.3285 0.22705 0.22705 0.32367 0.21256 0.28986 0.28502 0.3285 0.35266 0.31401 0.25121 0.4058 0.21739 0.32367 0.33333 0.2657 0.32367 0.29952 0.26087 0.25604 0.25121 0.25604 0.30435 0.3285 0.27053 0.19324 0.30435 0.26087 0.26087 0.30435 0.22222 0.28502 0.31884 0.29952 0.32367 0.33816 0.21739 0.32367 0.36232 0.29469 0.29952 0.24638 0.27536 0.36232 0.3913 0.30918 0.23671 0.21256 0.31884 0.30918 0.2657 0.29952 0.24638 0.25121 0.30918 0.33333 0.28019 0.31884 0.27536 0.25604 0.30435 0.35749 0.31401 0.30918 0.25604 0.35266 0.31884 0.28986 0.25604 0.34783 0.29469 0.30435 0.23671 0.31401 0.27536 0.30918 0.37681 0.37681 0.2657 0.26087 0.27536 0.2657 0.28502 0.35749 0.22222 0.33333 0.24155 0.37681 0.28019 0.28502 0.33816 0.29469 0.41063 0.20773 0.37681 0.343 0.25604 0.24638 0.22222 0.34783 0.25121 0.24155 0.20773 0.13527 0.17391 0.18357 0.25121 0.15942 0.31884 0.18841 0.11111 0.22705 0.19807 0.26087 0.16908 0.15459 0.18841 0.19807 0.18357 0.11594 0.16908 0.29469 0.27536 0.28502 0.24155 0.26087 0.27053 0.2657 0.35266 0.24155 0.28986 0.33333 0.25604 0.20773 0.27053 0.25604 0.28019 0.34783 0.35749 0.36232 0.29469 0.28986 0.29952 0.29469 0.29469 0.32367 0.34783 0.28019 0.25604 0.30435 0.2657 0.23188 0.24638 0.33816 0.30918 0.36715 0.42029 0.22705 0.30435 0.29952 0.24155 0.34783 0.2657 0.27053 0.25121 0.2657 0.33333 0.28502 0.34783 0.33333 0.25604 0.30435 0.28502 0.31884 0.25121 0.29952 0.3285 0.343 0.31884 0.27536 0.40097 0.343 0.2657 0.30918 0.37681 0.29952 0.42029 0.27536 0.31884 0.33816 0.35266 0.23188 0.32367 0.25121 0.31401 0.24155 0.27053 0.36715 0.26087 0.3285 0.20773 0.28502 0.33333 0.37681 0.25121 0.31401 0.32367 0.30918 0.2657 0.28502 0.26087 0.27536 0.35749 0.38164 0.25121 0.28502 0.1256 0.33333 0.29469 0.27053 0.29952 0.27053 0.33816 0.29469 0.39614 0.343 0.33816 0.30435 0.31401 0.28502 0.29952 0.24638 0.29952 0.32367 0.41063 0.25121 0.31884 0.25604 0.28502 0.28019 0.28019 0.28019 0.3913 0.28986 0.2657 0.2657 0.28986 0.30918 0.343 0.28986 0.31884 0.28019 0.29469 0.35266 0.34783 0.25121 0.33816 0.28986 0.33333 0.2657 0.28986 0.35749 0.30435 0.32367 0.35266 0.20773 0.343 0.31401 0.28019 0.22222 0.29469 0.25121 0.22705 0.31884 0.30918 0.2657 0.28019 0.28986 0.31884 0.30435 0.33816 0.22705 0.28502 0.28502 0.29952 0.30435 0.27536 0.35266 0.28502 0.30918 0.38164 0.27053 0.29469 0.27536 0.30435 0.30918 0.27536 0.26087 0.22222 0.25604 0.29469 0.22705 0.30918 0.28019 0.31884 0.29469 0.28019 0.33816 0.28502 0.33333 0.36232 0.30435 0.27536 0.2657 0.37681 0.24155 0.29469 0.40097 0.25121 0.343 0.24155 0.25121 0.26087 0.2657 0.25121 0.25121 0.28019 0.38164 0.38647 0.33816 0.28986 0.28502 0.35266 0.29952 0.26087 0.30435 0.38164 0.343 0.28502 0.24638 0.33816 0.3285 0.33816 0.3285 0.26087 0.23671 0.2657 0.3913 0.32367 0.24638 0.27053 0.30435 0.27536 0.29952 0.31401 0.25121 0.35266 0.38647 0.28019 0.35749 0.32367 0.23188 0.17391 0.36232 0.27536 0.30918 0.33333 0.37198 0.3285 0.30435 0.28502 0.28986 0.30435 0.30435 0.2657 0.30435 0.343 0.33816 0.29469 0.33816 0.27536 0.30435 0.33816 0.30918 0.28986 0.20773 0.2657 0.26087 0.28019 0.22222 0.28986 0.3285 0.30918 0.23671 0.33333 0.27536 0.25121 0.22705 0.30918 0.25121 0.27053 0.28986 0.27536 0.35266 0.28019 0.30435 0.26087 0.36715 0.24638 0.28986 0.29952 0.19807 0.29952 0.34783 0.30435 0.26087 0.3285 0.36715 0.23671 0.25604 0.29469 0.38164 0.23188 0.31401 0.28986 0.28986 0.28986 0.29469 0.29952 0.30435 0.28019 0.28986 0.22705 0.28502 0.13527 0.28502 0.33816 0.36715 0.37198 0.19324 0.28019 0.25604 0.33816 0.38164 0.33333 0.30435 0.25604 0.31401 0.22705 0.24155 0.28986 0.33816 0.29469 0.32367 0.28986 0.29469 0.31401 0.27536 0.30918 0.24155 0.28502 0.35266 0.31884 0.27053 0.17874 0.29469 0.2657 0.28502 0.38164 0.29952 0.27053 0.27536 0.31401 0.27536 0.35749 0.31884 0.28986 0.343 0.27536 0.38164 0.29469 0.343 0.343 0.28502 0.28502 0.30918 0.30435 0.42995 0.35749 0.36232 0.22222 0.35266 0.38647 0.31401 0.35749 0.35749 0.23671 0.27536 0.29952 0.29469 0.31884 0.28986 0.33333 0.25121 0.29952 0.23188 0.29469 0.23188 0.4058 0.30918 0.23671 0.23671 0.27536 0.33816 0.23188 0.3285 0.29952 0.18841 0.27536 0.28019 0.24638 0.27053 0.24638 0.28019 0.3285 0.24155 0.28986 0.3285 0.29469 0.29952 0.27053 0.29469 0.23188 0.30918 0.32367 0.25121 0.32367 0.28986 0.27536 0.30918 0.34783 0.28986 0.31884 0.27053 0.31884 0.4058 0.30918 0.30918 0.30918 0.33333 0.30918 0.30435 0.30918 0.28502 0.31884 0.30435 0.25121 0.24638 0.2657 0.28019 0.24155 0.31401 0.31401 0.23671 0.26087 0.38647 0.31401 0.28019 0.37198 0.32367 0.28019 0.3285 0.28986 0.27053 0.29952 0.31884 0.33816 0.22705 0.28502 0.36232 0.30918 0.31884 0.26087 0.24155 0.33333 0.25604 0.35266 0.32367 0.40097 0.30918 0.22705 0.23671 0.25121 0.28019 0.32367 0.33816 0.2657 0.30918 0.25121 0.26087 0.23188 0.25604 0.27053 0.31401 0.28019 0.40097 0.27536 0.2657 0.27536 0.2029 0.32367 0.27053 0.30918 0.25121 0.27053 0.31401 0.29469 0.24155 0.33333 0.35749 0.29952 0.10145 0.2657 0.37681 0.32367 0.33816 0.28502 0.3913 0.24638 0.29469 0.28019 0.33816 0.27053 0.22705 0.3285 0.3285 0.28502 0.25604 0.26087 0.28019 0.33333 0.26087 0.45411 0.3285 0.28502 0.29469 0.29952 0.29952 0.29469 0.33816 0.43478 0.34783 0.24638 0.25604 0.24155 0.24638 0.33333 0.28502 0.2029 0.30435 0.28502 0.31884 0.32367 0.28986 0.27053 0.23188 0.29469 0.27053 0.30918 0.343 0.19324 0.29469 0.42995 0.35749 0.31884 0.28502 0.19807 0.31401 0.29952 0.31884 0.31884 0.23188 0.25604 0.31884 0.35266 0.16908 0.26087 0.3913 0.26087 0.20773 0.30435 0.30435 0.30435 0.31884 0.33333 0.36232 0.26087 0.3285 0.31401 0.26087 0.28986 0.26087 0.32367 0.35749 0.32367 0.35266 0.21739 0.27536 0.27536 0.23188 0.25121 0.28019 0.27053 0.30918 0.27536 0.37681 0.343 0.24155 0.28986 0.19324 0.28502 0.27053 0.29469 0.29469 0.343 0.30918 0.3285 0.33333 0.26087 0.27536 0.29952 0.35749 0.26087 0.20773 0.27536 0.21256 0.27536 0.29469 0.24638 0.27536 0.32367 0.24155 0.31884 0.25604 0.24638 0.30918 0.28502 0.29469 0.27536 0.25604 0.2657 0.40097 0.35749 0.28986 0.25604 0.31884 0.30918 0.343 0.28019 0.30918 0.35266 0.25604 0.26087 0.33816 0.3913 0.3285 0.31401 0.30435 0.20773 0.4058 0.26087 0.343 0.24638 0.24155 0.3285 0.35749 0.3913 0.23188 0.28986 0.36715 0.4058 0.31401 0.35266 0.31884 0.33333 0.28019 0.343 0.34783 0.27536 0.28986 0.33333 0.25604 0.28502 0.25121 0.24155 0.22222 0.23188 0.16425 0.42512 0.27536 0.27053 0.27536 0.28502 0.30918 0.32367 0.39614 0.33816 0.25604 0.29952 0.33816 0.24638 0.40097 0.27053 0.25604 0.21256 0.38164 0.30435 0.29952 0.19324 0.29469 0.2657 0.30918 0.33333 0.22222 0.30435 0.31884 0.36715 0.31884 0.22222 0.30918 0.23188 0.34783 0.2657 0.30918 0.3285 0.28019 0.29469 0.28986 0.2657 0.28019 0.27536 0.2029 0.23671 0.38647 0.31401 0.25121 0.30918 0.31401 0.24638 0.30435 0.22705 0.39614 0.28986 0.3285 0.3285 0.29469 0.31884 0.24155 0.28019 0.33333 0.29952 0.25604 0.31401 0.3285 0.25604 0.27053 0.27053 0.28019 0.27536 0.29952 0.26087 0.29469 0.28502 0.24638 0.28502 0.28019 0.25121 0.21256 0.24638 0.28502 0.22705 0.19807 0.27053 0.28986 0.25604 0.38164 0.24155 0.32367 0.34783 0.31401 0.27536 0.37681 0.2657 0.33333 0.23188 0.29952 0.30918 0.24155 0.28019 0.28986 0.2657 0.26087 0.35266 0.26087 0.21739 0.24155 0.29952 0.23671 0.28502 0.26087 0.25604 0.25604 0.25121 0.31884 0.27536 0.3913 0.21256 0.28986 0.30435 0.25604 0.22705 0.27536 0.31401 0.30918 0.31884 0.41063 0.3913 0.27053 0.41546 0.29952 0.25121 0.29469 0.27053 0.29952 0.29469 0.40097 0.31884 0.31884 0.32367 0.29469 0.35266 0.31401 0.25121 0.23671 0.23671 0.343 0.28986 0.33816 0.27053 0.3913 0.24638 0.32367 0.25121 0.25121 0.33816 0.32367 0.28502 0.30435 0.30918 0.26087 0.33333 0.28019 0.32367 0.38164 0.29952 0.37198 0.27536 0.25604 0.31884 0.28502 0.25604 0.343 0.2657 0.31401 0.29952 0.40097 0.2029 0.22705 0.25121 0.35749 0.28019 0.23188 0.31884 0.24638 0.29469 0.28019 0.28986 0.25604 0.26087 0.34783 0.24638 0.34783 0.30918 0.35749 0.33816 0.28986 0.33333 0.30918 0.24638 0.28986 0.32367 0.343 0.29469 0.33333 0.27053 0.28986 0.2657 0.27536 0.25604 0.27053 0.31401 0.30435 0.33333 0.22705 0.30435 0.31401 0.28986 0.36715 0.25121 0.25121 0.26087 0.25604 0.28502 0.33333 0.27536 0.25604 0.31884 0.37198 0.30435 0.3285 0.31884 0.33333 0.3285 0.35749 0.27536 0.28019 0.25604 0.41063 0.29952 0.30918 0.26087 0.2657 0.3285 0.23671 0.35749 0.27536 0.33816 0.3285 0.31401 0.31884 0.28502 0.27536 0.25604 0.28502 0.3285 0.29952 0.31884 0.27536 0.27536 0.24155 0.29952 0.29952 0.21739 0.31401 0.32367 0.22705 0.37681 0.35749 0.39614 0.25604 0.29469 0.38164 0.30918 0.28986 0.30918 0.26087 0.24638 0.29952 0.28502 0.28986 0.28986 0.30918 0.3285 0.31401 0.27053 0.24155 0.4058 0.25121 0.27053 0.41063 0.33333 0.35266 0.28502 0.33816 0.27053 0.31884 0.343 0.26087 0.30918 0.35266 0.29952 0.29469 0.31884 0.3285 0.28986 0.25121 0.30435 0.35266 0.2657 0.34783 0.25604 0.343 0.28502 0.32367 0.43961 0.28986 0.25121 0.28019 0.35266 0.343 0.24155 0.33816 0.33333 0.31884 0.27053 0.32367 0.30435 0.25604 0.33333 0.21739 0.29469 0.3285 0.31884 0.30435 0.3285 0.25121 0.29469 0.33333 0.28019 0.33816 0.33816 0.27536 0.343 0.3285 0.34783 0.29952 0.30435 0.42029 0.27536 0.24155 0.26087 0.28019 0.29469 0.3285 0.28986 0.29952 0.2657 0.28502 0.29952 0.27053 0.29469 0.26087 0.29469 0.28986 0.29952 0.32367 0.29469 0.30918 0.36232 0.28019 0.31884 0.28502 0.24638 0.24638 0.34783 0.28502 0.30435 0.24638 0.343 0.22705 0.28986 0.28986 0.28986 0.29469 0.32367 0.32367 0.36715 0.35749 0.31884 0.28986 0.29469 0.31401 0.23188 0.24155 0.29469 0.28502 0.33816 0.28019 0.27053 0.33816 0.3285 0.28986 0.28502 0.2657 0.31884 0.33816 0.28986 0.35749 0.2657 0.40097 0.29469 0.33333 0.25604 0.25604 0.28986 0.29469 0.31401 0.20773 0.27536 0.28019 0.34783 0.2657 0.343 0.28502 0.33816 0.36232 0.37681 0.26087 0.27536 0.24638 0.33816 0.28502 0.26087 0.28019 0.30435 0.25121 0.42995 0.28986 0.2657 0.25604 0.35266 0.30918 0.24638 0.36715 0.26087 0.28502 0.22705 0.2657 0.26087 0.28502 0.31401 0.29469 0.22705 0.28019 0.29952 0.29952 0.40097 0.31884 0.37198 0.35749 0.29952 0.30918 0.28019 0.28502 0.24155 0.26087 0.33333 0.33816 0.33816 0.31401 0.37198 0.33333 0.29952 0.27536 0.31884 0.29952 0.27053 0.38164 0.26087 0.26087 0.24155 0.36232 0.24638 0.22222 0.343 0.23671 0.21256 0.22222 0.2657 0.29469 0.31401 0.25604 0.24638 0.25604 0.27536 0.30435 0.3285 0.28019 0.28019 0.23188 0.28019 0.28502 0.33816 0.35266 0.32367 0.25121 0.32367 0.37681 0.30918 0.22705 0.30435 0.23671 0.31401 0.2657 0.22705 0.33333 0.27536 0.23188 0.33333 0.28502 0.30918 0.26087 0.23188 0.36715 0.343 0.28502 0.22222 0.22222 0.38647 0.23188 0.26087 0.35749 0.343 0.30918 0.29952 0.28019 0.25604 0.35749 0.24638 0.29952 0.34783 0.41063 0.33816 0.29469 0.25121 0.25604 0.23671 0.30435 0.29469 0.26087 0.35266 0.30435 0.28502 0.343 0.33816 0.27536 0.25121 0.29469 0.30435 0.29952 0.24638 0.33816 0.29952 0.27536 0.23671 0.31401 0.25121 0.24638 0.24638 0.34783 0.23671 0.25121 0.29952 0.29469 0.27536 0.30918 0.32367 0.37198 0.31401 0.29469 0.34783 0.28986 0.28019 0.3285 0.13527 0.10145 0.2657 0.33333 0.29952 0.22222 0.23188 0.24155 0.34783 0.31401 0.3285 0.28502 0.31884 0.343 0.32367 0.2657 0.29952 0.27053 0.31401 0.33333 0.2657 0.27053 0.39614 0.26087 0.23671 0.23671 0.32367 0.28502 0.37681 0.37681 0.26087 0.33333 0.2029 0.28502 0.29469 0.2657 0.28019 0.27053 0.26087 0.31884 0.27536 0.30918 0.31401 0.25604 0.37681 0.29952 0.33816 0.13527 0.25121 0.29469 0.343 0.23188 0.343 0.30435 0.27536 0.28019 0.30435 0.28019 0.30918 0.27536 0.23671 0.32367 0.27536 0.30918 0.15942 0.24638 0.25121 0.15459 0.1401 0.11111 0.23188 0.13527 0.21256 0.15459 0.17874 0.18357 0.11111 0.18841 0.15459 0.27536 0.14976 0.14976 0.13527 0.16908 0.18357 0.13527 0.17874 0.17391 0.2029 0.11111 0.18357 0.12077 0.19807 0.1256 0.19324 0.1256 0.14976 0.16908 0.29469 0.11111 0.18357 0.12077 0.1256 0.1256 0.16908 0.11594 0.16908 0.28986 0.28502 0.33816 0.25121 0.38647 0.28019 0.27053 0.27053 0.2657 0.27536 0.27536 0.25604 0.31401 0.36715 0.2657 0.29469 0.27053 0.23188 0.38647 0.24638 0.33816 0.23671 0.35749 0.28019 0.36715 0.3285 0.33816 0.29952 0.24155 0.29469 0.3285 0.30435 0.26087 0.27536 0.27053 0.343 0.25604 0.33816 0.29952 0.32367 0.23671 0.21739 0.2657 0.31884 0.23188 0.15942 0.28502 0.28986 0.343 0.343 0.28019 0.42029 0.28986 0.3285 0.33816 0.22222 0.33333 0.24155 0.24155 0.30918 0.28019 0.30435 0.27053 0.24638 0.33333 0.28986 0.26087 0.30918 0.29469 0.21256 0.28019 0.28502 0.25121 0.34783 0.39614 0.28502
0.38647 0.29952 0.34783 0.31884 0.29469 0.3285 0.34783 0.33333 0.3285 0.28986 0.27053 0.28502 0.28019 0.85507 0.343 0.41546 0.37681 0.31884 0.33333 0.29952 0.38647 0.35266 0.30435 0.28986 0.29952 0.4058 0.29469 0.34783 0.29469 0.30435 0.3285 0.35266 0.35266 0.30435 0.29952 0.29952 0.37198 0.28502 0.30435 0.343 0.42995 0.4058 0.26087 0.29952 0.3285 0.26087 0.35266 0.28502 0.31401 0.30435 0.33333 0.30918 0.33333 0.30918 0.3285 0.31884 0.32367 0.31401 0.35266 0.33816 0.31401 0.32367 0.24155 0.31884 0.28019 0.29469 0.2657 0.30918 0.28019 0.27053 0.26087 0.3285 0.36232 0.3285 0.22222 0.35749 0.343 0.29952 0.3913 0.36232 0.34783 0.38164 0.28502 0.36232 0.31401 0.33333 0.22222 0.31401 0.25121 0.31401 0.32367 0.28986 0.343 0.25121 0.22222 0.29952 0.30918 0.43961 0.42029 0.44444 0.37198 0.33333 0.28019 0.26087 0.37681 0.47826 0.45411 0.28502 0.33816 0.31884 0.38164 0.36715 0.40097 0.30435 0.36715 0.30918 0.30918 0.37681 0.23671 0.343 0.28986 0.21256 0.2657 0.35749 0.33816 0.27053 0.45894 0.27053 0.33333 0.31884 0.38647 0.17874 0.22705 0.29469 0.36715 0.4058 0.34783 0.41546 0.37198 0.24155 0.27536 0.28502 0.36232 0.25121 0.37198 0.33333 0.30918 0.32367 0.35266 0.28502 0.35266 0.2657 0.27053 0.31401 0.31401 0.30918 0.28986 0.2657 0.29952 0.33816 0.36232 0.37198 0.25604 0.30435 0.28986 0.38164 0.27536 0.30918 0.30435 0.30435 0.27536 0.30435 0.37198 0.32367 0.30435 0.29469 0.42995 0.28019 0.28502 0.29469 0.37681 0.34783 0.343 0.33333 0.3285 0.30435 0.31401 0.35749 0.31401 0.32367 0.34783 0.30435 0.31401 0.27536 0.28502 0.29469 0.31884 0.37198 0.38164 0.35749 0.36715 0.34783 0.21256 0.29469 0.2657 0.28019 0.31401 0.33333 0.24638 0.25604 0.2657 0.27053 0.35266 0.32367 0.343 0.36232 0.23671 0.28502 0.26087 0.27053 0.28986 0.36715 0.2657 0.38164 0.2657 0.37198 0.31884 0.33333 0.30435 0.29952 0.36715 0.29469 0.36715 0.36715 0.32367 0.31884 0.32367 0.3285 0.28986 0.34783 0.343 0.34783 0.25604 0.343 0.33816 0.36715 0.29469 0.23671 0.29952 0.33333 0.30435 0.30435 0.35266 0.3285 0.25121 0.32367 0.32367 0.29469 0.35266 0.36715 0.3285 0.26087 0.34783 0.35266 0.31401 0.33816 0.34783 0.34783 0.3913 0.3285 0.25121 0.30918 0.28019 0.31401 0.26087 0.28986 0.32367 0.25121 0.27053 0.46377 0.31884 0.37681 0.38647 0.29952 0.27536 0.30918 0.28986 0.19807 0.31884 0.29952 0.3285 0.26087 0.31401 0.32367 0.27536 0.2657 0.27536 0.28019 0.33816 0.31401 0.34783 0.30435 0.37198 0.33816 0.32367 0.35266 0.38164 0.26087 0.29952 0.28019 0.32367 0.29469 0.38164 0.33816 0.36715 0.28986 0.28019 0.35266 0.29469 0.35749 0.30435 0.29952 0.28019 0.29469 0.28502 0.31884 0.27536 0.25121 0.31884 0.23671 0.26087 0.24638 0.3285 0.27053 0.28986 0.29952 0.17391 0.25604 0.28019 0.30918 0.29469 0.24155 0.28019 0.13527 0.26087 0.17391 0.23671 0.32367 0.28019 0.31884 0.33816 0.28502 0.27053 0.343 0.30435 0.28502 0.31401 0.31884 0.29952 0.26087 0.30918 0.28986 0.30918 0.30435 0.23671 0.25121 0.33816 0.29469 0.35749 0.3285 0.28502 0.31401 0.29952 0.33333 0.26087 0.28986 0.32367 0.24155 0.25604 0.34783 0.28019 0.38647 0.36715 0.29952 0.28019 0.343 0.29952 0.24638 0.23671 0.33333 0.35266 0.26087 0.33333 0.4058 0.31884 0.25121 0.30435 0.31401 0.3285 0.35266 0.35266 0.36715 0.24638 0.29469 0.35749 0.27536 0.343 0.26087 0.31401 0.30435 0.28986 0.27536 0.34783 0.343 0.343 0.27053 0.28019 0.38164 0.31401 0.29469 0.28986 0.29469 0.30918 0.28019 0.34783 0.29469 0.26087 0.26087 0.28502 0.27053 0.28986 0.28019 0.36715 0.28019 0.28986 0.28986 0.37681 0.3285 0.43478 0.25121 0.28986 0.3285 0.24155 0.4058 0.29952 0.29469 0.37681 0.31401 0.25604 0.3285 0.36715 0.40097 0.35266 0.28502 0.16425 0.35749 0.28019 0.25121 0.31401 0.27536 0.31884 0.29952 0.27053 0.32367 0.28986 0.28019 0.29469 0.28019 0.44928 0.37681 0.32367 0.33816 0.30435 0.35266 0.2657 0.343 0.30918 0.29469 0.32367 0.36715 0.38164 0.40097 0.2657 0.28502 0.40097 0.31884 0.343 0.27536 0.35749 0.25604 0.31401 0.27536 0.28986 0.343 0.36232 0.2657 0.31401 0.32367 0.30435 0.38164 0.42029 0.3285 0.31401 0.40097 0.36232 0.28502 0.30435 0.343 0.30435 0.31401 0.35749 0.36715 0.33333 0.28502 0.32367 0.29469 0.31401 0.30435 0.29952 0.28986 0.22705 0.30435 0.33333 0.3913 0.29469 0.27536 0.32367 0.35749 0.35266 0.25121 0.30918 0.32367 0.30918 0.26087 0.31401 0.343 0.28019 0.32367 0.3285 0.26087 0.29952 0.35266 0.40097 0.35749 0.30435 0.23671 0.34783 0.28019 0.34783 0.29469 0.31884 0.33816 0.3285 0.3285 0.26087 0.32367 0.2657 0.34783 0.39614 0.28019 0.28986 0.30918 0.34783 0.4058 0.28986 0.26087 0.30918 0.19324 0.28986 0.25604 0.13043 0.3285 0.11111 0.1401 0.16425 0.21256 0.1401 0.21739 0.28502 0.15942 0.19324 0.18357 0.1256 0.29952 0.19324 0.18841 0.16425 0.15459 0.17391 0.13043 0.17391 0.3285 0.30918 0.28986 0.29952 0.343 0.36715 0.29952 0.32367 0.39614 0.35749 0.29469 0.2657 0.24638 0.34783 0.27053 0.31884 0.30918 0.35266 0.28502 0.28502 0.33816 0.31884 0.2657 0.27536 0.30435 0.27536 0.28986 0.36232 0.41546 0.30435 0.28502 0.28019 0.2657 0.37681 0.28019 0.29469 0.32367 0.29469 0.29952 0.29469 0.23188 0.2657 0.26087 0.27536 0.31401 0.29469 0.30435 0.36715 0.31401 0.30918 0.30918 0.31401 0.31401 0.27536 0.28986 0.28502 0.30918 0.29952 0.34783 0.31884 0.33333 0.35266 0.27536 0.25121 0.32367 0.31884 0.28019 0.22705 0.28019 0.35749 0.28019 0.34783 0.30435 0.27536 0.29469 0.24638 0.27536 0.35749 0.3913 0.37198 0.36232 0.34783 0.35749 0.27053 0.33816 0.29469 0.28019 0.26087 0.31401 0.38647 0.33333 0.37198 0.30435 0.29952 0.343 0.12077 0.2657 0.30435 0.33333 0.38647 0.29952 0.25604 0.24638 0.29469 0.31884 0.31401 0.3285 0.343 0.28019 0.40097 0.29469 0.30435 0.27053 0.31401 0.3285 0.32367 0.31401 0.35749 0.32367 0.29469 0.40097 0.31401 0.29952 0.29952 0.27536 0.28502 0.32367 0.29952 0.343 0.28019 0.28986 0.42995 0.31884 0.28502 0.28019 0.42995 0.35266 0.27536 0.29469 0.31401 0.28502 0.26087 0.36232 0.37681 0.29952 0.30918 0.28986 0.2657 0.28019 0.37198 0.35266 0.29469 0.36232 0.26087 0.29952 0.28502 0.32367 0.24638 0.35266 0.25604 0.37681 0.32367 0.28019 0.33816 0.38647 0.28986 0.27053 0.41063 0.26087 0.33816 0.31884 0.23671 0.27536 0.26087 0.35749 0.37198 0.29952 0.28019 0.37198 0.28019 0.28019 0.3285 0.27053 0.30435 0.29469 0.31401 0.24155 0.28019 0.35749 0.42029 0.33333 0.30435 0.25121 0.29469 0.31401 0.27053 0.30918 0.31401 0.3285 0.3285 0.35749 0.35749 0.28986 0.33816 0.28986 0.26087 0.30918 0.31401 0.29469 0.32367 0.29469 0.24155 0.42029 0.31401 0.36232 0.343 0.40097 0.29952 0.29469 0.32367 0.33816 0.31884 0.343 0.27536 0.27536 0.29469 0.30918 0.28502 0.29952 0.30435 0.29952 0.3285 0.34783 0.35266 0.27536 0.3285 0.27053 0.27536 0.29469 0.28986 0.3913 0.15942 0.31401 0.29469 0.36715 0.31401 0.34783 0.33816 0.3285 0.29469 0.33333 0.33333 0.30918 0.33816 0.30435 0.343 0.34783 0.29952 0.35266 0.37681 0.32367 0.29952 0.35749 0.36715 0.3285 0.37681 0.24155 0.25604 0.33333 0.31884 0.31401 0.343 0.34783 0.30435 0.30435 0.29469 0.28502 0.3285 0.30435 0.36232 0.43478 0.3285 0.30918 0.29469 0.35749 0.36232 0.25121 0.27536 0.28019 0.29952 0.26087 0.37198 0.343 0.3285 0.22222 0.29469 0.29952 0.31884 0.30918 0.32367 0.36715 0.33333 0.35749 0.35749 0.28019 0.2657 0.28019 0.30918 0.28019 0.31884 0.36232 0.29952 0.3285 0.13527 0.28502 0.31401 0.3285 0.25604 0.27053 0.31401 0.343 0.3285 0.28986 0.29952 0.30435 0.42029 0.29469 0.31401 0.34783 0.35749 0.27536 0.25604 0.24155 0.33816 0.3913 0.33333 0.29952 0.29469 0.35266 0.2657 0.30435 0.30918 0.36715 0.20773 0.27536 0.38647 0.34783 0.37198 0.32367 0.29952 0.31401 0.28502 0.3285 0.28019 0.343 0.29952 0.31884 0.32367 0.3285 0.28986 0.27053 0.34783 0.29469 0.29469 0.36715 0.34783 0.27053 0.27536 0.31401 0.2657 0.38647 0.29469 0.30435 0.2657 0.31884 0.28502 0.28019 0.33816 0.30918 0.30918 0.30435 0.33333 0.30435 0.28502 0.30918 0.24638 0.31884 0.30435 0.33816 0.27053 0.27053 0.2657 0.30435 0.34783 0.30435 0.35266 0.28986 0.32367 0.29952 0.29952 0.36715 0.33333 0.35749 0.25121 0.29469 0.28502 0.2657 0.40097 0.3285 0.31884 0.32367 0.39614 0.31884 0.35749 0.31884 0.35266 0.29952 0.30435 0.28502 0.26087 0.2657 0.24638 0.3285 0.39614 0.35749 0.41063 0.38647 0.44444 0.33816 0.36232 0.36232 0.29952 0.33816 0.37198 0.28986 0.30435 0.30918 0.29952 0.33333 0.343 0.28019 0.30918 0.31401 0.34783 0.30435 0.26087 0.2657 0.26087 0.26087 0.28502 0.29469 0.26087 0.3285 0.26087 0.29469 0.2657 0.32367 0.30918 0.30435 0.41063 0.33816 0.26087 0.31884 0.28986 0.31401 0.26087 0.29469 0.33816 0.25604 0.31401 0.29952 0.42029 0.29469 0.27536 0.30918 0.28986 0.33333 0.28986 0.33816 0.30918 0.24638 0.30918 0.34783 0.35266 0.343 0.33333 0.29469 0.35266 0.33333 0.29469 0.28986 0.28986 0.22222 0.33816 0.28986 0.32367 0.2657 0.32367 0.2657 0.32367 0.14976 0.29469 0.31884 0.3285 0.32367 0.30918 0.30918 0.34783 0.28019 0.31884 0.26087 0.30435 0.29952 0.29952 0.35266 0.2657 0.23188 0.31884 0.36715 0.2657 0.30435 0.27053 0.31884 0.24155 0.30918 0.29952 0.2657 0.28502 0.36715 0.26087 0.30918 0.2657 0.25121 0.33333 0.34783 0.29469 0.33333 0.25121 0.27053 0.34783 0.31401 0.2657 0.30918 0.36715 0.23188 0.35266 0.3285 0.29469 0.35749 0.37681 0.35266 0.23188 0.34783 0.39614 0.31884 0.27053 0.343 0.29952 0.33816 0.343 0.23671 0.31401 0.29469 0.32367 0.2029 0.30435 0.37198 0.30435 0.32367 0.28502 0.27053 0.41063 0.32367 0.28019 0.32367 0.21739 0.31884 0.27536 0.35749 0.29469 0.32367 0.31401 0.38647 0.31401 0.24638 0.30918 0.33333 0.19807 0.30918 0.30918 0.3285 0.39614 0.31884 0.29469 0.33816 0.33333 0.20773 0.33816 0.17391 0.30435 0.28019 0.33333 0.30435 0.37198 0.41546 0.29469 0.36715 0.343 0.30435 0.33333 0.28019 0.29469 0.25604 0.30918 0.36232 0.28986 0.33333 0.27536 0.27053 0.28019 0.35749 0.38647 0.26087 0.30918 0.25121 0.33816 0.28019 0.31884 0.3285 0.31884 0.28019 0.24638 0.27053 0.28502 0.28019 0.28986 0.23188 0.34783 0.3285 0.30918 0.343 0.30918 0.31401 0.29952 0.2657 0.343 0.30918 0.24638 0.28019 0.32367 0.31884 0.36232 0.31884 0.37198 0.33816 0.32367 0.30918 0.29952 0.25121 0.22705 0.29952 0.29952 0.2657 0.33816 0.29469 0.33333 0.31884 0.29952 0.37681 0.27536 0.29952 0.37198 0.30918 0.28986 0.24638 0.30918 0.14493 0.28986 0.28502 0.34783 0.35749 0.343 0.3285 0.37198 0.30435 0.26087 0.31401 0.29952 0.24155 0.31884 0.32367 0.30918 0.24155 0.2657 0.343 0.42512 0.30918 0.20773 0.27536 0.37198 0.33333 0.23671 0.30918 0.29952 0.4058 0.31401 0.36232 0.2657 0.41546 0.27536 0.35266 0.37198 0.31884 0.28502 0.42512 0.29952 0.24155 0.3285 0.30435 0.34783 0.28502 0.35266 0.39614 0.31401 0.35266 0.32367 0.24638 0.30918 0.41546 0.36232 0.32367 0.30918 0.36232 0.27536 0.29952 0.37198 0.31401 0.33816 0.29952 0.31884 0.29469 0.3285 0.34783 0.31401 0.37198 0.26087 0.343 0.28502 0.31401 0.32367 0.31884 0.31884 0.30918 0.24155 0.32367 0.28019 0.27536 0.30435 0.27053 0.29469 0.28986 0.29469 0.28986 0.29952 0.34783 0.25121 0.30435 0.30435 0.343 0.25121 0.33816 0.29469 0.33333 0.28019 0.27053 0.34783 0.28986 0.33816 0.29469 0.37198 0.35266 0.30918 0.33333 0.39614 0.22222 0.29469 0.40097 0.343 0.30918 0.28986 0.42029 0.28986 0.30918 0.35266 0.28502 0.31884 0.29952 0.29952 0.27053 0.21256 0.34783 0.29469 0.31401 0.25121 0.25604 0.2657 0.3285 0.29952 0.34783 0.36715 0.30435 0.3913 0.28986 0.29469 0.34783 0.343 0.35266 0.35266 0.27536 0.27053 0.37198 0.31401 0.35749 0.37681 0.343 0.31401 0.29952 0.28019 0.38647 0.33333 0.23671 0.2657 0.28502 0.31401 0.35749 0.3285 0.28986 0.40097 0.33816 0.33816 0.29469 0.31884 0.29952 0.34783 0.27536 0.36232 0.28502 0.38164 0.25604 0.31884 0.3285 0.28986 0.3285 0.33333 0.27536 0.3285 0.35749 0.32367 0.29469 0.32367 0.28986 0.32367 0.30918 0.31401 0.32367 0.36715 0.28502 0.31401 0.38647 0.3913 0.29469 0.32367 0.34783 0.2657 0.24155 0.27053 0.29952 0.28986 0.33333 0.37681 0.36715 0.31401 0.28986 0.3285 0.31884 0.27536 0.28019 0.27053 0.27536 0.29952 0.27536 0.29469 0.28986 0.29952 0.37681 0.32367 0.31401 0.22222 0.33333 0.22705 0.24155 0.33333 0.30435 0.31884 0.25121 0.29469 0.29952 0.33333 0.30918 0.28986 0.32367 0.35749 0.2657 0.25121 0.4058 0.27053 0.35266 0.42029 0.29952 0.32367 0.343 0.31884 0.31401 0.30918 0.3285 0.29952 0.30918 0.31884 0.29469 0.32367 0.30435 0.34783 0.29469 0.27536 0.32367 0.37198 0.28986 0.33816 0.28502 0.30435 0.33333 0.29952 0.32367 0.27536 0.31884 0.25604 0.31884 0.28502 0.31884 0.30918 0.28986 0.39614 0.30918 0.30435 0.36232 0.31401 0.32367 0.25604 0.33333 0.23188 0.37198 0.31401 0.39614 0.31401 0.33816 0.25121 0.28502 0.36715 0.27536 0.23188 0.28019 0.35749 0.29952 0.28502 0.30918 0.33816 0.37198 0.37681 0.34783 0.33816 0.32367 0.28502 0.33816 0.35749 0.35266 0.35749 0.36715 0.36715 0.33816 0.36715 0.28986 0.31884 0.27536 0.23671 0.31401 0.2657 0.42029 0.27536 0.3285 0.41063 0.39614 0.21256 0.29469 0.39614 0.25604 0.33816 0.31401 0.30918 0.29469 0.36232 0.30918 0.33333 0.31884 0.34783 0.30435 0.3285 0.31401 0.33333 0.33333 0.31401 0.30918 0.28019 0.30918 0.30918 0.2657 0.29469 0.27053 0.3285 0.22222 0.36715 0.31401 0.35749 0.25604 0.3285 0.25604 0.33816 0.28502 0.31884 0.29952 0.343 0.31884 0.27053 0.29952 0.30918 0.30918 0.33333 0.31884 0.36232 0.29952 0.27536 0.28019 0.28019 0.27536 0.33816 0.32367 0.36715 0.28502 0.32367 0.27053 0.29469 0.31401 0.25604 0.21256 0.343 0.36232 0.28019 0.27053 0.3285 0.25121 0.33333 0.343 0.29469 0.26087 0.30435 0.30918 0.3285 0.35266 0.28019 0.35749 0.28502 0.24638 0.28986 0.3285 0.30918 0.25604 0.31884 0.30918 0.25604 0.27053 0.36232 0.30435 0.28986 0.33816 0.3285 0.3285 0.35266 0.29469 0.30918 0.31401 0.36232 0.28502 0.31884 0.28019 0.31401 0.33333 0.29952 0.2657 0.33333 0.30435 0.35266 0.3285 0.33816 0.30918 0.28019 0.27536 0.34783 0.31401 0.28019 0.35266 0.3913 0.35266 0.30435 0.35749 0.27053 0.31884 0.31884 0.28502 0.32367 0.343 0.29469 0.42995 0.37681 0.27053 0.35266 0.27053 0.29952 0.36715 0.30435 0.28986 0.27536 0.31884 0.3285 0.25604 0.28502 0.28019 0.33816 0.35266 0.33333 0.32367 0.343 0.32367 0.38164 0.35749 0.33333 0.26087 0.28502 0.23188 0.30435 0.26087 0.28986 0.343 0.27536 0.31401 0.36232 0.24638 0.30435 0.3285 0.37681 0.31401 0.30918 0.35749 0.3913 0.34783 0.37681 0.30435 0.24155 0.36232 0.36232 0.29469 0.29952 0.28986 0.33816 0.33333 0.28502 0.28502 0.29952 0.31401 0.28502 0.30435 0.27536 0.2657 0.28019 0.32367 0.2657 0.2657 0.27053 0.2029 0.42512 0.33333 0.36232 0.343 0.26087 0.25604 0.32367 0.36232 0.29952 0.29952 0.25121 0.29469 0.28019 0.24155 0.31401 0.343 0.27536 0.35266 0.31401 0.28986 0.23671 0.30918 0.30918 0.30918 0.35749 0.37198 0.27053 0.29469 0.3285 0.25604 0.33333 0.30435 0.31884 0.24155 0.33333 0.29469 0.29469 0.33816 0.33333 0.29952 0.35266 0.34783 0.31884 0.27053 0.36232 0.25604 0.31401 0.28502 0.28986 0.34783 0.31884 0.32367 0.27536 0.31401 0.35266 0.36715 0.25121 0.36715 0.28986 0.29952 0.36232 0.39614 0.343 0.35266 0.41063 0.35266 0.13527 0.14976 0.3285 0.3285 0.30435 0.29952 0.28019 0.33333 0.3285 0.3285 0.3285 0.36715 0.28986 0.42512 0.34783 0.35749 0.29469 0.42512 0.25121 0.28502 0.33333 0.29952 0.343 0.29469 0.35749 0.34783 0.30918 0.34783 0.23188 0.27053 0.29469 0.29469 0.25121 0.343 0.38647 0.28502 0.30435 0.29952 0.30435 0.29469 0.34783 0.25121 0.25604 0.37198 0.31401 0.30918 0.33333 0.19324 0.36715 0.28019 0.26087 0.343 0.36232 0.37681 0.36715 0.29469 0.26087 0.3285 0.31401 0.29952 0.28019 0.33333 0.29469 0.36232 0.14976 0.33333 0.33816 0.19807 0.20773 0.16425 0.1401 0.1401 0.22222 0.13527 0.1401 0.18841 0.18841 0.15459 0.17874 0.29952 0.18841 0.17874 0.13527 0.16425 0.15942 0.18841 0.17391 0.15459 0.1401 0.15459 0.15459 0.20773 0.26087 0.18841 0.14976 0.14976 0.24638 0.17874 0.30435 0.16908 0.23671 0.27053 0.12077 0.14493 0.20773 0.17874 0.13527 0.24155 0.29952 0.25121 0.25121 0.29952 0.31884 0.24638 0.28986 0.30435 0.29952 0.2657 0.22705 0.25121 0.29952 0.30435 0.26087 0.36715 0.27536 0.29952 0.30435 0.38164 0.40097 0.32367 0.33333 0.28502 0.34783 0.40097 0.28986 0.40097 0.35266 0.25604 0.36715 0.4058 0.31884 0.35749 0.29952 0.27536 0.41063 0.28019 0.25604 0.28502 0.27053 0.31401 0.37681 0.28502 0.18357 0.26087 0.22222 0.28019 0.27536 0.29952 0.37198 0.29952 0.29469 0.31884 0.27536 0.29469 0.343 0.27053 0.30435 0.28986 0.3285 0.31401 0.35749 0.30918 0.27053 0.25604 0.28019 0.25604 0.27536 0.25604 0.29469 0.30435 0.27053 0.21739 0.24155
0.35266 0.2657 0.28986 0.38164 0.33816 0.37681 0.38164 0.35266 0.37681 0.36232 0.2657 0.25121 0.28502 0.343 0.8744 0.36715 0.37198 0.33333 0.28502 0.31401 0.46377 0.31401 0.33816 0.31401 0.30435 0.34783 0.33333 0.35266 0.33333 0.19807 0.37198 0.41546 0.27053 0.3285 0.29469 0.31401 0.29469 0.29469 0.29469 0.30918 0.34783 0.26087 0.23188 0.34783 0.43961 0.24155 0.35749 0.31884 0.31884 0.28986 0.33333 0.29469 0.37681 0.30918 0.2657 0.31401 0.28019 0.3913 0.4058 0.39614 0.343 0.3285 0.25604 0.33816 0.28986 0.30918 0.27053 0.36715 0.30435 0.35266 0.2657 0.36715 0.38164 0.33816 0.24638 0.31884 0.31884 0.37198 0.27536 0.28986 0.37198 0.37681 0.30918 0.32367 0.3913 0.31884 0.2657 0.343 0.30435 0.33333 0.32367 0.29952 0.27053 0.42029 0.25121 0.30918 0.25604 0.32367 0.39614 0.42029 0.41063 0.36232 0.32367 0.4058 0.39614 0.33333 0.42512 0.27053 0.29952 0.35749 0.32367 0.3913 0.29469 0.31401 0.36715 0.33333 0.39614 0.3285 0.28019 0.42512 0.30918 0.23188 0.22222 0.23671 0.33333 0.23188 0.3913 0.25121 0.3913 0.41546 0.42512 0.21256 0.24638 0.32367 0.4058 0.38647 0.38164 0.343 0.36232 0.20773 0.28019 0.27053 0.31884 0.32367 0.3913 0.33333 0.31401 0.28986 0.31401 0.28986 0.31401 0.27053 0.27053 0.30918 0.33333 0.34783 0.21739 0.22705 0.28019 0.29469 0.38164 0.3913 0.30435 0.30435 0.28019 0.36232 0.28019 0.30918 0.28019 0.3285 0.28986 0.29952 0.29952 0.30435 0.28019 0.29952 0.28502 0.29469 0.28986 0.28502 0.29952 0.36232 0.30918 0.30918 0.37681 0.33333 0.3913 0.30918 0.28986 0.343 0.35266 0.38647 0.33333 0.31884 0.4058 0.3285 0.30435 0.31884 0.33333 0.38164 0.4058 0.38164 0.21256 0.32367 0.30435 0.2657 0.24155 0.27536 0.32367 0.28502 0.23671 0.28502 0.29469 0.29952 0.28502 0.32367 0.26087 0.25121 0.34783 0.25121 0.32367 0.27053 0.29469 0.37198 0.2029 0.31401 0.33333 0.31401 0.30435 0.28502 0.29952 0.28986 0.31401 0.27053 0.31884 0.27536 0.32367 0.31884 0.27053 0.35266 0.28502 0.28986 0.24638 0.25604 0.31401 0.2657 0.2657 0.26087 0.2657 0.31401 0.30918 0.31401 0.31884 0.32367 0.29469 0.35266 0.3285 0.26087 0.24155 0.31401 0.28502 0.28502 0.30435 0.28019 0.27536 0.23671 0.28019 0.25121 0.23188 0.29469 0.33816 0.30918 0.3285 0.31884 0.25121 0.27536 0.28986 0.24155 0.29952 0.28986 0.28502 0.35266 0.30435 0.30918 0.27536 0.30435 0.34783 0.20773 0.28502 0.23188 0.30918 0.28502 0.28019 0.3285 0.28986 0.3285 0.32367 0.22222 0.36715 0.19807 0.29952 0.343 0.28986 0.28502 0.343 0.25121 0.29469 0.25604 0.3285 0.26087 0.29952 0.28019 0.31884 0.343 0.29469 0.28986 0.25604 0.30435 0.29469 0.32367 0.28019 0.2657 0.30435 0.2657 0.28019 0.28502 0.36715 0.30918 0.26087 0.27536 0.22705 0.3285 0.28019 0.28019 0.25604 0.34783 0.19807 0.25121 0.33333 0.24638 0.27053 0.29952 0.28019 0.12077 0.25121 0.19324 0.28502 0.25121 0.31401 0.33333 0.31884 0.4058 0.25604 0.28019 0.29952 0.22222 0.32367 0.27536 0.25604 0.30435 0.26087 0.2657 0.24155 0.22222 0.28502 0.23671 0.28019 0.36232 0.31401 0.34783 0.25121 0.31884 0.29469 0.30435 0.3285 0.28019 0.25604 0.24155 0.31401 0.22705 0.25604 0.36715 0.38164 0.30435 0.24155 0.26087 0.21739 0.27536 0.27536 0.29952 0.30918 0.27053 0.28986 0.32367 0.24638 0.28986 0.2657 0.28502 0.29469 0.22705 0.29469 0.30918 0.28019 0.25604 0.27536 0.25604 0.37198 0.28019 0.28502 0.32367 0.21256 0.25121 0.3285 0.28986 0.3913 0.27053 0.30435 0.25604 0.3913 0.33816 0.35266 0.37198 0.35266 0.35266 0.30435 0.33816 0.28986 0.30435 0.33333 0.29952 0.32367 0.28502 0.27053 0.33333 0.3913 0.28986 0.33816 0.27053 0.28019 0.33816 0.2657 0.28502 0.24638 0.24638 0.3285 0.34783 0.27536 0.28986 0.28019 0.37198 0.33816 0.33816 0.31401 0.28986 0.21739 0.31884 0.29469 0.30435 0.28986 0.24155 0.27536 0.30918 0.28502 0.28986 0.32367 0.25604 0.343 0.2657 0.30435 0.28019 0.34783 0.32367 0.40097 0.343 0.343 0.31884 0.29952 0.31884 0.27053 0.33333 0.3285 0.35749 0.3285 0.3913 0.29952 0.23188 0.28019 0.3285 0.29952 0.31401 0.27536 0.28986 0.31884 0.33816 0.30435 0.2657 0.31884 0.34783 0.28019 0.37681 0.35266 0.27053 0.29952 0.28986 0.24638 0.28986 0.35749 0.29469 0.34783 0.33333 0.31884 0.3285 0.3285 0.2657 0.32367 0.26087 0.25604 0.30435 0.30918 0.2657 0.31401 0.31401 0.28986 0.32367 0.29952 0.24155 0.33816 0.30918 0.31884 0.32367 0.31884 0.2657 0.41546 0.30435 0.35266 0.29952 0.35266 0.33333 0.28502 0.3285 0.39614 0.29952 0.33816 0.39614 0.30918 0.34783 0.36232 0.31884 0.30435 0.31401 0.32367 0.28986 0.3285 0.31884 0.29469 0.35266 0.27053 0.31884 0.25121 0.25121 0.36715 0.25121 0.2657 0.2657 0.35266 0.2657 0.25121 0.17391 0.26087 0.2657 0.10628 0.28019 0.1256 0.14976 0.1256 0.21739 0.25121 0.18841 0.31401 0.13527 0.2029 0.11594 0.14976 0.32367 0.14976 0.13043 0.15942 0.13043 0.15459 0.18357 0.19324 0.31884 0.24638 0.27536 0.29469 0.26087 0.27536 0.33333 0.30435 0.32367 0.28019 0.30918 0.28986 0.28986 0.31401 0.343 0.2657 0.2657 0.25604 0.28019 0.29952 0.30918 0.33333 0.31884 0.29469 0.27536 0.28019 0.23671 0.28986 0.30435 0.33333 0.28019 0.27536 0.343 0.29469 0.28986 0.26087 0.23671 0.27053 0.23671 0.2657 0.23671 0.23188 0.32367 0.27536 0.3285 0.27536 0.28502 0.27536 0.24638 0.29469 0.30435 0.37198 0.29469 0.25604 0.21739 0.33333 0.26087 0.31401 0.2657 0.27536 0.28502 0.28502 0.33816 0.28986 0.36232 0.36232 0.27053 0.28502 0.29469 0.30435 0.27053 0.31401 0.30918 0.36232 0.28502 0.30435 0.30435 0.28502 0.33333 0.24155 0.28502 0.28019 0.37681 0.29952 0.33816 0.28986 0.31401 0.30435 0.31401 0.36232 0.2657 0.35749 0.28019 0.42995 0.31884 0.1256 0.29469 0.31884 0.36715 0.33333 0.28502 0.27536 0.3285 0.32367 0.34783 0.3913 0.343 0.28502 0.25121 0.28986 0.2657 0.31884 0.27536 0.30918 0.38164 0.27536 0.40097 0.28019 0.37681 0.27053 0.27053 0.27536 0.30435 0.30918 0.28986 0.35266 0.25604 0.27053 0.31401 0.343 0.29469 0.3285 0.30918 0.29469 0.27536 0.30435 0.28502 0.31401 0.30918 0.32367 0.3285 0.2657 0.29469 0.29469 0.30918 0.28019 0.39614 0.30435 0.30918 0.29952 0.24638 0.31884 0.33816 0.24155 0.24638 0.26087 0.35749 0.2657 0.33333 0.32367 0.25121 0.343 0.31401 0.33333 0.25604 0.24155 0.3913 0.29469 0.36232 0.30918 0.30918 0.35749 0.24638 0.36232 0.25604 0.27536 0.28986 0.28019 0.2657 0.30435 0.31401 0.34783 0.27536 0.26087 0.20773 0.29469 0.26087 0.22222 0.25604 0.34783 0.2657 0.34783 0.21739 0.36232 0.32367 0.31401 0.26087 0.38164 0.31884 0.30918 0.25604 0.31884 0.28502 0.31401 0.24638 0.43961 0.31884 0.28019 0.28502 0.30435 0.28502 0.32367 0.33816 0.34783 0.2657 0.26087 0.36232 0.23671 0.32367 0.2657 0.343 0.30918 0.31401 0.30435 0.30918 0.2657 0.28019 0.34783 0.28502 0.31884 0.24638 0.37198 0.3285 0.32367 0.28019 0.41546 0.31401 0.29952 0.28986 0.30435 0.28986 0.18357 0.28019 0.24638 0.28019 0.343 0.38647 0.28502 0.3285 0.27536 0.30918 0.31401 0.29952 0.28986 0.34783 0.36715 0.30918 0.35749 0.31884 0.33333 0.34783 0.39614 0.33816 0.25121 0.21739 0.28986 0.32367 0.28986 0.36232 0.3285 0.29952 0.30918 0.27536 0.29952 0.25121 0.31401 0.28019 0.35266 0.3285 0.31401 0.3285 0.33816 0.33333 0.24155 0.27536 0.41546 0.3285 0.25604 0.24638 0.2657 0.25604 0.30918 0.26087 0.31401 0.33816 0.28502 0.343 0.37198 0.28502 0.32367 0.32367 0.27536 0.24638 0.27053 0.34783 0.24155 0.2657 0.30435 0.38647 0.31401 0.31884 0.25121 0.30435 0.1256 0.35749 0.3285 0.29469 0.27536 0.23188 0.28986 0.27536 0.31401 0.29469 0.343 0.28502 0.28502 0.35266 0.28019 0.2657 0.34783 0.28502 0.28019 0.28019 0.23671 0.31884 0.31884 0.36715 0.3285 0.28986 0.24155 0.23671 0.26087 0.28502 0.17391 0.27536 0.30435 0.3913 0.33333 0.33816 0.30918 0.28019 0.28019 0.37681 0.28019 0.37198 0.28502 0.28502 0.30435 0.30435 0.27536 0.30435 0.28986 0.33333 0.33333 0.3285 0.28502 0.36232 0.3285 0.31401 0.25121 0.28986 0.28019 0.27536 0.39614 0.24638 0.28502 0.33333 0.32367 0.343 0.3285 0.29952 0.27053 0.28986 0.28019 0.32367 0.33333 0.29952 0.27053 0.27053 0.28986 0.28986 0.32367 0.28986 0.31401 0.28019 0.36232 0.28502 0.28502 0.32367 0.28502 0.343 0.28986 0.23188 0.30918 0.32367 0.343 0.24638 0.30918 0.28986 0.32367 0.36715 0.29469 0.28019 0.28986 0.35266 0.31401 0.37681 0.27053 0.28019 0.33816 0.27053 0.26087 0.33816 0.35266 0.29952 0.28502 0.3285 0.28019 0.30435 0.31884 0.25604 0.31401 0.28986 0.27536 0.27053 0.2657 0.30918 0.38164 0.30918 0.29469 0.343 0.33816 0.36715 0.31401 0.29952 0.28986 0.37681 0.3285 0.28019 0.28986 0.26087 0.30918 0.29952 0.38164 0.20773 0.28502 0.31401 0.29469 0.37198 0.3285 0.29952 0.38164 0.27053 0.32367 0.3285 0.33333 0.30435 0.30918 0.29469 0.33816 0.3285 0.29469 0.25121 0.30435 0.33333 0.28502 0.28019 0.29952 0.36232 0.32367 0.30435 0.30918 0.28502 0.27053 0.27536 0.28019 0.27053 0.28019 0.28986 0.29469 0.25604 0.30918 0.27053 0.33816 0.28502 0.343 0.29952 0.30435 0.29952 0.29952 0.12077 0.30918 0.34783 0.35266 0.343 0.28986 0.33816 0.38164 0.26087 0.27536 0.31401 0.28986 0.28502 0.33333 0.29469 0.34783 0.24638 0.36232 0.343 0.33816 0.28019 0.21739 0.34783 0.25604 0.36715 0.343 0.2657 0.23188 0.41063 0.37198 0.31401 0.29952 0.29952 0.28502 0.29952 0.27053 0.29469 0.27536 0.28986 0.27536 0.29952 0.28502 0.29952 0.28019 0.37681 0.30435 0.27053 0.343 0.343 0.22222 0.28986 0.29952 0.29952 0.34783 0.30918 0.35749 0.30918 0.3285 0.33816 0.29469 0.22705 0.3285 0.31401 0.24638 0.21739 0.34783 0.27536 0.28502 0.343 0.27536 0.24155 0.31884 0.26087 0.23671 0.28986 0.28019 0.29469 0.32367 0.31884 0.25604 0.28019 0.35749 0.33816 0.31401 0.35749 0.30918 0.25121 0.2029 0.32367 0.30435 0.27536 0.28019 0.34783 0.32367 0.24638 0.27536 0.18357 0.3285 0.20773 0.27053 0.31884 0.32367 0.23188 0.29952 0.30918 0.36715 0.33333 0.29952 0.35749 0.39614 0.28019 0.25604 0.27536 0.40097 0.28502 0.24638 0.30918 0.27536 0.36715 0.20773 0.31401 0.28019 0.30918 0.32367 0.28019 0.29469 0.35749 0.29952 0.29469 0.23188 0.28986 0.29952 0.30435 0.29952 0.27053 0.29952 0.27536 0.33816 0.34783 0.28019 0.33816 0.3285 0.23671 0.35266 0.35266 0.30918 0.34783 0.23188 0.3285 0.28019 0.33333 0.34783 0.36715 0.28019 0.28502 0.36715 0.29952 0.35266 0.28986 0.27536 0.30435 0.25121 0.29469 0.26087 0.23671 0.3285 0.32367 0.33816 0.25604 0.28502 0.29952 0.27053 0.29469 0.28019 0.343 0.32367 0.15942 0.33816 0.28502 0.24638 0.29469 0.35266 0.44928 0.31401 0.30918 0.29952 0.3285 0.25604 0.22222 0.24155 0.34783 0.33816 0.28019 0.22222 0.31884 0.34783 0.33333 0.17391 0.33816 0.31884 0.28986 0.28986 0.28986 0.26087 0.28502 0.23188 0.28502 0.28986 0.31401 0.22705 0.33816 0.32367 0.27536 0.28986 0.32367 0.34783 0.35749 0.30918 0.36232 0.34783 0.29469 0.35266 0.33816 0.22222 0.36232 0.27536 0.21256 0.35266 0.33333 0.2657 0.35266 0.28502 0.26087 0.31884 0.28019 0.2657 0.25604 0.28502 0.25604 0.2657 0.27536 0.3285 0.28019 0.3285 0.29952 0.31884 0.3285 0.27053 0.31884 0.33816 0.24155 0.35749 0.30918 0.31884 0.33816 0.28986 0.38164 0.25604 0.25604 0.22705 0.32367 0.26087 0.36715 0.30918 0.27053 0.37681 0.37198 0.27536 0.33816 0.31401 0.343 0.28986 0.36232 0.29469 0.30435 0.30435 0.27536 0.28986 0.25121 0.37198 0.31884 0.33816 0.36715 0.32367 0.22705 0.37681 0.343 0.37681 0.35266 0.31884 0.343 0.21256 0.23188 0.29952 0.28986 0.27053 0.33816 0.26087 0.22222 0.14493 0.37198 0.31884 0.35266 0.31884 0.27536 0.24638 0.30435 0.28502 0.343 0.33816 0.25121 0.29952 0.43478 0.31401 0.343 0.343 0.28502 0.31401 0.36232 0.24638 0.26087 0.30918 0.36232 0.28986 0.31884 0.343 0.28502 0.24638 0.33816 0.28502 0.33816 0.27053 0.24638 0.26087 0.31401 0.28986 0.28986 0.30918 0.33816 0.31401 0.27536 0.30435 0.28986 0.27536 0.28986 0.31884 0.343 0.29469 0.29469 0.23671 0.30918 0.30918 0.29952 0.33333 0.31884 0.4058 0.33816 0.33816 0.30918 0.30918 0.31884 0.31884 0.31884 0.30918 0.33333 0.27053 0.36715 0.28019 0.32367 0.35749 0.28986 0.30435 0.30435 0.32367 0.30435 0.28019 0.24155 0.25121 0.37681 0.30435 0.3285 0.26087 0.28502 0.343 0.29469 0.25604 0.28502 0.25604 0.26087 0.28986 0.24155 0.33333 0.28986 0.35266 0.29952 0.41063 0.31401 0.19807 0.29469 0.23671 0.30435 0.24155 0.31401 0.28502 0.27053 0.31401 0.29469 0.2657 0.31401 0.29469 0.26087 0.26087 0.29952 0.27536 0.30435 0.23188 0.3285 0.32367 0.28986 0.36232 0.28986 0.26087 0.33333 0.28019 0.34783 0.22705 0.29952 0.25604 0.34783 0.32367 0.29469 0.25121 0.28502 0.28019 0.30435 0.28986 0.27536 0.33333 0.30435 0.37681 0.24155 0.38164 0.38647 0.32367 0.3285 0.28019 0.30435 0.25121 0.36715 0.28019 0.29469 0.30918 0.37681 0.35749 0.35749 0.31884 0.29469 0.36232 0.33333 0.28019 0.3913 0.28502 0.31884 0.27053 0.33816 0.31401 0.27536 0.343 0.2657 0.36232 0.2657 0.28502 0.27053 0.31401 0.25604 0.23671 0.29952 0.2657 0.29469 0.30435 0.29952 0.30918 0.28019 0.35266 0.28502 0.34783 0.31401 0.38164 0.33333 0.38647 0.29469 0.29469 0.27053 0.27053 0.27536 0.30918 0.30435 0.30435 0.3285 0.32367 0.29469 0.21739 0.28986 0.343 0.29952 0.28019 0.29469 0.28502 0.33333 0.33333 0.27536 0.31884 0.33333 0.28502 0.31884 0.30918 0.30918 0.26087 0.32367 0.28986 0.27053 0.36232 0.31884 0.30435 0.22222 0.3285 0.31884 0.32367 0.24638 0.35749 0.27053 0.30435 0.33333 0.24638 0.28502 0.28502 0.27536 0.29469 0.30918 0.29952 0.33816 0.23188 0.28986 0.36715 0.30918 0.30918 0.30435 0.29952 0.37681 0.37198 0.23671 0.30918 0.28019 0.21739 0.29952 0.30918 0.29952 0.34783 0.28986 0.30918 0.31401 0.23188 0.32367 0.23188 0.38164 0.3285 0.30918 0.2657 0.23671 0.23188 0.34783 0.31401 0.28019 0.28986 0.30918 0.30918 0.35266 0.32367 0.29469 0.28502 0.27053 0.31884 0.28986 0.27536 0.28502 0.27536 0.33333 0.28502 0.2657 0.25604 0.27053 0.28986 0.3285 0.29469 0.28502 0.24638 0.2657 0.22705 0.38164 0.36232 0.31884 0.32367 0.26087 0.31401 0.3285 0.24638 0.24638 0.30918 0.24638 0.2657 0.30918 0.28019 0.27053 0.30435 0.27536 0.36715 0.343 0.29469 0.30435 0.34783 0.29469 0.2657 0.29469 0.31401 0.33816 0.28502 0.25604 0.31401 0.28986 0.2657 0.36232 0.29469 0.30435 0.30435 0.29469 0.29952 0.28986 0.2657 0.30435 0.22705 0.28986 0.20773 0.30918 0.31401 0.33333 0.27053 0.33333 0.33333 0.31401 0.29469 0.29952 0.3285 0.2657 0.28986 0.29952 0.343 0.28019 0.29469 0.26087 0.27536 0.31884 0.21256 0.30435 0.28986 0.23671 0.29469 0.27053 0.38647 0.31884 0.28502 0.27536 0.28019 0.27536 0.34783 0.28502 0.31401 0.31401 0.27536 0.23188 0.38647 0.30918 0.25604 0.28019 0.28986 0.27053 0.28502 0.33333 0.26087 0.29469 0.3285 0.25121 0.27053 0.23188 0.26087 0.2657 0.27053 0.2029 0.27053 0.20773 0.35266 0.36715 0.23188 0.25604 0.28986 0.27053 0.25121 0.25121 0.22222 0.29469 0.30918 0.27536 0.30918 0.2657 0.29952 0.30435 0.23188 0.28019 0.20773 0.42995 0.30435 0.33333 0.30435 0.28019 0.28986 0.29469 0.31884 0.25121 0.28502 0.28019 0.28986 0.25604 0.27053 0.23671 0.27053 0.27536 0.30918 0.24155 0.29952 0.25604 0.23671 0.23188 0.23671 0.28986 0.27536 0.24155 0.25121 0.25604 0.29469 0.28019 0.27536 0.27536 0.25604 0.30435 0.24638 0.2657 0.27053 0.31401 0.29469 0.32367 0.30918 0.26087 0.30435 0.28986 0.1256 0.12077 0.30918 0.29469 0.343 0.28986 0.27053 0.30435 0.3285 0.26087 0.35749 0.34783 0.27053 0.30435 0.2657 0.29952 0.32367 0.3913 0.28986 0.32367 0.25121 0.27053 0.28986 0.29469 0.33816 0.27536 0.24638 0.27536 0.28502 0.30918 0.30435 0.28986 0.22705 0.27536 0.343 0.31884 0.343 0.32367 0.31401 0.29469 0.27053 0.31401 0.22705 0.28019 0.33333 0.34783 0.37198 0.18357 0.29469 0.24155 0.25121 0.30435 0.35266 0.28502 0.3285 0.33816 0.3285 0.28986 0.31401 0.33816 0.28019 0.33333 0.28986 0.33333 0.14976 0.27053 0.29469 0.17391 0.1256 0.10145 0.13527 0.14976 0.14493 0.14493 0.1401 0.16425 0.10628 0.19324 0.11111 0.27536 0.11111 0.13527 0.15459 0.1401 0.14976 0.17391 0.1256 0.11594 0.16908 0.13043 0.1256 0.15459 0.19807 0.11111 0.16908 0.13527 0.14493 0.13527 0.27053 0.13527 0.13527 0.1256 0.11594 0.16425 0.11594 0.12077 0.14493 0.343 0.28502 0.20773 0.2657 0.28019 0.28986 0.28502 0.33816 0.29952 0.32367 0.24638 0.27536 0.25604 0.29469 0.28986 0.29952 0.30918 0.28502 0.343 0.24155 0.29469 0.30435 0.36232 0.28019 0.37681 0.3285 0.38164 0.28019 0.32367 0.343 0.31884 0.35266 0.34783 0.27536 0.41546 0.28502 0.25604 0.28502 0.27536 0.31401 0.20773 0.27053 0.29952 0.35266 0.3285 0.18841 0.31401 0.22705 0.36232 0.28986 0.36715 0.36232 0.29952 0.25604 0.22705 0.28502 0.28986 0.22705 0.24638 0.25604 0.2657 0.28019 0.38647 0.31401 0.28986 0.23671 0.20773 0.34783 0.3285 0.26087 0.27536 0.23671 0.35266 0.30918 0.33333 0.28986
0.33333 0.3285 0.42995 0.26087 0.3285 0.34783 0.36232 0.38164 0.32367 0.31884 0.28986 0.26087 0.25121 0.41546 0.36715 0.88889 0.27536 0.23671 0.25604 0.20773 0.37198 0.28986 0.28502 0.25604 0.31884 0.45894 0.31401 0.32367 0.31401 0.29469 0.32367 0.30918 0.31401 0.29469 0.28019 0.31401 0.35266 0.27053 0.30918 0.33816 0.35749 0.34783 0.30435 0.45411 0.36232 0.33333 0.28502 0.27536 0.31884 0.35266 0.343 0.2657 0.2657 0.30435 0.31884 0.33816 0.40097 0.39614 0.39614 0.39614 0.30918 0.343 0.28986 0.29952 0.33816 0.22705 0.18357 0.31884 0.32367 0.37198 0.28986 0.3285 0.37681 0.26087 0.21256 0.34783 0.3285 0.24638 0.29469 0.31401 0.28019 0.24155 0.3285 0.32367 0.32367 0.29952 0.25121 0.30918 0.30918 0.3285 0.28502 0.29952 0.27536 0.24155 0.27053 0.29469 0.31884 0.3285 0.29952 0.34783 0.343 0.36232 0.52174 0.31401 0.31401 0.35749 0.33816 0.2657 0.28019 0.25604 0.34783 0.28019 0.35266 0.27536 0.24638 0.31884 0.43961 0.33816 0.24638 0.3285 0.29952 0.24155 0.23671 0.26087 0.34783 0.26087 0.37681 0.25604 0.31884 0.3913 0.3285 0.21739 0.24155 0.30918 0.38647 0.3285 0.36232 0.33816 0.32367 0.21256 0.23671 0.28019 0.22222 0.33816 0.28986 0.28502 0.29469 0.28019 0.2657 0.28502 0.35749 0.18357 0.18841 0.2657 0.3285 0.23671 0.25604 0.28986 0.23188 0.28502 0.38164 0.41063 0.24638 0.30435 0.24638 0.33333 0.24638 0.27536 0.30918 0.27053 0.25121 0.2657 0.28019 0.27536 0.30918 0.28019 0.23671 0.25604 0.28502 0.25121 0.3285 0.28986 0.31884 0.2657 0.30918 0.23671 0.32367 0.29952 0.27053 0.32367 0.39614 0.3285 0.36232 0.29469 0.3285 0.40097 0.25604 0.30918 0.42512 0.24638 0.38647 0.36232 0.14976 0.28019 0.26087 0.27536 0.32367 0.31884 0.29469 0.22705 0.23671 0.23188 0.27053 0.2657 0.25604 0.29469 0.29469 0.21739 0.2029 0.21739 0.22705 0.26087 0.22222 0.35749 0.18841 0.27053 0.23671 0.28019 0.24155 0.21739 0.37681 0.31401 0.22705 0.25121 0.23671 0.33333 0.28502 0.2657 0.28502 0.30918 0.32367 0.25121 0.23188 0.3285 0.2657 0.23188 0.27536 0.28986 0.24638 0.22705 0.28019 0.27053 0.29952 0.23188 0.30918 0.28986 0.23188 0.23188 0.31401 0.31401 0.28986 0.24638 0.22705 0.24638 0.24155 0.24638 0.28986 0.26087 0.24155 0.25121 0.21739 0.23671 0.28986 0.24155 0.2657 0.24638 0.25604 0.25604 0.28019 0.31884 0.34783 0.29952 0.3285 0.24638 0.32367 0.2657 0.33333 0.20773 0.22705 0.24155 0.2657 0.27053 0.2029 0.26087 0.28502 0.25121 0.36715 0.28502 0.30918 0.30435 0.25604 0.24638 0.27536 0.26087 0.33816 0.30435 0.30918 0.28502 0.26087 0.25121 0.29952 0.21739 0.27053 0.2657 0.29952 0.25604 0.2657 0.24638 0.21256 0.31401 0.2657 0.33816 0.32367 0.2657 0.30435 0.33333 0.2657 0.24638 0.31401 0.18841 0.24155 0.25604 0.29952 0.26087 0.31884 0.2657 0.18357 0.20773 0.35266 0.25604 0.34783 0.21256 0.22222 0.082126 0.27053 0.18841 0.2029 0.31401 0.26087 0.22705 0.29469 0.3285 0.31401 0.29952 0.24638 0.26087 0.31401 0.25121 0.24155 0.22705 0.22222 0.23188 0.24638 0.21256 0.25121 0.31401 0.29469 0.28019 0.26087 0.30435 0.36715 0.27536 0.22705 0.28986 0.30435 0.21256 0.18357 0.25121 0.21739 0.23671 0.23671 0.36715 0.29952 0.28019 0.37198 0.26087 0.23671 0.22222 0.2657 0.28502 0.25121 0.37681 0.27053 0.31401 0.2657 0.23671 0.20773 0.29952 0.22222 0.28502 0.27053 0.30918 0.23188 0.19807 0.32367 0.29469 0.33816 0.24155 0.29952 0.2657 0.28019 0.2657 0.29952 0.27053 0.40097 0.2657 0.25121 0.29952 0.39614 0.23671 0.29469 0.3285 0.23671 0.27053 0.35266 0.3285 0.26087 0.25121 0.31884 0.32367 0.22705 0.18357 0.26087 0.36232 0.28986 0.2657 0.30435 0.28019 0.43961 0.3285 0.22222 0.28986 0.23188 0.37198 0.26087 0.30918 0.2657 0.24638 0.27053 0.27053 0.36715 0.33816 0.2657 0.28502 0.18841 0.34783 0.25121 0.30918 0.32367 0.3285 0.33816 0.29469 0.23188 0.28502 0.28986 0.23671 0.40097 0.20773 0.26087 0.27536 0.30918 0.25604 0.24638 0.30435 0.3285 0.29469 0.28986 0.2657 0.29952 0.31884 0.34783 0.25604 0.26087 0.28986 0.41063 0.25121 0.33816 0.343 0.38647 0.26087 0.27536 0.27053 0.2657 0.33816 0.28986 0.38647 0.24638 0.28019 0.2657 0.33816 0.343 0.26087 0.29952 0.37198 0.25604 0.22705 0.22222 0.32367 0.29952 0.25121 0.35749 0.25121 0.42995 0.27053 0.29469 0.28502 0.27536 0.35266 0.40097 0.30435 0.20773 0.25604 0.34783 0.33333 0.30435 0.42512 0.37681 0.21739 0.35266 0.26087 0.23188 0.37198 0.343 0.20773 0.27053 0.27536 0.27053 0.33333 0.27536 0.28019 0.28502 0.28019 0.38647 0.25121 0.28502 0.31884 0.35749 0.28502 0.26087 0.28986 0.3285 0.28502 0.36232 0.31401 0.24155 0.4058 0.28986 0.37198 0.29469 0.22705 0.27536 0.34783 0.35749 0.22705 0.24155 0.27536 0.31401 0.15459 0.33333 0.35266 0.14976 0.35749 0.14976 0.086957 0.096618 0.16425 0.096618 0.1401 0.31401 0.1256 0.18357 0.1401 0.10628 0.27053 0.14493 0.12077 0.14493 0.15942 0.14493 0.1256 0.16908 0.38164 0.28019 0.21256 0.28502 0.30435 0.29952 0.28502 0.34783 0.30918 0.31401 0.26087 0.23188 0.35266 0.28019 0.28502 0.28019 0.28502 0.33333 0.25121 0.25604 0.38647 0.23188 0.21739 0.25604 0.28986 0.24638 0.30918 0.27053 0.31884 0.3913 0.30918 0.2657 0.31401 0.25121 0.27053 0.29469 0.35266 0.28019 0.2029 0.26087 0.2657 0.32367 0.33816 0.22222 0.25604 0.31884 0.27053 0.30918 0.34783 0.31884 0.31401 0.25121 0.31884 0.33333 0.30918 0.27536 0.25604 0.2657 0.3285 0.33333 0.31401 0.36715 0.29952 0.21739 0.29952 0.30435 0.24155 0.24155 0.2657 0.30435 0.34783 0.28986 0.343 0.36715 0.26087 0.26087 0.23188 0.35749 0.28019 0.343 0.28502 0.3285 0.36232 0.29952 0.23188 0.32367 0.30435 0.33816 0.28986 0.41546 0.32367 0.30435 0.32367 0.27536 0.37681 0.14976 0.29469 0.41063 0.36715 0.38647 0.2657 0.22222 0.38164 0.30435 0.25604 0.29952 0.28019 0.42512 0.30918 0.28019 0.23671 0.29469 0.24638 0.24638 0.30435 0.28502 0.27053 0.28019 0.31401 0.21256 0.35749 0.27536 0.28019 0.35749 0.22705 0.29952 0.31401 0.22705 0.35749 0.28986 0.29469 0.3285 0.2657 0.30435 0.28019 0.32367 0.24638 0.22222 0.30435 0.32367 0.26087 0.28986 0.33333 0.343 0.4058 0.3285 0.28019 0.20773 0.20773 0.36232 0.21739 0.42512 0.29469 0.25604 0.28502 0.3285 0.30918 0.20773 0.30918 0.32367 0.30435 0.34783 0.30435 0.36715 0.28019 0.28502 0.2657 0.31401 0.27536 0.33333 0.3285 0.23671 0.35266 0.28019 0.28502 0.29469 0.28019 0.33816 0.27536 0.30918 0.35266 0.34783 0.3285 0.28986 0.25604 0.28986 0.28019 0.24638 0.28986 0.29469 0.31884 0.25604 0.24155 0.26087 0.22705 0.22705 0.23671 0.30435 0.37681 0.23188 0.24638 0.28502 0.25604 0.29469 0.32367 0.26087 0.33333 0.23671 0.25121 0.27536 0.21256 0.2657 0.31884 0.31401 0.24638 0.33816 0.33816 0.34783 0.29469 0.30435 0.28019 0.25604 0.27536 0.32367 0.28502 0.343 0.23671 0.26087 0.32367 0.34783 0.31401 0.28986 0.38164 0.29469 0.24638 0.28019 0.25121 0.24638 0.23671 0.32367 0.2657 0.11111 0.28502 0.27053 0.28986 0.29469 0.23188 0.3285 0.28986 0.343 0.3285 0.30918 0.27053 0.27536 0.28019 0.36715 0.28986 0.30435 0.27536 0.35266 0.26087 0.38164 0.2657 0.28019 0.23671 0.28019 0.26087 0.24155 0.38647 0.28986 0.29952 0.24638 0.30918 0.25604 0.22222 0.29469 0.33816 0.32367 0.2657 0.29952 0.33816 0.30435 0.19807 0.26087 0.29952 0.25121 0.24155 0.21739 0.28502 0.28019 0.33333 0.2657 0.22705 0.33333 0.20773 0.2029 0.25121 0.27536 0.21739 0.33816 0.3913 0.28502 0.28019 0.30435 0.21739 0.20773 0.30435 0.3285 0.36715 0.29952 0.33333 0.28986 0.22222 0.15459 0.30918 0.3285 0.30918 0.3285 0.27536 0.27536 0.26087 0.27536 0.34783 0.343 0.31401 0.32367 0.28019 0.31401 0.27053 0.29469 0.28019 0.27053 0.21739 0.26087 0.27536 0.28502 0.29469 0.29469 0.36232 0.22222 0.28502 0.33333 0.37681 0.22705 0.41063 0.34783 0.28502 0.25121 0.35266 0.29469 0.33333 0.24155 0.28502 0.28502 0.26087 0.28986 0.25604 0.31884 0.36715 0.25121 0.28986 0.28986 0.27536 0.27536 0.26087 0.25604 0.27536 0.27536 0.28986 0.28019 0.30918 0.25121 0.28019 0.28019 0.30918 0.21739 0.32367 0.343 0.25121 0.28019 0.25121 0.343 0.29952 0.27536 0.27053 0.22705 0.28986 0.23188 0.25604 0.31884 0.31884 0.4058 0.32367 0.25121 0.27536 0.37198 0.29469 0.30435 0.31884 0.35266 0.33333 0.35266 0.35749 0.28019 0.28986 0.2657 0.28019 0.30918 0.24638 0.24638 0.23671 0.31884 0.27536 0.37198 0.33333 0.28019 0.29952 0.30918 0.29952 0.27536 0.37198 0.20773 0.29952 0.39614 0.28986 0.33333 0.25121 0.38647 0.28986 0.24638 0.3285 0.34783 0.3913 0.26087 0.29952 0.25604 0.30435 0.2657 0.36232 0.2029 0.27053 0.31884 0.29469 0.3285 0.27053 0.27053 0.2657 0.25121 0.26087 0.29469 0.36232 0.30918 0.29952 0.30435 0.26087 0.25121 0.35749 0.35749 0.33816 0.28986 0.30435 0.29469 0.24155 0.33333 0.27536 0.28019 0.28019 0.32367 0.42995 0.22705 0.29952 0.29952 0.32367 0.23671 0.25604 0.29469 0.31884 0.27536 0.25604 0.27053 0.30918 0.343 0.38164 0.33816 0.343 0.33333 0.35749 0.21739 0.35749 0.29952 0.25121 0.24638 0.22222 0.25121 0.22222 0.31401 0.28502 0.32367 0.26087 0.23671 0.15942 0.40097 0.28502 0.34783 0.32367 0.30435 0.28019 0.33333 0.29952 0.26087 0.28986 0.34783 0.2657 0.32367 0.25604 0.19807 0.33816 0.27053 0.343 0.23671 0.343 0.23671 0.28019 0.31884 0.29469 0.27536 0.25604 0.21739 0.4058 0.32367 0.2657 0.27053 0.31401 0.30435 0.37198 0.25121 0.29469 0.24638 0.27536 0.29952 0.343 0.343 0.32367 0.26087 0.25604 0.29952 0.4058 0.3285 0.33333 0.29952 0.25604 0.35266 0.2657 0.343 0.37198 0.29469 0.28502 0.24638 0.33816 0.2657 0.22705 0.27536 0.25121 0.27053 0.14976 0.33816 0.33816 0.32367 0.37681 0.29469 0.25604 0.33333 0.28502 0.28019 0.24638 0.28019 0.23188 0.42029 0.3285 0.3285 0.30435 0.30918 0.29952 0.34783 0.2657 0.28019 0.20773 0.25121 0.27053 0.29952 0.29469 0.35266 0.31401 0.30918 0.27053 0.25604 0.20773 0.343 0.22222 0.25121 0.29952 0.26087 0.30435 0.28502 0.30918 0.29469 0.33333 0.35266 0.343 0.33333 0.30435 0.24155 0.31884 0.24638 0.36232 0.30435 0.28019 0.35266 0.3285 0.29469 0.3285 0.28019 0.24155 0.28019 0.28502 0.25121 0.28986 0.29469 0.28986 0.31401 0.31401 0.30435 0.30435 0.28986 0.33333 0.31884 0.29952 0.31884 0.31884 0.31884 0.25604 0.33333 0.25121 0.25604 0.25604 0.31401 0.34783 0.33816 0.33333 0.24638 0.37198 0.29469 0.31884 0.40097 0.27053 0.26087 0.24638 0.35749 0.28019 0.23671 0.37681 0.36715 0.28986 0.23188 0.33333 0.30435 0.31884 0.23188 0.31401 0.25604 0.33333 0.25604 0.28019 0.23188 0.31401 0.27053 0.19807 0.27053 0.4058 0.24155 0.33333 0.24638 0.28502 0.28019 0.23671 0.28019 0.27536 0.29469 0.24638 0.29469 0.37198 0.30918 0.23671 0.30435 0.27536 0.32367 0.35749 0.19807 0.35749 0.28019 0.33333 0.23188 0.35749 0.31401 0.29469 0.2029 0.28502 0.21739 0.32367 0.30435 0.33816 0.28986 0.25121 0.28986 0.28986 0.27536 0.23188 0.32367 0.30918 0.30435 0.26087 0.23188 0.34783 0.2029 0.29469 0.26087 0.23188 0.36232 0.28986 0.27053 0.30918 0.33816 0.28502 0.25604 0.28986 0.30918 0.38164 0.28986 0.25121 0.30435 0.28019 0.26087 0.28502 0.27536 0.33816 0.32367 0.37681 0.33816 0.25604 0.28502 0.2657 0.24155 0.28502 0.25121 0.27053 0.2657 0.24155 0.28019 0.24155 0.31401 0.23671 0.28986 0.24638 0.32367 0.2657 0.24155 0.33816 0.25604 0.29469 0.27053 0.33816 0.24155 0.35266 0.42029 0.29952 0.25604 0.31401 0.29469 0.31401 0.27053 0.24638 0.29469 0.34783 0.25604 0.21739 0.343 0.36715 0.41546 0.3285 0.27053 0.343 0.27536 0.33333 0.33333 0.36715 0.28019 0.24155 0.25121 0.30435 0.19807 0.35266 0.2657 0.35749 0.23188 0.22222 0.24638 0.31401 0.37198 0.33333 0.3913 0.33333 0.32367 0.27053 0.2657 0.32367 0.30435 0.33816 0.28986 0.35266 0.23671 0.27536 0.25604 0.47343 0.28502 0.4058 0.3285 0.27536 0.29952 0.29469 0.27536 0.21739 0.24155 0.31401 0.24155 0.3285 0.28502 0.33816 0.29469 0.30918 0.24155 0.24155 0.27536 0.30918 0.26087 0.22705 0.29952 0.28019 0.31884 0.19807 0.31401 0.36232 0.29469 0.3285 0.3285 0.30435 0.28019 0.29952 0.343 0.21256 0.28019 0.24155 0.21739 0.29952 0.29952 0.28986 0.31401 0.2657 0.27536 0.32367 0.29469 0.24638 0.24638 0.3285 0.26087 0.2657 0.33333 0.23188 0.28986 0.3285 0.31884 0.27536 0.33333 0.2657 0.25121 0.27053 0.3285 0.26087 0.24638 0.22222 0.2657 0.23188 0.25604 0.33333 0.27053 0.36232 0.27053 0.33333 0.22705 0.23671 0.19324 0.27053 0.28502 0.33333 0.28986 0.23188 0.26087 0.28986 0.36715 0.3285 0.27536 0.23188 0.24155 0.2657 0.28502 0.26087 0.29952 0.29952 0.343 0.35749 0.32367 0.29952 0.25604 0.44444 0.26087 0.27536 0.35266 0.25604 0.26087 0.33816 0.29952 0.27053 0.31401 0.28019 0.23188 0.28019 0.32367 0.26087 0.24638 0.25121 0.2657 0.24155 0.24155 0.27536 0.3913 0.29469 0.26087 0.27053 0.25121 0.28986 0.28502 0.28502 0.29952 0.29952 0.27053 0.2657 0.31884 0.24155 0.26087 0.3285 0.28986 0.36715 0.23671 0.33816 0.29469 0.29469 0.27536 0.31401 0.35749 0.29952 0.25604 0.23671 0.35266 0.39614 0.25121 0.31401 0.27536 0.25121 0.29469 0.37198 0.28019 0.28986 0.28502 0.35749 0.24638 0.30435 0.28986 0.30435 0.41546 0.30435 0.30435 0.33333 0.29952 0.24155 0.18841 0.27053 0.23188 0.343 0.23671 0.29952 0.30918 0.3913 0.21256 0.36232 0.33333 0.28986 0.27053 0.33333 0.25121 0.28986 0.28502 0.21739 0.28019 0.27053 0.28019 0.25121 0.3285 0.2657 0.23671 0.27536 0.25604 0.27536 0.3285 0.33816 0.23188 0.25604 0.29469 0.26087 0.30435 0.23188 0.3285 0.28502 0.26087 0.27053 0.27536 0.23671 0.3285 0.3285 0.35749 0.23671 0.343 0.28502 0.21256 0.23671 0.33333 0.35266 0.33816 0.35749 0.2657 0.26087 0.31884 0.28019 0.31884 0.30918 0.29952 0.30435 0.26087 0.30435 0.28986 0.29952 0.30918 0.27536 0.30918 0.23671 0.28986 0.343 0.25604 0.29952 0.25604 0.24638 0.33816 0.3285 0.2657 0.22222 0.28986 0.27536 0.33816 0.28502 0.29469 0.36232 0.24155 0.26087 0.29469 0.28019 0.343 0.3285 0.30435 0.2657 0.28019 0.2657 0.30918 0.35749 0.24155 0.35266 0.30918 0.28502 0.3285 0.26087 0.31401 0.28502 0.30435 0.2657 0.3285 0.24638 0.29469 0.28502 0.28502 0.27053 0.22705 0.28986 0.3285 0.37681 0.36715 0.30435 0.23671 0.22222 0.343 0.28502 0.24638 0.29469 0.3285 0.29469 0.23188 0.2657 0.27536 0.27536 0.2657 0.28502 0.23188 0.33333 0.23671 0.3285 0.2657 0.25604 0.26087 0.35266 0.28986 0.29469 0.33333 0.25604 0.29952 0.30435 0.23188 0.28019 0.38164 0.23188 0.2657 0.33816 0.36232 0.28019 0.28019 0.29469 0.25121 0.31884 0.2657 0.17874 0.28019 0.24155 0.22705 0.31401 0.23188 0.35266 0.27536 0.27053 0.28502 0.33816 0.22222 0.29952 0.32367 0.30435 0.28019 0.30918 0.343 0.29469 0.29469 0.30435 0.26087 0.29469 0.30918 0.20773 0.27053 0.28986 0.35749 0.29952 0.29469 0.24638 0.343 0.35749 0.25604 0.28502 0.26087 0.29952 0.28986 0.29469 0.31401 0.30435 0.37681 0.22705 0.27536 0.28986 0.27053 0.33816 0.29469 0.34783 0.27053 0.28502 0.3285 0.3285 0.24155 0.26087 0.3285 0.27053 0.28986 0.33333 0.2657 0.3285 0.28502 0.2029 0.19807 0.29469 0.31401 0.24155 0.29952 0.29469 0.23671 0.27536 0.2657 0.19324 0.24155 0.38647 0.28502 0.27536 0.28502 0.24155 0.27053 0.27053 0.343 0.2657 0.24638 0.25604 0.31884 0.22705 0.25121 0.23188 0.24638 0.24638 0.2657 0.23671 0.39614 0.3285 0.25604 0.35749 0.33816 0.29469 0.26087 0.31884 0.28019 0.31884 0.33816 0.28502 0.28502 0.32367 0.30918 0.4058 0.15459 0.15942 0.28986 0.31884 0.30435 0.28502 0.34783 0.27536 0.32367 0.27053 0.31401 0.29952 0.21256 0.30435 0.27536 0.34783 0.27536 0.36232 0.2657 0.2657 0.4058 0.31401 0.33333 0.30918 0.39614 0.25604 0.33816 0.22222 0.32367 0.30918 0.30918 0.28019 0.30918 0.23188 0.32367 0.30918 0.24638 0.25604 0.30918 0.25121 0.30435 0.31884 0.26087 0.31884 0.35749 0.29952 0.29952 0.13527 0.32367 0.30918 0.343 0.27053 0.27053 0.33816 0.32367 0.27536 0.24638 0.31401 0.27053 0.27536 0.27536 0.28019 0.29952 0.30918 0.10145 0.33333 0.24638 0.18841 0.11111 0.13043 0.15942 0.086957 0.11594 0.18357 0.086957 0.12077 0.091787 0.13043 0.1401 0.24155 0.12077 0.13527 0.096618 0.11594 0.18357 0.1401 0.11111 0.1256 0.11111 0.15459 0.10628 0.13527 0.17874 0.15942 0.1401 0.17874 0.1401 0.10145 0.31401 0.17874 0.14493 0.14976 0.15459 0.1401 0.10145 0.14976 0.16908 0.22222 0.25121 0.25604 0.27053 0.27053 0.31884 0.32367 0.33333 0.23671 0.31884 0.21739 0.27053 0.25121 0.32367 0.21739 0.28502 0.32367 0.2029 0.30918 0.2657 0.33333 0.23671 0.35266 0.31884 0.27536 0.27053 0.3285 0.21739 0.37681 0.45411 0.27053 0.36715 0.30435 0.27053 0.34783 0.2657 0.28502 0.3285 0.21256 0.23671 0.35266 0.19324 0.30435 0.25121 0.27053 0.2029 0.27053 0.23188 0.26087 0.22222 0.25604 0.3285 0.22705 0.26087 0.28502 0.343 0.28019 0.28502 0.27053 0.29469 0.30435 0.27536 0.28986 0.2657 0.28986 0.31884 0.27536 0.30435 0.23188 0.19807 0.24638 0.24155 0.36715 0.35749 0.25604 0.31884
0.31401 0.27536 0.25604 0.31401 0.27536 0.30918 0.29952 0.32367 0.30918 0.27053 0.24155 0.27053 0.35266 0.37681 0.37198 0.27536 0.8744 0.24155 0.33816 0.36232 0.41546 0.29469 0.28986 0.31401 0.343 0.3285 0.32367 0.38164 0.32367 0.23671 0.4058 0.37198 0.33816 0.2657 0.22222 0.24638 0.29952 0.28502 0.28019 0.31401 0.25604 0.30435 0.22222 0.343 0.3285 0.20773 0.2657 0.33816 0.3285 0.27536 0.3913 0.30435 0.33816 0.31401 0.22222 0.30435 0.34783 0.33333 0.31884 0.33816 0.31884 0.29469 0.24638 0.33816 0.30918 0.25604 0.29952 0.30918 0.31401 0.30435 0.28019 0.33333 0.36232 0.28986 0.27053 0.3285 0.30918 0.30918 0.25604 0.30435 0.36232 0.35266 0.2657 0.32367 0.34783 0.36232 0.18841 0.33816 0.24638 0.25121 0.2657 0.25121 0.22222 0.3285 0.21739 0.31401 0.24638 0.35266 0.41546 0.41063 0.34783 0.30918 0.2657 0.32367 0.35749 0.33333 0.46377 0.38164 0.25121 0.30918 0.29469 0.29952 0.29952 0.3285 0.30918 0.24155 0.28986 0.36232 0.23671 0.343 0.25121 0.16908 0.23671 0.25604 0.34783 0.22222 0.31884 0.22222 0.31884 0.29469 0.46377 0.13043 0.30435 0.33333 0.33333 0.42512 0.29952 0.3913 0.30435 0.19807 0.23188 0.26087 0.31884 0.20773 0.28502 0.30435 0.26087 0.28502 0.35266 0.22705 0.31884 0.29952 0.29469 0.28502 0.25121 0.37681 0.25121 0.26087 0.33816 0.24155 0.36232 0.30918 0.27536 0.29469 0.27053 0.31884 0.27053 0.32367 0.23671 0.31884 0.27053 0.32367 0.2657 0.343 0.23671 0.24155 0.27053 0.24155 0.22705 0.28019 0.33816 0.35266 0.28986 0.29952 0.31401 0.24155 0.34783 0.30435 0.34783 0.29469 0.29952 0.36715 0.22705 0.31884 0.27053 0.28986 0.22222 0.3285 0.33333 0.28502 0.33333 0.29952 0.23188 0.37681 0.29469 0.32367 0.23188 0.29952 0.35266 0.3285 0.27536 0.26087 0.26087 0.33816 0.23671 0.31884 0.23671 0.24638 0.28019 0.25121 0.3285 0.41063 0.28986 0.29952 0.23671 0.41546 0.24155 0.29952 0.36715 0.23671 0.32367 0.32367 0.27053 0.2657 0.25604 0.22705 0.29952 0.33816 0.27053 0.34783 0.26087 0.26087 0.28019 0.30435 0.29469 0.27536 0.24155 0.28986 0.28502 0.25604 0.23671 0.31884 0.343 0.24155 0.27053 0.25121 0.22222 0.29469 0.29952 0.31401 0.27536 0.27536 0.30918 0.20773 0.27536 0.28986 0.2657 0.29469 0.27053 0.39614 0.2657 0.28502 0.28019 0.27053 0.27053 0.25604 0.30918 0.23671 0.26087 0.42029 0.33816 0.28986 0.31884 0.34783 0.29469 0.32367 0.28986 0.17874 0.28986 0.23188 0.25121 0.2657 0.30918 0.37681 0.27053 0.27536 0.22705 0.27053 0.35266 0.23188 0.35266 0.34783 0.29469 0.31401 0.31401 0.27536 0.31401 0.24155 0.38164 0.24155 0.32367 0.31401 0.39614 0.41546 0.34783 0.36715 0.28019 0.2657 0.33333 0.29952 0.28986 0.21256 0.31401 0.36715 0.27536 0.25604 0.35749 0.3913 0.25121 0.24155 0.27053 0.28986 0.27053 0.28019 0.19807 0.36715 0.16908 0.27536 0.23188 0.22705 0.25604 0.30435 0.27536 0.16908 0.30435 0.16908 0.28019 0.28502 0.26087 0.33816 0.32367 0.27053 0.32367 0.22222 0.23188 0.24638 0.2657 0.42512 0.28986 0.27536 0.21739 0.31401 0.21256 0.30435 0.36232 0.29469 0.27053 0.36715 0.31884 0.33816 0.29469 0.3285 0.2657 0.29469 0.27536 0.28502 0.28986 0.24638 0.35749 0.35266 0.25121 0.29469 0.28986 0.26087 0.28986 0.31401 0.2029 0.28986 0.21739 0.37681 0.35266 0.2657 0.36715 0.35749 0.22705 0.35749 0.21739 0.33816 0.30918 0.31401 0.26087 0.35266 0.32367 0.22222 0.23188 0.30435 0.29469 0.27053 0.33816 0.29952 0.21739 0.30918 0.24155 0.28019 0.31884 0.25604 0.29952 0.28019 0.33333 0.28019 0.27053 0.27053 0.35266 0.28019 0.3285 0.27536 0.25121 0.25604 0.28986 0.23671 0.3285 0.39614 0.41063 0.31401 0.33816 0.27053 0.29952 0.23671 0.29952 0.27536 0.36715 0.27536 0.29469 0.21256 0.38164 0.36232 0.29952 0.28502 0.22705 0.3285 0.28019 0.32367 0.35266 0.22705 0.19807 0.3285 0.22705 0.24638 0.27053 0.31884 0.21739 0.31401 0.26087 0.2657 0.29952 0.25121 0.2657 0.28986 0.33333 0.27536 0.27053 0.28502 0.29952 0.30918 0.30435 0.31401 0.28986 0.27053 0.26087 0.28019 0.36715 0.4058 0.3285 0.35266 0.31884 0.33816 0.38647 0.35266 0.24155 0.31884 0.25604 0.26087 0.24155 0.3913 0.42029 0.22222 0.29469 0.32367 0.24155 0.38647 0.33816 0.29469 0.29469 0.30918 0.30435 0.30435 0.33333 0.35266 0.25604 0.2657 0.30435 0.35749 0.28502 0.30918 0.28986 0.31884 0.22222 0.23188 0.30918 0.24155 0.28019 0.33816 0.30435 0.31401 0.30918 0.25121 0.28019 0.35749 0.29952 0.29469 0.33816 0.28019 0.25121 0.28502 0.32367 0.31401 0.30918 0.28019 0.29469 0.27536 0.29952 0.30435 0.38164 0.33333 0.2657 0.25121 0.28986 0.30435 0.29469 0.28986 0.29952 0.28019 0.3285 0.28019 0.27053 0.27536 0.23188 0.30918 0.30918 0.32367 0.25121 0.27536 0.30918 0.27536 0.34783 0.28986 0.29952 0.19324 0.23671 0.28019 0.1401 0.22705 0.13527 0.14976 0.1401 0.16425 0.19807 0.16908 0.30435 0.14976 0.13043 0.15459 0.15942 0.23188 0.19807 0.14976 0.21256 0.14976 0.1256 0.14493 0.19324 0.3285 0.23188 0.28502 0.40097 0.27053 0.30435 0.35266 0.28986 0.29952 0.29952 0.33816 0.34783 0.24155 0.27053 0.31884 0.35749 0.27536 0.27053 0.33333 0.27053 0.29952 0.35749 0.25121 0.25121 0.4686 0.33816 0.25121 0.24155 0.33333 0.25121 0.26087 0.19324 0.32367 0.32367 0.27536 0.22222 0.23188 0.22705 0.28986 0.3285 0.28502 0.24155 0.23188 0.2657 0.30918 0.28019 0.25121 0.343 0.25604 0.40097 0.33816 0.35266 0.33816 0.28986 0.25121 0.28502 0.2657 0.40097 0.28986 0.22705 0.23671 0.25604 0.37198 0.25121 0.37198 0.31884 0.23188 0.27536 0.47826 0.42512 0.28019 0.24155 0.24638 0.32367 0.42995 0.28019 0.29469 0.3285 0.3913 0.21256 0.37198 0.33333 0.30918 0.29469 0.343 0.24638 0.25604 0.24638 0.24638 0.32367 0.27536 0.36232 0.28986 0.32367 0.29469 0.13043 0.32367 0.29952 0.33816 0.33816 0.2657 0.30435 0.28019 0.43961 0.23188 0.29952 0.35749 0.35266 0.21256 0.25604 0.26087 0.33333 0.27053 0.28986 0.3285 0.38164 0.30435 0.26087 0.34783 0.24155 0.35749 0.33333 0.28986 0.31401 0.26087 0.26087 0.27053 0.3285 0.34783 0.39614 0.29952 0.33333 0.28986 0.25604 0.30918 0.31884 0.23671 0.30435 0.33333 0.38647 0.41063 0.3285 0.29952 0.29469 0.25121 0.26087 0.28986 0.25604 0.30918 0.28019 0.28019 0.27053 0.28019 0.35266 0.24638 0.25121 0.40097 0.25121 0.28986 0.22222 0.31401 0.27053 0.29469 0.30918 0.28502 0.27053 0.27053 0.35266 0.3913 0.30435 0.28019 0.30435 0.2029 0.28986 0.24638 0.38164 0.27053 0.24638 0.2657 0.32367 0.25121 0.33816 0.28502 0.28502 0.23188 0.22705 0.30918 0.28986 0.25604 0.28019 0.30435 0.28986 0.22222 0.3285 0.39614 0.28986 0.2657 0.25604 0.28502 0.33333 0.28502 0.36232 0.28502 0.33816 0.22705 0.2657 0.32367 0.30918 0.3285 0.26087 0.30435 0.31884 0.343 0.35749 0.28986 0.28986 0.33333 0.22705 0.28502 0.27536 0.28986 0.28502 0.31884 0.28502 0.27053 0.29952 0.39614 0.32367 0.24638 0.24638 0.31401 0.38164 0.28502 0.25604 0.28986 0.41546 0.27053 0.28502 0.31401 0.22222 0.24638 0.17874 0.35749 0.24638 0.26087 0.41546 0.2657 0.29952 0.2657 0.28019 0.2657 0.30435 0.29469 0.30435 0.3285 0.42512 0.30435 0.28019 0.343 0.343 0.31401 0.25604 0.35266 0.26087 0.23671 0.26087 0.33333 0.35266 0.28986 0.26087 0.29952 0.2657 0.21739 0.28019 0.26087 0.31401 0.28019 0.31884 0.25121 0.29952 0.33333 0.27536 0.35266 0.30918 0.33816 0.36715 0.30918 0.26087 0.38164 0.29469 0.24638 0.29469 0.25121 0.25604 0.22705 0.38647 0.30918 0.28019 0.33816 0.2657 0.2657 0.28502 0.30435 0.29952 0.33333 0.343 0.28986 0.29469 0.23671 0.343 0.32367 0.28986 0.29469 0.13043 0.37198 0.23188 0.2657 0.30918 0.28019 0.35749 0.34783 0.31884 0.2657 0.27536 0.25121 0.27536 0.36715 0.39614 0.27536 0.2657 0.28986 0.30918 0.28019 0.22705 0.4058 0.23188 0.28502 0.22705 0.30435 0.26087 0.28986 0.23188 0.31884 0.16908 0.21256 0.31401 0.35749 0.32367 0.25121 0.30918 0.28019 0.31401 0.3913 0.29952 0.37198 0.28019 0.30435 0.28019 0.26087 0.2657 0.28502 0.31401 0.25604 0.25604 0.30918 0.27053 0.33333 0.23188 0.27053 0.33333 0.32367 0.2657 0.2657 0.32367 0.24155 0.38164 0.2029 0.34783 0.24155 0.32367 0.3913 0.30435 0.22222 0.24155 0.3285 0.31401 0.28502 0.2657 0.30918 0.28986 0.28986 0.35266 0.32367 0.28502 0.37681 0.36232 0.23671 0.28019 0.29952 0.28986 0.38647 0.343 0.27053 0.28986 0.31401 0.29469 0.36232 0.41546 0.29469 0.30435 0.24638 0.33816 0.31884 0.28019 0.29952 0.36232 0.33816 0.28019 0.31401 0.44928 0.26087 0.29952 0.30435 0.34783 0.31884 0.31401 0.35266 0.28502 0.35749 0.37681 0.31401 0.2657 0.28019 0.25604 0.35266 0.343 0.28019 0.3285 0.2657 0.24155 0.34783 0.37681 0.30918 0.29952 0.38647 0.30918 0.39614 0.3285 0.27053 0.34783 0.21256 0.29469 0.26087 0.3285 0.23671 0.28502 0.28019 0.30435 0.27053 0.37681 0.30435 0.23188 0.29952 0.30918 0.33333 0.29952 0.25604 0.33816 0.27536 0.27053 0.4058 0.28019 0.21256 0.23671 0.30918 0.27536 0.28019 0.32367 0.3913 0.3285 0.25604 0.28986 0.29469 0.28986 0.35749 0.3285 0.22222 0.29952 0.25121 0.34783 0.29952 0.22705 0.25121 0.39614 0.35266 0.25121 0.27053 0.30918 0.29952 0.3913 0.12077 0.31401 0.3285 0.28502 0.31884 0.25121 0.28019 0.37198 0.32367 0.3285 0.30918 0.27053 0.3285 0.28502 0.29469 0.34783 0.21739 0.27536 0.34783 0.33333 0.2657 0.42995 0.35266 0.23671 0.33333 0.30918 0.32367 0.22222 0.28502 0.33333 0.30435 0.33333 0.34783 0.24155 0.27536 0.22222 0.21739 0.21739 0.21256 0.26087 0.28986 0.2657 0.25604 0.2657 0.30435 0.30435 0.29469 0.30918 0.34783 0.2657 0.31884 0.28502 0.3285 0.38164 0.28502 0.24638 0.28502 0.28986 0.29952 0.3285 0.17391 0.33333 0.30918 0.28019 0.14976 0.41063 0.33333 0.29952 0.36232 0.28502 0.29469 0.28019 0.28502 0.26087 0.28019 0.31401 0.27053 0.28502 0.33333 0.27053 0.35749 0.28502 0.33333 0.31401 0.23188 0.24155 0.27536 0.21739 0.3285 0.22705 0.30435 0.35749 0.28986 0.36232 0.27053 0.26087 0.16908 0.27053 0.1401 0.24155 0.37198 0.31884 0.30435 0.37198 0.28502 0.38164 0.28502 0.35749 0.29469 0.28986 0.33816 0.25121 0.25604 0.30918 0.30435 0.28019 0.29469 0.25121 0.27053 0.18841 0.25604 0.30918 0.2657 0.31884 0.26087 0.22222 0.28019 0.30435 0.37198 0.28986 0.27536 0.22222 0.21256 0.25121 0.25121 0.25604 0.30435 0.26087 0.36232 0.29469 0.24155 0.25121 0.27053 0.31401 0.32367 0.41546 0.28502 0.23671 0.33816 0.27053 0.29469 0.31401 0.32367 0.2657 0.31401 0.24638 0.37198 0.30435 0.30918 0.25121 0.33333 0.27536 0.26087 0.30435 0.30918 0.28986 0.33816 0.29952 0.29469 0.31401 0.29469 0.43961 0.3285 0.42512 0.28986 0.3285 0.23671 0.32367 0.29952 0.23671 0.27536 0.28986 0.343 0.28986 0.22705 0.25121 0.33333 0.2029 0.28986 0.25604 0.29469 0.32367 0.20773 0.21739 0.38164 0.35749 0.28019 0.25604 0.31884 0.27053 0.33333 0.36232 0.29469 0.24155 0.27536 0.25604 0.27536 0.27536 0.28502 0.22705 0.33333 0.30918 0.31884 0.35266 0.32367 0.34783 0.37198 0.26087 0.30918 0.35749 0.25604 0.30918 0.42512 0.29952 0.36232 0.27053 0.22222 0.25121 0.28986 0.3913 0.38164 0.28986 0.34783 0.31401 0.29469 0.28019 0.25121 0.29469 0.3913 0.28019 0.25121 0.29952 0.343 0.33333 0.36715 0.26087 0.31884 0.27536 0.45411 0.31401 0.27536 0.37198 0.36232 0.35266 0.27053 0.26087 0.30435 0.28019 0.2657 0.27053 0.36715 0.2657 0.29469 0.24638 0.28986 0.24638 0.26087 0.31401 0.34783 0.23671 0.26087 0.30435 0.31884 0.2657 0.28502 0.29469 0.3913 0.31884 0.18841 0.25121 0.33816 0.28502 0.34783 0.33816 0.25604 0.28502 0.31401 0.30435 0.28502 0.28502 0.30918 0.24638 0.30435 0.28502 0.29952 0.30435 0.31884 0.2657 0.20773 0.20773 0.29952 0.36715 0.25121 0.28019 0.30918 0.2029 0.29469 0.24155 0.343 0.34783 0.27536 0.28502 0.36232 0.32367 0.3913 0.29952 0.29952 0.30435 0.2657 0.28502 0.31401 0.35749 0.27536 0.22222 0.30918 0.23671 0.28019 0.26087 0.26087 0.27053 0.2657 0.28019 0.25121 0.3285 0.41063 0.28986 0.31884 0.24638 0.31884 0.31884 0.30435 0.32367 0.27536 0.29469 0.27053 0.35266 0.25121 0.41063 0.35266 0.31884 0.31884 0.33333 0.33333 0.28986 0.27536 0.28986 0.28019 0.28986 0.37681 0.28502 0.30918 0.31884 0.36232 0.24638 0.25604 0.30918 0.28019 0.343 0.29469 0.30918 0.22705 0.23188 0.343 0.31401 0.32367 0.26087 0.2657 0.24155 0.3913 0.25604 0.35749 0.24155 0.29469 0.38164 0.23671 0.3285 0.3285 0.2657 0.43961 0.31401 0.27536 0.32367 0.29469 0.28986 0.27536 0.29952 0.31401 0.22222 0.31401 0.25121 0.3285 0.24638 0.31401 0.28986 0.24638 0.37198 0.35749 0.28986 0.30918 0.28502 0.28986 0.343 0.31401 0.30435 0.30435 0.2029 0.38647 0.2657 0.24638 0.30918 0.32367 0.27053 0.29469 0.27536 0.29469 0.28986 0.34783 0.24638 0.24638 0.22222 0.28986 0.30435 0.29469 0.37198 0.40097 0.28019 0.24155 0.25604 0.30435 0.36715 0.26087 0.28019 0.45894 0.29469 0.27053 0.23671 0.29469 0.24155 0.31884 0.29952 0.29469 0.34783 0.24638 0.28986 0.29469 0.27536 0.3285 0.28019 0.27053 0.25121 0.33816 0.33333 0.37198 0.26087 0.27536 0.2657 0.25604 0.31884 0.31401 0.25121 0.28019 0.22222 0.26087 0.27536 0.27053 0.24638 0.29952 0.31401 0.33333 0.30435 0.29952 0.33333 0.29469 0.30918 0.27053 0.40097 0.28986 0.30435 0.2657 0.3285 0.31884 0.26087 0.33333 0.24638 0.30918 0.30435 0.28986 0.32367 0.38164 0.24155 0.34783 0.21739 0.25121 0.36232 0.28019 0.343 0.28502 0.37681 0.26087 0.34783 0.32367 0.24638 0.32367 0.30918 0.24638 0.3285 0.27536 0.24638 0.36232 0.27053 0.35266 0.31884 0.28502 0.28019 0.21256 0.25604 0.39614 0.30435 0.24155 0.27536 0.31884 0.31884 0.28986 0.30435 0.33333 0.25604 0.25121 0.2657 0.28019 0.25604 0.22705 0.28019 0.30918 0.33333 0.37198 0.30918 0.27536 0.2657 0.37681 0.33816 0.24155 0.24155 0.3285 0.33816 0.27536 0.26087 0.25121 0.33333 0.23188 0.25604 0.28502 0.2029 0.24638 0.28502 0.41546 0.25604 0.28019 0.30918 0.17874 0.23671 0.33333 0.25604 0.22222 0.30435 0.24638 0.25121 0.27536 0.31401 0.28502 0.38164 0.2657 0.31401 0.343 0.27053 0.30918 0.3913 0.28986 0.27053 0.3285 0.33816 0.28019 0.27536 0.31884 0.26087 0.26087 0.29952 0.23671 0.26087 0.35266 0.38647 0.25604 0.31401 0.29952 0.30435 0.28502 0.26087 0.25121 0.25121 0.27053 0.28986 0.25121 0.2657 0.29469 0.28019 0.26087 0.31884 0.30435 0.30435 0.37198 0.26087 0.29952 0.28502 0.3285 0.31401 0.30918 0.27053 0.28019 0.32367 0.3285 0.29952 0.37681 0.28986 0.24155 0.2657 0.27053 0.31401 0.31401 0.31884 0.31884 0.24155 0.28986 0.2029 0.2657 0.34783 0.28502 0.25121 0.29469 0.26087 0.28986 0.33816 0.32367 0.30435 0.25121 0.30918 0.22705 0.33333 0.28986 0.33816 0.29469 0.30918 0.36715 0.3285 0.31884 0.2657 0.26087 0.33333 0.33333 0.35749 0.28019 0.28502 0.19807 0.26087 0.2657 0.3285 0.35266 0.32367 0.33333 0.24638 0.22222 0.34783 0.24155 0.35749 0.24638 0.25604 0.30918 0.27053 0.32367 0.27053 0.25604 0.27536 0.2657 0.27053 0.28502 0.34783 0.24638 0.27536 0.20773 0.29469 0.29469 0.34783 0.30918 0.25121 0.27053 0.3285 0.3285 0.27536 0.27536 0.29469 0.30435 0.2029 0.24155 0.29952 0.28019 0.28986 0.36232 0.22222 0.36232 0.24155 0.31401 0.3285 0.34783 0.27536 0.25604 0.29469 0.24638 0.27053 0.28502 0.34783 0.24638 0.24638 0.29469 0.27053 0.33816 0.27536 0.27053 0.29469 0.40097 0.28986 0.28986 0.23188 0.24638 0.25121 0.23188 0.22222 0.22222 0.31401 0.32367 0.25121 0.27536 0.28019 0.31401 0.34783 0.30918 0.23671 0.30435 0.29469 0.32367 0.32367 0.2657 0.38164 0.2657 0.38647 0.33333 0.13043 0.12077 0.2657 0.28986 0.29469 0.35266 0.28019 0.32367 0.27053 0.31884 0.32367 0.40097 0.25121 0.30435 0.34783 0.23671 0.25604 0.36232 0.3285 0.27536 0.22222 0.32367 0.21739 0.29952 0.25604 0.32367 0.28019 0.29469 0.25121 0.37198 0.26087 0.25604 0.2029 0.25121 0.31401 0.28986 0.28986 0.24155 0.31884 0.2657 0.31401 0.25604 0.27053 0.33333 0.32367 0.27053 0.31401 0.18357 0.29469 0.22705 0.24638 0.25121 0.33816 0.31884 0.32367 0.29952 0.31401 0.29952 0.34783 0.24155 0.26087 0.37681 0.31884 0.343 0.16425 0.23188 0.34783 0.16425 0.17391 0.11594 0.14976 0.14976 0.13527 0.086957 0.13527 0.24155 0.10628 0.17391 0.13527 0.28986 0.13527 0.16425 0.15942 0.2029 0.11594 0.16908 0.18841 0.1401 0.21256 0.10628 0.15459 0.12077 0.15942 0.16425 0.18357 0.1256 0.14493 0.2029 0.25604 0.16425 0.16425 0.15459 0.15942 0.12077 0.1401 0.10145 0.14976 0.31884 0.36715 0.23671 0.28019 0.27536 0.2029 0.25121 0.33816 0.27536 0.30435 0.2657 0.25121 0.23188 0.31401 0.43478 0.30918 0.29952 0.25121 0.31884 0.26087 0.33333 0.27053 0.35749 0.23671 0.31401 0.28502 0.3285 0.29469 0.29952 0.31401 0.28986 0.28019 0.35749 0.34783 0.31401 0.26087 0.28986 0.31401 0.23188 0.31884 0.19807 0.24155 0.25121 0.37198 0.23188 0.1401 0.30918 0.24155 0.30435 0.31401 0.3285 0.343 0.24638 0.25604 0.32367 0.27053 0.37198 0.32367 0.31401 0.30435 0.28502 0.33816 0.3913 0.28019 0.25604 0.28502 0.21739 0.31401 0.30435 0.33816 0.25604 0.26087 0.26087 0.29469 0.28502 0.21739
0.343 0.2657 0.17391 0.2657 0.3913 0.27536 0.24155 0.27053 0.25604 0.21256 0.23188 0.18841 0.34783 0.31884 0.33333 0.23671 0.24155 0.89855 0.19324 0.20773 0.27053 0.32367 0.25121 0.28986 0.29952 0.29952 0.18357 0.30435 0.18357 0.31884 0.28502 0.27536 0.30918 0.24638 0.25121 0.26087 0.29952 0.27536 0.29469 0.19807 0.31401 0.28019 0.22222 0.21739 0.29952 0.28502 0.21256 0.24155 0.28986 0.2657 0.27053 0.26087 0.28019 0.31884 0.22705 0.36715 0.23188 0.19807 0.2657 0.19807 0.29469 0.22705 0.24155 0.29469 0.23671 0.23671 0.28502 0.24638 0.20773 0.28986 0.19807 0.31401 0.30435 0.25604 0.25121 0.21739 0.21739 0.24155 0.28986 0.343 0.41063 0.37198 0.28019 0.24638 0.28502 0.343 0.26087 0.22222 0.19324 0.22222 0.27053 0.21256 0.28986 0.33816 0.27053 0.22222 0.3285 0.28986 0.31884 0.30918 0.2657 0.35749 0.29952 0.2657 0.26087 0.24638 0.31884 0.29469 0.30435 0.36232 0.33816 0.35266 0.33816 0.31884 0.27536 0.30435 0.33333 0.31884 0.28019 0.28019 0.27053 0.13527 0.24638 0.28019 0.29952 0.29469 0.30435 0.29469 0.2657 0.29952 0.31401 0.11594 0.31884 0.27053 0.36715 0.25604 0.24155 0.24155 0.31401 0.35749 0.30918 0.28502 0.30918 0.2657 0.27536 0.28502 0.24155 0.24638 0.29469 0.34783 0.35749 0.28502 0.28502 0.30918 0.22222 0.343 0.24638 0.29469 0.33333 0.22222 0.27053 0.27053 0.16425 0.18357 0.20773 0.23188 0.19807 0.23188 0.25604 0.23188 0.21739 0.23188 0.27053 0.23671 0.25604 0.25604 0.31884 0.23188 0.34783 0.17874 0.21256 0.28502 0.28986 0.30435 0.24155 0.19807 0.28502 0.19324 0.28502 0.23671 0.25121 0.26087 0.35266 0.21739 0.3285 0.25604 0.19324 0.26087 0.29952 0.27536 0.36715 0.24155 0.17874 0.27536 0.2657 0.37198 0.21256 0.26087 0.23188 0.23671 0.22705 0.28019 0.30435 0.3285 0.18841 0.25121 0.24638 0.29469 0.35266 0.23671 0.25121 0.24638 0.21739 0.27053 0.36715 0.3285 0.89855 0.28502 0.30435 0.33333 0.24155 0.28986 0.28502 0.2029 0.34783 0.27536 0.29952 0.28019 0.26087 0.31401 0.23188 0.24638 0.27053 0.30435 0.23188 0.2657 0.27053 0.28019 0.25604 0.25121 0.35749 0.30918 0.25604 0.2657 0.24638 0.29952 0.24155 0.28502 0.28019 0.30435 0.24638 0.18841 0.34783 0.25121 0.29952 0.26087 0.24638 0.28986 0.27536 0.25604 0.32367 0.32367 0.27536 0.25121 0.28019 0.26087 0.32367 0.27536 0.2657 0.31401 0.25121 0.29469 0.28019 0.30435 0.36232 0.3285 0.25121 0.13043 0.33333 0.19807 0.26087 0.28986 0.24638 0.25121 0.23671 0.22705 0.31401 0.25121 0.25121 0.22705 0.28019 0.37198 0.34783 0.43961 0.29469 0.28986 0.27536 0.27536 0.23188 0.29952 0.31884 0.2657 0.29952 0.31401 0.25604 0.31401 0.23671 0.28986 0.2657 0.40097 0.27053 0.19807 0.20773 0.29469 0.343 0.29952 0.31884 0.36232 0.26087 0.32367 0.32367 0.20773 0.28502 0.22705 0.25604 0.30918 0.18841 0.42029 0.2657 0.28986 0.23671 0.29469 0.40097 0.26087 0.23671 0.18357 0.33816 0.2657 0.28019 0.26087 0.36232 0.3285 0.29469 0.26087 0.21256 0.25604 0.26087 0.25121 0.24155 0.30435 0.29952 0.28502 0.2657 0.27053 0.25604 0.33333 0.29469 0.24155 0.30435 0.2657 0.33816 0.34783 0.25121 0.343 0.21256 0.29469 0.25121 0.25604 0.22705 0.30918 0.24638 0.30918 0.40097 0.31884 0.28502 0.25604 0.23671 0.3913 0.27536 0.29469 0.28019 0.31401 0.31884 0.27536 0.30435 0.23188 0.22705 0.28986 0.30435 0.22222 0.30435 0.24638 0.18841 0.343 0.30435 0.34783 0.33333 0.28502 0.28986 0.25604 0.29952 0.33816 0.27536 0.27053 0.23188 0.22222 0.28986 0.22222 0.19807 0.31884 0.28986 0.26087 0.25604 0.20773 0.33816 0.3913 0.23671 0.27053 0.37681 0.24155 0.25121 0.24155 0.24638 0.343 0.3285 0.21256 0.31884 0.22705 0.2657 0.33816 0.3913 0.24638 0.30918 0.37681 0.23188 0.24638 0.29469 0.2657 0.21256 0.3285 0.30918 0.25121 0.29469 0.34783 0.25121 0.21739 0.31884 0.19324 0.22705 0.2657 0.24155 0.22222 0.28019 0.19807 0.2657 0.24638 0.33816 0.31401 0.26087 0.21739 0.33333 0.26087 0.27053 0.28502 0.25121 0.24155 0.37198 0.33816 0.25604 0.28986 0.22705 0.35266 0.22705 0.20773 0.27053 0.23188 0.24638 0.26087 0.21739 0.22705 0.25604 0.2657 0.33333 0.28502 0.2657 0.29469 0.30435 0.21739 0.30435 0.25604 0.20773 0.2657 0.29952 0.29469 0.30435 0.34783 0.28986 0.25121 0.3285 0.29469 0.29952 0.38164 0.27053 0.24638 0.343 0.28502 0.26087 0.25604 0.27536 0.23188 0.22222 0.25604 0.26087 0.28502 0.36232 0.27053 0.27053 0.33333 0.29952 0.22222 0.25604 0.29469 0.26087 0.41546 0.33333 0.27536 0.27536 0.26087 0.29952 0.30435 0.28019 0.29952 0.25121 0.30435 0.25604 0.343 0.26087 0.26087 0.28019 0.36715 0.29469 0.28502 0.21739 0.27053 0.22705 0.27536 0.22705 0.28019 0.22705 0.25604 0.26087 0.21739 0.37198 0.24638 0.25121 0.24638 0.24638 0.24155 0.22222 0.25604 0.15942 0.28502 0.11111 0.16908 0.19324 0.21739 0.20773 0.23671 0.37681 0.15942 0.14493 0.10628 0.18841 0.31884 0.19324 0.19807 0.14976 0.13527 0.1401 0.19807 0.15942 0.25604 0.24155 0.28019 0.28986 0.28019 0.28019 0.31884 0.30435 0.29469 0.35266 0.31884 0.23188 0.26087 0.25604 0.20773 0.24155 0.28019 0.28502 0.27536 0.28986 0.25604 0.20773 0.24155 0.32367 0.26087 0.32367 0.27536 0.28502 0.29952 0.2657 0.29469 0.33816 0.29952 0.4058 0.25121 0.343 0.27053 0.28019 0.22222 0.22222 0.36715 0.26087 0.22222 0.29952 0.28019 0.24638 0.29469 0.25121 0.32367 0.28502 0.30435 0.25604 0.25121 0.343 0.22705 0.25121 0.34783 0.20773 0.31401 0.25121 0.31401 0.36715 0.24638 0.21739 0.24638 0.32367 0.21739 0.19807 0.23671 0.24638 0.343 0.35266 0.24638 0.28502 0.2657 0.31884 0.25604 0.27536 0.35266 0.28502 0.29952 0.26087 0.31401 0.2657 0.29952 0.3285 0.28986 0.28019 0.2657 0.28019 0.30918 0.25121 0.25604 0.31884 0.24638 0.13043 0.28019 0.29469 0.22222 0.4058 0.25121 0.21739 0.343 0.28019 0.36232 0.32367 0.24638 0.30435 0.32367 0.343 0.37198 0.2657 0.2029 0.30918 0.29952 0.26087 0.28986 0.29952 0.22705 0.30918 0.29952 0.29952 0.2657 0.27053 0.25121 0.28019 0.25604 0.35266 0.30435 0.24155 0.31401 0.28986 0.3285 0.33333 0.22222 0.30918 0.25604 0.36715 0.29469 0.30435 0.27053 0.27536 0.26087 0.34783 0.343 0.24155 0.30435 0.21739 0.23671 0.29952 0.2029 0.343 0.38164 0.26087 0.25604 0.29469 0.27053 0.17874 0.37198 0.29952 0.30435 0.28502 0.32367 0.29469 0.29469 0.21256 0.29469 0.3285 0.31884 0.34783 0.26087 0.24155 0.24638 0.35749 0.2657 0.28019 0.27053 0.23671 0.25121 0.23188 0.30435 0.38164 0.24638 0.25604 0.24638 0.30435 0.27536 0.30918 0.26087 0.30918 0.27053 0.37198 0.2029 0.33816 0.23188 0.28019 0.28986 0.25604 0.30435 0.28502 0.2657 0.30918 0.35749 0.30918 0.34783 0.29952 0.2657 0.28986 0.22222 0.28502 0.33333 0.22222 0.3285 0.28502 0.31401 0.25121 0.30435 0.24155 0.26087 0.28986 0.29469 0.29469 0.32367 0.27053 0.35749 0.21739 0.30918 0.38647 0.31884 0.23188 0.31401 0.25604 0.30918 0.30435 0.18841 0.36715 0.30435 0.22222 0.28019 0.24638 0.25121 0.17874 0.30918 0.29952 0.25121 0.35749 0.3285 0.28986 0.27053 0.28019 0.31884 0.37681 0.34783 0.23188 0.29952 0.29952 0.24638 0.31884 0.3285 0.28986 0.3285 0.27536 0.33333 0.28502 0.28019 0.31884 0.21256 0.23671 0.27053 0.23188 0.30435 0.33816 0.25604 0.28502 0.27053 0.27536 0.3285 0.27053 0.27536 0.34783 0.24155 0.3285 0.29952 0.28502 0.28019 0.28019 0.2657 0.38164 0.21739 0.27536 0.22222 0.28986 0.37198 0.38164 0.23671 0.2657 0.30435 0.31884 0.3285 0.37198 0.343 0.24155 0.27536 0.22222 0.24155 0.28502 0.2029 0.32367 0.28986 0.23671 0.35266 0.24155 0.23188 0.1256 0.22705 0.2657 0.27536 0.28986 0.26087 0.33333 0.27536 0.36232 0.24638 0.28986 0.3285 0.32367 0.24155 0.22705 0.25121 0.28502 0.27536 0.28986 0.2657 0.24155 0.24155 0.23188 0.31884 0.31401 0.30435 0.2029 0.22222 0.21256 0.23671 0.22222 0.3285 0.29469 0.28502 0.30435 0.31401 0.19807 0.2657 0.29469 0.23188 0.27536 0.34783 0.2657 0.28502 0.29952 0.28019 0.23188 0.31884 0.27053 0.23188 0.23188 0.37198 0.23188 0.42995 0.30918 0.27053 0.36715 0.43478 0.29469 0.36232 0.24155 0.23188 0.27053 0.30435 0.30918 0.22705 0.26087 0.37198 0.28019 0.28019 0.43478 0.30435 0.28502 0.30435 0.30435 0.30918 0.22222 0.22222 0.21256 0.23188 0.28019 0.30435 0.32367 0.2657 0.31884 0.30435 0.3285 0.2657 0.24155 0.29952 0.28986 0.3285 0.21739 0.25121 0.22705 0.29952 0.30435 0.24155 0.31401 0.2657 0.26087 0.2029 0.22222 0.29952 0.23188 0.25121 0.25121 0.18841 0.21739 0.29469 0.27536 0.28019 0.26087 0.27536 0.3285 0.28986 0.30918 0.30918 0.23671 0.30918 0.29469 0.22222 0.30918 0.38647 0.25121 0.26087 0.27536 0.23188 0.28019 0.24638 0.26087 0.343 0.27053 0.30918 0.28502 0.24638 0.29952 0.30918 0.27053 0.28502 0.25121 0.28019 0.22705 0.24638 0.31401 0.343 0.30918 0.27053 0.28502 0.3285 0.30435 0.3285 0.27536 0.26087 0.27536 0.29469 0.343 0.343 0.28019 0.22705 0.28986 0.29469 0.3285 0.31884 0.25604 0.30435 0.30435 0.23188 0.29469 0.29469 0.33333 0.31401 0.33816 0.31401 0.32367 0.25121 0.24155 0.24638 0.27536 0.22222 0.23671 0.30435 0.21256 0.24638 0.28019 0.31884 0.33333 0.16908 0.28019 0.39614 0.2657 0.31401 0.31884 0.32367 0.27536 0.23671 0.32367 0.31884 0.30435 0.24638 0.28986 0.28502 0.31401 0.29469 0.30435 0.32367 0.24638 0.28019 0.21256 0.33816 0.2657 0.33816 0.22705 0.28986 0.28986 0.37681 0.27536 0.24155 0.22222 0.21256 0.26087 0.23188 0.31401 0.36232 0.18357 0.43478 0.28986 0.27053 0.26087 0.38164 0.31884 0.29469 0.27536 0.28502 0.28986 0.2657 0.22222 0.35266 0.2029 0.29952 0.2657 0.24155 0.23671 0.30918 0.21739 0.28502 0.24638 0.24155 0.3285 0.28986 0.28019 0.21256 0.26087 0.3285 0.3285 0.28502 0.28502 0.26087 0.29469 0.2657 0.30435 0.28502 0.24638 0.25121 0.31401 0.23188 0.28019 0.29469 0.28019 0.37198 0.33816 0.27536 0.28986 0.23188 0.15459 0.30435 0.26087 0.29469 0.28986 0.26087 0.22222 0.33333 0.35749 0.2657 0.25604 0.12077 0.39614 0.25121 0.27053 0.23671 0.27053 0.28502 0.26087 0.33816 0.27536 0.29469 0.27536 0.23671 0.23188 0.26087 0.37198 0.23188 0.27053 0.27053 0.21256 0.19807 0.19807 0.36232 0.3285 0.29469 0.27053 0.24155 0.29469 0.32367 0.32367 0.22705 0.28502 0.31401 0.28502 0.3285 0.34783 0.28502 0.25604 0.21739 0.28502 0.25121 0.343 0.40097 0.37198 0.25121 0.37198 0.32367 0.28019 0.28502 0.30435 0.3285 0.22222 0.36715 0.27053 0.27053 0.27536 0.30918 0.30918 0.24638 0.25604 0.27536 0.27053 0.28986 0.23671 0.22705 0.44928 0.24155 0.22705 0.32367 0.20773 0.343 0.31884 0.28019 0.27536 0.27053 0.22705 0.2029 0.30435 0.1401 0.28986 0.3285 0.26087 0.23671 0.29469 0.31884 0.33816 0.2657 0.24155 0.3285 0.21256 0.25121 0.33333 0.31884 0.25121 0.24638 0.24155 0.30435 0.30435 0.28986 0.15459 0.29952 0.3913 0.31884 0.31884 0.24155 0.24155 0.28502 0.30918 0.2657 0.25121 0.24155 0.28502 0.30435 0.30435 0.28502 0.28986 0.30918 0.33816 0.22222 0.37681 0.21739 0.29952 0.29952 0.28502 0.29469 0.2657 0.31401 0.34783 0.29469 0.31884 0.25604 0.30435 0.33333 0.19324 0.29469 0.28986 0.31401 0.25604 0.28019 0.33333 0.28986 0.27536 0.26087 0.29469 0.29469 0.3285 0.29469 0.25604 0.28502 0.24155 0.26087 0.22705 0.25604 0.27053 0.30918 0.24638 0.28019 0.31884 0.25121 0.25604 0.27053 0.25121 0.24155 0.28502 0.21739 0.28986 0.20773 0.17874 0.32367 0.25121 0.23671 0.29469 0.27536 0.3285 0.26087 0.25604 0.33816 0.29469 0.22705 0.30435 0.23671 0.30918 0.28502 0.30435 0.30435 0.27536 0.16425 0.23188 0.24155 0.31401 0.28502 0.28502 0.27053 0.26087 0.25604 0.30918 0.33816 0.2029 0.29952 0.30918 0.2657 0.1401 0.25604 0.23671 0.3285 0.24155 0.27053 0.2657 0.31884 0.31401 0.24638 0.25121 0.28986 0.32367 0.24638 0.22705 0.37198 0.3285 0.3285 0.28986 0.3285 0.25121 0.18357 0.22705 0.25121 0.2029 0.32367 0.30435 0.36232 0.2657 0.32367 0.28019 0.38647 0.34783 0.26087 0.35266 0.23188 0.30435 0.30918 0.2657 0.25121 0.26087 0.29952 0.31401 0.29469 0.29469 0.28986 0.27536 0.31884 0.25121 0.28986 0.24638 0.28986 0.25121 0.31884 0.29952 0.2657 0.28502 0.30918 0.28986 0.24155 0.31401 0.28986 0.33816 0.22222 0.28019 0.27536 0.30918 0.28986 0.30435 0.29469 0.26087 0.2657 0.30918 0.3285 0.28502 0.32367 0.24155 0.23188 0.25121 0.25604 0.29469 0.32367 0.27536 0.28502 0.30435 0.28502 0.32367 0.29469 0.2657 0.23671 0.27053 0.21739 0.29469 0.36232 0.29469 0.35266 0.25121 0.31884 0.16908 0.28019 0.24155 0.21256 0.25604 0.20773 0.27053 0.22222 0.30918 0.28019 0.28019 0.20773 0.24638 0.27053 0.27536 0.28019 0.27536 0.29952 0.20773 0.35749 0.2657 0.2029 0.25604 0.27053 0.30435 0.25121 0.31401 0.26087 0.24155 0.28019 0.3285 0.27536 0.27536 0.29469 0.29469 0.28986 0.29469 0.28019 0.29952 0.28019 0.33816 0.23188 0.23188 0.36715 0.30918 0.31401 0.29469 0.29469 0.3285 0.37198 0.32367 0.27536 0.24155 0.34783 0.36715 0.26087 0.25604 0.30435 0.28986 0.30918 0.24638 0.30435 0.29952 0.29952 0.26087 0.27053 0.28986 0.29469 0.28986 0.22222 0.36715 0.27053 0.343 0.27536 0.30435 0.28986 0.28019 0.24638 0.24638 0.37681 0.28019 0.30435 0.29469 0.25604 0.28019 0.31401 0.27536 0.22222 0.24638 0.33333 0.30435 0.34783 0.26087 0.28502 0.32367 0.26087 0.35749 0.21739 0.25121 0.33333 0.31401 0.25604 0.29952 0.28986 0.32367 0.23188 0.28019 0.2657 0.2657 0.23188 0.28986 0.2657 0.28019 0.22705 0.23671 0.29952 0.31401 0.3285 0.28502 0.35266 0.29952 0.30435 0.24155 0.29469 0.24638 0.29469 0.29469 0.25604 0.343 0.26087 0.28502 0.2657 0.33816 0.28019 0.24155 0.33816 0.25604 0.26087 0.28986 0.33816 0.23671 0.28986 0.25121 0.30918 0.28986 0.19807 0.28986 0.25604 0.23671 0.2657 0.29469 0.25604 0.28502 0.33333 0.22222 0.19324 0.25121 0.26087 0.28986 0.30435 0.28986 0.29469 0.28019 0.25604 0.18841 0.31884 0.30435 0.27536 0.30918 0.24638 0.32367 0.28019 0.30918 0.28502 0.28502 0.29469 0.25121 0.27053 0.23188 0.343 0.26087 0.29469 0.2657 0.30918 0.25121 0.29469 0.25121 0.24638 0.26087 0.29952 0.28019 0.28502 0.35266 0.28019 0.26087 0.27053 0.3285 0.30918 0.28986 0.3285 0.24638 0.27053 0.25121 0.343 0.30435 0.22222 0.29469 0.34783 0.31401 0.27053 0.30918 0.28502 0.28502 0.28986 0.30918 0.23671 0.40097 0.21256 0.25604 0.29952 0.36232 0.29952 0.29952 0.28019 0.28019 0.4058 0.23671 0.30918 0.27053 0.27536 0.30435 0.23188 0.26087 0.28502 0.28019 0.25121 0.28502 0.3285 0.31401 0.30435 0.28986 0.21256 0.22705 0.27536 0.24638 0.26087 0.27536 0.35266 0.25604 0.24638 0.34783 0.30435 0.29469 0.29469 0.33333 0.2029 0.25121 0.30918 0.27053 0.34783 0.2657 0.22705 0.22222 0.28019 0.26087 0.28986 0.29469 0.29952 0.28502 0.23188 0.30918 0.28502 0.29469 0.34783 0.27053 0.35749 0.28502 0.25604 0.34783 0.28019 0.27053 0.35749 0.32367 0.24638 0.27053 0.24155 0.25121 0.29469 0.28986 0.35749 0.29952 0.21256 0.27053 0.19807 0.38164 0.28502 0.25121 0.21256 0.24638 0.16908 0.28019 0.24155 0.31884 0.28986 0.27053 0.30435 0.27536 0.24638 0.3285 0.3285 0.24155 0.32367 0.26087 0.2657 0.24638 0.23671 0.28019 0.25121 0.30435 0.25604 0.24155 0.30435 0.28502 0.27536 0.31884 0.26087 0.27536 0.23671 0.25604 0.30435 0.30435 0.23671 0.28986 0.2657 0.25121 0.28019 0.25604 0.21739 0.27053 0.23671 0.26087 0.29469 0.28502 0.24155 0.23671 0.2657 0.19807 0.25121 0.21256 0.27536 0.20773 0.2657 0.20773 0.33816 0.29469 0.3913 0.27053 0.31884 0.22222 0.25604 0.25121 0.343 0.30435 0.2657 0.28019 0.24638 0.1256 0.16908 0.29469 0.28502 0.28502 0.24638 0.343 0.30918 0.31884 0.28502 0.30435 0.32367 0.2657 0.38647 0.3285 0.3285 0.33333 0.31884 0.24155 0.32367 0.34783 0.28019 0.24638 0.25604 0.28986 0.28986 0.29952 0.25604 0.27536 0.25121 0.31401 0.27053 0.29952 0.25604 0.27536 0.27053 0.28019 0.3285 0.22705 0.23671 0.26087 0.31884 0.25604 0.30918 0.35749 0.33333 0.28502 0.10628 0.31884 0.26087 0.29952 0.27053 0.42995 0.31401 0.28986 0.24638 0.24155 0.28019 0.25604 0.27053 0.19807 0.27536 0.35266 0.24638 0.16425 0.29952 0.24155 0.16908 0.14493 0.1401 0.1401 0.16908 0.19807 0.086957 0.18357 0.14493 0.1256 0.19324 0.10145 0.27536 0.17391 0.14976 0.10145 0.14493 0.1256 0.18357 0.14976 0.1256 0.18357 0.2029 0.14493 0.16908 0.16908 0.13527 0.13527 0.15942 0.11594 0.16425 0.27536 0.15459 0.24638 0.15459 0.17874 0.082126 0.16425 0.13527 0.1401 0.28019 0.26087 0.28986 0.25604 0.28986 0.25604 0.28986 0.3285 0.2029 0.30435 0.27053 0.17391 0.24155 0.24638 0.35266 0.23188 0.36715 0.27053 0.37681 0.23188 0.28502 0.35266 0.37681 0.24638 0.343 0.22222 0.28502 0.37681 0.34783 0.30435 0.32367 0.24638 0.30918 0.23671 0.25121 0.28019 0.26087 0.28986 0.27536 0.31884 0.28986 0.30435 0.26087 0.34783 0.21739 0.14493 0.28502 0.21739 0.29952 0.29469 0.33333 0.33816 0.28019 0.29469 0.26087 0.343 0.28986 0.25121 0.19324 0.31884 0.22222 0.26087 0.24155 0.30435 0.25121 0.22222 0.25121 0.34783 0.30435 0.24638 0.25121 0.24155 0.28019 0.27053 0.24155 0.32367
0.26087 0.16425 0.21739 0.28019 0.24638 0.25604 0.30918 0.28986 0.30435 0.22705 0.2657 0.23671 0.22705 0.33333 0.28502 0.25604 0.33816 0.19324 0.82126 0.21739 0.28986 0.22705 0.2657 0.25121 0.35749 0.25604 0.27053 0.28019 0.27053 0.19807 0.25604 0.28019 0.2657 0.27536 0.24155 0.35749 0.33333 0.27053 0.22222 0.27053 0.28019 0.28502 0.24155 0.31401 0.28986 0.22222 0.23671 0.2029 0.22705 0.23671 0.33333 0.24155 0.28019 0.33333 0.24638 0.28986 0.30918 0.2029 0.2657 0.20773 0.25121 0.35749 0.24638 0.24155 0.25604 0.19324 0.22222 0.23188 0.25121 0.27536 0.24638 0.27053 0.27536 0.30435 0.22222 0.23671 0.29952 0.24638 0.2657 0.28502 0.27536 0.23188 0.24638 0.19807 0.30918 0.31884 0.19807 0.37198 0.2029 0.26087 0.28502 0.26087 0.18841 0.30435 0.22222 0.2657 0.18357 0.27053 0.25121 0.26087 0.30435 0.27053 0.2029 0.21739 0.23188 0.27536 0.35266 0.22222 0.33333 0.22705 0.26087 0.22222 0.24638 0.30918 0.28986 0.18357 0.28019 0.26087 0.2029 0.26087 0.17391 0.21739 0.17874 0.17874 0.27536 0.18841 0.31401 0.19324 0.30435 0.18841 0.26087 0.18357 0.20773 0.25604 0.23671 0.24638 0.30918 0.26087 0.21739 0.15942 0.16908 0.20773 0.26087 0.21256 0.28502 0.22705 0.21256 0.21256 0.28502 0.21256 0.21739 0.22222 0.22705 0.2657 0.26087 0.22222 0.18841 0.17391 0.32367 0.24155 0.24638 0.28019 0.21256 0.2657 0.28019 0.29469 0.32367 0.31401 0.21739 0.30918 0.31884 0.343 0.28019 0.31401 0.21739 0.28019 0.29952 0.24638 0.21256 0.23188 0.23188 0.25121 0.28019 0.21256 0.22222 0.20773 0.30918 0.27053 0.24155 0.28986 0.27536 0.23188 0.19807 0.25604 0.23188 0.21256 0.21256 0.34783 0.33333 0.28019 0.23671 0.30918 0.15942 0.2657 0.343 0.23671 0.19324 0.18357 0.19807 0.21256 0.22222 0.16908 0.22705 0.24155 0.28986 0.42029 0.15459 0.22705 0.21739 0.21256 0.21256 0.22222 0.22222 0.29469 0.15459 0.25604 0.19324 0.25604 0.36232 0.30435 0.21739 0.18841 0.28019 0.18841 0.22222 0.18841 0.23671 0.27053 0.27053 0.28502 0.24638 0.28502 0.25604 0.24638 0.19807 0.26087 0.22222 0.20773 0.28502 0.2657 0.2029 0.22222 0.31401 0.22705 0.35749 0.28502 0.21739 0.2029 0.21739 0.28502 0.19807 0.27053 0.35266 0.20773 0.24638 0.27053 0.19324 0.24155 0.28019 0.23671 0.21739 0.16908 0.21256 0.19324 0.28986 0.18357 0.19807 0.28986 0.28019 0.3285 0.33816 0.37198 0.28502 0.19324 0.2029 0.2657 0.2657 0.2029 0.24638 0.23188 0.20773 0.23671 0.28502 0.19807 0.29469 0.17391 0.22222 0.20773 0.25121 0.15459 0.24155 0.19807 0.2657 0.21256 0.19324 0.17874 0.26087 0.27536 0.24155 0.19324 0.25121 0.27536 0.25121 0.21739 0.20773 0.22222 0.33333 0.24155 0.21739 0.22705 0.27053 0.2029 0.25121 0.29952 0.26087 0.23188 0.34783 0.20773 0.17874 0.15459 0.2029 0.19807 0.29469 0.22705 0.24638 0.20773 0.18841 0.26087 0.25121 0.23188 0.23188 0.19807 0.24638 0.21739 0.23671 0.18841 0.25121 0.30918 0.18841 0.34783 0.29469 0.23188 0.24155 0.22705 0.17874 0.2029 0.2029 0.24155 0.27053 0.19324 0.24155 0.21739 0.2029 0.16908 0.14493 0.19807 0.29952 0.22705 0.24638 0.25121 0.21739 0.29469 0.21256 0.21256 0.28019 0.19324 0.27536 0.17874 0.20773 0.29952 0.23671 0.25121 0.20773 0.24155 0.18841 0.2657 0.16908 0.18357 0.26087 0.33333 0.25121 0.24155 0.26087 0.23188 0.26087 0.29469 0.21739 0.19324 0.22705 0.2029 0.22705 0.25121 0.22705 0.19807 0.23671 0.21256 0.17391 0.29469 0.19324 0.22222 0.21739 0.26087 0.27053 0.30918 0.28986 0.19807 0.23188 0.28986 0.2029 0.24155 0.24155 0.23671 0.3285 0.18841 0.28502 0.24638 0.2029 0.21256 0.2657 0.22705 0.21256 0.27053 0.22222 0.25121 0.38164 0.23671 0.24638 0.21739 0.32367 0.21256 0.24638 0.19807 0.23188 0.21256 0.24155 0.30435 0.24155 0.22222 0.17391 0.22222 0.27053 0.38647 0.28502 0.21256 0.23671 0.23671 0.18841 0.2029 0.27053 0.28986 0.18357 0.2657 0.16908 0.22705 0.23188 0.23671 0.23188 0.22222 0.343 0.28986 0.24638 0.21256 0.28986 0.31884 0.18841 0.27536 0.19324 0.19324 0.28986 0.26087 0.30918 0.30918 0.20773 0.24155 0.21256 0.16908 0.18357 0.32367 0.19324 0.2029 0.2029 0.2029 0.27536 0.23671 0.29952 0.17874 0.26087 0.24155 0.28019 0.28502 0.23188 0.24155 0.22222 0.25604 0.2657 0.25604 0.32367 0.19324 0.26087 0.19324 0.24638 0.25121 0.23671 0.29469 0.27053 0.2029 0.16908 0.26087 0.20773 0.29469 0.23671 0.22222 0.2657 0.26087 0.27536 0.19324 0.24638 0.20773 0.25604 0.2657 0.19324 0.17874 0.28019 0.2029 0.23671 0.28019 0.25121 0.28019 0.18841 0.20773 0.23188 0.25121 0.29952 0.35266 0.18841 0.23671 0.25604 0.23671 0.24638 0.23671 0.29952 0.23188 0.28019 0.27536 0.18357 0.23671 0.28986 0.26087 0.27536 0.29469 0.30918 0.30918 0.23188 0.31401 0.24638 0.33333 0.2657 0.27053 0.25121 0.22222 0.082126 0.24155 0.10628 0.086957 0.10145 0.12077 0.15942 0.10145 0.2657 0.10628 0.10628 0.11111 0.096618 0.24638 0.14493 0.096618 0.17874 0.10628 0.11111 0.12077 0.15459 0.25121 0.23188 0.19807 0.30435 0.18357 0.26087 0.26087 0.21256 0.28986 0.30918 0.23188 0.27053 0.21256 0.18841 0.25121 0.27536 0.21256 0.17874 0.21739 0.18841 0.29952 0.19807 0.28019 0.23188 0.30435 0.24155 0.30435 0.21256 0.28502 0.22222 0.22705 0.26087 0.2029 0.19324 0.25604 0.24155 0.19324 0.17874 0.23188 0.26087 0.17874 0.21739 0.2657 0.22222 0.22222 0.31401 0.19324 0.17391 0.23671 0.23188 0.25604 0.28986 0.23671 0.19807 0.30435 0.23671 0.2657 0.30918 0.29469 0.2029 0.21256 0.26087 0.30918 0.18841 0.27536 0.23188 0.2657 0.2657 0.28986 0.47343 0.29952 0.28502 0.18357 0.30435 0.25121 0.21739 0.31884 0.24638 0.31401 0.16425 0.32367 0.25604 0.27053 0.25121 0.33816 0.22222 0.23671 0.23188 0.22222 0.24638 0.21256 0.3285 0.24155 0.31884 0.22222 0.2029 0.27536 0.23188 0.26087 0.24155 0.23188 0.2029 0.18841 0.27536 0.20773 0.21256 0.24155 0.19807 0.21256 0.21256 0.24638 0.24638 0.19324 0.18357 0.22705 0.32367 0.18841 0.22222 0.2657 0.28019 0.27053 0.22222 0.22705 0.27053 0.25121 0.19807 0.24155 0.18357 0.27536 0.28502 0.30918 0.2657 0.34783 0.22222 0.2657 0.35749 0.18357 0.25121 0.23188 0.23188 0.24638 0.2029 0.23671 0.29952 0.16425 0.28019 0.29952 0.28019 0.21739 0.23188 0.33816 0.18357 0.22705 0.19324 0.36232 0.25604 0.25604 0.21256 0.3285 0.19324 0.22705 0.29952 0.19807 0.25121 0.27053 0.21739 0.29952 0.21739 0.22222 0.28502 0.19324 0.23671 0.20773 0.24638 0.21739 0.28019 0.19807 0.18841 0.25604 0.26087 0.22222 0.23188 0.19807 0.28019 0.23671 0.24638 0.17874 0.19324 0.23188 0.25121 0.25121 0.2657 0.33816 0.25604 0.33333 0.28502 0.19807 0.21256 0.21256 0.23671 0.22705 0.28019 0.30918 0.3285 0.17874 0.21739 0.26087 0.28019 0.24638 0.23188 0.27536 0.24155 0.37198 0.29469 0.38164 0.22705 0.23671 0.21256 0.26087 0.21256 0.2657 0.2657 0.23671 0.18841 0.23671 0.28019 0.26087 0.19807 0.22705 0.24155 0.23188 0.25121 0.26087 0.26087 0.33816 0.20773 0.2029 0.3285 0.24155 0.30918 0.22222 0.24638 0.2657 0.19324 0.23671 0.29952 0.28019 0.38647 0.28502 0.27053 0.19807 0.22222 0.30435 0.24638 0.25121 0.25604 0.29469 0.18841 0.23671 0.28019 0.27536 0.22705 0.28986 0.17874 0.27536 0.28986 0.23188 0.17874 0.25604 0.22222 0.21739 0.22222 0.19807 0.2657 0.19324 0.22705 0.18357 0.25604 0.26087 0.24155 0.27536 0.27053 0.21256 0.24638 0.24155 0.343 0.21256 0.16908 0.24155 0.22222 0.25121 0.25121 0.22705 0.22222 0.28019 0.33333 0.23188 0.25604 0.22705 0.21256 0.22705 0.22705 0.25604 0.28019 0.16908 0.27536 0.22222 0.21739 0.29469 0.27053 0.25604 0.24638 0.34783 0.10145 0.32367 0.22705 0.2657 0.28019 0.27053 0.32367 0.23671 0.25604 0.19324 0.24155 0.18357 0.23671 0.25604 0.17874 0.22705 0.20773 0.2657 0.33333 0.28502 0.19324 0.26087 0.29952 0.2657 0.25604 0.23671 0.27053 0.25604 0.15942 0.2029 0.22705 0.22222 0.24155 0.3285 0.2029 0.2657 0.29952 0.18841 0.26087 0.28986 0.24155 0.35266 0.23188 0.19807 0.21256 0.21256 0.17874 0.22222 0.22705 0.22222 0.22222 0.2029 0.28019 0.2029 0.23188 0.21256 0.20773 0.24638 0.18841 0.28502 0.28019 0.22222 0.21739 0.25121 0.2657 0.21739 0.25121 0.22222 0.28986 0.30435 0.15459 0.23671 0.29952 0.23671 0.2657 0.25604 0.21739 0.21739 0.19807 0.21256 0.24638 0.23188 0.21739 0.22222 0.22222 0.24638 0.30918 0.25604 0.3285 0.21256 0.22705 0.2657 0.30918 0.25121 0.22705 0.31884 0.18357 0.22222 0.2657 0.30918 0.28019 0.24155 0.24638 0.24155 0.16425 0.20773 0.19324 0.2657 0.18357 0.23671 0.25121 0.25121 0.29469 0.23671 0.29952 0.25604 0.24638 0.31401 0.23671 0.19807 0.23188 0.24638 0.18357 0.26087 0.28986 0.23188 0.22222 0.24155 0.30435 0.22705 0.25604 0.25604 0.27536 0.23671 0.24155 0.2029 0.23671 0.23188 0.18357 0.21256 0.21256 0.35749 0.29469 0.20773 0.16908 0.21739 0.26087 0.26087 0.23671 0.21256 0.25604 0.24155 0.23671 0.2657 0.30435 0.21739 0.24638 0.25604 0.25604 0.24638 0.19807 0.28019 0.20773 0.22705 0.28986 0.29952 0.23671 0.31884 0.23671 0.2657 0.22222 0.2029 0.22705 0.23671 0.24155 0.23188 0.22705 0.23188 0.23671 0.17391 0.25121 0.29469 0.27536 0.21256 0.2657 0.20773 0.26087 0.096618 0.23671 0.32367 0.31884 0.18841 0.19807 0.25604 0.31401 0.19807 0.17874 0.17391 0.21739 0.29469 0.23188 0.22222 0.24638 0.2029 0.21256 0.33333 0.29952 0.26087 0.15942 0.35749 0.27053 0.31401 0.24155 0.25604 0.25604 0.19807 0.23188 0.21256 0.28986 0.27536 0.2657 0.22222 0.22705 0.19807 0.15942 0.18841 0.24638 0.25121 0.2029 0.29952 0.23188 0.23188 0.2657 0.2029 0.25604 0.22222 0.24638 0.23671 0.21739 0.20773 0.28986 0.25604 0.27053 0.27053 0.2029 0.21739 0.25121 0.37198 0.24155 0.26087 0.22222 0.22705 0.2657 0.27536 0.26087 0.2657 0.30435 0.18357 0.23671 0.26087 0.22705 0.27053 0.15459 0.22222 0.25121 0.2657 0.31401 0.24155 0.25121 0.27536 0.22705 0.22222 0.22705 0.18841 0.29469 0.23671 0.19324 0.24155 0.38647 0.21739 0.27536 0.16908 0.26087 0.27536 0.21256 0.22705 0.22705 0.31401 0.21739 0.25604 0.24155 0.28986 0.24638 0.25604 0.28019 0.25604 0.24638 0.21256 0.21739 0.29469 0.19324 0.30918 0.19807 0.25604 0.20773 0.17874 0.21256 0.23671 0.35749 0.24155 0.28019 0.24155 0.24155 0.2657 0.27536 0.24155 0.23671 0.22222 0.19324 0.17391 0.24638 0.19324 0.19324 0.19807 0.343 0.25604 0.21739 0.28502 0.22705 0.18841 0.26087 0.24155 0.33333 0.27053 0.24638 0.25121 0.19324 0.21739 0.29952 0.3285 0.2029 0.21739 0.2029 0.27536 0.27053 0.21256 0.24638 0.33816 0.23671 0.19807 0.19324 0.20773 0.21739 0.25121 0.22705 0.28986 0.19807 0.24155 0.25604 0.28502 0.27536 0.21256 0.23671 0.086957 0.28986 0.21256 0.19807 0.23671 0.27536 0.25121 0.31401 0.24155 0.31401 0.24155 0.28019 0.18357 0.19807 0.2029 0.27536 0.15942 0.21739 0.30435 0.28502 0.22705 0.28502 0.23671 0.21739 0.27536 0.28502 0.25121 0.23671 0.24638 0.21256 0.28986 0.30918 0.27536 0.15459 0.27053 0.28019 0.24638 0.25604 0.24638 0.25121 0.28019 0.25121 0.32367 0.27053 0.21739 0.19807 0.36232 0.28019 0.24155 0.25604 0.22222 0.20773 0.24155 0.33333 0.24638 0.28986 0.24638 0.23671 0.23188 0.22705 0.25604 0.21256 0.28502 0.2657 0.20773 0.27053 0.24155 0.24155 0.28019 0.18841 0.28502 0.23188 0.29469 0.24638 0.18357 0.24155 0.17391 0.25604 0.24638 0.22705 0.28986 0.22222 0.16908 0.19324 0.30435 0.21739 0.25604 0.25604 0.23188 0.27053 0.27536 0.22705 0.30435 0.21256 0.2029 0.28986 0.23671 0.17391 0.29469 0.24155 0.2657 0.33333 0.15942 0.27536 0.22222 0.22222 0.24155 0.31401 0.30435 0.21256 0.23188 0.27053 0.343 0.23671 0.23671 0.28019 0.24638 0.27053 0.28986 0.23188 0.21739 0.2657 0.22705 0.20773 0.29952 0.24155 0.24155 0.23671 0.21256 0.16908 0.25604 0.16908 0.25121 0.21739 0.23188 0.24638 0.30435 0.28019 0.25121 0.25604 0.23671 0.27053 0.23188 0.19324 0.19807 0.36715 0.25604 0.21739 0.21256 0.27053 0.28502 0.24155 0.33333 0.29469 0.26087 0.27053 0.18357 0.19807 0.28502 0.21739 0.28019 0.2657 0.24638 0.21739 0.23671 0.28019 0.17874 0.26087 0.22222 0.24638 0.21739 0.25604 0.27053 0.23671 0.3285 0.2657 0.18357 0.22222 0.20773 0.27053 0.21256 0.3913 0.25121 0.23188 0.27536 0.23671 0.30435 0.23188 0.22222 0.23188 0.24638 0.24155 0.2029 0.27536 0.28019 0.20773 0.23671 0.22222 0.27053 0.2029 0.16425 0.20773 0.3285 0.25121 0.27536 0.16425 0.26087 0.2029 0.17391 0.28986 0.26087 0.25604 0.26087 0.28502 0.20773 0.23188 0.24638 0.22705 0.23671 0.30918 0.21256 0.26087 0.21739 0.25604 0.28019 0.23188 0.21256 0.26087 0.27536 0.28502 0.22705 0.28502 0.16908 0.16908 0.26087 0.21256 0.18841 0.19807 0.26087 0.21256 0.27536 0.27053 0.18841 0.28986 0.2657 0.23671 0.23188 0.27053 0.343 0.19807 0.28019 0.17874 0.21739 0.21739 0.24155 0.21739 0.24638 0.21739 0.28019 0.25604 0.21256 0.21739 0.19807 0.23188 0.18841 0.28986 0.36715 0.30435 0.21256 0.22705 0.22222 0.19324 0.27536 0.27536 0.21739 0.27536 0.25604 0.2657 0.29469 0.2029 0.27536 0.22705 0.32367 0.28502 0.19807 0.27053 0.25121 0.28986 0.24155 0.22705 0.23188 0.3285 0.25121 0.21256 0.27536 0.18841 0.19807 0.31884 0.25121 0.2029 0.28502 0.29469 0.26087 0.24155 0.19324 0.3285 0.24638 0.21256 0.2657 0.28502 0.23671 0.22222 0.22705 0.27053 0.27536 0.22705 0.17874 0.22222 0.24638 0.27053 0.21739 0.28019 0.21256 0.26087 0.25121 0.17874 0.27053 0.27536 0.25604 0.29952 0.24155 0.27053 0.38647 0.29952 0.18357 0.25121 0.2657 0.2029 0.22705 0.31401 0.29952 0.27053 0.3285 0.30435 0.34783 0.27053 0.24155 0.26087 0.19324 0.18357 0.25604 0.26087 0.25121 0.28019 0.19324 0.25604 0.23188 0.24638 0.25121 0.30435 0.18841 0.25604 0.23671 0.29469 0.23671 0.22705 0.23671 0.26087 0.22705 0.31401 0.27536 0.19807 0.23188 0.25604 0.24638 0.22705 0.25121 0.28986 0.27053 0.28019 0.18357 0.28502 0.23671 0.21739 0.27053 0.25121 0.20773 0.23671 0.2657 0.30918 0.20773 0.27053 0.2657 0.29469 0.24155 0.27536 0.19807 0.22222 0.28986 0.25121 0.30435 0.32367 0.23188 0.33333 0.18841 0.21739 0.27053 0.25121 0.23671 0.22705 0.22222 0.26087 0.32367 0.22705 0.22705 0.19807 0.23671 0.2029 0.37198 0.17874 0.28019 0.19807 0.24638 0.32367 0.23671 0.32367 0.18841 0.20773 0.29469 0.25121 0.23671 0.22222 0.25604 0.18841 0.24155 0.24638 0.26087 0.26087 0.22222 0.27536 0.25604 0.24155 0.36232 0.3285 0.22222 0.2657 0.24638 0.22705 0.26087 0.18357 0.24155 0.23671 0.22705 0.30435 0.23671 0.22705 0.22222 0.25121 0.21739 0.23188 0.19324 0.22705 0.19807 0.25604 0.18841 0.22222 0.18841 0.23188 0.24638 0.27053 0.28986 0.19324 0.22222 0.30918 0.28986 0.25604 0.28502 0.21256 0.22222 0.27536 0.2029 0.25121 0.27053 0.23671 0.24638 0.24155 0.24155 0.21739 0.23671 0.28502 0.27536 0.20773 0.21256 0.27536 0.20773 0.18841 0.21739 0.27536 0.27536 0.27053 0.2657 0.27536 0.1401 0.23671 0.31401 0.22222 0.23188 0.18841 0.22705 0.24155 0.23188 0.25604 0.23188 0.22705 0.19807 0.24638 0.19807 0.30435 0.28019 0.17874 0.28502 0.23188 0.17874 0.29469 0.25604 0.23671 0.21256 0.2657 0.2657 0.22705 0.22705 0.21256 0.23671 0.14493 0.21739 0.2657 0.24155 0.32367 0.30918 0.19807 0.25604 0.25604 0.24155 0.30918 0.23188 0.21739 0.19807 0.26087 0.23671 0.33816 0.2657 0.24638 0.19807 0.29469 0.24155 0.24155 0.24155 0.2657 0.25121 0.24638 0.28019 0.33816 0.25121 0.23671 0.27536 0.23671 0.29952 0.23671 0.17391 0.343 0.24155 0.23671 0.22222 0.21256 0.28986 0.22705 0.24638 0.30435 0.26087 0.22222 0.25121 0.28019 0.27053 0.24155 0.25604 0.28986 0.32367 0.10145 0.096618 0.28019 0.26087 0.28019 0.24638 0.29952 0.27536 0.22222 0.30918 0.24638 0.25604 0.25604 0.24155 0.27536 0.15459 0.29469 0.33333 0.29469 0.23671 0.28019 0.2657 0.22705 0.3913 0.18841 0.22222 0.21256 0.23671 0.23671 0.30918 0.24155 0.22705 0.13527 0.20773 0.26087 0.31884 0.28019 0.20773 0.25121 0.25604 0.36232 0.18357 0.20773 0.23671 0.23188 0.22222 0.28019 0.13527 0.24638 0.18357 0.22222 0.20773 0.2657 0.19807 0.25121 0.24155 0.28986 0.27053 0.29952 0.22222 0.27053 0.28986 0.23188 0.30435 0.1256 0.24638 0.27053 0.1401 0.10628 0.086957 0.13043 0.086957 0.1256 0.077295 0.10628 0.1401 0.077295 0.17391 0.12077 0.25121 0.082126 0.14976 0.15459 0.17391 0.091787 0.10628 0.11111 0.11594 0.13527 0.11111 0.1256 0.082126 0.1256 0.1256 0.12077 0.082126 0.14976 0.10145 0.17874 0.13043 0.096618 0.11111 0.17874 0.10145 0.082126 0.072464 0.10628 0.18357 0.19807 0.18357 0.25604 0.33816 0.21739 0.14976 0.24638 0.21256 0.30435 0.17874 0.15459 0.18357 0.30435 0.27536 0.2029 0.2657 0.18357 0.25604 0.24638 0.24155 0.25121 0.20773 0.28019 0.23671 0.29469 0.21256 0.21739 0.28986 0.28019 0.25121 0.21739 0.25604 0.21256 0.33816 0.24638 0.3285 0.28019 0.27053 0.20773 0.30918 0.21739 0.23188 0.27053 0.28019 0.10145 0.26087 0.26087 0.29469 0.29952 0.24638 0.26087 0.21739 0.22222 0.21256 0.25121 0.20773 0.2657 0.19807 0.2657 0.24155 0.28986 0.30918 0.20773 0.22705 0.18841 0.18841 0.23188 0.28502 0.23671 0.27053 0.31884 0.21739 0.23671 0.28986 0.22222
0.25121 0.24155 0.30435 0.32367 0.28019 0.26087 0.24155 0.24155 0.28986 0.45894 0.49275 0.5314 0.25121 0.29952 0.31401 0.20773 0.36232 0.20773 0.21739 0.89855 0.28986 0.32367 0.27536 0.30435 0.25121 0.29952 0.52657 0.3285 0.52657 0.3285 0.2657 0.36232 0.25121 0.343 0.28019 0.21739 0.2657 0.2657 0.28986 0.20773 0.20773 0.28502 0.47343 0.21256 0.2657 0.19324 0.30435 0.34783 0.21256 0.45411 0.27536 0.22222 0.35749 0.27053 0.29469 0.22705 0.26087 0.38164 0.22222 0.3913 0.22222 0.24638 0.25121 0.2657 0.28502 0.55556 0.27536 0.23671 0.31884 0.2657 0.55072 0.28019 0.31401 0.25121 0.29952 0.35749 0.26087 0.27536 0.22222 0.25604 0.25604 0.35266 0.30435 0.29469 0.27053 0.28019 0.32367 0.25604 0.27053 0.54106 0.27053 0.51208 0.22705 0.21739 0.2029 0.46377 0.21256 0.28019 0.38647 0.36232 0.33816 0.2657 0.19807 0.22222 0.25604 0.27053 0.32367 0.21739 0.20773 0.29952 0.36715 0.343 0.27053 0.29469 0.25121 0.2657 0.24638 0.21256 0.29469 0.26087 0.28986 0.13043 0.24155 0.25604 0.22222 0.27053 0.25121 0.23188 0.24155 0.28986 0.3913 0.091787 0.28986 0.22705 0.26087 0.23671 0.24155 0.27536 0.33333 0.2029 0.25121 0.27536 0.38164 0.2657 0.29469 0.28986 0.36232 0.29952 0.26087 0.20773 0.24638 0.27536 0.27053 0.30918 0.54106 0.19807 0.35266 0.31401 0.34783 0.42995 0.31401 0.24638 0.48309 0.26087 0.44444 0.28019 0.42029 0.45411 0.42995 0.43961 0.41546 0.45411 0.41546 0.45411 0.42995 0.45411 0.43478 0.44928 0.20773 0.51208 0.28986 0.343 0.24638 0.31884 0.35266 0.45411 0.27053 0.23188 0.28019 0.31401 0.22705 0.29952 0.18841 0.23671 0.25121 0.23671 0.45894 0.22222 0.29469 0.2657 0.26087 0.24155 0.17391 0.27053 0.28502 0.32367 0.24638 0.23671 0.32367 0.33816 0.28986 0.33333 0.22705 0.33816 0.42995 0.21256 0.2657 0.28502 0.32367 0.26087 0.25604 0.35749 0.28502 0.33816 0.28019 0.23671 0.20773 0.2657 0.24638 0.20773 0.30918 0.34783 0.23671 0.27536 0.33333 0.25604 0.27053 0.25604 0.30435 0.27053 0.27053 0.34783 0.28019 0.17874 0.3285 0.31401 0.28019 0.27053 0.26087 0.3285 0.24155 0.26087 0.28986 0.31401 0.24638 0.3285 0.3285 0.34783 0.21256 0.24638 0.25604 0.30918 0.23188 0.42029 0.22705 0.24638 0.22705 0.34783 0.29469 0.35266 0.33816 0.25121 0.24638 0.45411 0.20773 0.21739 0.28019 0.17874 0.22222 0.23671 0.27536 0.26087 0.37681 0.36232 0.28502 0.28019 0.31401 0.13527 0.31401 0.24638 0.21739 0.23188 0.30435 0.30435 0.29469 0.27053 0.23671 0.31401 0.36715 0.25604 0.2657 0.30435 0.25121 0.25604 0.25121 0.31884 0.27536 0.28986 0.31401 0.30918 0.28986 0.26087 0.35266 0.33333 0.27536 0.28502 0.24638 0.23188 0.28502 0.26087 0.26087 0.29469 0.31884 0.23671 0.29469 0.32367 0.24638 0.24155 0.24638 0.28986 0.21739 0.29952 0.25121 0.33333 0.33333 0.33333 0.19807 0.24638 0.24638 0.28502 0.27536 0.19324 0.25604 0.15942 0.19324 0.19324 0.25604 0.24638 0.19807 0.29469 0.24155 0.25121 0.28502 0.38647 0.31884 0.19807 0.18841 0.33816 0.26087 0.19807 0.22222 0.37681 0.2657 0.27053 0.41063 0.30435 0.26087 0.30918 0.29469 0.36715 0.24638 0.25604 0.20773 0.29469 0.23671 0.25121 0.21739 0.24155 0.33816 0.24638 0.23188 0.29952 0.24638 0.28019 0.29952 0.28019 0.20773 0.29952 0.25604 0.31884 0.28986 0.24638 0.24155 0.36232 0.19807 0.37198 0.18357 0.33333 0.24638 0.24155 0.22705 0.33816 0.27536 0.27053 0.26087 0.2029 0.25604 0.28502 0.33333 0.3285 0.23671 0.2657 0.24155 0.19324 0.28986 0.28502 0.23671 0.25121 0.38164 0.28502 0.23188 0.45894 0.30918 0.45411 0.27536 0.28019 0.29952 0.29952 0.28986 0.47826 0.25604 0.37681 0.35749 0.28019 0.30435 0.51208 0.2657 0.28502 0.23671 0.27536 0.22705 0.25604 0.3285 0.21739 0.31401 0.39614 0.27536 0.30918 0.28019 0.28502 0.26087 0.24155 0.26087 0.20773 0.21256 0.35749 0.21256 0.27053 0.27536 0.25604 0.2657 0.46377 0.33333 0.49275 0.46377 0.23188 0.23188 0.30918 0.30435 0.26087 0.3285 0.27536 0.29469 0.30435 0.343 0.27053 0.30435 0.30435 0.27053 0.27536 0.31884 0.31401 0.26087 0.31401 0.2657 0.34783 0.35749 0.30918 0.28986 0.25121 0.28019 0.28502 0.31401 0.35266 0.28502 0.22222 0.30435 0.29952 0.28986 0.28986 0.24638 0.30918 0.22705 0.28986 0.33333 0.27053 0.27053 0.3285 0.22705 0.2657 0.25604 0.27053 0.25121 0.29469 0.24155 0.25604 0.31884 0.28986 0.2657 0.22222 0.25604 0.28502 0.29469 0.28019 0.26087 0.28019 0.3285 0.34783 0.30435 0.27053 0.28986 0.23188 0.25121 0.28502 0.28502 0.27053 0.29952 0.28502 0.24638 0.25604 0.38647 0.28986 0.35749 0.33816 0.32367 0.23671 0.22705 0.3285 0.2657 0.31884 0.24638 0.28502 0.27536 0.23188 0.19807 0.30918 0.48309 0.25604 0.26087 0.29952 0.2657 0.22705 0.25604 0.31401 0.27536 0.2657 0.33816 0.27536 0.26087 0.27536 0.10628 0.2029 0.12077 0.13527 0.10628 0.17874 0.1401 0.14493 0.28986 0.16908 0.17391 0.13043 0.11594 0.23188 0.14493 0.18357 0.15942 0.10145 0.10628 0.23671 0.13527 0.28986 0.22705 0.26087 0.25604 0.31401 0.31884 0.25604 0.22705 0.30918 0.33816 0.2657 0.28986 0.17874 0.27053 0.28986 0.26087 0.2657 0.23671 0.18357 0.27053 0.31884 0.30918 0.23188 0.29952 0.37681 0.22705 0.22222 0.39614 0.28019 0.27053 0.22222 0.22222 0.2657 0.29469 0.23671 0.19324 0.23671 0.27053 0.28019 0.28502 0.27053 0.27053 0.25121 0.28986 0.24155 0.27053 0.33333 0.28502 0.28502 0.3285 0.20773 0.27536 0.26087 0.26087 0.28019 0.27536 0.23671 0.29952 0.27536 0.27053 0.18841 0.25604 0.2657 0.2657 0.27053 0.28986 0.26087 0.3285 0.36232 0.2657 0.26087 0.2657 0.35266 0.25604 0.2657 0.2657 0.343 0.28986 0.32367 0.26087 0.28502 0.27053 0.29469 0.35749 0.35749 0.24155 0.28019 0.25121 0.24638 0.24638 0.23188 0.2657 0.25604 0.35266 0.29469 0.10145 0.22222 0.30918 0.33333 0.25604 0.27053 0.25121 0.20773 0.26087 0.26087 0.3285 0.38647 0.27536 0.25121 0.23188 0.24638 0.34783 0.28019 0.23188 0.29469 0.2657 0.28019 0.20773 0.27536 0.31401 0.30435 0.34783 0.28502 0.2657 0.28986 0.24638 0.27536 0.31401 0.25604 0.29952 0.24638 0.27536 0.23671 0.27536 0.26087 0.23671 0.30918 0.24638 0.23188 0.33333 0.26087 0.31884 0.27053 0.20773 0.31884 0.22222 0.27536 0.29469 0.27053 0.22222 0.22705 0.28502 0.31884 0.29469 0.2029 0.25121 0.27536 0.25121 0.25121 0.23671 0.2029 0.25121 0.28019 0.23671 0.25121 0.25604 0.2657 0.34783 0.29469 0.31884 0.28502 0.31401 0.19324 0.24638 0.23671 0.35749 0.23188 0.28986 0.29469 0.23188 0.27053 0.36715 0.26087 0.28986 0.2029 0.23671 0.27536 0.28019 0.27053 0.32367 0.21739 0.343 0.25121 0.2657 0.27536 0.22222 0.29952 0.28502 0.20773 0.28019 0.25121 0.25604 0.27053 0.28986 0.2657 0.29469 0.29469 0.26087 0.27053 0.31884 0.26087 0.31401 0.30435 0.2657 0.24638 0.17874 0.33333 0.26087 0.33816 0.25604 0.2657 0.3285 0.23671 0.25121 0.28502 0.24638 0.31401 0.28986 0.30435 0.25121 0.33816 0.28986 0.23671 0.32367 0.31884 0.3285 0.28019 0.2029 0.24638 0.25604 0.28019 0.16425 0.28502 0.3285 0.27053 0.28986 0.21739 0.23671 0.29469 0.25121 0.25604 0.32367 0.3285 0.2657 0.29469 0.31401 0.24638 0.25604 0.27053 0.28502 0.28502 0.2657 0.24638 0.3913 0.2657 0.3285 0.23671 0.27536 0.28019 0.2657 0.28019 0.37198 0.22222 0.28502 0.24155 0.27053 0.33333 0.29469 0.24638 0.37681 0.31401 0.2029 0.3913 0.22222 0.2029 0.33333 0.21256 0.24638 0.22705 0.27053 0.24155 0.25604 0.2657 0.28019 0.29952 0.30918 0.29469 0.31401 0.28986 0.31401 0.21739 0.38164 0.29469 0.29469 0.35266 0.27536 0.28019 0.33816 0.28019 0.27536 0.25121 0.31884 0.28502 0.11594 0.35749 0.31401 0.28502 0.21256 0.28019 0.29952 0.26087 0.25604 0.33333 0.28502 0.21256 0.27053 0.343 0.30918 0.24155 0.33333 0.29469 0.19324 0.3285 0.21739 0.3285 0.28019 0.24155 0.24638 0.28986 0.28986 0.31401 0.2657 0.31401 0.15942 0.22705 0.25121 0.30435 0.28019 0.28019 0.3285 0.30918 0.27053 0.26087 0.29952 0.29952 0.25121 0.30435 0.28019 0.26087 0.35266 0.2657 0.33816 0.29952 0.29952 0.28019 0.21256 0.24638 0.26087 0.28986 0.24638 0.26087 0.28502 0.29952 0.3285 0.21739 0.23188 0.25121 0.23671 0.22222 0.38647 0.22705 0.23671 0.31401 0.23671 0.24638 0.2657 0.28986 0.30435 0.36715 0.28502 0.28502 0.35266 0.30918 0.36715 0.37198 0.31401 0.28986 0.30435 0.31401 0.24155 0.37198 0.27053 0.29469 0.22705 0.23188 0.25604 0.28502 0.32367 0.26087 0.25121 0.28502 0.31401 0.31884 0.29952 0.25604 0.27536 0.28986 0.2657 0.23671 0.29469 0.20773 0.2029 0.29469 0.2657 0.31884 0.28502 0.34783 0.2657 0.3913 0.27053 0.17874 0.31884 0.25121 0.25121 0.28019 0.24638 0.23671 0.27053 0.27053 0.29952 0.33816 0.3285 0.30918 0.27536 0.23671 0.29952 0.30435 0.29952 0.25604 0.24638 0.17391 0.25604 0.27053 0.30435 0.19807 0.27536 0.28502 0.4058 0.28502 0.33816 0.27053 0.2657 0.29952 0.19807 0.25121 0.26087 0.2657 0.28019 0.27536 0.27536 0.22705 0.27536 0.21739 0.24155 0.32367 0.21739 0.32367 0.29469 0.30918 0.24638 0.27536 0.22222 0.23671 0.22705 0.32367 0.23188 0.24638 0.30918 0.32367 0.28502 0.29469 0.19807 0.31401 0.41063 0.27053 0.22222 0.27536 0.23671 0.26087 0.30435 0.23671 0.23671 0.27053 0.22222 0.22705 0.28502 0.20773 0.3913 0.25604 0.2657 0.41546 0.24155 0.29469 0.31884 0.28019 0.24638 0.21739 0.31884 0.32367 0.2657 0.23671 0.28986 0.27053 0.19807 0.28502 0.28502 0.33333 0.21739 0.26087 0.28019 0.21739 0.25604 0.27536 0.20773 0.33333 0.19807 0.24155 0.27536 0.22222 0.21739 0.3285 0.27536 0.22705 0.27053 0.22705 0.19324 0.29469 0.29469 0.27053 0.36232 0.29469 0.22705 0.33333 0.3285 0.23671 0.28502 0.19807 0.28502 0.25604 0.33816 0.22705 0.25121 0.32367 0.25604 0.17874 0.30918 0.2657 0.19324 0.27053 0.27053 0.28019 0.30435 0.25604 0.25121 0.24638 0.28502 0.30918 0.27053 0.26087 0.21739 0.24155 0.26087 0.21739 0.27053 0.27053 0.30435 0.23188 0.2029 0.24638 0.24638 0.2657 0.20773 0.33816 0.29952 0.28502 0.28502 0.21256 0.25604 0.14976 0.19807 0.35266 0.27536 0.25604 0.33333 0.26087 0.29952 0.24155 0.2657 0.22705 0.24155 0.35266 0.31401 0.17391 0.28019 0.29469 0.28019 0.28502 0.28019 0.29469 0.24155 0.27536 0.27053 0.30435 0.28986 0.28502 0.30918 0.29469 0.27053 0.30435 0.28986 0.25121 0.31884 0.26087 0.21739 0.20773 0.21256 0.3285 0.24155 0.30918 0.24155 0.22705 0.27536 0.29469 0.27053 0.31401 0.29952 0.27536 0.2657 0.29952 0.33816 0.28502 0.3285 0.34783 0.25604 0.30435 0.25604 0.33816 0.23671 0.27053 0.2029 0.24638 0.18841 0.28019 0.27536 0.2657 0.34783 0.27053 0.25121 0.28986 0.38647 0.24155 0.23188 0.22705 0.28986 0.37681 0.24638 0.17391 0.29952 0.31401 0.22222 0.26087 0.31884 0.3913 0.26087 0.22705 0.21739 0.25121 0.28986 0.28019 0.2657 0.21256 0.2657 0.18357 0.25121 0.26087 0.28019 0.29469 0.14493 0.28019 0.24638 0.22222 0.25121 0.29952 0.25604 0.25121 0.28502 0.2657 0.28019 0.31884 0.24638 0.27536 0.30918 0.25121 0.27536 0.343 0.21256 0.24638 0.21739 0.25604 0.33333 0.31401 0.29469 0.28502 0.30435 0.33333 0.22222 0.17874 0.28019 0.29469 0.28502 0.28502 0.22222 0.30918 0.28986 0.31401 0.30435 0.20773 0.31401 0.34783 0.29952 0.23188 0.30918 0.35266 0.25121 0.24638 0.28986 0.28019 0.19324 0.35749 0.26087 0.24638 0.27053 0.34783 0.27053 0.23188 0.28502 0.29952 0.28019 0.37681 0.2657 0.31884 0.25121 0.32367 0.26087 0.30918 0.32367 0.24638 0.36715 0.28986 0.27053 0.27536 0.2657 0.28502 0.23188 0.24155 0.36232 0.22705 0.33816 0.22705 0.28019 0.28986 0.23671 0.2657 0.31401 0.22222 0.33333 0.23188 0.25121 0.25121 0.32367 0.24638 0.17874 0.31884 0.28502 0.2657 0.2657 0.28502 0.26087 0.23671 0.21739 0.26087 0.33333 0.21256 0.19807 0.4058 0.25121 0.22705 0.22705 0.33333 0.33333 0.28019 0.27053 0.36715 0.27536 0.23188 0.26087 0.28019 0.2657 0.25604 0.27536 0.36232 0.34783 0.24638 0.2657 0.23188 0.30918 0.2657 0.28986 0.29469 0.27053 0.26087 0.36232 0.33333 0.3285 0.31401 0.28986 0.23671 0.2657 0.30435 0.30435 0.29469 0.28502 0.22222 0.32367 0.28019 0.31884 0.30435 0.28019 0.26087 0.22222 0.28502 0.33333 0.30918 0.27536 0.29952 0.26087 0.28019 0.25604 0.22222 0.22222 0.31401 0.31884 0.26087 0.27053 0.26087 0.28502 0.3285 0.19324 0.23671 0.29952 0.26087 0.24638 0.28019 0.30918 0.27053 0.24638 0.26087 0.21256 0.29952 0.28019 0.28019 0.22222 0.20773 0.29952 0.28019 0.28019 0.23671 0.30435 0.27536 0.29469 0.25604 0.26087 0.21739 0.30435 0.23188 0.30918 0.2657 0.18841 0.28986 0.20773 0.24155 0.33816 0.32367 0.33816 0.30435 0.37681 0.2657 0.25121 0.26087 0.30918 0.33333 0.2657 0.21739 0.27536 0.27053 0.28019 0.30435 0.26087 0.30918 0.27053 0.2657 0.26087 0.24155 0.23188 0.2657 0.23671 0.25604 0.25604 0.28502 0.2657 0.30435 0.30435 0.29469 0.25604 0.28019 0.26087 0.28502 0.28502 0.31884 0.31884 0.22222 0.343 0.34783 0.29952 0.33333 0.23671 0.29469 0.21256 0.3285 0.3285 0.22222 0.23671 0.32367 0.23188 0.30435 0.25604 0.27053 0.29469 0.22222 0.18841 0.24155 0.19807 0.24155 0.27536 0.24638 0.25121 0.28019 0.32367 0.24638 0.28986 0.27536 0.23188 0.22705 0.25121 0.29469 0.29952 0.27053 0.29952 0.24638 0.27053 0.30435 0.31401 0.29952 0.33816 0.25121 0.35749 0.23188 0.28986 0.27536 0.343 0.27536 0.25121 0.29469 0.25121 0.31401 0.27536 0.26087 0.29469 0.31401 0.28986 0.27053 0.26087 0.2657 0.27053 0.22222 0.42029 0.29469 0.31401 0.25604 0.3285 0.31401 0.3285 0.35749 0.35266 0.21256 0.22222 0.25121 0.23188 0.24638 0.24638 0.25121 0.2657 0.19324 0.29952 0.24155 0.36232 0.27536 0.33333 0.21739 0.3285 0.29952 0.2029 0.22222 0.22705 0.27536 0.29952 0.23671 0.28019 0.22705 0.2657 0.35749 0.25604 0.33816 0.28019 0.2657 0.30435 0.26087 0.27053 0.29952 0.38164 0.24155 0.27053 0.25604 0.26087 0.27053 0.23671 0.29469 0.17874 0.27536 0.26087 0.28986 0.24638 0.21739 0.25121 0.33816 0.23188 0.25121 0.26087 0.18841 0.22705 0.2657 0.29469 0.28502 0.343 0.22705 0.25121 0.23671 0.26087 0.29469 0.37198 0.30918 0.30918 0.24155 0.26087 0.18357 0.34783 0.25604 0.23188 0.28502 0.23671 0.2657 0.28019 0.35266 0.25604 0.23188 0.28502 0.24155 0.24155 0.31401 0.28502 0.23188 0.23188 0.28986 0.25121 0.2657 0.22705 0.25604 0.29469 0.33816 0.25604 0.26087 0.2029 0.28502 0.22705 0.28019 0.27536 0.36715 0.27053 0.28502 0.28502 0.33333 0.2029 0.21256 0.28502 0.28019 0.28019 0.26087 0.29469 0.45411 0.27053 0.28019 0.27536 0.27053 0.24155 0.25121 0.21256 0.32367 0.34783 0.34783 0.17874 0.24155 0.19324 0.28502 0.27053 0.23188 0.22222 0.31884 0.32367 0.3285 0.35266 0.23671 0.26087 0.25121 0.31401 0.23671 0.29469 0.3285 0.38647 0.23671 0.25121 0.23671 0.28986 0.30435 0.3285 0.21739 0.30918 0.30918 0.2657 0.33816 0.33816 0.18841 0.21739 0.28986 0.28019 0.30435 0.24155 0.3285 0.21739 0.38164 0.38164 0.2029 0.34783 0.26087 0.30435 0.25121 0.27536 0.26087 0.25604 0.22222 0.29952 0.28986 0.2657 0.29952 0.22705 0.25121 0.30918 0.18841 0.27053 0.20773 0.36232 0.33333 0.30435 0.25604 0.30435 0.34783 0.3285 0.3285 0.27053 0.24155 0.32367 0.22705 0.22705 0.25121 0.28019 0.27536 0.24638 0.3285 0.27053 0.29469 0.29952 0.28502 0.25121 0.28502 0.30918 0.28502 0.30918 0.29952 0.35266 0.24155 0.21256 0.35749 0.29952 0.38164 0.21739 0.33333 0.29952 0.26087 0.28019 0.26087 0.27536 0.30918 0.27053 0.20773 0.32367 0.26087 0.25121 0.36232 0.28502 0.28502 0.37198 0.21739 0.27053 0.23188 0.22705 0.33816 0.3285 0.37681 0.29952 0.28019 0.33816 0.31401 0.36715 0.31401 0.11594 0.23671 0.24638 0.28986 0.28019 0.21739 0.26087 0.29469 0.31401 0.28502 0.33816 0.28019 0.28019 0.28986 0.30918 0.27536 0.24638 0.28986 0.24638 0.23671 0.27053 0.2657 0.29469 0.28019 0.28986 0.41546 0.28986 0.343 0.24638 0.28019 0.26087 0.24155 0.19324 0.35749 0.3285 0.21739 0.36715 0.29952 0.29469 0.23188 0.22705 0.19807 0.23671 0.27536 0.26087 0.2657 0.2657 0.13527 0.31884 0.33333 0.2657 0.36232 0.31401 0.33816 0.30435 0.35749 0.33816 0.29469 0.36715 0.27053 0.28986 0.30435 0.33816 0.29952 0.096618 0.2029 0.24638 0.10628 0.14976 0.17874 0.11111 0.13527 0.10145 0.13527 0.096618 0.14976 0.13527 0.13527 0.12077 0.25604 0.1401 0.14976 0.13527 0.15942 0.15942 0.16908 0.1401 0.17874 0.12077 0.12077 0.1256 0.13527 0.13527 0.15459 0.21256 0.1256 0.15459 0.1401 0.28502 0.16908 0.14493 0.16908 0.13527 0.096618 0.14493 0.14493 0.14976 0.35749 0.31401 0.28986 0.30435 0.23188 0.20773 0.21739 0.30918 0.31884 0.21739 0.22705 0.26087 0.30918 0.25121 0.27536 0.31401 0.2657 0.34783 0.30435 0.22222 0.27053 0.27536 0.21739 0.2029 0.28502 0.343 0.30918 0.30918 0.23188 0.22222 0.29952 0.2657 0.33333 0.31884 0.21739 0.27536 0.25121 0.27536 0.29469 0.2657 0.20773 0.27053 0.22222 0.24638 0.29469 0.16908 0.30435 0.23188 0.24155 0.25604 0.25121 0.23188 0.25121 0.23671 0.22705 0.25604 0.2029 0.31401 0.24638 0.29469 0.29952 0.30435 0.28502 0.30435 0.23671 0.31884 0.36715 0.27053 0.27536 0.30918 0.2657 0.25604 0.27536 0.27053 0.27536 0.25121
0.343 0.27053 0.3285 0.33333 0.26087 0.34783 0.37198 0.39614 0.35749 0.30435 0.33816 0.3285 0.24155 0.38647 0.46377 0.37198 0.41546 0.27053 0.28986 0.28986 0.90338 0.3285 0.28986 0.27536 0.31884 0.31401 0.3913 0.42029 0.3913 0.27053 0.31884 0.41546 0.28019 0.3913 0.35266 0.25121 0.28019 0.44444 0.33816 0.32367 0.32367 0.24155 0.31884 0.31884 0.31884 0.37198 0.29469 0.30435 0.28986 0.3913 0.39614 0.27536 0.34783 0.33816 0.38164 0.2657 0.3913 0.33333 0.35749 0.33333 0.24638 0.35749 0.24155 0.27536 0.30435 0.34783 0.32367 0.30918 0.32367 0.28019 0.34783 0.34783 0.32367 0.31401 0.24638 0.37681 0.31401 0.31884 0.3285 0.33333 0.33816 0.35749 0.31401 0.27536 0.3285 0.27536 0.25121 0.44444 0.29469 0.37681 0.30918 0.35749 0.23671 0.31884 0.21256 0.2657 0.24155 0.33816 0.40097 0.42512 0.41063 0.35749 0.27536 0.31884 0.36232 0.33333 0.38647 0.30918 0.28986 0.30435 0.33816 0.31401 0.34783 0.28986 0.29952 0.29469 0.32367 0.33333 0.29469 0.38647 0.26087 0.18357 0.22705 0.24155 0.33816 0.29469 0.35266 0.24155 0.33816 0.35266 0.37198 0.18357 0.21256 0.26087 0.41546 0.35749 0.37198 0.33333 0.3285 0.26087 0.28019 0.29952 0.32367 0.28986 0.29469 0.29469 0.25604 0.28019 0.34783 0.26087 0.31401 0.32367 0.33333 0.21739 0.37681 0.31401 0.25604 0.29469 0.23671 0.30435 0.29952 0.33333 0.28986 0.30918 0.28986 0.35266 0.29952 0.35266 0.27053 0.38647 0.30918 0.343 0.29952 0.35266 0.27053 0.35749 0.25604 0.33333 0.26087 0.28502 0.31884 0.45894 0.3285 0.28986 0.3285 0.30435 0.3285 0.30918 0.28986 0.28986 0.37198 0.343 0.28019 0.28019 0.4058 0.343 0.28019 0.41063 0.38647 0.29469 0.41546 0.37198 0.23671 0.33333 0.21256 0.33816 0.21739 0.36232 0.25121 0.32367 0.25121 0.3285 0.31401 0.27536 0.25604 0.32367 0.26087 0.22222 0.27536 0.2657 0.34783 0.3285 0.21739 0.28502 0.23188 0.36715 0.27053 0.33816 0.31401 0.26087 0.38164 0.24155 0.26087 0.29469 0.32367 0.24638 0.31884 0.25604 0.26087 0.37198 0.28502 0.24638 0.2657 0.27536 0.30918 0.25604 0.24155 0.25604 0.24638 0.29952 0.33816 0.27536 0.31884 0.25121 0.24638 0.28986 0.25121 0.25604 0.27053 0.30435 0.27536 0.22222 0.31401 0.27536 0.31401 0.30435 0.2657 0.26087 0.2657 0.30435 0.28502 0.28502 0.26087 0.22222 0.27536 0.38164 0.29952 0.22705 0.25604 0.38647 0.25604 0.41063 0.28986 0.2657 0.27053 0.343 0.28019 0.20773 0.28986 0.28502 0.28986 0.25121 0.23671 0.27053 0.29469 0.343 0.25604 0.27053 0.35749 0.21256 0.36715 0.28019 0.33816 0.31401 0.25121 0.29469 0.29469 0.2657 0.3285 0.30918 0.29469 0.25604 0.29469 0.30918 0.3285 0.28986 0.3285 0.26087 0.3285 0.32367 0.31401 0.31401 0.32367 0.29952 0.25604 0.3285 0.29952 0.31401 0.29469 0.21739 0.24638 0.28502 0.30435 0.26087 0.27053 0.27536 0.16908 0.30918 0.27536 0.28986 0.39614 0.27536 0.29469 0.13527 0.22222 0.16908 0.24155 0.36232 0.25121 0.2657 0.28019 0.4058 0.33333 0.30918 0.33816 0.28019 0.38164 0.25604 0.25121 0.25121 0.27053 0.29952 0.22222 0.24638 0.23188 0.24155 0.27053 0.33333 0.29952 0.37198 0.29469 0.28019 0.27536 0.3285 0.25604 0.26087 0.23671 0.23671 0.28502 0.2657 0.25604 0.33816 0.3913 0.3285 0.33816 0.30435 0.29469 0.24638 0.26087 0.28502 0.27536 0.28986 0.28986 0.33333 0.27536 0.30918 0.23671 0.33816 0.37198 0.28019 0.31401 0.35266 0.31401 0.31884 0.24638 0.29952 0.31401 0.29469 0.33816 0.28502 0.27053 0.29469 0.25604 0.35749 0.38647 0.21739 0.2657 0.32367 0.33333 0.24155 0.2657 0.3285 0.30435 0.30918 0.31884 0.26087 0.23188 0.24155 0.27053 0.32367 0.34783 0.3285 0.3285 0.27536 0.3913 0.30918 0.33333 0.27053 0.35749 0.28986 0.22705 0.27536 0.25121 0.23671 0.3285 0.30435 0.26087 0.28502 0.23671 0.38164 0.26087 0.31884 0.34783 0.26087 0.17391 0.37681 0.22222 0.29469 0.36232 0.22222 0.24155 0.2657 0.3285 0.27053 0.2657 0.25604 0.34783 0.26087 0.343 0.28986 0.30918 0.30435 0.37681 0.35749 0.36715 0.29952 0.28502 0.30435 0.30918 0.2657 0.41546 0.30918 0.26087 0.33816 0.42995 0.24638 0.27536 0.27053 0.3285 0.29952 0.28986 0.31884 0.30435 0.41063 0.30918 0.24638 0.36232 0.28019 0.29469 0.40097 0.35266 0.31401 0.27536 0.36232 0.2657 0.27053 0.2657 0.31884 0.26087 0.27053 0.3285 0.343 0.38647 0.2657 0.343 0.29952 0.28986 0.26087 0.35266 0.30435 0.25604 0.35266 0.30435 0.39614 0.38164 0.28502 0.30918 0.27053 0.32367 0.31401 0.29952 0.29952 0.28986 0.31401 0.36232 0.29952 0.32367 0.29952 0.30435 0.2657 0.33333 0.29469 0.34783 0.30918 0.28502 0.27053 0.34783 0.28502 0.30918 0.25121 0.33816 0.28502 0.3285 0.29952 0.2657 0.36715 0.343 0.31884 0.3285 0.3285 0.29469 0.31401 0.35749 0.33333 0.35749 0.25121 0.28502 0.17874 0.19807 0.28502 0.1401 0.22222 0.17874 0.091787 0.1256 0.16908 0.16908 0.13527 0.27053 0.14976 0.16425 0.1401 0.1401 0.25604 0.19807 0.13527 0.15942 0.13043 0.11111 0.13527 0.18357 0.28986 0.29952 0.31884 0.28019 0.29469 0.3285 0.31401 0.35749 0.29469 0.28019 0.37198 0.30435 0.24155 0.34783 0.32367 0.30918 0.22222 0.31401 0.25121 0.33333 0.33333 0.31884 0.27053 0.25121 0.26087 0.35749 0.24638 0.27536 0.28019 0.41546 0.33816 0.23188 0.3285 0.30435 0.26087 0.27536 0.31884 0.22222 0.26087 0.31401 0.22705 0.27536 0.23671 0.36715 0.27536 0.23671 0.26087 0.31401 0.28019 0.30435 0.3285 0.31884 0.39614 0.28502 0.28019 0.30435 0.28986 0.31884 0.2657 0.25604 0.19807 0.3285 0.33333 0.22222 0.30918 0.35266 0.29952 0.2657 0.37198 0.343 0.31401 0.28019 0.28502 0.26087 0.35266 0.33333 0.25121 0.26087 0.35749 0.36715 0.36715 0.29952 0.31884 0.31401 0.343 0.34783 0.27536 0.30435 0.26087 0.40097 0.26087 0.35266 0.28986 0.35749 0.36715 0.11111 0.27536 0.3285 0.40097 0.34783 0.27053 0.25604 0.28502 0.33816 0.28019 0.32367 0.343 0.36232 0.27053 0.31884 0.24638 0.2657 0.30435 0.30435 0.33816 0.343 0.40097 0.24638 0.28986 0.27053 0.29952 0.35266 0.25604 0.38647 0.34783 0.33333 0.28986 0.35266 0.36232 0.36232 0.33333 0.35266 0.28502 0.21739 0.33333 0.28986 0.25604 0.25604 0.29952 0.2657 0.29469 0.32367 0.33333 0.44928 0.2657 0.24638 0.343 0.2657 0.28502 0.30918 0.27053 0.24638 0.37198 0.30435 0.21256 0.29952 0.38164 0.23188 0.30918 0.31884 0.28502 0.30435 0.23671 0.34783 0.3285 0.22222 0.31401 0.28019 0.35266 0.28502 0.27053 0.28986 0.27536 0.28502 0.24155 0.34783 0.31884 0.30435 0.26087 0.28986 0.31401 0.33333 0.3285 0.28502 0.2657 0.27536 0.29469 0.30435 0.24155 0.3285 0.26087 0.31401 0.18841 0.30435 0.28019 0.24638 0.29469 0.27536 0.31401 0.27053 0.27536 0.31884 0.28986 0.28019 0.24638 0.32367 0.36232 0.29469 0.35266 0.36232 0.28019 0.2657 0.31884 0.343 0.28019 0.28502 0.28986 0.24638 0.3285 0.26087 0.28502 0.29952 0.28986 0.35749 0.29952 0.26087 0.28019 0.28502 0.27536 0.27536 0.27053 0.36715 0.30435 0.28502 0.28019 0.30918 0.28986 0.33816 0.28019 0.22705 0.31884 0.15942 0.27536 0.29469 0.28986 0.37681 0.31884 0.27053 0.27053 0.28986 0.28986 0.29469 0.41063 0.2657 0.32367 0.35749 0.28019 0.45894 0.30918 0.31401 0.31884 0.36232 0.3285 0.38647 0.27053 0.30435 0.36232 0.33816 0.30918 0.3285 0.38164 0.343 0.29469 0.28502 0.27053 0.27536 0.26087 0.32367 0.27536 0.32367 0.33333 0.31884 0.28986 0.27536 0.34783 0.38647 0.27536 0.21739 0.24638 0.28019 0.25121 0.32367 0.27053 0.30435 0.24638 0.35749 0.32367 0.33816 0.42995 0.30435 0.34783 0.30918 0.25121 0.31884 0.28986 0.33333 0.25121 0.27053 0.29469 0.32367 0.343 0.24155 0.343 0.15459 0.36232 0.23671 0.29469 0.29469 0.29952 0.34783 0.28019 0.34783 0.29469 0.28019 0.36232 0.29469 0.39614 0.27536 0.27536 0.29469 0.31884 0.24638 0.35749 0.26087 0.32367 0.27536 0.29469 0.2657 0.34783 0.25121 0.21256 0.25604 0.28019 0.2029 0.24638 0.30435 0.29469 0.28502 0.27536 0.28986 0.31884 0.29952 0.40097 0.28986 0.30918 0.2657 0.24638 0.28986 0.30918 0.31401 0.3285 0.29469 0.2657 0.2657 0.27536 0.27053 0.31401 0.2657 0.29469 0.24155 0.36715 0.28019 0.31884 0.31401 0.23671 0.31884 0.22705 0.32367 0.30435 0.25121 0.3285 0.2657 0.31401 0.21739 0.31401 0.35266 0.34783 0.2657 0.29469 0.23671 0.23671 0.31401 0.30435 0.31401 0.30435 0.29952 0.33333 0.33816 0.29469 0.31401 0.32367 0.38647 0.2657 0.343 0.23671 0.25604 0.31401 0.34783 0.31401 0.25604 0.28986 0.25604 0.30435 0.28502 0.3285 0.30435 0.34783 0.33333 0.28019 0.27536 0.33816 0.30435 0.35266 0.36715 0.36715 0.35749 0.40097 0.27053 0.34783 0.35266 0.31401 0.37681 0.28019 0.27053 0.40097 0.22705 0.2657 0.36715 0.32367 0.25121 0.24638 0.29952 0.26087 0.30435 0.3913 0.25121 0.29952 0.29952 0.29469 0.23188 0.26087 0.34783 0.33333 0.35749 0.30918 0.28986 0.37681 0.25121 0.31884 0.37681 0.40097 0.31884 0.36715 0.31884 0.32367 0.28986 0.24155 0.28019 0.28019 0.31401 0.29469 0.28502 0.25604 0.37198 0.29469 0.27053 0.30435 0.32367 0.35749 0.31401 0.24155 0.26087 0.28502 0.24638 0.27536 0.23671 0.31401 0.27053 0.30918 0.30918 0.29469 0.25604 0.32367 0.31401 0.30435 0.36232 0.343 0.29952 0.27053 0.36715 0.15942 0.27536 0.36715 0.32367 0.35749 0.343 0.32367 0.343 0.29952 0.27536 0.36715 0.25604 0.343 0.26087 0.32367 0.33816 0.23188 0.31401 0.42029 0.3285 0.30435 0.24155 0.38647 0.32367 0.36232 0.36232 0.29952 0.21256 0.34783 0.23671 0.33333 0.3285 0.38647 0.30918 0.33816 0.343 0.27053 0.28019 0.20773 0.30918 0.33816 0.343 0.3285 0.35749 0.31884 0.33333 0.28986 0.27053 0.36232 0.2657 0.28019 0.29469 0.32367 0.32367 0.27053 0.31401 0.27053 0.29469 0.34783 0.31884 0.18357 0.32367 0.30435 0.30918 0.16425 0.29952 0.33816 0.39614 0.29952 0.30918 0.23671 0.30918 0.33333 0.25121 0.25604 0.32367 0.25604 0.30435 0.39614 0.30918 0.2657 0.34783 0.29952 0.28019 0.2657 0.23671 0.24155 0.2029 0.31401 0.23671 0.28986 0.39614 0.27053 0.35266 0.30918 0.33816 0.18841 0.26087 0.16908 0.36232 0.35266 0.343 0.28019 0.28986 0.31884 0.30435 0.33816 0.3285 0.28502 0.30435 0.27053 0.27536 0.20773 0.28019 0.2657 0.29469 0.27053 0.3285 0.21739 0.19807 0.29952 0.30435 0.37681 0.3285 0.29952 0.2657 0.29952 0.33816 0.39614 0.31401 0.27536 0.2657 0.21256 0.30918 0.31884 0.33333 0.29952 0.33333 0.27536 0.27053 0.28986 0.28502 0.24155 0.31884 0.28019 0.47343 0.36232 0.29952 0.27053 0.28986 0.43961 0.31884 0.30918 0.36232 0.3913 0.32367 0.36232 0.38164 0.3913 0.28986 0.3913 0.30918 0.31401 0.23671 0.23671 0.28019 0.28502 0.26087 0.27053 0.22222 0.35749 0.28019 0.27536 0.27053 0.28986 0.31401 0.16908 0.30435 0.28986 0.28502 0.28986 0.33816 0.343 0.31401 0.21739 0.26087 0.32367 0.22705 0.23671 0.35749 0.30918 0.32367 0.23671 0.23188 0.35266 0.30918 0.31401 0.19324 0.3913 0.31884 0.25604 0.27536 0.36715 0.30435 0.3285 0.25121 0.28986 0.25121 0.28986 0.25121 0.29469 0.35749 0.30918 0.28502 0.29952 0.33816 0.33333 0.31884 0.32367 0.31401 0.26087 0.27536 0.35749 0.28502 0.31401 0.24638 0.22222 0.29469 0.35749 0.28019 0.31884 0.30435 0.31401 0.29952 0.30918 0.28502 0.343 0.37198 0.28502 0.36232 0.29469 0.37681 0.25121 0.32367 0.33333 0.25121 0.3285 0.41546 0.35266 0.31401 0.19807 0.38164 0.27536 0.25604 0.32367 0.25604 0.31401 0.2657 0.32367 0.23188 0.343 0.23671 0.29952 0.36232 0.2657 0.39614 0.30918 0.26087 0.23671 0.29952 0.30918 0.28986 0.34783 0.29952 0.27536 0.34783 0.28502 0.36715 0.24638 0.32367 0.24638 0.33333 0.30435 0.30918 0.21739 0.33816 0.41546 0.30435 0.34783 0.35266 0.35266 0.23188 0.26087 0.33816 0.36232 0.25121 0.29952 0.27053 0.23671 0.15459 0.35749 0.27536 0.28986 0.26087 0.2657 0.18841 0.3913 0.25121 0.33333 0.34783 0.31401 0.24155 0.37198 0.29469 0.38164 0.33816 0.29952 0.36232 0.30918 0.25121 0.22222 0.30435 0.34783 0.23671 0.35749 0.30435 0.28986 0.30918 0.35749 0.28986 0.24638 0.32367 0.36715 0.34783 0.3285 0.33816 0.36232 0.28502 0.31401 0.29469 0.28986 0.28502 0.29469 0.28986 0.33816 0.28502 0.25604 0.45411 0.29469 0.343 0.30435 0.29952 0.29952 0.29469 0.27053 0.3285 0.35749 0.33816 0.36232 0.26087 0.33333 0.33816 0.33333 0.33816 0.27053 0.33816 0.35749 0.39614 0.28019 0.41063 0.27536 0.27536 0.27536 0.30918 0.29469 0.29952 0.28502 0.31884 0.343 0.25604 0.3285 0.28986 0.30918 0.33333 0.27536 0.30435 0.2657 0.31401 0.29469 0.31401 0.24638 0.28986 0.32367 0.33816 0.25121 0.31884 0.28986 0.17874 0.31401 0.24638 0.28986 0.27053 0.33333 0.26087 0.22705 0.35749 0.37198 0.31884 0.27536 0.27053 0.27053 0.28986 0.35266 0.31884 0.33816 0.21739 0.38647 0.35266 0.30435 0.31401 0.30435 0.2657 0.28986 0.27053 0.34783 0.32367 0.30918 0.25604 0.33333 0.23671 0.31401 0.30918 0.30435 0.25604 0.36715 0.26087 0.28986 0.27053 0.28502 0.37681 0.24638 0.29469 0.36232 0.27053 0.2657 0.28019 0.25604 0.28019 0.37198 0.3913 0.28019 0.30918 0.37681 0.31401 0.36232 0.28502 0.30435 0.34783 0.31401 0.25604 0.33333 0.33816 0.29952 0.31401 0.27536 0.26087 0.30918 0.36715 0.29952 0.25121 0.24155 0.27536 0.30918 0.31884 0.29952 0.24155 0.24638 0.30918 0.29469 0.35266 0.25121 0.30918 0.3285 0.28502 0.27053 0.35749 0.28986 0.37681 0.27536 0.35266 0.37198 0.33333 0.29952 0.23671 0.28019 0.29469 0.29469 0.31884 0.29469 0.28986 0.3913 0.22222 0.28986 0.37198 0.29469 0.23671 0.4058 0.29469 0.28986 0.38647 0.28019 0.3285 0.38164 0.28502 0.28986 0.25604 0.29952 0.36232 0.34783 0.31401 0.2657 0.36715 0.28019 0.28019 0.28986 0.28502 0.29469 0.36232 0.27536 0.3285 0.29469 0.32367 0.33333 0.3913 0.28986 0.34783 0.26087 0.35749 0.25604 0.25604 0.25121 0.2657 0.31401 0.45894 0.3913 0.33333 0.28986 0.33333 0.30918 0.35266 0.25121 0.3913 0.37681 0.25604 0.31401 0.31401 0.29952 0.27053 0.24638 0.28986 0.343 0.2657 0.2029 0.28986 0.3285 0.26087 0.31401 0.29952 0.24155 0.25121 0.35266 0.32367 0.27053 0.33333 0.29469 0.28019 0.34783 0.30918 0.32367 0.24155 0.25121 0.32367 0.29469 0.35749 0.29952 0.30918 0.34783 0.36715 0.25604 0.30918 0.28986 0.25121 0.33816 0.25604 0.26087 0.28986 0.28502 0.24638 0.343 0.33816 0.31401 0.26087 0.24638 0.28986 0.30918 0.26087 0.2657 0.25121 0.21256 0.27053 0.28019 0.29952 0.33816 0.29952 0.30918 0.29469 0.24155 0.33816 0.26087 0.25604 0.30918 0.29952 0.36232 0.29469 0.4058 0.33333 0.25604 0.33816 0.25604 0.23671 0.33816 0.33333 0.35749 0.2657 0.28986 0.27053 0.29952 0.34783 0.343 0.30435 0.27053 0.25121 0.2657 0.343 0.34783 0.30435 0.30435 0.29469 0.37681 0.27536 0.26087 0.31884 0.24155 0.33333 0.24638 0.28502 0.25604 0.28019 0.2657 0.28502 0.36715 0.26087 0.33816 0.22705 0.25121 0.3285 0.29469 0.38647 0.29952 0.24155 0.34783 0.36715 0.28502 0.31401 0.30918 0.2657 0.29952 0.33333 0.21739 0.35749 0.28019 0.36232 0.33816 0.29952 0.34783 0.29469 0.34783 0.27536 0.25604 0.36715 0.38164 0.35749 0.2657 0.29469 0.29469 0.27536 0.22705 0.33816 0.22222 0.31401 0.34783 0.25121 0.23188 0.30918 0.27053 0.27053 0.27053 0.30435 0.30918 0.28019 0.22222 0.24155 0.27536 0.30435 0.30435 0.28019 0.29469 0.33816 0.31884 0.31401 0.31884 0.2657 0.26087 0.26087 0.28019 0.343 0.24638 0.30435 0.31884 0.2657 0.28986 0.38164 0.23671 0.24155 0.30435 0.29952 0.26087 0.30918 0.29952 0.24638 0.2657 0.2657 0.28986 0.22222 0.25121 0.25604 0.29952 0.28019 0.25121 0.28019 0.31884 0.31884 0.34783 0.21739 0.28986 0.29952 0.30918 0.34783 0.27536 0.28986 0.25121 0.31401 0.3285 0.15459 0.15942 0.31884 0.343 0.29469 0.29469 0.31401 0.2657 0.29952 0.33333 0.34783 0.3913 0.28502 0.33333 0.28502 0.26087 0.31884 0.36715 0.31884 0.27053 0.25604 0.23671 0.21739 0.31401 0.28502 0.31401 0.25121 0.2657 0.28986 0.28019 0.33816 0.3285 0.19324 0.24155 0.3285 0.36715 0.34783 0.24638 0.34783 0.29952 0.32367 0.23188 0.23188 0.28986 0.34783 0.31401 0.28502 0.18841 0.27536 0.23188 0.26087 0.25604 0.34783 0.31401 0.30918 0.28019 0.29952 0.26087 0.2657 0.26087 0.29469 0.40097 0.31884 0.35749 0.1256 0.22222 0.34783 0.15459 0.13527 0.1401 0.1401 0.091787 0.14976 0.19324 0.11594 0.17874 0.13527 0.13527 0.18357 0.2657 0.14976 0.18841 0.15942 0.13043 0.15942 0.14493 0.16425 0.13043 0.15942 0.10628 0.15459 0.13043 0.16908 0.17874 0.15942 0.15942 0.20773 0.17391 0.25604 0.13527 0.1256 0.15942 0.19807 0.13043 0.1401 0.10628 0.17874 0.32367 0.2657 0.23671 0.30918 0.24638 0.33333 0.25121 0.27053 0.30918 0.27536 0.29952 0.21739 0.29952 0.2657 0.36715 0.22705 0.31401 0.22222 0.343 0.24155 0.31401 0.28502 0.28502 0.23188 0.29952 0.27053 0.30918 0.29469 0.34783 0.31401 0.27053 0.26087 0.343 0.28019 0.30918 0.3285 0.29469 0.28502 0.25121 0.28986 0.25121 0.28019 0.3285 0.29952 0.30918 0.21256 0.34783 0.27053 0.31401 0.25604 0.33333 0.3285 0.24638 0.25604 0.27536 0.31884 0.27053 0.27053 0.29952 0.29469 0.26087 0.33816 0.31401 0.35749 0.28502 0.22705 0.22705 0.28019 0.33816 0.26087 0.28019 0.28986 0.36232 0.41063 0.27053 0.22705
0.30435 0.26087 0.28502 0.28986 0.28502 0.33333 0.26087 0.26087 0.27536 0.25121 0.26087 0.27053 0.29952 0.35266 0.31401 0.28986 0.29469 0.32367 0.22705 0.32367 0.3285 0.89372 0.35749 0.29469 0.35266 0.30435 0.3285 0.3285 0.3285 0.2657 0.25604 0.28986 0.30435 0.3285 0.33816 0.17391 0.33816 0.33816 0.25604 0.22222 0.24155 0.3285 0.2657 0.22705 0.28019 0.28019 0.27536 0.26087 0.30918 0.28986 0.343 0.35266 0.25604 0.34783 0.33333 0.30918 0.34783 0.21739 0.32367 0.23188 0.22705 0.27053 0.27536 0.33333 0.21739 0.28019 0.32367 0.23188 0.28019 0.30435 0.28986 0.27536 0.38164 0.29469 0.21256 0.25604 0.343 0.2657 0.33333 0.31401 0.29952 0.28986 0.28986 0.25121 0.31884 0.28019 0.2657 0.27053 0.26087 0.33333 0.26087 0.30435 0.25604 0.29952 0.23671 0.26087 0.26087 0.2657 0.30435 0.3285 0.35266 0.24638 0.25604 0.31401 0.30435 0.26087 0.29469 0.23671 0.36232 0.37681 0.29952 0.28502 0.32367 0.36715 0.29469 0.343 0.27053 0.25604 0.24155 0.31884 0.31884 0.14976 0.3285 0.27536 0.28019 0.28986 0.28502 0.28986 0.26087 0.24638 0.34783 0.11594 0.2657 0.27536 0.29469 0.3285 0.26087 0.29952 0.27536 0.28502 0.31401 0.25604 0.28019 0.25604 0.26087 0.35266 0.31401 0.33816 0.30435 0.25604 0.26087 0.32367 0.29469 0.21256 0.33333 0.25604 0.28019 0.27536 0.35749 0.23188 0.28986 0.36232 0.27053 0.27536 0.21256 0.30435 0.24638 0.24638 0.22705 0.2657 0.30918 0.24638 0.2657 0.25121 0.22705 0.23188 0.28019 0.23188 0.25604 0.22222 0.27053 0.32367 0.2657 0.24155 0.27536 0.23671 0.31884 0.29469 0.21739 0.26087 0.28986 0.24638 0.20773 0.29469 0.33816 0.3285 0.26087 0.28019 0.33333 0.33816 0.29469 0.26087 0.22222 0.3285 0.23671 0.27536 0.26087 0.32367 0.343 0.29952 0.30435 0.27053 0.29952 0.31884 0.23671 0.26087 0.22222 0.2657 0.35749 0.27053 0.3285 0.37198 0.31884 0.24155 0.34783 0.34783 0.32367 0.32367 0.2657 0.3285 0.26087 0.31884 0.35749 0.24638 0.30918 0.28986 0.29469 0.30918 0.36715 0.343 0.29469 0.31884 0.28986 0.27053 0.28502 0.2657 0.28986 0.32367 0.25121 0.28502 0.30435 0.30435 0.30435 0.33333 0.25604 0.33816 0.3285 0.29469 0.31401 0.26087 0.2657 0.27536 0.27536 0.28502 0.35266 0.3285 0.22222 0.28019 0.29469 0.27536 0.29469 0.33333 0.34783 0.29469 0.28019 0.31401 0.28502 0.30435 0.29469 0.34783 0.33816 0.31884 0.3285 0.343 0.28019 0.30435 0.22705 0.11594 0.33333 0.22222 0.2657 0.20773 0.35749 0.30435 0.33816 0.36715 0.22705 0.25604 0.35266 0.22222 0.2657 0.28502 0.37681 0.3285 0.33333 0.30435 0.29469 0.25121 0.25121 0.29952 0.29469 0.37198 0.36715 0.343 0.3285 0.26087 0.28019 0.30435 0.3913 0.35749 0.34783 0.31884 0.28019 0.28986 0.34783 0.27536 0.22222 0.27053 0.35266 0.29469 0.31401 0.24155 0.29952 0.34783 0.24638 0.34783 0.18357 0.28502 0.27053 0.30918 0.36232 0.2657 0.30435 0.11594 0.2657 0.18357 0.2657 0.30918 0.28502 0.30918 0.27053 0.33816 0.34783 0.26087 0.2657 0.30918 0.28502 0.39614 0.2657 0.2657 0.25604 0.31401 0.29469 0.24155 0.29952 0.33333 0.30435 0.26087 0.343 0.24638 0.28986 0.33816 0.30435 0.29952 0.32367 0.34783 0.29952 0.24155 0.20773 0.32367 0.27536 0.28502 0.37198 0.34783 0.25604 0.27536 0.343 0.36232 0.28019 0.30435 0.2657 0.30918 0.38164 0.30918 0.27053 0.30918 0.31401 0.31884 0.30435 0.23188 0.29952 0.38647 0.31401 0.25604 0.29952 0.25121 0.28986 0.26087 0.31884 0.27053 0.22705 0.3285 0.27536 0.3285 0.2657 0.2657 0.25604 0.27053 0.21739 0.28502 0.29469 0.24155 0.23188 0.24638 0.29469 0.28502 0.30435 0.32367 0.28502 0.21739 0.3285 0.343 0.37198 0.35266 0.25604 0.27053 0.29469 0.36232 0.25604 0.29469 0.22222 0.2657 0.28019 0.33816 0.25121 0.34783 0.26087 0.28986 0.28502 0.23671 0.2657 0.343 0.30435 0.25604 0.15459 0.25604 0.3285 0.26087 0.23671 0.28502 0.22705 0.26087 0.27053 0.27053 0.25121 0.27536 0.33333 0.29469 0.343 0.19807 0.3285 0.28502 0.3285 0.25604 0.32367 0.29952 0.29952 0.30435 0.35749 0.2657 0.27536 0.38647 0.27053 0.27053 0.31884 0.31884 0.28019 0.343 0.24155 0.2657 0.27053 0.25604 0.37681 0.36232 0.3285 0.27536 0.26087 0.30435 0.29469 0.31401 0.25121 0.29469 0.30435 0.28019 0.3285 0.25604 0.30435 0.38164 0.34783 0.24638 0.2657 0.37681 0.28502 0.36232 0.2657 0.27536 0.28502 0.23188 0.2657 0.31401 0.35266 0.343 0.22222 0.29952 0.27053 0.25121 0.35266 0.27053 0.33333 0.25121 0.34783 0.28019 0.29469 0.30918 0.28502 0.29469 0.36232 0.26087 0.33333 0.26087 0.31401 0.34783 0.28019 0.27053 0.30435 0.32367 0.343 0.32367 0.28502 0.30918 0.28986 0.3285 0.28502 0.26087 0.27536 0.28986 0.27536 0.32367 0.27536 0.27536 0.28502 0.27536 0.28019 0.29469 0.28019 0.22222 0.22222 0.21256 0.23671 0.28986 0.17391 0.24638 0.24638 0.14493 0.16425 0.19807 0.1401 0.17391 0.28502 0.12077 0.16908 0.13043 0.12077 0.33816 0.22222 0.13527 0.16425 0.15459 0.14976 0.20773 0.2029 0.28502 0.24155 0.24155 0.2657 0.28019 0.30918 0.36232 0.30918 0.32367 0.31401 0.29952 0.28986 0.28986 0.30918 0.25604 0.25121 0.25121 0.28986 0.27536 0.36232 0.343 0.35749 0.33816 0.29469 0.29469 0.23188 0.3285 0.29952 0.33816 0.30918 0.24638 0.28502 0.27536 0.38647 0.24155 0.27053 0.30918 0.30918 0.25604 0.343 0.30918 0.3285 0.22705 0.2657 0.27053 0.35266 0.29952 0.343 0.25121 0.2657 0.24638 0.28502 0.27536 0.29952 0.19324 0.343 0.26087 0.28502 0.27053 0.25604 0.28502 0.23188 0.27536 0.28502 0.23188 0.30918 0.343 0.28019 0.31884 0.28502 0.31884 0.28019 0.30918 0.25121 0.27053 0.25121 0.31401 0.27536 0.343 0.28019 0.31884 0.35266 0.31884 0.2657 0.43961 0.42512 0.30918 0.3285 0.27536 0.28986 0.24638 0.29952 0.2657 0.31884 0.27536 0.11111 0.37198 0.35749 0.29952 0.31401 0.37681 0.27053 0.31401 0.31884 0.31884 0.37198 0.28019 0.30918 0.343 0.33816 0.31401 0.31401 0.2657 0.29952 0.32367 0.43961 0.40097 0.33333 0.30435 0.35749 0.33333 0.35749 0.33816 0.343 0.37198 0.35749 0.31884 0.25121 0.27053 0.29469 0.28986 0.33816 0.25604 0.2657 0.26087 0.31401 0.343 0.28986 0.28019 0.3913 0.25604 0.28986 0.35266 0.32367 0.30918 0.24155 0.29952 0.28019 0.343 0.28019 0.25604 0.28986 0.38647 0.28502 0.25121 0.27536 0.28986 0.2657 0.31884 0.24638 0.22222 0.29469 0.28502 0.28986 0.29469 0.27536 0.28502 0.33816 0.31884 0.29952 0.25604 0.29952 0.3285 0.30918 0.26087 0.37681 0.27536 0.37681 0.29952 0.30918 0.343 0.30918 0.31884 0.343 0.23188 0.30918 0.24155 0.30918 0.32367 0.32367 0.33816 0.27053 0.17391 0.27536 0.30918 0.2657 0.28019 0.27536 0.31401 0.34783 0.33816 0.37681 0.28986 0.2657 0.38164 0.29952 0.33816 0.29952 0.30435 0.30435 0.31401 0.33333 0.33333 0.32367 0.35749 0.22705 0.31884 0.27053 0.25121 0.30435 0.29952 0.32367 0.33816 0.28986 0.25604 0.28019 0.28986 0.33333 0.23671 0.19807 0.343 0.27536 0.2657 0.28019 0.25604 0.36715 0.39614 0.343 0.3285 0.29952 0.26087 0.18841 0.32367 0.3285 0.27536 0.37681 0.32367 0.33816 0.29952 0.33816 0.30918 0.28019 0.31401 0.31884 0.34783 0.30435 0.2657 0.28019 0.29469 0.34783 0.35749 0.22705 0.33816 0.29469 0.35749 0.28502 0.27536 0.25604 0.3285 0.28019 0.43478 0.33333 0.28986 0.27053 0.30918 0.36232 0.27536 0.32367 0.46377 0.28986 0.30918 0.27536 0.33816 0.343 0.25121 0.25604 0.28019 0.31401 0.22705 0.27053 0.38647 0.24638 0.29469 0.37198 0.28019 0.36715 0.30918 0.27536 0.343 0.37681 0.27536 0.2657 0.22705 0.30918 0.23188 0.23188 0.29469 0.37681 0.28502 0.24155 0.3913 0.32367 0.29469 0.11594 0.30435 0.3285 0.31884 0.28019 0.33333 0.30435 0.37681 0.34783 0.29952 0.28019 0.35749 0.28986 0.30435 0.30918 0.28986 0.31401 0.3285 0.25604 0.21256 0.343 0.34783 0.20773 0.28502 0.29469 0.37198 0.3285 0.30435 0.28019 0.38647 0.21256 0.31884 0.35266 0.27053 0.22705 0.27536 0.30435 0.32367 0.21739 0.33816 0.47826 0.29469 0.26087 0.38164 0.27536 0.31884 0.27536 0.28019 0.30918 0.28502 0.28502 0.41546 0.40097 0.24638 0.28019 0.35749 0.35749 0.25604 0.31884 0.28502 0.29952 0.28502 0.35749 0.31884 0.32367 0.24638 0.30918 0.28019 0.2657 0.30435 0.41546 0.33333 0.29469 0.32367 0.32367 0.33333 0.31884 0.31884 0.27536 0.38164 0.3285 0.44928 0.25121 0.32367 0.4058 0.30918 0.25121 0.27053 0.21739 0.33333 0.29469 0.22705 0.28986 0.36715 0.2657 0.43961 0.32367 0.25121 0.41546 0.37681 0.30918 0.3285 0.25604 0.37681 0.38164 0.29952 0.24638 0.25604 0.24155 0.34783 0.31884 0.3285 0.28502 0.33816 0.30435 0.343 0.28019 0.32367 0.32367 0.35749 0.2657 0.30918 0.31401 0.29952 0.343 0.27053 0.31884 0.28986 0.3913 0.27053 0.33333 0.40097 0.28986 0.35266 0.26087 0.3285 0.4058 0.28986 0.2657 0.28986 0.36232 0.30435 0.23188 0.24638 0.35749 0.26087 0.3285 0.33333 0.343 0.30918 0.25121 0.33816 0.27536 0.36232 0.27536 0.31884 0.33816 0.24638 0.2657 0.29952 0.37681 0.32367 0.40097 0.29469 0.29469 0.33816 0.33333 0.27536 0.24155 0.31401 0.27053 0.35266 0.28019 0.27536 0.24638 0.25121 0.25604 0.30435 0.27536 0.30435 0.30918 0.26087 0.36715 0.29469 0.33333 0.44444 0.33333 0.21739 0.3285 0.26087 0.29469 0.29469 0.26087 0.27536 0.36232 0.25121 0.29952 0.25604 0.343 0.32367 0.40097 0.31401 0.26087 0.28502 0.26087 0.28986 0.29952 0.33816 0.28502 0.24155 0.29952 0.24155 0.39614 0.32367 0.31884 0.29952 0.30918 0.22222 0.27053 0.29469 0.3285 0.35749 0.35749 0.31884 0.28502 0.29952 0.29952 0.343 0.3285 0.343 0.36715 0.3285 0.28502 0.30435 0.23188 0.39614 0.26087 0.30435 0.2029 0.27053 0.35266 0.22705 0.37198 0.24638 0.29469 0.38164 0.2657 0.26087 0.33816 0.35266 0.4058 0.16425 0.38164 0.31884 0.29469 0.25604 0.37681 0.29952 0.25604 0.3285 0.29952 0.27053 0.30918 0.29469 0.39614 0.27536 0.24155 0.31884 0.27053 0.29469 0.343 0.26087 0.27053 0.32367 0.20773 0.33333 0.31884 0.27053 0.28019 0.31884 0.25604 0.28502 0.31884 0.2029 0.25121 0.18841 0.2657 0.26087 0.28986 0.29952 0.36232 0.31401 0.27053 0.31401 0.26087 0.33816 0.25121 0.28986 0.28502 0.24638 0.25121 0.27536 0.24638 0.24638 0.3285 0.28502 0.21739 0.42029 0.25604 0.33333 0.29469 0.31884 0.3285 0.23671 0.32367 0.35266 0.27053 0.31884 0.29952 0.27053 0.28019 0.24638 0.27536 0.31884 0.23671 0.23671 0.30435 0.31401 0.30918 0.29952 0.31401 0.28019 0.28019 0.36232 0.24155 0.30435 0.36232 0.31401 0.3285 0.28502 0.30435 0.36232 0.27536 0.3285 0.23188 0.29952 0.2657 0.27536 0.29952 0.28986 0.31401 0.36715 0.34783 0.28019 0.27536 0.30435 0.34783 0.28019 0.26087 0.343 0.30435 0.29469 0.33333 0.16908 0.30918 0.28502 0.27536 0.28502 0.25604 0.32367 0.33816 0.27536 0.20773 0.33816 0.20773 0.33333 0.38647 0.24155 0.24155 0.36715 0.30918 0.3285 0.29952 0.30918 0.19324 0.26087 0.33333 0.31401 0.29469 0.25604 0.25604 0.25604 0.27536 0.31401 0.29952 0.38164 0.31401 0.29952 0.31401 0.29469 0.2657 0.2657 0.31401 0.27536 0.36232 0.23671 0.32367 0.30918 0.30918 0.37198 0.27053 0.28986 0.35266 0.25604 0.28502 0.37198 0.23671 0.3285 0.343 0.31401 0.30918 0.33333 0.29469 0.27536 0.30918 0.29469 0.28986 0.27053 0.37681 0.33816 0.33816 0.23188 0.30918 0.27536 0.24638 0.36715 0.29469 0.27536 0.3285 0.31401 0.2657 0.28502 0.28019 0.28502 0.26087 0.30435 0.36715 0.28019 0.33333 0.37681 0.42995 0.23188 0.38647 0.29952 0.31884 0.31401 0.33333 0.31401 0.30918 0.32367 0.30918 0.27536 0.33816 0.31884 0.2657 0.25121 0.39614 0.24638 0.35266 0.28502 0.28019 0.23188 0.27536 0.27053 0.31884 0.30435 0.343 0.3285 0.21256 0.28502 0.29952 0.28019 0.3285 0.25121 0.2657 0.24155 0.24155 0.30435 0.31401 0.30435 0.24638 0.2657 0.24155 0.29469 0.33333 0.28986 0.28019 0.30918 0.29469 0.31401 0.38164 0.343 0.343 0.35266 0.28019 0.33333 0.2657 0.33816 0.2657 0.25604 0.24638 0.35749 0.33333 0.31401 0.33333 0.32367 0.21256 0.24155 0.4058 0.34783 0.37681 0.35266 0.29469 0.23671 0.23671 0.25121 0.23188 0.24155 0.29952 0.40097 0.40097 0.25604 0.31884 0.31401 0.36232 0.28502 0.33816 0.2657 0.42995 0.2657 0.28019 0.30435 0.28019 0.33333 0.30435 0.24638 0.25604 0.32367 0.25604 0.28019 0.33816 0.33333 0.28019 0.36232 0.37681 0.32367 0.30435 0.22705 0.28019 0.31401 0.30435 0.28502 0.31401 0.29469 0.29469 0.27053 0.25604 0.30435 0.28019 0.28502 0.31401 0.30918 0.25121 0.28019 0.2657 0.28502 0.37681 0.24155 0.31884 0.36715 0.32367 0.3285 0.32367 0.40097 0.23188 0.343 0.25121 0.30435 0.25121 0.24638 0.27053 0.21739 0.28986 0.29469 0.33816 0.34783 0.26087 0.31884 0.25604 0.28986 0.25604 0.3285 0.27536 0.39614 0.28019 0.29469 0.27536 0.29952 0.28502 0.28019 0.25604 0.33333 0.343 0.24155 0.30918 0.33333 0.33333 0.35749 0.31884 0.30918 0.26087 0.28019 0.31884 0.3913 0.33816 0.343 0.35749 0.31884 0.35749 0.343 0.28502 0.26087 0.21256 0.29952 0.28502 0.31401 0.35749 0.25121 0.29469 0.35266 0.23188 0.27536 0.31401 0.2657 0.22222 0.31401 0.22705 0.25604 0.28019 0.34783 0.22222 0.35749 0.31401 0.24155 0.30918 0.27536 0.26087 0.2657 0.3285 0.25604 0.36232 0.28502 0.28986 0.37198 0.3285 0.31401 0.3285 0.37198 0.29952 0.36232 0.343 0.24155 0.29469 0.37198 0.26087 0.3285 0.24155 0.343 0.35266 0.2657 0.25121 0.29469 0.31401 0.27053 0.24638 0.30918 0.32367 0.28986 0.32367 0.31884 0.31884 0.30435 0.33816 0.26087 0.2657 0.24638 0.37198 0.29469 0.40097 0.343 0.30435 0.28986 0.27536 0.23188 0.28986 0.28019 0.28986 0.23671 0.28502 0.28986 0.30435 0.36232 0.31884 0.343 0.343 0.22222 0.343 0.33333 0.30918 0.29952 0.33333 0.28502 0.343 0.27536 0.343 0.2657 0.25121 0.27536 0.26087 0.31401 0.37198 0.30435 0.29469 0.24638 0.29469 0.27053 0.28502 0.23671 0.27536 0.24638 0.32367 0.31884 0.28019 0.29469 0.23188 0.28502 0.34783 0.32367 0.22222 0.30435 0.27536 0.36232 0.33816 0.25604 0.33333 0.26087 0.343 0.34783 0.28019 0.23671 0.30435 0.25121 0.28986 0.27053 0.28019 0.33333 0.28019 0.23671 0.29469 0.3285 0.343 0.33816 0.35749 0.30435 0.31401 0.34783 0.31884 0.25604 0.24155 0.34783 0.31401 0.2657 0.28019 0.24155 0.32367 0.3285 0.25604 0.29952 0.2657 0.2657 0.29952 0.35749 0.23188 0.30435 0.27053 0.29469 0.2657 0.27053 0.2657 0.28502 0.27053 0.28019 0.29469 0.30435 0.27536 0.28019 0.30435 0.343 0.30918 0.28019 0.31401 0.31401 0.22705 0.28019 0.31401 0.29952 0.28502 0.36715 0.28019 0.41063 0.28502 0.28986 0.29469 0.30435 0.29952 0.37198 0.25604 0.25604 0.29952 0.34783 0.28502 0.29952 0.24638 0.29469 0.35266 0.343 0.33333 0.29952 0.27053 0.33333 0.42029 0.21256 0.28502 0.28986 0.40097 0.3285 0.24638 0.27053 0.29952 0.36232 0.27053 0.28986 0.29952 0.37681 0.23188 0.29952 0.35266 0.27536 0.36715 0.31884 0.25604 0.28502 0.23188 0.33333 0.32367 0.24155 0.37198 0.23188 0.33333 0.27053 0.29469 0.3285 0.31884 0.32367 0.34783 0.21739 0.32367 0.31884 0.21739 0.27536 0.30435 0.28502 0.28502 0.24155 0.29469 0.25604 0.33816 0.25121 0.2657 0.30435 0.28019 0.24638 0.30918 0.30918 0.29469 0.27536 0.32367 0.21739 0.29952 0.25604 0.2657 0.29469 0.30918 0.26087 0.29469 0.28502 0.33333 0.30435 0.3285 0.3285 0.23671 0.3285 0.41063 0.28502 0.27536 0.2657 0.30918 0.37198 0.24155 0.343 0.22222 0.3285 0.31401 0.2657 0.33333 0.27536 0.31884 0.36232 0.28502 0.27536 0.24155 0.29952 0.31884 0.30435 0.25604 0.33333 0.25121 0.343 0.27536 0.24638 0.24155 0.37681 0.2657 0.30435 0.28986 0.2657 0.28019 0.42029 0.25604 0.31884 0.11594 0.21739 0.28986 0.30918 0.24155 0.2657 0.31884 0.35266 0.27536 0.27536 0.33333 0.35266 0.30918 0.2657 0.34783 0.3285 0.31401 0.35266 0.32367 0.30435 0.25604 0.33333 0.30918 0.28019 0.36232 0.27053 0.36715 0.30918 0.30435 0.27536 0.29469 0.27536 0.32367 0.34783 0.31884 0.26087 0.36715 0.3285 0.33333 0.28019 0.30918 0.24638 0.27536 0.28502 0.32367 0.30435 0.33333 0.1401 0.34783 0.29952 0.29952 0.32367 0.30918 0.343 0.29469 0.28502 0.29469 0.34783 0.37198 0.37198 0.29469 0.33333 0.37681 0.30435 0.13527 0.24638 0.28502 0.1256 0.1401 0.11111 0.12077 0.14493 0.19324 0.18357 0.14976 0.14976 0.13527 0.13527 0.10145 0.34783 0.18841 0.24638 0.12077 0.18357 0.12077 0.19807 0.14976 0.14493 0.16425 0.17874 0.13043 0.19324 0.16425 0.14493 0.2029 0.16425 0.16425 0.13043 0.3285 0.17391 0.16908 0.2029 0.16425 0.11111 0.13527 0.19324 0.14976 0.30918 0.27053 0.25121 0.19324 0.25604 0.38164 0.25604 0.30435 0.37198 0.25121 0.37198 0.23671 0.28019 0.32367 0.32367 0.27536 0.36715 0.3285 0.29952 0.31401 0.35749 0.32367 0.28019 0.24155 0.37198 0.28986 0.29952 0.23671 0.26087 0.2657 0.22705 0.33333 0.30435 0.2657 0.37198 0.32367 0.31401 0.27053 0.21739 0.24155 0.25604 0.28502 0.33816 0.28986 0.28986 0.2029 0.30435 0.27053 0.343 0.21256 0.25604 0.30918 0.38647 0.28019 0.24638 0.31884 0.27053 0.27053 0.27536 0.20773 0.23671 0.33333 0.28502 0.29469 0.26087 0.28502 0.28502 0.29469 0.24638 0.22222 0.22705 0.19324 0.30918 0.22222 0.28502 0.343
0.22705 0.23188 0.37198 0.26087 0.23188 0.42512 0.29469 0.28986 0.4058 0.25604 0.23671 0.18841 0.23671 0.30435 0.33816 0.28502 0.28986 0.25121 0.2657 0.27536 0.28986 0.35749 0.84058 0.26087 0.41063 0.36715 0.25121 0.28502 0.25121 0.19807 0.31401 0.35749 0.27053 0.27536 0.29952 0.28019 0.28986 0.23188 0.29952 0.16908 0.27536 0.28986 0.23188 0.27053 0.37681 0.22705 0.28502 0.2657 0.37198 0.22705 0.31401 0.35749 0.35266 0.35749 0.2657 0.27536 0.27053 0.28019 0.33816 0.30435 0.27536 0.33816 0.29469 0.343 0.30918 0.25604 0.26087 0.28502 0.20773 0.2657 0.20773 0.30435 0.33333 0.36232 0.38164 0.27536 0.29469 0.22222 0.27536 0.28502 0.27536 0.28986 0.24638 0.25604 0.44444 0.23671 0.27053 0.31401 0.2029 0.27536 0.23188 0.21256 0.23188 0.27053 0.24638 0.31884 0.23188 0.32367 0.28502 0.29952 0.37681 0.28502 0.33333 0.25604 0.26087 0.31401 0.37681 0.2657 0.38647 0.31401 0.26087 0.27053 0.27053 0.30918 0.28019 0.29952 0.36232 0.32367 0.35749 0.33333 0.28019 0.26087 0.30918 0.23671 0.28986 0.35266 0.32367 0.29469 0.29469 0.32367 0.29952 0.2029 0.35749 0.27536 0.29952 0.33333 0.29469 0.32367 0.35266 0.24155 0.30435 0.21739 0.36232 0.2029 0.22222 0.30918 0.28019 0.24155 0.24638 0.26087 0.28986 0.26087 0.23671 0.20773 0.27536 0.18841 0.24638 0.22705 0.33333 0.22222 0.29469 0.3913 0.23188 0.29952 0.18841 0.29469 0.18841 0.19807 0.18841 0.20773 0.19324 0.19807 0.25604 0.2029 0.18841 0.21256 0.27536 0.20773 0.26087 0.26087 0.2657 0.39614 0.31884 0.28019 0.31401 0.28502 0.44444 0.23671 0.29469 0.38647 0.33333 0.29469 0.24638 0.24638 0.29469 0.36715 0.18357 0.30918 0.35266 0.45894 0.29952 0.29469 0.19807 0.30918 0.22222 0.23671 0.22222 0.25121 0.28019 0.31401 0.27053 0.28019 0.28502 0.28502 0.23188 0.27536 0.34783 0.26087 0.32367 0.28502 0.32367 0.28502 0.2657 0.27053 0.25604 0.32367 0.25121 0.25121 0.21256 0.25121 0.24155 0.26087 0.25121 0.27053 0.23188 0.2657 0.28019 0.3913 0.27536 0.28019 0.29469 0.21256 0.30918 0.28986 0.23188 0.21739 0.27536 0.28502 0.26087 0.28502 0.3285 0.35266 0.27536 0.37681 0.25121 0.343 0.23671 0.38164 0.22222 0.27536 0.26087 0.31401 0.28019 0.27053 0.2657 0.27536 0.25604 0.25604 0.28019 0.2657 0.37198 0.26087 0.30435 0.29952 0.24155 0.23671 0.34783 0.24155 0.25121 0.27536 0.27536 0.3285 0.30435 0.30435 0.24638 0.2029 0.21739 0.1401 0.30918 0.21256 0.30435 0.19807 0.22705 0.25121 0.27053 0.30435 0.22222 0.37198 0.24155 0.23671 0.28019 0.28019 0.28019 0.27053 0.25121 0.29952 0.3285 0.29469 0.23671 0.343 0.35749 0.25121 0.25604 0.2657 0.23188 0.34783 0.31401 0.39614 0.33816 0.30918 0.2657 0.28019 0.20773 0.26087 0.32367 0.30435 0.18841 0.25121 0.25121 0.21256 0.38164 0.25121 0.27053 0.27053 0.21256 0.31401 0.19807 0.24638 0.28019 0.2657 0.18357 0.29952 0.24638 0.11594 0.26087 0.19807 0.21256 0.23671 0.36715 0.23671 0.24638 0.29469 0.22222 0.19807 0.25604 0.36715 0.27536 0.26087 0.25121 0.23188 0.21739 0.20773 0.22222 0.23188 0.23188 0.30435 0.27053 0.2657 0.22705 0.29952 0.25604 0.33333 0.343 0.27536 0.31401 0.35749 0.31401 0.24638 0.25604 0.30918 0.24638 0.28019 0.29952 0.31884 0.23671 0.24155 0.23188 0.21739 0.23188 0.24638 0.25121 0.27536 0.29952 0.27053 0.28502 0.31401 0.30918 0.24638 0.27536 0.28502 0.28502 0.31401 0.35266 0.24638 0.2029 0.26087 0.27053 0.25121 0.24638 0.23188 0.22222 0.35749 0.24155 0.28502 0.28986 0.27536 0.22222 0.23671 0.28019 0.22222 0.25121 0.29952 0.26087 0.27053 0.27053 0.23188 0.27536 0.29952 0.23671 0.21256 0.32367 0.28019 0.28502 0.28986 0.35749 0.27053 0.38164 0.22705 0.27053 0.2657 0.23188 0.26087 0.2657 0.33816 0.23671 0.28502 0.22705 0.23188 0.28986 0.24638 0.29469 0.37681 0.24638 0.26087 0.21739 0.27536 0.31401 0.2029 0.23188 0.27053 0.25121 0.31884 0.28019 0.18841 0.33816 0.24638 0.31401 0.27053 0.36715 0.19807 0.4058 0.33333 0.2657 0.22222 0.23671 0.27053 0.29469 0.28986 0.28986 0.29952 0.35749 0.28019 0.30435 0.22222 0.23671 0.23188 0.33816 0.22705 0.21739 0.29952 0.26087 0.23188 0.28502 0.27053 0.20773 0.35749 0.29952 0.33816 0.23188 0.23671 0.35266 0.31401 0.32367 0.27536 0.31884 0.32367 0.27536 0.25121 0.24638 0.28502 0.31401 0.21256 0.30918 0.34783 0.2657 0.2657 0.22705 0.31401 0.37681 0.28986 0.24155 0.35266 0.33333 0.27053 0.3285 0.22222 0.24638 0.24638 0.26087 0.2657 0.21739 0.27053 0.30435 0.32367 0.20773 0.28986 0.28502 0.28019 0.30918 0.32367 0.3285 0.28502 0.30435 0.24155 0.33333 0.343 0.28019 0.24155 0.32367 0.35749 0.24155 0.29952 0.29952 0.36232 0.35749 0.38164 0.25121 0.343 0.24155 0.30918 0.24155 0.24155 0.30918 0.25604 0.25121 0.25121 0.24155 0.21256 0.30918 0.28502 0.12077 0.21256 0.14976 0.14976 0.15942 0.13043 0.16425 0.1256 0.23671 0.1401 0.15942 0.1401 0.12077 0.30918 0.17391 0.15459 0.24155 0.20773 0.14493 0.14976 0.14493 0.28019 0.23188 0.29469 0.30918 0.25604 0.2657 0.34783 0.343 0.29469 0.38164 0.27053 0.20773 0.34783 0.2657 0.21739 0.30435 0.30918 0.28502 0.28019 0.32367 0.27053 0.23188 0.23671 0.29469 0.343 0.26087 0.26087 0.28019 0.33333 0.28986 0.29952 0.28019 0.4058 0.29469 0.34783 0.23671 0.33333 0.37198 0.25121 0.28019 0.25604 0.23188 0.29469 0.25121 0.30435 0.27536 0.29469 0.28502 0.24638 0.30435 0.19807 0.27053 0.24155 0.30435 0.16908 0.28502 0.25604 0.32367 0.28986 0.25604 0.26087 0.30435 0.27053 0.33333 0.27053 0.27053 0.4058 0.27536 0.31401 0.33333 0.28019 0.26087 0.27053 0.33816 0.31401 0.22222 0.23671 0.26087 0.29952 0.28986 0.28019 0.28986 0.28019 0.31884 0.26087 0.25121 0.24155 0.28502 0.28019 0.30435 0.33816 0.32367 0.25121 0.343 0.2029 0.10628 0.30435 0.28986 0.29952 0.343 0.44928 0.24155 0.3285 0.29952 0.29469 0.24155 0.29469 0.26087 0.29469 0.27536 0.27536 0.31401 0.21256 0.30918 0.2029 0.27536 0.30918 0.31401 0.36715 0.2657 0.30918 0.28019 0.33333 0.29952 0.28019 0.28986 0.3285 0.27536 0.25604 0.26087 0.22705 0.29952 0.29952 0.30918 0.34783 0.35749 0.28019 0.22705 0.16908 0.28019 0.24155 0.29469 0.27053 0.27536 0.33816 0.24638 0.27536 0.22222 0.42512 0.29952 0.27053 0.35266 0.4058 0.17874 0.21739 0.34783 0.25121 0.28502 0.32367 0.30435 0.27536 0.29952 0.24638 0.23188 0.28019 0.24638 0.28986 0.28986 0.19324 0.35266 0.29952 0.31401 0.30435 0.29952 0.27536 0.35749 0.25121 0.28502 0.29469 0.28986 0.3285 0.27053 0.22222 0.22705 0.27536 0.27536 0.2029 0.22222 0.343 0.29952 0.29952 0.343 0.15942 0.38164 0.28986 0.19807 0.30918 0.28986 0.29469 0.28986 0.28019 0.32367 0.37681 0.2657 0.2657 0.30918 0.31401 0.21256 0.20773 0.22705 0.21739 0.22705 0.2657 0.31401 0.28019 0.28986 0.343 0.25604 0.23671 0.38647 0.26087 0.28502 0.343 0.26087 0.26087 0.28986 0.34783 0.30918 0.28019 0.24155 0.25604 0.33333 0.28502 0.29469 0.25121 0.23188 0.28019 0.2657 0.32367 0.25121 0.23671 0.17874 0.25604 0.26087 0.343 0.31884 0.21256 0.29952 0.3285 0.27536 0.25121 0.2657 0.23671 0.16425 0.42029 0.29469 0.25604 0.27536 0.33816 0.28986 0.35749 0.21256 0.23188 0.23671 0.23188 0.28502 0.28019 0.26087 0.25604 0.343 0.33816 0.35266 0.24155 0.28019 0.27536 0.30918 0.2657 0.3285 0.2657 0.29469 0.30435 0.33333 0.30918 0.29952 0.28502 0.36715 0.343 0.28019 0.28986 0.24155 0.26087 0.27053 0.2657 0.40097 0.26087 0.28502 0.29952 0.31884 0.30918 0.28502 0.28502 0.25121 0.26087 0.32367 0.21739 0.22705 0.30435 0.26087 0.23671 0.32367 0.26087 0.24155 0.28502 0.11111 0.24155 0.24155 0.26087 0.343 0.28502 0.29952 0.27536 0.29469 0.30918 0.24155 0.343 0.34783 0.22705 0.28502 0.25604 0.35266 0.22705 0.27053 0.2657 0.37681 0.38647 0.28019 0.3285 0.26087 0.29952 0.29469 0.29952 0.2657 0.34783 0.23671 0.27053 0.31884 0.27053 0.25604 0.29469 0.30918 0.30918 0.24638 0.28019 0.30918 0.26087 0.30435 0.23188 0.34783 0.25604 0.21739 0.22222 0.27053 0.30918 0.30918 0.30435 0.25604 0.27536 0.35266 0.24638 0.26087 0.27536 0.33333 0.29952 0.30918 0.36715 0.35266 0.28019 0.29469 0.27536 0.21739 0.28502 0.3913 0.27053 0.28019 0.30918 0.31401 0.24155 0.29952 0.31401 0.27536 0.27536 0.20773 0.20773 0.31401 0.24638 0.33816 0.37198 0.29952 0.31401 0.22222 0.25121 0.28019 0.28019 0.21256 0.28502 0.29952 0.22705 0.27053 0.35749 0.3285 0.26087 0.2657 0.27053 0.21739 0.22705 0.2657 0.33333 0.28986 0.24638 0.28019 0.22705 0.25604 0.27053 0.25604 0.24638 0.23671 0.31401 0.23188 0.31884 0.24155 0.29469 0.22705 0.27536 0.24638 0.23188 0.34783 0.31884 0.29952 0.30435 0.23671 0.2657 0.28019 0.27053 0.22705 0.34783 0.35266 0.32367 0.29469 0.2029 0.33816 0.23188 0.16908 0.27536 0.2657 0.17391 0.23188 0.24155 0.28019 0.33333 0.29952 0.28019 0.25604 0.23671 0.28986 0.31401 0.26087 0.23188 0.28986 0.27053 0.30435 0.22705 0.24155 0.29469 0.28502 0.32367 0.29469 0.28019 0.30918 0.23671 0.30918 0.30435 0.20773 0.31401 0.25604 0.27053 0.26087 0.27053 0.24638 0.34783 0.30918 0.2029 0.28986 0.28502 0.29952 0.28986 0.29952 0.24638 0.27053 0.28986 0.31401 0.1401 0.32367 0.29469 0.28502 0.24155 0.2657 0.38164 0.28986 0.21256 0.343 0.24638 0.29469 0.2657 0.27053 0.26087 0.27536 0.24155 0.25604 0.34783 0.27053 0.27536 0.23671 0.33816 0.21256 0.35749 0.31884 0.21256 0.27053 0.28019 0.24638 0.24638 0.26087 0.25121 0.21256 0.27053 0.29469 0.29469 0.22705 0.33816 0.29469 0.29469 0.28019 0.24638 0.30918 0.28019 0.24155 0.25121 0.30918 0.3285 0.34783 0.33333 0.24638 0.26087 0.26087 0.28502 0.29952 0.32367 0.26087 0.29469 0.27053 0.16425 0.31401 0.28502 0.35266 0.17391 0.36715 0.27053 0.31401 0.24638 0.28502 0.33816 0.25121 0.24638 0.25604 0.22705 0.21256 0.21739 0.33333 0.26087 0.21256 0.23188 0.26087 0.28502 0.30435 0.3913 0.18357 0.36232 0.2029 0.30918 0.29469 0.27536 0.28019 0.28986 0.25604 0.31884 0.29469 0.23671 0.33816 0.24155 0.28986 0.22705 0.28986 0.22705 0.30435 0.28019 0.22222 0.37198 0.3285 0.343 0.2657 0.27536 0.23671 0.29469 0.27536 0.30435 0.28986 0.24638 0.31401 0.31884 0.24155 0.29952 0.24155 0.27053 0.19324 0.23671 0.21739 0.26087 0.27536 0.25604 0.25121 0.30435 0.28019 0.2029 0.25604 0.31401 0.35749 0.25121 0.23188 0.31884 0.33816 0.28019 0.30435 0.25604 0.33816 0.26087 0.25121 0.27536 0.20773 0.22705 0.343 0.28986 0.27536 0.2657 0.25604 0.2657 0.31401 0.25604 0.27536 0.2657 0.25121 0.25604 0.24638 0.28986 0.28502 0.33333 0.21739 0.33333 0.28502 0.22705 0.25604 0.28019 0.28502 0.27053 0.24638 0.37198 0.30918 0.19324 0.28986 0.3285 0.24638 0.343 0.2657 0.28502 0.35266 0.28019 0.27536 0.31401 0.18357 0.29469 0.21256 0.32367 0.25121 0.2029 0.21739 0.28502 0.2657 0.22705 0.18841 0.25121 0.3285 0.343 0.40097 0.33816 0.25121 0.18841 0.23671 0.30435 0.28502 0.28502 0.29469 0.2657 0.28019 0.25604 0.22705 0.26087 0.2657 0.25121 0.29952 0.24155 0.29469 0.26087 0.27536 0.29952 0.28502 0.36232 0.28019 0.29952 0.28019 0.27053 0.2029 0.27053 0.343 0.28502 0.29952 0.29952 0.29952 0.31401 0.27053 0.27053 0.28986 0.28019 0.31884 0.31401 0.31401 0.21256 0.22705 0.28986 0.29469 0.27536 0.3285 0.24638 0.27536 0.27536 0.2029 0.27053 0.30435 0.27053 0.27536 0.26087 0.343 0.33816 0.35749 0.33816 0.32367 0.25604 0.27053 0.27053 0.27536 0.20773 0.35266 0.27053 0.27053 0.35266 0.2657 0.28502 0.26087 0.21256 0.25121 0.35749 0.31884 0.33816 0.32367 0.23671 0.28986 0.25604 0.27536 0.25121 0.28502 0.30435 0.37681 0.30435 0.17874 0.24155 0.3285 0.18841 0.24155 0.34783 0.21256 0.29469 0.19324 0.2657 0.31884 0.3285 0.2657 0.343 0.25121 0.23188 0.32367 0.26087 0.2657 0.36232 0.27053 0.31884 0.34783 0.30918 0.31884 0.33333 0.24155 0.40097 0.28986 0.24638 0.29952 0.24638 0.21739 0.2657 0.30435 0.26087 0.30918 0.21739 0.23671 0.28019 0.28502 0.23188 0.19324 0.33816 0.28502 0.28019 0.24638 0.27053 0.30918 0.30918 0.35266 0.26087 0.37198 0.25604 0.33333 0.26087 0.23671 0.30918 0.28019 0.24155 0.3285 0.36232 0.28502 0.26087 0.37198 0.29952 0.31401 0.37198 0.26087 0.30918 0.27536 0.37198 0.28019 0.30918 0.35749 0.29469 0.27053 0.25604 0.27053 0.24155 0.23188 0.28986 0.36232 0.25604 0.32367 0.33333 0.29469 0.28986 0.26087 0.2657 0.33333 0.28502 0.28502 0.26087 0.2657 0.24638 0.28986 0.19324 0.31884 0.27053 0.22705 0.29469 0.33333 0.28502 0.36715 0.28019 0.21256 0.29952 0.29952 0.29952 0.2029 0.24155 0.23188 0.23188 0.30918 0.26087 0.34783 0.22705 0.30435 0.27053 0.28019 0.28019 0.27536 0.25604 0.24155 0.28502 0.32367 0.25121 0.27053 0.23188 0.27053 0.3285 0.26087 0.30435 0.28986 0.36715 0.343 0.25604 0.31401 0.26087 0.31401 0.39614 0.29469 0.2657 0.25604 0.27053 0.24155 0.25121 0.28019 0.31401 0.28986 0.31401 0.31884 0.33333 0.28986 0.27053 0.2657 0.31401 0.3913 0.24155 0.30918 0.26087 0.23188 0.30918 0.42995 0.24638 0.24638 0.33333 0.23188 0.25604 0.30435 0.2657 0.21739 0.23188 0.29952 0.29469 0.29469 0.29952 0.28986 0.2657 0.24638 0.31884 0.30918 0.23188 0.29952 0.28019 0.26087 0.35749 0.31401 0.27536 0.24638 0.32367 0.31401 0.28502 0.24638 0.30435 0.343 0.31401 0.31884 0.26087 0.31884 0.32367 0.23188 0.24638 0.33816 0.25604 0.3285 0.27053 0.29469 0.36715 0.27053 0.27053 0.30435 0.33333 0.29469 0.28019 0.30918 0.24638 0.35749 0.28986 0.30918 0.31884 0.343 0.32367 0.27536 0.24638 0.26087 0.28986 0.35266 0.24638 0.26087 0.2657 0.27053 0.2029 0.32367 0.28502 0.31401 0.30435 0.29952 0.30435 0.24155 0.26087 0.28502 0.23188 0.25121 0.27053 0.28986 0.30435 0.25604 0.28502 0.33816 0.30918 0.34783 0.3285 0.24155 0.27053 0.32367 0.24638 0.30435 0.30918 0.28502 0.343 0.24155 0.28502 0.31884 0.2657 0.23671 0.28986 0.26087 0.25121 0.13527 0.33333 0.27053 0.31884 0.29469 0.28502 0.36715 0.27536 0.2029 0.27536 0.24155 0.26087 0.31884 0.2657 0.2657 0.30918 0.28986 0.31401 0.24638 0.30918 0.2657 0.32367 0.26087 0.29469 0.25604 0.23671 0.25121 0.23188 0.29469 0.28502 0.30918 0.28019 0.25121 0.26087 0.35266 0.33816 0.31884 0.39614 0.26087 0.32367 0.30918 0.2657 0.2029 0.37681 0.25121 0.2657 0.28019 0.26087 0.33333 0.23671 0.24155 0.27536 0.26087 0.29952 0.25604 0.28986 0.2657 0.24155 0.29952 0.24638 0.28986 0.29469 0.33333 0.29952 0.19807 0.24638 0.28986 0.31884 0.2657 0.34783 0.24155 0.24638 0.28502 0.32367 0.22222 0.31401 0.23671 0.23671 0.28502 0.36232 0.33333 0.28502 0.22705 0.28019 0.29469 0.28502 0.25121 0.2657 0.33333 0.31401 0.28986 0.2657 0.27536 0.19807 0.26087 0.25604 0.25604 0.20773 0.24155 0.31401 0.21739 0.28019 0.27053 0.28502 0.21256 0.27536 0.28019 0.343 0.22705 0.20773 0.28019 0.32367 0.28019 0.34783 0.24155 0.27053 0.28502 0.25604 0.27536 0.24638 0.37198 0.21256 0.28502 0.30918 0.24155 0.28019 0.26087 0.3285 0.31401 0.28019 0.27536 0.21256 0.27053 0.3285 0.29469 0.17874 0.28019 0.28986 0.2657 0.30435 0.19324 0.29469 0.21256 0.28019 0.32367 0.32367 0.2657 0.24638 0.28986 0.28019 0.33816 0.25604 0.26087 0.26087 0.29469 0.23671 0.19807 0.30435 0.28502 0.2657 0.24638 0.2657 0.20773 0.27536 0.30918 0.24638 0.22705 0.28502 0.31401 0.26087 0.27536 0.2657 0.24638 0.25121 0.27053 0.28502 0.24638 0.2657 0.25604 0.2657 0.25121 0.27536 0.23671 0.27053 0.32367 0.30435 0.26087 0.28019 0.26087 0.30918 0.22705 0.30435 0.23671 0.27053 0.22222 0.28019 0.28019 0.31884 0.31884 0.33816 0.23671 0.24638 0.11111 0.1401 0.31401 0.3285 0.27536 0.27536 0.28019 0.31401 0.28986 0.2657 0.2657 0.27536 0.27536 0.28986 0.38164 0.2657 0.3285 0.27536 0.2657 0.3285 0.28502 0.32367 0.25121 0.26087 0.2657 0.24155 0.28019 0.22705 0.343 0.33816 0.20773 0.29952 0.35266 0.30435 0.25604 0.28019 0.35749 0.35749 0.27536 0.20773 0.2657 0.28986 0.23671 0.29469 0.28019 0.31884 0.28019 0.19324 0.27536 0.25604 0.27536 0.31884 0.29469 0.29952 0.29469 0.31884 0.24155 0.25604 0.31401 0.31884 0.31884 0.25604 0.29952 0.25604 0.15459 0.19807 0.30918 0.11594 0.14493 0.1256 0.11594 0.14976 0.16425 0.12077 0.17874 0.13043 0.1401 0.15459 0.11111 0.41063 0.13527 0.14493 0.15942 0.1256 0.1256 0.17391 0.11594 0.14976 0.15942 0.19807 0.18841 0.13527 0.13043 0.1256 0.17874 0.11111 0.13527 0.096618 0.34783 0.1401 0.11111 0.16908 0.11111 0.1256 0.14493 0.14976 0.1256 0.33333 0.25604 0.24638 0.17874 0.23188 0.35266 0.20773 0.31884 0.31401 0.3285 0.33333 0.19807 0.27053 0.25604 0.30918 0.28502 0.28986 0.35749 0.33816 0.2657 0.20773 0.2657 0.26087 0.23188 0.30918 0.22222 0.28502 0.25604 0.29952 0.3913 0.24155 0.32367 0.30435 0.21739 0.26087 0.24638 0.25121 0.33816 0.25604 0.23671 0.16908 0.26087 0.31884 0.23188 0.25604 0.17874 0.22222 0.22705 0.36715 0.3285 0.29952 0.28986 0.21739 0.3285 0.25121 0.2657 0.25604 0.30435 0.26087 0.3285 0.22705 0.2657 0.33816 0.22705 0.28502 0.28986 0.29469 0.35266 0.30435 0.21739 0.30435 0.28502 0.31401 0.28019 0.28019 0.33333
0.31401 0.21256 0.26087 0.22705 0.26087 0.25121 0.24638 0.24155 0.30435 0.27536 0.19807 0.22222 0.25604 0.28986 0.31401 0.25604 0.31401 0.28986 0.25121 0.30435 0.27536 0.29469 0.26087 0.88406 0.29469 0.29469 0.23188 0.27053 0.23188 0.26087 0.28986 0.3285 0.27536 0.23188 0.24638 0.14493 0.24155 0.23188 0.32367 0.2657 0.26087 0.2657 0.17391 0.31401 0.2657 0.27053 0.24155 0.27536 0.3285 0.21739 0.36232 0.28986 0.31884 0.3285 0.25604 0.2657 0.28019 0.29469 0.23188 0.30435 0.29469 0.24155 0.26087 0.27536 0.28986 0.2029 0.23671 0.30435 0.30435 0.28019 0.19807 0.2657 0.33333 0.30918 0.22705 0.19324 0.29469 0.34783 0.23671 0.27053 0.35266 0.21256 0.30918 0.25121 0.28502 0.31884 0.30918 0.27536 0.2657 0.2029 0.23188 0.2029 0.20773 0.22705 0.21739 0.25121 0.33333 0.27536 0.35749 0.33816 0.36232 0.28019 0.21256 0.27536 0.35266 0.26087 0.35266 0.27536 0.28502 0.29469 0.29952 0.31401 0.28502 0.29952 0.31884 0.33333 0.24155 0.37198 0.28502 0.37681 0.32367 0.14976 0.27053 0.34783 0.27053 0.25604 0.30435 0.30435 0.27536 0.29469 0.3913 0.12077 0.28019 0.22705 0.32367 0.25604 0.24638 0.28986 0.28502 0.24638 0.23188 0.2657 0.35749 0.27536 0.29952 0.34783 0.29952 0.35749 0.29469 0.30918 0.26087 0.23671 0.23188 0.27536 0.2029 0.30918 0.28986 0.25604 0.26087 0.2657 0.29952 0.28019 0.25604 0.18357 0.25121 0.30435 0.27053 0.24155 0.27053 0.24155 0.27053 0.23188 0.30435 0.24155 0.27053 0.29469 0.2657 0.28986 0.30918 0.27053 0.24155 0.28502 0.27053 0.31884 0.25121 0.22222 0.28502 0.22705 0.23671 0.41063 0.32367 0.31401 0.27536 0.21739 0.21256 0.26087 0.24155 0.31884 0.27536 0.30435 0.32367 0.24638 0.20773 0.27053 0.24638 0.27536 0.33816 0.29469 0.24638 0.29952 0.22705 0.21739 0.27053 0.25121 0.2657 0.2657 0.28986 0.28502 0.30918 0.2029 0.30435 0.30435 0.32367 0.35266 0.28986 0.31884 0.28986 0.22222 0.24638 0.22222 0.27536 0.33333 0.22222 0.35266 0.25121 0.29469 0.28986 0.2657 0.28019 0.30918 0.28019 0.27536 0.19807 0.25604 0.23671 0.38647 0.21256 0.25121 0.27536 0.24638 0.24155 0.27536 0.35266 0.29952 0.21739 0.27053 0.2657 0.22222 0.28502 0.27536 0.35749 0.21256 0.29952 0.28502 0.24638 0.23671 0.25604 0.23671 0.28502 0.35266 0.22705 0.27053 0.29952 0.24155 0.31884 0.33333 0.28986 0.30918 0.27536 0.23188 0.29952 0.28502 0.44928 0.27536 0.19324 0.26087 0.33333 0.15459 0.27053 0.33333 0.32367 0.29469 0.27536 0.2657 0.30918 0.26087 0.25604 0.28986 0.24155 0.22705 0.25604 0.28019 0.23188 0.24155 0.25604 0.27536 0.28019 0.29469 0.28019 0.31884 0.35749 0.28502 0.31884 0.30435 0.30435 0.27053 0.25604 0.34783 0.2029 0.22705 0.29469 0.28986 0.30435 0.30918 0.29469 0.23671 0.28986 0.21256 0.26087 0.30918 0.23671 0.25121 0.30918 0.31401 0.25604 0.25121 0.17391 0.34783 0.29469 0.29952 0.22222 0.23671 0.35266 0.15459 0.28502 0.16908 0.3285 0.22705 0.3285 0.27053 0.25121 0.21256 0.25604 0.25604 0.27053 0.27536 0.31401 0.2657 0.343 0.2657 0.29952 0.35749 0.36232 0.28502 0.25604 0.22222 0.27053 0.32367 0.343 0.28019 0.22222 0.26087 0.23188 0.25604 0.24155 0.30435 0.25604 0.27536 0.30435 0.25604 0.22705 0.2657 0.30918 0.28502 0.18841 0.24155 0.23188 0.30918 0.25121 0.29469 0.28986 0.28986 0.26087 0.30918 0.25121 0.21256 0.24155 0.31401 0.26087 0.343 0.27053 0.24155 0.24638 0.19324 0.27053 0.27536 0.30435 0.30435 0.31401 0.27536 0.24155 0.29469 0.343 0.27053 0.30918 0.2657 0.24638 0.28502 0.29469 0.33333 0.29469 0.21739 0.32367 0.26087 0.31401 0.26087 0.27536 0.27536 0.23188 0.2029 0.30435 0.31401 0.30435 0.30435 0.29952 0.23671 0.2657 0.31401 0.28019 0.2657 0.25121 0.35749 0.23671 0.20773 0.28019 0.25604 0.29952 0.29469 0.20773 0.36232 0.31884 0.24638 0.29469 0.30918 0.15459 0.19324 0.24638 0.2657 0.37198 0.22705 0.24638 0.25121 0.21739 0.27053 0.23671 0.22705 0.25604 0.28986 0.28502 0.343 0.28502 0.28986 0.32367 0.29469 0.21739 0.36715 0.28019 0.24155 0.2657 0.30435 0.4058 0.35749 0.28019 0.30918 0.28502 0.31401 0.26087 0.27053 0.25121 0.25604 0.30918 0.29952 0.23671 0.27053 0.29469 0.21739 0.30435 0.28019 0.31401 0.28986 0.29469 0.32367 0.31401 0.30435 0.22222 0.28502 0.27536 0.27053 0.28502 0.25604 0.24638 0.23671 0.28019 0.28019 0.31401 0.31884 0.22705 0.30435 0.23671 0.31884 0.28502 0.28986 0.25121 0.23671 0.23188 0.27536 0.25121 0.35266 0.26087 0.30918 0.29952 0.32367 0.25121 0.30435 0.25604 0.3285 0.28502 0.30435 0.23188 0.32367 0.29469 0.38164 0.37681 0.36715 0.29469 0.28019 0.3285 0.24155 0.28986 0.33333 0.28019 0.30918 0.35749 0.27536 0.29952 0.25121 0.18841 0.32367 0.2657 0.23671 0.23671 0.23671 0.29952 0.28986 0.27536 0.21256 0.31401 0.19807 0.31401 0.25604 0.10628 0.343 0.11111 0.14493 0.12077 0.16425 0.15942 0.17391 0.22222 0.14493 0.16425 0.10145 0.13043 0.30435 0.14976 0.16425 0.15942 0.11594 0.15459 0.17391 0.14976 0.28019 0.20773 0.22705 0.27536 0.24638 0.28019 0.30435 0.343 0.343 0.37681 0.28019 0.2657 0.25121 0.29469 0.22705 0.26087 0.33816 0.26087 0.30918 0.24155 0.28502 0.24155 0.27053 0.3285 0.29469 0.30435 0.34783 0.33333 0.27536 0.24638 0.29952 0.27536 0.25604 0.36232 0.25121 0.28502 0.23188 0.34783 0.25604 0.29952 0.2657 0.2657 0.28502 0.18841 0.25604 0.24155 0.23188 0.24155 0.2657 0.26087 0.23188 0.30435 0.26087 0.28019 0.22705 0.24638 0.32367 0.27536 0.33816 0.2657 0.28986 0.23188 0.25121 0.33333 0.29469 0.25604 0.28502 0.24638 0.30918 0.28019 0.22705 0.30918 0.34783 0.23188 0.29952 0.33816 0.27053 0.30435 0.33333 0.19807 0.31401 0.31401 0.29952 0.21739 0.32367 0.30918 0.28502 0.33333 0.25604 0.27053 0.22222 0.31884 0.35749 0.36715 0.31884 0.10628 0.30918 0.28986 0.28986 0.28986 0.28502 0.24638 0.27053 0.36232 0.31884 0.28502 0.25604 0.26087 0.26087 0.25121 0.22705 0.37681 0.23188 0.27536 0.3285 0.30918 0.34783 0.28986 0.21739 0.34783 0.30435 0.24638 0.28502 0.28019 0.36715 0.31401 0.2657 0.31401 0.34783 0.31884 0.31884 0.28986 0.29952 0.28019 0.25604 0.2657 0.343 0.33333 0.20773 0.28019 0.27053 0.27536 0.3285 0.26087 0.22705 0.37198 0.33333 0.31884 0.25604 0.25121 0.24155 0.22705 0.28986 0.23188 0.2029 0.28019 0.33333 0.27536 0.32367 0.28502 0.27536 0.24155 0.23671 0.28019 0.26087 0.37198 0.2657 0.2657 0.30918 0.26087 0.30918 0.28986 0.27536 0.29469 0.27536 0.25604 0.28019 0.35749 0.29469 0.29952 0.21256 0.31401 0.25121 0.27053 0.23671 0.35749 0.23671 0.26087 0.28019 0.28502 0.29469 0.28019 0.15942 0.28019 0.23671 0.27536 0.28986 0.2657 0.27536 0.29469 0.27536 0.23671 0.24638 0.25604 0.2029 0.27053 0.29952 0.2657 0.27536 0.27053 0.37198 0.21739 0.30918 0.30918 0.29952 0.23188 0.33333 0.25121 0.36715 0.343 0.28019 0.25604 0.25604 0.21739 0.33333 0.36232 0.343 0.32367 0.23188 0.26087 0.29469 0.29952 0.25121 0.25121 0.2657 0.22705 0.27053 0.29469 0.29469 0.23671 0.31401 0.21739 0.27536 0.31884 0.31401 0.25121 0.30435 0.25604 0.27053 0.34783 0.27536 0.31401 0.31401 0.18357 0.25121 0.30918 0.33816 0.23188 0.29952 0.41063 0.35749 0.30435 0.35266 0.27536 0.29469 0.30918 0.24155 0.2657 0.22222 0.29952 0.28502 0.28019 0.25604 0.2657 0.26087 0.33333 0.29469 0.33816 0.28019 0.31884 0.28986 0.25604 0.29952 0.23188 0.33333 0.30918 0.25604 0.31401 0.30918 0.33333 0.28502 0.28502 0.22705 0.3285 0.24155 0.33333 0.23671 0.31884 0.32367 0.30918 0.29952 0.35749 0.31884 0.29469 0.30918 0.22222 0.16908 0.31884 0.24638 0.29469 0.30435 0.27536 0.27053 0.14976 0.30918 0.28502 0.28019 0.24638 0.22222 0.26087 0.30435 0.29952 0.23188 0.29469 0.31884 0.29469 0.30435 0.30435 0.18841 0.2657 0.24155 0.31401 0.26087 0.23671 0.30918 0.29469 0.2657 0.28986 0.23188 0.23671 0.27053 0.30918 0.25604 0.13043 0.26087 0.31884 0.3913 0.29469 0.38647 0.31884 0.2657 0.28502 0.24155 0.28019 0.33333 0.2657 0.32367 0.28986 0.31401 0.23188 0.26087 0.2029 0.31884 0.31884 0.2657 0.28019 0.24155 0.33816 0.28986 0.29952 0.30435 0.24638 0.35266 0.37681 0.31884 0.26087 0.23671 0.343 0.2657 0.28986 0.28019 0.22222 0.26087 0.39614 0.30918 0.26087 0.31401 0.27053 0.35266 0.2657 0.2657 0.30918 0.28019 0.26087 0.36232 0.25604 0.23671 0.27536 0.27053 0.28019 0.25604 0.36232 0.30435 0.27536 0.2029 0.28019 0.25604 0.33333 0.28502 0.28986 0.27536 0.28502 0.24638 0.28502 0.29469 0.25604 0.30435 0.24638 0.24638 0.3285 0.34783 0.21256 0.36715 0.29952 0.26087 0.2657 0.28502 0.26087 0.27536 0.23671 0.23671 0.33333 0.21739 0.33333 0.26087 0.36715 0.29952 0.33816 0.26087 0.28502 0.30918 0.25604 0.3285 0.28019 0.28019 0.25604 0.32367 0.31401 0.27053 0.27053 0.23671 0.32367 0.31884 0.34783 0.25604 0.28019 0.3285 0.27053 0.30435 0.28019 0.28019 0.25121 0.42995 0.31401 0.33333 0.30435 0.29952 0.29952 0.25604 0.25121 0.28986 0.24638 0.30435 0.21739 0.22705 0.28019 0.27536 0.33816 0.32367 0.30918 0.28019 0.27053 0.23671 0.27053 0.2657 0.27536 0.27053 0.25121 0.28986 0.25121 0.37198 0.30435 0.33816 0.35749 0.28502 0.31884 0.36232 0.26087 0.32367 0.24638 0.21739 0.29469 0.26087 0.38164 0.2657 0.26087 0.29952 0.28986 0.25604 0.24155 0.31401 0.33816 0.29952 0.32367 0.25121 0.24155 0.28502 0.3285 0.30918 0.28986 0.28502 0.25121 0.33816 0.25121 0.33816 0.28502 0.28019 0.28502 0.27536 0.3285 0.36232 0.29469 0.25121 0.20773 0.27053 0.23671 0.34783 0.29952 0.37198 0.2657 0.30435 0.28502 0.28502 0.28502 0.23671 0.25604 0.27536 0.26087 0.24155 0.28502 0.31401 0.28986 0.30435 0.26087 0.26087 0.25121 0.2657 0.31401 0.26087 0.23188 0.2029 0.33333 0.27536 0.23188 0.21739 0.33816 0.29952 0.343 0.27536 0.3285 0.29952 0.30918 0.24155 0.24638 0.27053 0.19807 0.27053 0.22705 0.27536 0.29952 0.22222 0.30435 0.24155 0.2657 0.25604 0.29469 0.34783 0.25604 0.30918 0.29469 0.2657 0.25121 0.26087 0.28502 0.25121 0.30435 0.22705 0.30918 0.20773 0.25604 0.3285 0.29469 0.31401 0.33333 0.343 0.33333 0.23188 0.24638 0.33816 0.28019 0.27536 0.28019 0.19324 0.31401 0.34783 0.32367 0.31401 0.27536 0.27053 0.24155 0.22222 0.31401 0.3285 0.28502 0.28502 0.26087 0.31401 0.24155 0.30918 0.28019 0.28986 0.22705 0.25121 0.22705 0.24638 0.24155 0.24638 0.24638 0.28019 0.31401 0.32367 0.38647 0.19324 0.22705 0.22705 0.28019 0.28986 0.28019 0.28019 0.24155 0.31884 0.37681 0.28019 0.26087 0.2657 0.26087 0.25604 0.25121 0.25121 0.25604 0.28019 0.26087 0.30435 0.26087 0.30435 0.28019 0.3285 0.28019 0.28019 0.31401 0.28019 0.29469 0.33816 0.32367 0.28502 0.30918 0.18357 0.28019 0.24638 0.19807 0.24638 0.27536 0.37198 0.32367 0.23671 0.33816 0.33333 0.24155 0.30435 0.28502 0.25604 0.40097 0.2657 0.32367 0.30918 0.30918 0.32367 0.23671 0.24155 0.19807 0.26087 0.26087 0.24638 0.30918 0.31401 0.30435 0.27053 0.30918 0.28502 0.30435 0.30918 0.2657 0.35266 0.24155 0.28502 0.29469 0.30918 0.25121 0.31884 0.31401 0.24638 0.24638 0.42029 0.21739 0.343 0.27053 0.23188 0.28986 0.29952 0.343 0.29952 0.21739 0.28019 0.24155 0.27053 0.29469 0.31884 0.25604 0.28986 0.29469 0.22705 0.29469 0.34783 0.33333 0.22222 0.24155 0.35749 0.21256 0.34783 0.27053 0.27536 0.29469 0.33333 0.24155 0.25121 0.29469 0.34783 0.22705 0.27053 0.24638 0.2657 0.27053 0.29952 0.24638 0.27053 0.35266 0.37681 0.27053 0.30918 0.27536 0.3285 0.32367 0.32367 0.21739 0.29952 0.27053 0.25604 0.33816 0.22222 0.29469 0.31884 0.36232 0.3285 0.31401 0.25604 0.25121 0.24638 0.33816 0.27053 0.32367 0.25604 0.19324 0.23671 0.27536 0.21256 0.27536 0.35749 0.28019 0.28019 0.21256 0.31884 0.23188 0.27053 0.28986 0.31884 0.27536 0.31884 0.27536 0.24155 0.24638 0.26087 0.29952 0.343 0.23188 0.27053 0.31401 0.28986 0.32367 0.22222 0.343 0.24638 0.28986 0.26087 0.24638 0.24638 0.30918 0.27536 0.31401 0.33333 0.27053 0.30435 0.25604 0.24155 0.24638 0.38647 0.32367 0.26087 0.24638 0.28019 0.30435 0.31401 0.27536 0.23671 0.29469 0.27053 0.31401 0.2657 0.25604 0.27053 0.19807 0.343 0.21739 0.31401 0.27536 0.27053 0.24638 0.31401 0.24155 0.25604 0.25121 0.29952 0.27053 0.37198 0.33333 0.3285 0.28502 0.23671 0.22705 0.29469 0.29952 0.27053 0.30918 0.24638 0.25604 0.24155 0.25604 0.24638 0.3285 0.28986 0.23188 0.32367 0.21739 0.21256 0.28019 0.23188 0.29952 0.24155 0.27053 0.25604 0.31884 0.27536 0.26087 0.29469 0.26087 0.29952 0.26087 0.24155 0.24155 0.24638 0.24155 0.25121 0.23671 0.30918 0.2657 0.20773 0.37198 0.24638 0.21739 0.23671 0.25121 0.26087 0.25121 0.29952 0.41063 0.28986 0.27536 0.30918 0.22222 0.38647 0.26087 0.27053 0.26087 0.23188 0.34783 0.32367 0.25604 0.28986 0.23188 0.28986 0.22222 0.25121 0.28019 0.2657 0.28986 0.29952 0.28502 0.30918 0.2657 0.34783 0.25121 0.25121 0.36232 0.30435 0.24638 0.25604 0.27053 0.30435 0.26087 0.33333 0.29469 0.30918 0.29952 0.35749 0.28019 0.27536 0.30435 0.33816 0.30435 0.25604 0.33333 0.25604 0.28986 0.27536 0.33333 0.24155 0.23188 0.23671 0.36232 0.29469 0.26087 0.25121 0.343 0.25604 0.24155 0.25121 0.37198 0.30435 0.21739 0.2657 0.30435 0.31401 0.2657 0.29952 0.32367 0.34783 0.28502 0.31401 0.23188 0.26087 0.33333 0.25121 0.30435 0.33816 0.2657 0.28502 0.2657 0.29469 0.27053 0.23671 0.23671 0.24638 0.27536 0.28986 0.28019 0.23188 0.30435 0.22705 0.30435 0.26087 0.34783 0.32367 0.25604 0.28502 0.32367 0.23671 0.30435 0.18841 0.31401 0.32367 0.28502 0.31401 0.37198 0.26087 0.36232 0.23671 0.28019 0.24638 0.343 0.30435 0.28502 0.34783 0.30918 0.30435 0.29469 0.20773 0.32367 0.26087 0.2657 0.24638 0.29469 0.30918 0.21739 0.27053 0.28019 0.31401 0.32367 0.29952 0.24155 0.21256 0.2657 0.28019 0.3285 0.30918 0.27536 0.33333 0.35266 0.24155 0.25604 0.27053 0.28986 0.22705 0.2657 0.32367 0.35266 0.30918 0.29469 0.30435 0.28019 0.29952 0.22705 0.33333 0.37198 0.25604 0.28019 0.30918 0.29469 0.27536 0.28502 0.27053 0.28986 0.29469 0.24638 0.24155 0.29952 0.2657 0.36232 0.29469 0.25121 0.31401 0.33333 0.26087 0.21739 0.31401 0.29469 0.29469 0.24155 0.24638 0.25121 0.31401 0.35749 0.25604 0.31884 0.25604 0.20773 0.3285 0.27053 0.24155 0.29952 0.19807 0.22222 0.29952 0.3913 0.27053 0.20773 0.28019 0.33333 0.30918 0.27536 0.30918 0.29952 0.22222 0.28502 0.25121 0.20773 0.36232 0.24638 0.21256 0.25604 0.37198 0.34783 0.33816 0.24638 0.28986 0.343 0.23188 0.25121 0.23188 0.25121 0.25604 0.24155 0.27053 0.21256 0.30918 0.28502 0.22705 0.24155 0.30918 0.26087 0.33816 0.28019 0.29952 0.31401 0.23188 0.29469 0.34783 0.32367 0.30435 0.30918 0.2657 0.21739 0.28019 0.23671 0.30435 0.27053 0.25121 0.24638 0.25121 0.26087 0.25121 0.31401 0.20773 0.24155 0.35749 0.28986 0.30918 0.28019 0.33816 0.27053 0.21256 0.27536 0.31884 0.18357 0.28019 0.21256 0.23188 0.33333 0.32367 0.25121 0.23671 0.29469 0.27536 0.31884 0.29952 0.22705 0.25121 0.3285 0.29469 0.29469 0.34783 0.35749 0.33333 0.28019 0.26087 0.343 0.35266 0.30435 0.30435 0.24638 0.3285 0.28986 0.24155 0.33333 0.30918 0.30435 0.3285 0.28019 0.30435 0.27536 0.30435 0.28502 0.27536 0.28502 0.24155 0.30918 0.25604 0.32367 0.29952 0.29952 0.24638 0.23188 0.27053 0.27053 0.30918 0.33816 0.31401 0.3285 0.36232 0.27536 0.22705 0.3913 0.29469 0.30435 0.33333 0.28019 0.3285 0.23188 0.38647 0.28986 0.2657 0.23671 0.28502 0.24638 0.26087 0.2029 0.31401 0.37681 0.25604 0.31884 0.30918 0.32367 0.30918 0.37681 0.25604 0.14976 0.21739 0.3913 0.30918 0.2657 0.25121 0.22705 0.32367 0.27536 0.33816 0.30435 0.34783 0.26087 0.29469 0.27536 0.22705 0.23671 0.28986 0.29469 0.28019 0.28019 0.23188 0.27536 0.33333 0.25121 0.343 0.24155 0.32367 0.26087 0.343 0.29952 0.20773 0.23671 0.343 0.34783 0.30918 0.26087 0.343 0.31884 0.4058 0.28502 0.25604 0.24155 0.29469 0.32367 0.24155 0.28986 0.12077 0.27536 0.2657 0.37681 0.2657 0.33333 0.35749 0.24638 0.28986 0.32367 0.39614 0.30918 0.29469 0.29469 0.28502 0.29469 0.28986 0.14976 0.343 0.24155 0.16425 0.17874 0.1256 0.11594 0.14493 0.16425 0.096618 0.1401 0.1256 0.13043 0.14493 0.12077 0.29952 0.13043 0.15459 0.12077 0.16908 0.14976 0.14493 0.1401 0.10145 0.14976 0.16425 0.10628 0.1256 0.15942 0.11111 0.14493 0.13043 0.1256 0.17874 0.25604 0.17874 0.15942 0.16425 0.096618 0.15459 0.15459 0.13043 0.16425 0.23671 0.25604 0.27053 0.29952 0.28502 0.26087 0.28986 0.36715 0.28502 0.28019 0.25121 0.24638 0.25121 0.29952 0.24638 0.28019 0.27053 0.33816 0.24155 0.29952 0.26087 0.27053 0.28502 0.22705 0.24155 0.31884 0.30435 0.22705 0.25604 0.30918 0.22222 0.29952 0.28986 0.25121 0.34783 0.30435 0.28986 0.34783 0.25604 0.25604 0.26087 0.24155 0.23188 0.2657 0.28986 0.14976 0.19807 0.18357 0.28502 0.26087 0.27053 0.28986 0.32367 0.24638 0.24638 0.29952 0.26087 0.2657 0.33333 0.29952 0.3913 0.31884 0.28019 0.24155 0.3285 0.27053 0.23671 0.28019 0.28986 0.31401 0.31884 0.23188 0.31884 0.26087 0.26087 0.2657
[truncated: 32,303,876 more chars]
