# Supplementary material for: Prediction of post-translational modification sites using multiple kernel support vector machine
Source: PeerJ. 2017 Apr 27;5:e3261. doi: 10.7717/peerj.3261 (PMC5410141; doi:10.7717/peerj.3261)
Supplement: Supplemental Information 2 [file peerj-05-3261-s002.zip › peerj-15863-Code_and_Data/Code and Data/data/SMNet_y_1880_sequence_PTM_information.txt]

O00151	321	ARERVTPPEGYEVVTVFPK**	Other,Nitration
O08553	431	SAKTHNSALEYNIFEGMECRG	TKL,CMGC,Nitration
O14737	73	KPEKTKAVENYLIQMARYGQL	TKL,Nitration
O14979	295	EPVKKLLESRYHQIGSGKCEI	Other,Nitration
O43852	275	HAEAEARHLVYESDQNKDGKL	CMGC,Nitration
O60506	373	KLERVKKLKDYAFIHFDERDG	CMGC,STE,Nitration
O75792	172	VTVKAKADALYPVVSAASICA	Other,Nitration
P00338	10	*MATLKDQLIYNLLKEEQTPQ	CMGC,STE,Nitration
P00338	239	EVHKQVVESAYEVIKLKGYTS	TKL,CMGC,STE,Nitration
P00338	83	RTPKIVSGKDYNVTANSKLVI	Other,Nitration
P00558	196	GGFLMKKELNYFAKALESPER	TKL,Nitration
P00558	161	RASLSKLGDVYVNDAFGTAHR	CMGC,STE,Nitration
P00558	76	RPDGVPMPDKYSLEPVAVELK	Other,Nitration
P01112	157	KTRQGVEDAFYTLVREIRQHK	CMGC,STE,TK,Nitration
P04370	199	GKDSHTRTTHYGSLPQKSQHG	Other,Nitration
P05141	195	IIYRAAYFGIYDTAKGMLPDP	Other,Nitration
P06748	67	LHIVEAEAMNYEGSPIKVTLA	Other,Nitration
P07195	240	EVHKMVVESAYEVIKLKGYTN	TKL,CMGC,Nitration
P07355	30	PPSAYGSVKAYTNFDAERDAL	Other,Nitration
P07737	129	VHGGLINKKCYEMASHLRRSQ	TKL,Nitration
P07737	60	VLVGKDRSSFYVNGLTLGGQK	TKL,Nitration
P07900	197	ILHLKEDQTEYLEERRIKEIV	TKL,CMGC,STE,Nitration
P07900	627	QALRDNSTMGYMAAKKHLEIN	STE,Nitration
P07910	139	QRDYYDRMYSYPARVPPPPPI	STE,Nitration
P07954	270	TRIKAAMPRIYELAAGGTAVG	Other,Nitration
P08670	30	TASRPSSSRSYVTTSTRTYSL	TKL,CMGC,STE,TK,Nitration
P08670	276	TAALRDVRQQYESVAAKNLQE	TKL,CMGC,STE,TK,Nitration
P10649	23	LTHPIRMLLEYTDSSYDEKRY	TKL,Nitration
P10649	33	YTDSSYDEKRYTMGDAPDFDR	TKL,Nitration
P10649	28	RMLLEYTDSSYDEKRYTMGDA	CMGC,STE,TK,Nitration
P10809	243	KGQKCEFQDAYVLLSEKKISS	STE,TK,Nitration
P10853	38	KKRKRSRKESYSVYVYKVLKQ	CMGC,STE,Nitration
P10853	41	KRSRKESYSVYVYKVLKQVHP	TKL,CMGC,STE,Nitration
P10853	43	SRKESYSVYVYKVLKQVHPDT	TKL,CMGC,STE,Nitration
P11142	41	NDQGNRTTPSYVAFTDTERLI	TKL,Nitration
P11142	115	VEYKGETKSFYPEEVSSMVLT	Other,Nitration
P11142	134	LTKMKEIAEAYLGKTVTNAVV	TKL,Nitration
P11413	401	VIRVQPNEAVYTKMMTKKPGM	TKL,CMGC,TK,Nitration
P13639	443	NYTPGKKEDLYLKPIQRTILM	Other,Nitration
P13796	598	SMARKIGARVYALPEDLVEVN	TKL,CMGC,Nitration
P14206	139	ADHQPLTEASYVNLPTIALCN	TKL,Nitration
P14618	105	TESFASDPILYRPVAVALDTK	Other,Nitration
P14618	148	ATLKITLDNAYMEKCDENILW	Other,Nitration
P14625	677	YQTGKDISTNYYASQKKTFEI	TKL,STE,Nitration
P15311	424	QEQLAAELAEYTAKIALLEEA	TKL,STE,Nitration
P15880	266	WKETVFTKSPYQEFTDHLVKT	Other,Nitration
P16284	713	DLGKKDTETVYSEVRKAVPDA	CMGC,STE,TK,Nitration
P16401	74	ALKKALAAGGYDVEKNNSRIK	Other,Nitration
P16858	316	VKLISWYDNEYGYSNRVVDLM	Other,Nitration
P17183	44	AVPSGASTGIYEALELRDGDK	TKL,CMGC,Nitration
P18669	92	VRTWRLNERHYGGLTGLNKAE	TKL,Nitration
P18669	50	RGGQALRDAGYEFDICFTSVQ	Other,Nitration
P19784	13	GPAAGSRARVYAEVNSLRSRE	TKL,CMGC,STE,TK,Nitration
P21333	373	QHIAKSPFEVYVDKSQGDASK	TKL,CMGC,STE,Nitration
P21333	1308	ANPSGNLTETYVQDRGDGMYK	TKL,CMGC,STE,Nitration
P22234	22	KLYEGKTKEVYELLDSPGKVL	Other,Nitration
P23193	126	RKDETNARDTYVSSFPRAPST	STE,TK,Nitration
P23246	691	RGMGPGTPAGYGRGREEYEGP	Other,Nitration
P23528	68	GDVGQTVDDPYATFVKMLPDK	Other,Nitration
P23528	140	GIKHELQANCYEEVKDRCTLA	CMGC,Nitration
P25788	8	***MSSIGTGYDLSASTFSPD	STE,Nitration
P25963	305	FTEFTEDELPYDDCVFGGQRL	Other,Nitration
P26639	298	KADMETLQRIYGISFPDPKML	Other,Nitration
P27816	1001	KVQIVSKKVSYSHIQSKCGSK	CMGC,Nitration
P29474	81	VKNWEVGSITYDTLSAQAQQD	TKL,Nitration
P29474	657	FCVFGLGSRAYPHFCAFARAV	Other,Nitration
P29692	26	FKYDDAERRFYEQMNGPVAGA	Other,Nitration
P31948	354	KILKEQERLAYINPDLALEEK	TKL,CMGC,STE,Nitration
P34932	336	EQTKLKKEDIYAVEIVGGATR	Other,Nitration
P35080	99	RTKSQGGEPTYNVAVGRAGRV	TKL,Nitration
P35570	939	APREETGSEEYMNMDLGPGRR	TKL,CMGC,TK,Nitration
P35570	1172	AAGGLEKSLNYIDLDLVKDVK	TKL,STE,Nitration
P35606	794	AAESLADPTEYENLFPGLKEA	TK,Nitration
P35637	468	GPGGSHMGGNYGDDRRGGRGG	Other,Nitration
P37802	192	RGASQAGMTGYGMPRQIL***	Other,Nitration
P37840	125	DMPVDPDNEAYEMPSEEGYQD	TKL,CMGC,STE,TK,Nitration
P37840	133	EAYEMPSEEGYQDYEPEA***	Other,Nitration
P37840	39	AAGKTKEGVLYVGSKTKEGVV	TKL,STE,Nitration
P39053	125	ISPVPINLRVYSPHVLNLTLV	Other,Nitration
P39053	354	IEGSGDQIDTYELSGGARINR	STE,Nitration
P40142	275	NMAEQIIQEIYSQVQSKKKIL	CMGC,TK,Nitration
P40926	56	NSPLVSRLTLYDIAHTPGVAA	Other,Nitration
P40926	80	HIETKAAVKGYLGPEQLPDCL	TKL,Nitration
P43243	202	RGPSLNPVLDYDHGSRSQESG	Other,Nitration
P46459	294	VVNGPEILNKYVGESEANIRK	TKL,STE,Nitration
P49588	690	QGLRAVFDETYPDPVRVVSIG	Other,Nitration
P50395	111	DFKVTEGSFVYKGGKIYKVPS	TKL,CMGC,STE,Nitration
P52272	64	IKRGGNRFEPYANPTKRYRAF	TKL,Nitration
P52566	24	DDDELDSKLNYKPPPQKSLKE	Other,Nitration
P53396	384	TIFVRRGGPNYQEGLRVMGEV	TKL,Nitration
P55072	644	LRPGRLDQLIYIPLPDEKSRV	Other,Nitration
P55884	449	ARMTLDTLSIYETPSMGLLDK	STE,Nitration
P60710	218	IVRDIKEKLCYVALDFEQEMA	Other,Nitration
P60710	169	VTHTVPIYEGYALPHAILRLD	TKL,STE,Nitration
P60710	198	YLMKILTERGYSFTTTAEREI	Other,Nitration
P60710	240	AASSSSLEKSYELPDGQVITI	TKL,TK,Nitration
P60710	294	KCDVDIRKDLYANTVLSGGTT	Other,Nitration
P60710	53	VMVGMGQKDSYVGDEAQSKRG	TKL,Nitration
P60710	91	DMEKIWHHTFYNELRVAPEEH	Other,Nitration
P60842	197	MLSRGFKDQIYDIFQKLNSNT	TKL,Nitration
P60842	70	QRAILPCIKGYDVIAQAQSGT	STE,Nitration
P61158	16	PACVVDCGTGYTKLGYAGNTE	STE,Nitration
P61604	88	GTKVVLDDKDYFLFRDGDILG	Other,Nitration
P61978	72	GKNIKALRTDYNASVSVPDSS	TKL,CMGC,STE,Nitration
P61978	323	PPPRGGDLMAYDRRGRPGDRY	Other,Nitration
P62158	100	FRVFDKDGNGYISAAELRHVM	STE,Nitration
P62158	139	ADIDGDGQVNYEEFVQMMTAK	Other,Nitration
P62241	188	RPGQCGRADGYVLEGKELEFY	Other,Nitration
P62241	83	TRKTRIIDVVYNASNNELVRT	STE,Nitration
P62259	131	YYKMKGDYHRYLAEFATGNDR	TKL,Nitration
P62259	214	AELDTLSEESYKDSTLIMQLL	TK,Nitration
P62259	49	VEERNLLSVAYKNVIGARRAS	STE,Nitration
P62259	9	**MDDREDLVYQAKLAEQAER	Other,Nitration
P62263	72	VKADRDESSPYAAMLAAQDVA	TKL,STE,TK,Nitration
P62750	144	KKAYVRLAPDYDALDVANKIG	Other,Nitration
P62805	52	GGVKRISGLIYEETRGVLKVF	Other,Nitration
P62805	89	RKTVTAMDVVYALKRQGRTLY	STE,Nitration
P62805	73	LENVIRDAVTYTEHAKRKTVT	TKL,Nitration
P62826	147	VFHRKKNLQYYDISAKSNYNF	TKL,Nitration
P62917	133	RGKLARASGNYATVISHNPET	Other,Nitration
P62993	209	HGQTGMFPRNYVTPVNRNV**	Other,Nitration
P63244	52	MWKLTRDETNYGIPQRALRGH	Other,Nitration
P67775	284	AIMELDDTLKYSFLQFDPAPR	CMGC,STE,Nitration
P68104	29	GKSTTTGHLIYKCGGIDKRTI	Other,Nitration
P68104	254	KPLRLPLQDVYKIGGIGTVPV	Other,Nitration
P68871	131	KEFTPPVQAAYQKVVAGVANA	Other,Nitration
P69905	25	WGKVGAHAGEYGAEALERMFL	Other,Nitration
P69905	43	MFLSFPTTKTYFPHFDLSHGS	TKL,Nitration
P84103	32	NKTELERAFGYYGPLRSVWVA	Other,Nitration
Q00610	883	PATHNALAKIYIDSNNNPERF	Other,Nitration
Q00839	525	KHAAENPGKYNILGTNTIMDK	Other,Nitration
Q01518	419	SINKTDGCHAYLSKNSLDCEI	TKL,CMGC,Nitration
Q04447	39	HMAKVLTPELYAELRAKCTPS	CMGC,STE,TK,Nitration
Q04837	73	EMWRSGDSEVYQLGDVSQKTT	TKL,Nitration
Q07955	189	KFRSHEGETAYIRVKVDGPRS	TKL,CMGC,STE,Nitration
Q07955	170	VEFVRKEDMTYAVRKLDNTKF	TKL,Nitration
Q07955	37	IRTKDIEDVFYKYGAIRDIDL	Other,Nitration
Q12906	579	AGSNKKVAKAYAALAALEKLF	TKL,Nitration
Q13257	199	TIHKVNSMVAYKIPVND****	Other,Nitration
Q13263	242	CQLNAHKDHQYQFLEDAVRNQ	Other,Nitration
Q13263	517	KVFPGSTTEDYNLIVIERGAA	TKL,Nitration
Q13347	308	KSYSSGGEDGYVRIHYFDPQY	TKL,CMGC,STE,Nitration
Q13813	976	ETGKELVLALYDYQEKSPREV	TKL,Nitration
Q13813	2423	FRALSSEGKPYVTKEELYQNL	TKL,STE,Nitration
Q15056	12	ADFDTYDDRAYSSFGGGRGSR	Other,Nitration
Q15056	101	EVDSLKEALTYDGALLGDRSL	Other,Nitration
Q15056	86	KDTDKFKGFCYVEFDEVDSLK	Other,Nitration
Q15365	183	SPQGRVMTIPYQPMPASSPVI	Other,Nitration
Q15427	16	ISERNQDATVYVGGLDEKVSE	TKL,CMGC,STE,Nitration
Q15459	456	IREKQSDDEVYAPGLDIESSL	TKL,TK,Nitration
Q16629	14	YGRYGGETKVYVGNLGTGAGK	TKL,Nitration
Q6PIC6	532	EEMKEAFQNAYLELGGLGERV	Other,Nitration
Q7KZF4	329	KERRLRIWRDYVAPTANLDQK	STE,Nitration
Q92900	946	PGARFMTTAMYDAREAIIPGS	TKL,Nitration
Q96PK6	273	TQPMTAQAASYRAQPSVSLGA	TKL,Nitration
Q9UKY7	95	WKELEQKEVDYSGLRVQAMQI	CMGC,Nitration
Q9UNZ2	167	LGAAPEEESAYVAGEKRQHSS	TKL,CMGC,STE,TK,Nitration
Q9Y230	430	EVQVDDIKRVYSLFLDESRST	Other,Nitration
Q9Y3F4	114	KTVDFTQDSNYLLTGGQDKLL	Other,Nitration
O75947	86	ALKVPVPEDKYTAQVDAEEKE	TKL,CMGC,STE,TK,Nitration
O94903	69	GHGQRTFGENYVQELLEKASN	TKL,CMGC,STE,Nitration
P02462	348	GPLGEKGERGYPGTPGPRGEP	Other,Nitration
P04179	58	QLHHSKHHAAYVNNLNVTEEK	TKL,CMGC,STE,Nitration
P05201	71	IANDNSLNHEYLPILGLAEFR	Other,Nitration
P05202	67	SKKMNLGVGAYRDDNGKPYVL	Other,Nitration
P05202	96	QIAAKNLDKEYLPIGGLAEFC	Other,Nitration
P06576	230	INNVAKAHGGYSVFAGVGERT	Other,Nitration
P06576	269	KDATSKVALVYGQMNEPPGAR	Other,Nitration
P06576	395	LSRAIAELGIYPAVDPLDSTS	TKL,Nitration
P13929	44	AVPSGASTGIYEALELRDGDK	TKL,CMGC,Nitration
P13929	131	AGAAEKGVPLYRHIADLAGNP	TKL,Nitration
P14649	86	FDRVGDGKILYSQCGDVMRAL	Other,Nitration
P20618	158	AVYSFDPVGSYQRDSFKAGGS	CMGC,Nitration
P28072	59	GADSRTTTGSYIANRVTDKLT	TKL,CMGC,STE,Nitration
P30101	67	CGHCKRLAPEYEAAATRLKGI	TKL,Nitration
P32198	282	AGNTIHAILLYRRTLDREELK	Other,Nitration
P32969	180	KDIRKFLDGIYVSEKGTVQQA	Other,Nitration
P48548	53	LPEGKKPRQRYMEKTGKCNVH	TKL,Nitration
P49207	13	QRLTYRRRLSYNTASNKTRLS	Other,Nitration
P50991	269	DMDNQIVVSDYAQMDRVLREE	TKL,CMGC,STE,Nitration
P62249	115	KKEIKDILIQYDRTLLVADPR	CMGC,STE,Nitration
P62280	55	KTPKEAIEGTYIDKKCPFTGN	Other,Nitration
P67778	249	RKLEAAEDIAYQLSRSRNITY	STE,Nitration
Q00325	196	AKVRIQTQPGYANTLRDAAPK	STE,Nitration
Q71U36	103	ITGKEDAANNYARGHYTIGKE	TKL,CMGC,STE,Nitration
Q71U36	224	RRNLDIERPTYTNLNRLIGQI	STE,Nitration
Q71U36	272	YPRIHFPLATYAPVISAEKAY	Other,Nitration
Q71U36	282	YAPVISAEKAYHEQLSVAEIT	Other,Nitration
Q71U36	357	CPTGFKVGINYQPPTVVPGGD	TKL,Nitration
Q71UM5	31	KKRLVQSPNSYFMDVKCPGCY	Other,Nitration
Q7TMM9	106	GAGNNWAKGHYTEGAELVDSV	Other,Nitration
Q7TMM9	36	DEHGIDPTGSYHGDSDLQLER	Other,Nitration
Q9DB20	35	AKLVRPPVQVYGIEGRYATAL	STE,Nitration
Q9NR45	71	KFNRKALERPYTSKHSWGKTY	TKL,Nitration
Q9UHA7	96	QLKEKDIMDLYNQPEPVKSFL	TKL,Nitration
P20029	161	LTKMKETAEAYLGKKVTHAVV	TKL,CMGC,STE,Nitration
P01350	87	GPWLEEEEEAYGWMDFGRRSA	CMGC,Sulfation
P07359	292	TLGDEGDTDLYDYYPEEDTEG	TKL,Sulfation
P07477	154	WGNTASSGADYPDELQCLDAP	Other,Sulfation
P21730	11	MNSFNYTTPDYGHYDDKDTLD	Other,Sulfation
P05060	341	HYRASEEEPEYGEEIKGYPGV	Other,Sulfation
P61073	7	****MEGISIYTSDNYTEEMG	Other,Sulfation
P07359	294	GDEGDTDLYDYYPEEDTEGDK	TKL,CMGC,Sulfation
P07359	295	DEGDTDLYDYYPEEDTEGDKV	Other,Sulfation
P21730	14	FNYTTPDYGHYDDKDTLDLNT	Other,Sulfation
Q9UPZ9	159	EIRSKPPYTDYVSTRWYRAPE	CMGC
Q9Y463	271	GSSCQLGQRIYQYIQSRFYRS	CMGC
Q9Y463	273	SCQLGQRIYQYIQSRFYRSPE	CMGC
P06493	15	TKIEKIGEGTYGVVYKGRHKT	Other
P53779	223	TAGTSFMMTPYVVTRYYRAPE	STE
P27361	204	EHDHTGFLTEYVATRWYRAPE	STE
Q9NQU5	566	PKRKSLVGTPYWMAPEVISRS	STE
P19793	249	ELAVEPKTETYVEANMGLNPS	STE
P49841	216	QLVRGEPNVSYICSRYYRAPE	STE
P53778	185	ARQADSEMTGYVVTRWYRAPE	STE
Q16539	182	ARHTDDEMTGYVATRWYRAPE	TK
P07947	426	GLARLIEDNEYTARQGAKFPI	TK
P15311	146	DYNKEVHKSGYLSSERLIPQR	TK
P15311	354	KEELMLRLQDYEEKTKKAERE	TK
P15311	478	TAPPPPPPPVYEPVSYHVQES	TK
P42229	694	TPVLAKAVDGYVKPQIKQVVP	TK
P51812	488	TLKDVYDDGKYVYVVTELMKG	TK
P51812	707	HLVKGAMAATYSALNRNQSPV	TK
P08631	209	KIRTLDNGGFYISPRSTFSTL	TK
P08631	411	GLARVIEDNEYTAREGAKFPI	TK
P08631	522	DDFYTATESQYQQQP******	TK
P49407	54	DPEYLKERRVYVTLTCAFRYG	TK
P31995	287	KRQPEETNNDYETADGGYMTL	TK
P31995	310	RAPTDDDKNIYLTLPPNDHVN	TK
P24844	143	RFTDEEVDEMYREAPIDKKGN	TK
P24844	156	APIDKKGNFNYVEFTRILKHG	TK
Q07954	4507	DKPTNFTNPVYATLYMGGHGS	TK
Q14643	353	RLRNAQEKMVYSLVSVPEGND	TK
Q13813	1176	EVQAVQQQEVYGMMPRDETDS	TK
P11137	67	AFGEHGSQGTYSNTKENGING	TK
Q00610	1477	LNNLFITEEDYQALRTSIDAY	TK
Q9UM73	1282	GMARDIYRASYYRKGGCAMLP	TK
Q9UM73	1283	MARDIYRASYYRKGGCAMLPV	TK
Q9NRY4	1105	VKPRNEEENIYSVPHDSTQGK	TK
Q04912	1238	GLARDILDREYYSVQQHRHAR	TK
Q04912	1239	LARDILDREYYSVQQHRHARL	TK
Q04912	1353	QIVSALLGDHYVQLPATYMNL	TK
Q04912	1360	GDHYVQLPATYMNLGPSTSHE	TK
P08581	1230	VADFGLARDMYDKEYYSVHNK	TK
P08581	1234	GLARDMYDKEYYSVHNKTGAK	TK
P08581	1235	LARDMYDKEYYSVHNKTGAKL	TK
P08581	1349	AIFSTFIGEHYVHVNATYVNV	TK
P08581	1356	GEHYVHVNATYVNVKCVAPYP	TK
P06213	992	RQPDGPLGPLYASSNPEYLSA	TK
P06213	999	GPLYASSNPEYLSASDVFPCS	TK
P06213	1011	SASDVFPCSVYVPDEWEVSRE	TK
P06213	1185	IGDFGMTRDIYETDYYRKGGK	TK
P06213	1189	GMTRDIYETDYYRKGGKGLLP	TK
P06213	1190	MTRDIYETDYYRKGGKGLLPV	TK
P06213	1355	GGSSLGFKRSYEEHIPYTHMN	TK
P06213	1361	FKRSYEEHIPYTHMNGGKKNG	TK
P08069	973	NNSRLGNGVLYASVNPEYFSA	TK
P08069	980	GVLYASVNPEYFSAADVYVPD	TK
P08069	1161	IGDFGMTRDIYETDYYRKGGK	TK
P08069	1165	GMTRDIYETDYYRKGGKGLLP	TK
P08069	1166	MTRDIYETDYYRKGGKGLLPV	TK
P08069	1280	MEPGFREVSFYYSEENKLPEP	TK
P08069	1281	EPGFREVSFYYSEENKLPEPE	TK
P08069	1346	LRASFDERQPYAHMNGGRKNE	TK
ENSP00000261937	1230	SLQRHSLAARYYNWVSFPGCL	TK
ENSP00000261937	1231	LQRHSLAARYYNWVSFPGCLA	TK
ENSP00000261937	1265	FEEFPMTPTTYKGSVDNQTDS	TK
ENSP00000261937	1337	RGGQVFYNSEYGELSEPSEED	TK
ENSP00000261937	1363	ARVTFFTDNSY**********	TK
P35968	951	KGARFRQGKDYVGAIPVDLKR	TK
P35968	996	VEEEEAPEDLYKDFLTLEHLI	TK
P35968	1054	ICDFGLARDIYKDPDYVRKGD	TK
P35968	1175	QANAQQDGKDYIVLPISETLS	TK
P35968	1214	EEEVCDPKFHYDNTAGISQYL	TK
P17948	1213	FNSGSSDDVRYVNAFKFMSLE	TK
P17948	1242	LPNATSMFDDYQGDSSTLLAS	TK
P17948	1327	KIACCSPPPDYNSVVLYSTPP	TK
P17948	1333	PPPDYNSVVLYSTPPI*****	TK
P08575	1216	RPGMVSTFEQYQFLYDVIAST	TK
P19174	771	LEKIGTAEPDYGALYEGRNPG	TK
P19174	783	ALYEGRNPGFYVEANPMPTFK	TK
P19174	1253	RAREGSFESRYQQPFEDFRIS	TK
P11274	177	QPGADAEKPFYVNVEFHHERG	TK
P11274	246	SESSCGVDGDYEDAELNPRFL	TK
P11274	276	GSRPPWPPLEYQPYQSIYVGG	TK
P11274	279	PPWPPLEYQPYQSIYVGGMME	TK
P11274	283	PLEYQPYQSIYVGGMMEGEGK	TK
P11274	360	SSRVSPSPTTYRMFRDKSRSP	TK
P16885	743	YPVTPELLERYNMERDINSLY	TK
P16885	753	YNMERDINSLYDVSRMYVDPS	TK
P16885	759	INSLYDVSRMYVDPSEINPSM	TK
P16885	1197	RPVLESEEELYSSCRQLRRRQ	TK
P16885	1217	QEELNNQLFLYDTHQNLRNAN	TK
O15357	986	PPKNSFNNPAYYVLEGVPHQL	TK
O15357	987	PKNSFNNPAYYVLEGVPHQLL	TK
P04626	1139	APLTCSPQPEYVNQPDVRPQP	TK
P04626	1196	AFGGAVENPEYLTPQGGAAPQ	TK
P04626	1221	PAFSPAFDNLYYWDQDPPERG	TK
P04626	1222	AFSPAFDNLYYWDQDPPERGA	TK
P04626	1248	KGTPTAENPEYLGLDVPV***	TK
P15941	1229	VPPSSTDRSPYEKVSAGNGGS	TK
P15941	1243	SAGNGGSSLSYTNPAVAAASA	TK
P00533	869	AKLLGAEEKEYHAEGGKVPIK	TK
P00533	915	WELMTFGSKPYDGIPASEISS	TK
P00533	944	PQPPICTIDVYMIMVKCWMID	TK
P00533	1016	DMDDVVDADEYLIPQQGFFSS	TK
P00533	1092	IDDTFLPVPEYINQSVPKRPA	TK
P00533	1110	RPAGSVQNPVYHNQPLNPAPS	TK
P00533	1125	LNPAPSRDPHYQDPHSTAVGN	TK
P00533	1172	SHQISLDNPDYQQDFFPKEAK	TK
P00533	1197	FKGSTAENAEYLRVAPQSSEF	TK
P29597	1054	LAKAVPEGHEYYRVREDGDSP	TK
P29597	1055	AKAVPEGHEYYRVREDGDSPV	TK
P23458	1022	LTKAIETDKEYYTVKDDRDSP	TK
P23458	1023	TKAIETDKEYYTVKDDRDSPV	TK
O14746	707	VRAQDPPPELYFVKVDVTGAY	TK
O60674	1007	LTKVLPQDKEYYKVKEPGESP	TK
O60674	1008	TKVLPQDKEYYKVKEPGESPI	TK
P00519	393	GLSRLMTGDTYTAHAGAKFPI	TK
P52333	785	RDLNSLISSDYELLSDPTPGA	TK
P52333	980	LAKLLPLDKDYYVVREPGQSP	TK
P52333	981	AKLLPLDKDYYVVREPGQSPI	TK
Q02763	992	DFGLSRGQEVYVKKTMGRLPV	TK
Q02763	1048	PYCGMTCAELYEKLPQGYRLE	TK
Q02763	1102	LNRMLEERKTYVNTTLYEKFT	TK
Q02763	1108	ERKTYVNTTLYEKFTYAGIDC	TK
Q02763	1113	VNTTLYEKFTYAGIDCSAEEA	TK
P07949	687	RRPAQAFPVSYSSSGARRPSL	TK
P07949	806	QDGPLLLIVEYAKYGSLRGFL	TK
P07949	809	PLLLIVEYAKYGSLRGFLRES	TK
P07949	826	LRESRKVGPGYLGSGGSRNSS	TK
P07949	900	ISDFGLSRDVYEEDSYVKRSQ	TK
P07949	905	LSRDVYEEDSYVKRSQGRIPV	TK
P07949	981	ERPDNCSEEMYRLMLQCWKQE	TK
P07949	1015	LEKMMVKRRDYLDLAASTPSD	TK
P07949	1029	AASTPSDSLIYDDGLSEEETP	TK
P07949	1062	LPSTWIENKLYGMSDPNWPGE	TK
P07949	1090	ADGTNTGFPRYPNDSVYANWM	TK
P07949	1096	GFPRYPNDSVYANWMLSPSAA	TK
P09619	562	LIMLWQKKPRYEIRWKVIESV	TK
P09619	579	IESVSSDGHEYIYVDPMQLPY	TK
P09619	581	SVSSDGHEYIYVDPMQLPYDS	TK
P09619	716	DKRRPPSAELYSNALPVGLPL	TK
P09619	740	VSLTGESDGGYMDMSKDESVD	TK
P09619	751	MDMSKDESVDYVPMLDMKGDV	TK
P09619	763	PMLDMKGDVKYADIESSNYMA	TK
P09619	771	VKYADIESSNYMAPYDNYVPS	TK
P09619	775	DIESSNYMAPYDNYVPSAPER	TK
P09619	778	SSNYMAPYDNYVPSAPERTCR	TK
P09619	857	LARDIMRDSNYISKGSTFLPL	TK
P09619	1009	RSPLDTSSVLYTAVQPNEGDN	TK
P09619	1021	AVQPNEGDNDYIIPLPDPKPE	TK
P16234	754	PMLERKEVSKYSDIQRSLYDR	TK
P16234	762	SKYSDIQRSLYDRPASYKKKS	TK
P16234	988	ARMRVDSDNAYIGVTYKNEED	TK
P16234	1018	DEQRLSADSGYIIPLPDIDPV	TK
Q13905	504	QSTAPIPSVPYAPFAAILPFQ	TK
Q05397	397	HAVSVSETDDYAEIIDEEDTY	TK
Q05397	576	GLSRYMEDSTYYKASKGKLPI	TK
Q05397	577	LSRYMEDSTYYKASKGKLPIK	TK
Q05397	861	LQGPIGNQHIYQPVGKPDPAA	TK
P20936	460	LNDTVDGKEIYNTIRRKTKDA	TK
Q07912	284	MRALPQNDDHYVMQEHRKVPF	TK
Q14289	402	SESCSIESDIYAEIPDETLRR	TK
P29322	616	EPQFYAEPHTYEEPGRAGRSF	TK
P29322	839	WEVLAYGERPYWNMTNRDVIS	TK
Q12866	749	VADFGLSKKIYSGDYYRQGRI	TK
Q12866	753	GLSKKIYSGDYYRQGRIAKMP	TK
Q12866	754	LSKKIYSGDYYRQGRIAKMPV	TK
P54753	614	GMKVYIDPFTYEDPNEAVREF	TK
P78347	248	TVKEESEDPDYYQYNIQAGPS	TK
P78347	398	PLFQSHVEDLYVEGLPEGIPF	TK
P78347	503	QKFEAHPNDLYVEGLPENIPF	TK
P36888	589	VQVTGSSDNEYFYVDFREYEY	TK
P36888	591	VTGSSDNEYFYVDFREYEYDL	TK
P36888	597	NEYFYVDFREYEYDLKWEFPR	TK
P36888	599	YFYVDFREYEYDLKWEFPREN	TK
P54764	596	EKHLNQGVRTYVDPFTYEDPN	TK
P54764	602	GVRTYVDPFTYEDPNQAVREF	TK
P29320	602	GLRTYVDPHTYEDPTQAVHEF	TK
P29320	779	RVLEDDPEAAYTTRGGKIPIR	TK
P10721	568	KVVEEINGNNYVYIDPTQLPY	TK
P10721	570	VEEINGNNYVYIDPTQLPYDH	TK
P10721	703	KQEDHAEAALYKNLLHSKESS	TK
P10721	900	LSPEHAPAEMYDIMKTCWDAD	TK
P10721	936	KQISESTNHIYSNLANCSPNR	TK
P07333	561	KIIESYEGNSYTFIDPTQLPY	TK
P07333	809	LARDIMNDSNYIVKGNARLPV	TK
Q15139	95	VDQKFPECGFYGMYDKILLFR	TK
Q15139	432	TVMKEGWMVHYTSKDTLRKRH	TK
Q15139	463	LFQNDTGSRYYKEIPLSEILS	TK
Q15139	502	FEITTANVVYYVGENVVNPSS	TK
P02730	8	***MEELQDDYEDMMEENLEQ	TK
P02730	21	MMEENLEQEEYEDPDIPESQM	TK
P02730	359	SSPAKPDSSFYKGLDLNGGPD	TK
P02730	904	TFDEEEGRDEYDEVAMPV***	TK
P19022	852	AADNDPTAPPYDSLLVFDYEG	TK
P19022	884	NSSSSGGEQDYDYLNDWGPRF	TK
P22681	371	IKVTQEQYELYCEMGSTFQLC	TK
P22681	700	EQCEGEEDTEYMTPSSRPLRP	TK
P22681	731	DCDQQIDSCTYEAMYNIQSQA	TK
P22681	774	PEESENEDDGYDVPKPPVPAV	TK
Q96J02	420	AMQQFNQRFIYGNQDLFATSQ	TK
Q14118	892	NMTPYRSPPPYVPP*******	TK
P12814	12	DHYDSQQTNDYMQPEEDWDRD	TK
P30530	772	KQPADCLDGLYALMSRCWELN	TK
P30530	814	PPAQEPDEILYVNMDEGGGYP	TK
P30530	859	TAAEVHPAGRYVLCPSTTPSP	TK
P52735	142	EETTENDDDVYRSLEELADEH	TK
P52735	159	ADEHDLGEDIYDCVPCEDGGD	TK
P52735	172	VPCEDGGDDIYEDIIKVEVQQ	TK
Q9HBA0	253	HIAIERRCKHYVELLVAQGAD	TK
P56945	128	PTPSKAQQGLYQVPGPSPQFQ	TK
P56945	249	HLLAPGPQDIYDVPPVRGLLP	TK
P56945	306	GLPPSNHHAVYDVPPSVSKDV	TK
P56945	327	PDGPLLREETYDVPPAFAKAK	TK
P56945	410	ADGGVVDSGVYAVPPPAEREA	TK
P56945	653	FTSQDSPDGQYENSEGGWMED	TK
P11171	660	KRERLDGENIYIRHSNLMLED	TK
P52630	690	EKVNLQERRKYLKHRLIVVSN	TK
P42226	641	PEQMGKDGRGYVPATIKMTVE	TK
P15498	142	EEESVGDEDIYSGLSDQIDDT	TK
P15498	160	DDTVEEDEDLYDCVENEEAEG	TK
Q92918	381	KQLSESSDDDYDDVDIPTPAE	TK
P07332	713	GMSREEADGVYAASGGLRQVP	TK
P07332	811	PGQRPSFSTIYQELQSIRKRH	TK
P11362	154	TKPNRMPVAPYWTSPEKMEKK	TK
P11362	280	GSNVEFMCKVYSDPQPHIQWL	TK
P11362	307	GSKIGPDNLPYVQILKTAGVN	TK
P11362	463	GTPMLAGVSEYELPEDPRWEL	TK
P11362	583	LQARRPPGLEYCYNPSHNPEE	TK
P11362	585	ARRPPGLEYCYNPSHNPEEQL	TK
P11362	605	LSSKDLVSCAYQVARGMEYLA	TK
P11362	653	GLARDIHHIDYYKKTTNGRLP	TK
P11362	654	LARDIHHIDYYKKTTNGRLPV	TK
P11362	730	DKPSNCTNELYMMMRDCWHAV	TK
P11362	766	RIVALTSNQEYLDLSMPLDQY	TK
Q13444	715	LLVLVMLGASYWYRARLHQRL	TK
Q13444	735	LCQLKGPTCQYRAAQSGPSER	TK
P22607	577	LRARRPPGLDYSFDTCKPPEE	TK
P22607	647	GLARDVHNLDYYKKTTNGRLP	TK
P22607	648	LARDVHNLDYYKKTTNGRLPV	TK
P22607	724	DKPANCTHDLYMIMRECWHAA	TK
P22607	760	RVLTVTSTDEYLDLSAPFEQY	TK
P22607	770	YLDLSAPFEQYSPGGQDTPSS	TK
P22455	754	DKVLLAVSEEYLDLRLTFGPY	TK
P04629	496	LQGHIIENPQYFSDACVHHIK	TK
P04629	676	IGDFGMSRDIYSTDYYRVGGR	TK
P04629	680	GMSRDIYSTDYYRVGGRTMLP	TK
P04629	681	MSRDIYSTDYYRVGGRTMLPI	TK
P04629	791	LQALAQAPPVYLDVLG*****	TK
P05106	773	AKWDTANNPLYKEATSTFTNI	TK
P05106	785	EATSTFTNITYRGT*******	TK
O15117	595	SRPIEDDQEVYDDVAEQDDIS	TK
O15117	651	PKQLDMGDEVYDDVDTSDFPV	TK
P06396	465	SNKVPVDPATYGQFYGGDSYI	TK
P35222	86	QEQVADIDGQYAMTRAQRVRA	TK
P35222	142	LKHAVVNLINYQDDAELATRA	TK
P35222	654	LHSRNEGVATYAAAVLFRMSE	TK
O14964	329	AEDIDPELARYLNRNYWEKKQ	TK
P40763	705	PEADPGSAAPYLKTKFICVTP	TK
P11387	268	TFFAKMLDHEYTTKEIFRKNF	TK
ENSP00000352232	439	ESNDRLSQGAYGGLSDRPSAS	TK
ENSP00000352232	494	TGTVHPLSAPYPPLDTPETAT	TK
P42224	701	MELDGPKGTGYIKTELISVSE	TK
Q14765	693	SRPTERGDKGYVPSVFIPIST	TK
P27986	368	RDASTKMHGDYTLTLRKGGNN	TK
P27986	580	LIQLRKTRDQYLMWLTQKGVR	TK
P27986	607	WLGNENTEDQYSLVEDDEDLP	TK
Q96T51	389	KQDTKVELETYKQTRQGLDEM	TK
Q96T51	400	KQTRQGLDEMYSDVWKQLKEE	TK
Q04759	90	DLISETTVELYSLAERCRKNN	TK
Q96LC7	597	RFSRHSTILDYINVVPTAGPL	TK
Q96LC7	667	ESQESQEELHYATLNFPGVRP	TK
Q96LC7	691	ARMPKGTQADYAEVKFQ****	TK
Q13480	242	MNGFFQQQMIYDSPPSRAPSA	TK
Q13480	285	PSSTEADGELYVFNTPSGTSS	TK
Q13480	307	ETQMRHVSISYDIPPTPGNTY	TK
Q13480	373	PRTASDTDSSYCIPTAGMSPS	TK
Q13480	406	LRKDASSQDCYDIPRAFPSDR	TK
Q13480	447	SVSSEELDENYVPMNPNSPPR	TK
Q13480	472	SFTEPIQEANYVPMTPGTFDF	TK
Q13480	589	SSDSHDSEENYVPMNPNLSSE	TK
Q13480	627	IKPKGDKQVEYLDLDLDSGKS	TK
Q13480	659	GSSVADERVDYVVVDQQKTLA	TK
Q9UQC2	614	APKKSTGSVDYLALDFQPSSP	TK
P51813	216	PPSSSTSLAQYDSNSKKIYGS	TK
P51813	224	AQYDSNSKKIYGSQPNFNMQY	TK
P51813	566	GMTRYVLDDQYVSSVGTKFPV	TK
P17252	658	IDQSDFEGFSYVNPQFVHPIL	TK
Q06187	223	TSELKKVVALYDYMPMNANDL	TK
Q06187	551	GLSRYVLDDEYTSSVGSKFPV	TK
P04049	341	RPRGQRDSSYYWEIEASEVML	TK
P10912	332	VNTILAIHDSYKPEFHSDDSW	TK
P10912	487	NPSSLSNIDFYAQVSDITPAG	TK
O15350	99	HAASVPTHSPYAQPSSTFDTM	TK
P43405	348	REALPMDTEVYESPYADPEEI	TK
P43405	352	PMDTEVYESPYADPEEIRPKE	TK
P43405	525	LSKALRADENYYKAQTHGKWP	TK
P43405	526	SKALRADENYYKAQTHGKWPV	TK
P42680	206	HDLRLERGQEYLILEKNDVHW	TK
Q08881	180	EPEETVVIALYDYQTNDPQEL	TK
Q08881	512	GMTRFVLDDQYTSSTGTKFPV	TK
P43403	126	DCLRDAMVRDYVRQTWKLEGE	TK
P43403	292	RRIDTLNSDGYTPEPARITSP	TK
P43403	315	PRPMPMDTSVYESPYSDPEEL	TK
P43403	474	ARNVLLVNRHYAKISDFGLSK	TK
P43403	492	LSKALGADDSYYTARSAGKWP	TK
P43403	493	SKALGADDSYYTARSAGKWPL	TK
P10398	301	VKNLGYRDSGYYWEVPPSEVQ	TK
P10398	302	KNLGYRDSGYYWEVPPSEVQL	TK
Q06124	546	EQKSKRKGHEYTNIKYSLADQ	TK
P03372	537	SMKCKNVVPLYDLLLEMLDAH	TK
P29350	536	LQSQKGQESEYGNITYPPAMK	TK
P29350	564	RTSSKHKEDVYENLHTKNKRE	TK
Q13322	67	NDMNASLESLYSACSMQSDTV	TK
P49023	31	RPVFLSEETPYSYPTGNHTYQ	TK
P49023	40	PYSYPTGNHTYQEIAVPPPVP	TK
P49023	88	HQQPQSSSPVYGSSAKTSSVS	TK
P49023	118	CSRVGEEEHVYSFPNKQKSAE	TK
P29353	349	EEEEEPPDHQYYNDFPGKEPP	TK
P29353	350	EEEEPPDHQYYNDFPGKEPPL	TK
P29353	427	PGRELFDDPSYVNVQNLDKAR	TK
Q13651	446	EDPAAVAFQGYLRQTRCAEEK	TK
Q13651	496	GLHPPALAKGYLKQDPLEMTL	TK
Q9UQQ2	273	CTRLEMPDNLYTFVLKVKDRT	TK
Q92558	125	KTLPIPLQETYDVCEQPPPLN	TK
P17181	466	AAKVFLRCINYVFFPSLKPSS	TK
P17181	481	SLKPSSSIDEYFSEQPLKNLL	TK
O15530	9	**MARTTSQLYDAVPIQSSVV	TK
O15530	373	PAMSEDDEDCYGNYDNLLSQF	TK
O15530	376	SEDDEDCYGNYDNLLSQFGCM	TK
P15391	500	REATSLGSQSYEDMRGILYAA	TK
P15391	531	GPNHEEDADSYENMDNPDGPD	TK
P14784	381	DALEIEACQVYFTYDPYSEED	TK
P14784	384	EIEACQVYFTYDPYSEEDPDE	TK
P14784	387	ACQVYFTYDPYSEEDPDEGVA	TK
P14784	418	LQPLSGEDDAYCTFPSRDDLL	TK
P14784	536	NARLPLNTDAYLSLQELQGQD	TK
Q14247	446	PVSGTEPEPVYSMEAADYREA	TK
Q14247	470	QGLAYATEAVYESAEAPGHYP	TK
Q14247	486	PGHYPAEDSTYDEYENDLGYT	TK
Q13094	113	GGWSSFEEDDYESPNDDQDGE	TK
Q13094	128	DDQDGEDDGDYESPNEEEEAP	TK
Q13094	145	EEAPVEDDADYEPPPSNDEEA	TK
P04040	231	KLVNANGEAVYCKFHYKTDQG	TK
P04040	386	NCPYRARVANYQRDGPMCMQD	TK
P42681	91	AEEKIQVKALYDFLPREPCNL	TK
P22001	135	IDIFSEEIRFYQLGEEAMEKF	TK
P22001	447	RETEGEEQSQYMHVGSCQHLS	TK
P19235	368	PVGSEHAQDTYLVLDKWLLPR	TK
P36544	386	PPPASNGNLLYIGFRGLDGVH	TK
P36544	442	DLAKILEEVRYIANRFRCQDE	TK
P42768	291	LTDAETSKLIYDFIEDQGGLE	TK
Q86WB0	105	FELSPLVCAKYGWVTVECDML	TK
Q86WB0	137	SLQPAFDFDRYKQRCAELKKA	TK
Q9Y6W5	150	RDDGKEALKFYTDPSYFFDLW	TK
P30419	117	KTMEEASKRSYQFWDTQPVPK	TK
P30419	180	KELYTLLNENYVEDDDNMFRF	TK
P06127	453	NPTASHVDNEYSQPPRNSRLS	TK
P06127	487	MQPDNSSDSDYDLHGAQRL**	TK
Q00987	394	QASQSQESEDYSQPSTSSSII	TK
P15260	457	TVIKAPTSFGYDKPHVLVDLL	TK
P14317	222	FNEMEAPTTAYKKTTPIEAAS	TK
P14317	378	PEPEPEPENDYEDVEEMDRHE	TK
P14317	397	HEQEDEPEGDYEEVLEPEDSS	TK
Q99704	362	KLTDPKEDPIYDEPEGLAPVP	TK
Q99704	398	WCQARVKEEGYELPYNPATDD	TK
P61978	230	GRAQPYDPNFYDETYDYGGFT	TK
P61978	234	PYDPNFYDETYDYGGFTMMFD	TK
P61978	236	DPNFYDETYDYGGFTMMFDDR	TK
P61978	380	DYSYAGGRGSYGDLGGPIITT	TK
O43294	60	SGASGDKDHLYSTVCKPRSPK	TK
Q8WV28	72	EQWSDDFDSDYENPDEHSDSE	TK
Q8WV28	84	NPDEHSDSEMYVMPAEENADD	TK
Q8WV28	96	MPAEENADDSYEPPPVEQETR	TK
Q8WV28	178	PKGLLEDEADYVVPVEDNDEN	TK
Q13882	342	GLARLIKEDVYLSHDHNIPYK	TK
Q13882	447	LRERLSSFTSYENPT******	TK
P18031	66	RIKLHQEDNDYINASLIKMEE	TK
P18031	152	LTLISEDIKSYYTVRQLELEN	TK
P18031	153	TLISEDIKSYYTVRQLELENL	TK
P06733	44	AVPSGASTGIYEALELRDNDK	TK
Q9UJU6	334	CLVQAEEEAVYEEPPEQETFY	TK
Q9UJU6	344	YEEPPEQETFYEQPPLVQQQG	TK
P43351	104	DFVDLNNGKFYVGVCAFVRVQ	TK
O43586	345	TPTPERNEGVYTAIAVQEIQG	TK
P55211	153	ESLRGNADLAYILSMEPCGHC	TK
P07550	132	ETLCVIAVDRYFAITSPFKYQ	TK
P07550	141	RYFAITSPFKYQSLLTKNKAR	TK
P60484	240	GPTRREDKFMYFEFPQPLPVC	TK
P60484	315	SIERADNDKEYLVLTLTKNDL	TK
P30411	177	RMRGVRWAKLYSLVIWGCTLL	TK
P30411	347	KRFRKKSWEVYQGVCQKGGCR	TK
P68400	255	IAKVLGTEDLYDYIDKYNIEL	TK
Q99638	28	HSLSRIGDELYLEPLEDGLSL	TK
P41597	139	FFIILLTIDRYLAIVHAVFAL	TK
Q99961	315	PLDQPSCKALYDFEPENDGEL	TK
P30443	344	RKSSDRKGGSYTQAASSDSAQ	TK
P20138	340	PTVEMDEELHYASLNFHGMNP	TK
Q16539	323	DPDDEPVADPYDQSFESRDLL	TK
Q86WV1	219	LKDLSSLTIPYEEDEEEEEKE	TK
Q86WV1	232	DEEEEEKEETYDDIDGFDSPS	TK
Q12972	264	MQNFAFSGGLYGGLPPTHSEA	TK
Q12972	335	EAVNEPKKKKYAKEAWPGKKP	TK
P04083	21	AWFIENEEQEYVQTVKSSKGG	TK
P07355	24	EGDHSTPPSAYGSVKAYTNFD	TK
Q06609	54	AGFHTVEAVAYAPKKELINIK	TK
Q06609	315	GRGETRICKIYDSPCLPEAEA	TK
Q13291	281	TTVEKKSLTIYAQVQKPGPLQ	TK
Q13291	307	FPAQDPCTTIYVAATEPVPES	TK
Q13291	327	SVQETNSITVYASVTLPES**	TK
P52799	304	RTADSVFCPHYEKVSGDYGHP	TK
Q9NRQ2	83	QPVGGIHPVRYQPGKYPMPNQ	TK
Q9NRQ2	88	IHPVRYQPGKYPMPNQSVPIT	TK
O15162	69	AGFPVPNQPVYNQPVYNQPVG	TK
O15162	74	PNQPVYNQPVYNQPVGAAGVP	TK
P25963	42	SGLDSMKDEEYEQMVKELQEI	TK
P63244	194	LKTNHIGHTGYLNTVTVSPDG	TK
P63244	228	LWDLNEGKHLYTLDGGDIINA	TK
P63244	246	INALCFSPNRYWLCAATGPSI	TK
O43597	55	QIRAIRNTNEYTEGPTVVPRP	TK
P31994	292	DKVGAENTITYSLLMHPDALE	TK
P46108	221	QPLGGPEPGPYAQPSVNTPLP	TK
P46109	207	SYGIPEPAHAYAQPQTTTPLP	TK
P53004	198	ATLEERKEDQYMKMTVCLETE	TK
P53004	228	EKGPGLKRNRYLSFHFKSGSL	TK
P53004	291	CLGLAEEIQKYCCSRK*****	TK
Q00535	15	EKLEKIGEGTYGTVFKAKNRE	TK
Q9UN19	139	YPRKVEEPSIYESVRVHTAMQ	TK
O95297	241	PSGSHQGPVIYAQLDHSGGHH	TK
O95297	263	DKINKSESVVYADIRKN****	TK
P40259	196	SKAGMEEDHTYEGLDIDQTAT	TK
P40259	207	EGLDIDQTATYEDIVTLRTGE	TK
P11912	188	AGDEYEDENLYEGLNLDDCSM	TK
P11912	199	EGLNLDDCSMYEDISRGLQGT	TK
O14543	204	RKTVNGHLDSYEKVTQLPGPI	TK
O14543	221	PGPIREFLDQYDAPL******	TK
P16410	201	KKRSPLTTGVYVKMPPTEPEC	TK
P10747	191	SKRSRLLHSDYMNMTPRRPGP	TK
P10747	209	PGPTRKHYQPYAPPRDFAAYR	TK
P10747	218	PYAPPRDFAAYRS********	TK
P10301	66	SDYDPTIEDSYTKICSVDGIP	TK
O14493	208	SAARSAAASNYV*********	TK
O15492	168	KTRTLMEKDSYPRFLKSPAYR	TK
O15492	177	SYPRFLKSPAYRDLAAQASAA	TK
P07203	96	KNEEILNSLKYVRPGGGFEPN	TK
P46527	74	FQNHKPLEGKYEWQEVEKGSL	TK
P46527	88	EVEKGSLPEFYYRPPRPPKGA	TK
P46527	89	VEKGSLPEFYYRPPRPPKGAC	TK
P60953	64	GLFDTAGQEDYDRLRPLSYPQ	TK
P51452	138	YSRSPTLVIAYLMMRQKMDVK	TK
Q03135	14	GKYVDSEGHLYTVPIREQGNI	TK
O15304	34	ELSRGVCAERYSQEVFEKTKR	TK
P20963	111	QRRKNPQEGLYNELQKDKMAE	TK
P20963	123	ELQKDKMAEAYSEIGMKGERR	TK
P51636	19	DVQLFMDDDSYSHHSGLEYAD	TK
P37840	136	EMPSEEGYQDYEPEA******	TK,Nitration
O43914	91	KQRITETESPYQELQGQRSDV	TK
O43914	102	QELQGQRSDVYSDLNTQRPYY	TK
P61925	8	***MTDVETTYADFIASGRTG	TK
P37173	259	LVGKGRFAEVYKAKLKQNTSE	TKL
P37173	336	AFHAKGNLQEYLTRHVISWED	TKL
P37173	424	ANSGQVGTARYMAPEVLESRM	TKL
Q9L422	51	GQTERYRGSEYTVEFLQKLKV	Nitration
P00781	21	IKADKVQAQGYKGANVKVGII	Nitration
P00781	56	GGASFVSGESYNTDGNGHGTH	Nitration
P00781	90	VLGVAPNVSLYAIKVLNSSGS	Nitration
P00781	103	KVLNSSGSGTYSAIVSGIEWA	Nitration
P00781	142	TALKQAVDKAYASGIVVVAAA	Nitration
P00781	166	GSSGSQNTIGYPAKYDSVIAV	Nitration
P00781	205	LEVMAPGVSVYSTYPSNTYTS	Nitration
P00781	208	MAPGVSVYSTYPSNTYTSLNG	Nitration
P00781	213	SVYSTYPSNTYTSLNGTSMAS	Nitration
P00781	237	AGAAALILSKYPTLSASQVRN	Nitration
P00781	261	STATNLGDSFYYGKGLINVEA	Nitration
P00781	262	TATNLGDSFYYGKGLINVEAA	Nitration
P07999	160	WKIPWPLFVHYAASKGGMKLM	Nitration
P07999	254	TLFADGGMTQYPSFQAGRG**	Nitration
P14779	335	LWPTAPAFSLYAKEDTVLGGE	Nitration
P08877	29	ATVLVQTASKYDADVNLEYNG	Nitration
P08877	37	SKYDADVNLEYNGKTVNLKSI	Nitration
P68735	242	KGATVPLNISYEGGKYVLRDL	Nitration
P68735	379	GVTQETANLIYENQPGALNES	Nitration
P00257	140	DEENDMLDLAYGLTDRSRLGC	Nitration
P00366	319	FGNVGLHSMRYLHRFGAKCIT	Nitration
P00366	458	HVSYGRLTFKYERDSNYHLLM	Nitration
P00366	464	LTFKYERDSNYHLLMSVQESL	Nitration
P00366	528	ARQIMRTAMKYNLGLDLRTAA	Nitration
P00366	550	VNAIEKVFRVYNEAGVTFT**	Nitration
P00442	109	VDPLISLSGEYSIIGRTMVVH	Nitration
P00730	308	NFKAFLSIHSYSQLLLYPYGY	Nitration
P00730	358	YKYGSIITTIYQASGGSIDWS	Nitration
P00766	146	CVTTGWGLTRYTNANTPDRLQ	Nitration
P00766	171	PLLSNTNCKKYWGTKIKDAMI	Nitration
P01180	80	AEALRCQEENYLPSPCQSGQK	Nitration
P02663	199	FALPQYLKTVYQHQKAMKPWI	Nitration
P02666	208	RDMPIQAFLLYQEPVLGPVRG	Nitration
P02754	115	ENKVLVLDTDYKKYLLFCMEN	Nitration
P02769	54	KGLVLIAFSQYLQQCPFDEHV	Nitration
P02769	108	LCKVASLRETYGDMADCCEKQ	Nitration
P02769	161	KADEKKFWGKYLYEIARRHPY	Nitration
P02769	163	DEKKFWGKYLYEIARRHPYFY	Nitration
P02769	171	YLYEIARRHPYFYAPELLYYA	Nitration
P02769	173	YEIARRHPYFYAPELLYYANK	Nitration
P02769	179	HPYFYAPELLYYANKYNGVFQ	Nitration
P02769	180	PYFYAPELLYYANKYNGVFQE	Nitration
P02769	184	APELLYYANKYNGVFQECCQA	Nitration
P02769	286	CADDRADLAKYICDNQDTISS	Nitration
P02769	342	FAEDKDVCKNYQEAKDAFLGS	Nitration
P02769	355	AKDAFLGSFLYEYSRRHPEYA	Nitration
P02769	357	DAFLGSFLYEYSRRHPEYAVS	Nitration
P02769	364	LYEYSRRHPEYAVSVLLRLAK	Nitration
P02769	376	VSVLLRLAKEYEATLEECCAK	Nitration
P02769	393	CCAKDDPHACYSTVFDKLKHL	Nitration
P02769	424	NCDQFEKLGEYGFQNALIVRY	Nitration
P02769	434	YGFQNALIVRYTRKVPQVSTP	Nitration
P02769	475	ESERMPCTEDYLSLILNRLCV	Nitration
P02769	520	CFSALTPDETYVPKAFDEKLF	Nitration
P11151	103	SWVPKLVAALYKREPDSNVIV	Nitration
P11151	124	VDWLSRAQQHYPVSAGYTKLV	Nitration
P11151	130	AQQHYPVSAGYTKLVGQDVAK	Nitration
P11151	194	GLDPAGPNFEYAEAPSRLSPD	Nitration
P11151	318	CRKNRCNNMGYEINKVRAKRS	Nitration
P11151	341	MYLKTRSQMPYKVFHYQVKIH	Nitration
P11151	346	RSQMPYKVFHYQVKIHFSGTE	Nitration
P11151	455	VIFCSREKMSYLQKGKSPVIF	Nitration
P17694	47	WQPDVEWAEQYGGAVMYPTKE	Nitration
P17694	53	WAEQYGGAVMYPTKETAHWKP	Nitration
P23709	247	LNSPWEAFPAYRQPPESLKLE	Nitration
P31039	56	AKVSDAISAQYPVVDHEFDAV	Nitration
P31039	142	DWLGDQDAIHYMTEQAPASVV	Nitration
P48305	6	*****MSFPKYEASRLSSLPT	Nitration
P48305	47	LAIRSRLKREYQLQYYDPSRR	Nitration
P48305	51	SRLKREYQLQYYDPSRRGVIE	Nitration
P48305	52	RLKREYQLQYYDPSRRGVIED	Nitration
P48305	129	GKLDRTFNISY**********	Nitration
P61625	1064	SFNSSKHFHLYGRNASMAQVV	Nitration
P61823	99	VACKNGQTNCYQSYSTMSITD	Nitration
P61823	102	KNGQTNCYQSYSTMSITDCRE	Nitration
P61823	141	HIIVACEGNPYVPVHFDASV*	Nitration
Q02366	123	PRPKDFLSKFYVGHDP*****	Nitration
Q9N2I2	298	RMPMKRRLELYLPKFSIEGSY	Nitration
P60615	45	VTCPPGENLCYRKMWCDAFCS	Nitration
P60615	75	CAATCPSKKPYEEVTCCSTDK	Nitration
P00294	83	ALTEAGTYSFYCAPHQGAGMV	Nitration
P00784	137	LNDGDVNIPEYVDWRQKGAVT	Nitration
P00784	194	QELLDCDRRSYGCNGGYPWSA	Nitration
P00784	236	RYCRSREKGPYAAKTDGVRQV	Nitration
P00784	249	KTDGVRQVQPYNEGALLYSIA	Nitration
Q60468	128	AGAVVGGLGGYMLGSAMSRPM	Nitration
Q60468	162	ENMNRYPNQVYYRPVDQYNNQ	Nitration
Q60468	163	NMNRYPNQVYYRPVDQYNNQN	Nitration
Q60468	218	RVVEQMCVTQYQKESQAYYDG	Nitration
Q60468	225	VTQYQKESQAYYDGRRSSAVL	Nitration
Q60468	226	TQYQKESQAYYDGRRSSAVLF	Nitration
P69542	26	RSGVSRQGKPYSLNEQLCYVD	Nitration
P69542	41	QLCYVDLGNEYPVLVKITLDE	Nitration
P69542	56	KITLDEGQPAYAPGLYTVHLS	Nitration
P03040	26	QTKTAKDLGVYQSAINKAIHA	Nitration
P03040	51	FLTINADGSVYAEEVKPFPSN	Nitration
P13332	64	FGQPTAETADYFMSAMNFLQY	Nitration
P13332	74	YFMSAMNFLQYGNDLRVVRAV	Nitration
P13332	226	KYGIPGVVALYPGELGDKIEI	Nitration
P13332	255	AKGASALLPIYPGGGTRASTA	Nitration
P13332	271	RASTAKAVFGYGPQTDSQYAI	Nitration
P13332	305	LSTKRGEKDIYDSNIYIDDFF	Nitration
P13332	456	TYAAIDGNHKYQYDKYNDVNR	Nitration
P13332	461	DGNHKYQYDKYNDVNRWVPLA	Nitration
P13332	494	VSQTWMSPAGYNRGQILNVIK	Nitration
P13332	533	NPVTGTGGDGYVLYGDKTATS	Nitration
P13332	536	TGTGGDGYVLYGDKTATSVPS	Nitration
P13332	570	LKTNIGRSSKYRLFELNNAFT	Nitration
P13332	591	RSSFRTETAQYLQGNKALGGI	Nitration
P07515	37	SKFNSDINLEYKGKSVNLKSI	Nitration
P00004	49	RKTGQAPGFTYTDANKNKGIT	Nitration
P00004	68	ITWKEETLMEYLENPKKYIPG	Nitration
P00004	75	LMEYLENPKKYIPGTKMIFAG	Nitration
P00004	98	KKTEREDLIAYLKKATNE***	Nitration
P01245	54	QHLHQLAADTYKEFERAYIPE	Nitration
P01245	61	ADTYKEFERAYIPEGQRYSIQ	Nitration
P01245	68	ERAYIPEGQRYSIQNAQAAFC	Nitration
P01245	135	SLVFGTSDRVYEKLRDLEEGI	Nitration
P01245	167	PRAGQILKQTYDKFDTNLRSD	Nitration
P01245	184	LRSDDALLKNYGLLSCFKKDL	Nitration
P01245	200	FKKDLHKAETYLRVMKCRRFV	Nitration
P03023	7	****MKPVTLYDVAEYAGVSY	Nitration
P03023	12	KPVTLYDVAEYAGVSYQTVSR	Nitration
P03023	17	YDVAEYAGVSYQTVSRVVNQA	Nitration
P03023	47	KVEAAMAELNYIPNRVAQQLA	Nitration
P06968	92	GNLVGLIDSDYQGQLMISVWN	Nitration
P0A6A8	72	KITTVQAAIDYINGHQA****	Nitration
P0A786	241	VQKERLDPSEYANVKAQFVLR	Nitration
P0A881	7	****MAQQSPYSAAMAEQRHQ	Nitration
P0A881	30	LRFVDLLKNAYQNDLHLPLLN	Nitration
P0A9C5	101	DILEPGTLQGYDRDPRSIAKR	Nitration
P0A9C5	115	PRSIAKRAEDYLRSTGIADTV	Nitration
P0A9C5	180	KGHRPAVKGGYFPVPPVDSAQ	Nitration
P0A9C5	288	NGVNLFAGDKYAGLSEQALYY	Nitration
P0A9C5	297	KYAGLSEQALYYIGGVIKHAK	Nitration
P0A9C5	327	TNSYKRLVPGYEAPVMLAYSA	Nitration
P0A9C5	335	PGYEAPVMLAYSARNRSASIR	Nitration
P0A9C5	398	HPGEAMDKNLYDLPPEEAKEI	Nitration
P0AGD3	35	EYHYGKHHQTYVTNLNNLIKG	Nitration
P12758	169	SDTFYPGQERYDTYSGRVVRH	Nitration
P33341	734	LRGNRKIAAPYRGAVVLVNFD	Nitration
P42914	139	LVFKTRIKMFYRPAHLKGRVN	Nitration
P45848	70	ARNQQIKHGFYRDLPRLWMQP	Nitration
P68699	10	*MENLNMDLLYMAAAVMMGLA	Nitration
P68699	73	IPMIAVGLGLYVMFAVA****	Nitration
P69924	3	********MAYTTFSQTKNDQ	Nitration
P69924	63	EVDVSRDRIDYQALPEHEKHI	Nitration
P69924	123	AFSETIHSRSYTHIIRNIVND	Nitration
P69924	290	AAQQEKDWADYLFRDGSMIGL	Nitration
Q8X1D8	398	FPRLLNEVMCYPLFDGGNIGL	Nitration
P00698	38	AAMKRHGLDNYRGYSLGNWVC	Nitration
P00698	41	KRHGLDNYRGYSLGNWVCAAK	Nitration
P00698	71	TNRNTDGSTDYGILQINSRWW	Nitration
P02701	57	VNSRGEFTGTYITAVTATSNE	Nitration
P02945	39	GTALMGLGTLYFLVKGMGVSD	Nitration
P02945	77	FTMYLSMLLGYGLTMVPFGGE	Nitration
P02945	144	TGLVGALTKVYSYRFVWWAIS	Nitration
P02945	146	LVGALTKVYSYRFVWWAISTA	Nitration
P01050	3	********VVYTDCTESGQNL	Nitration
P01050	63	DGDFEEIPEEYLQ********	Nitration,Sulfation
P00390	150	WRVIKEKRDAYVSRLNAIYQN	Nitration
P00390	158	DAYVSRLNAIYQNNLTKSHIE	Nitration
P00709	37	LSQLLKDIDGYGGIALPELIC	Nitration
P00709	122	KKILDIKGIDYWLAHKALCTE	Nitration
P00734	553	RITDNMFCAGYKPDEGKRGDA	Nitration
P00747	416	PHRHQKTPENYPNAGLTMNYC	Nitration
P00747	425	NYPNAGLTMNYCRNPDADKGP	Nitration
P00749	44	LNGGTCVSNKYFSNIHWCNCP	Nitration
P01009	62	PNLAEFAFSLYRQLAHQSNST	Nitration
P01009	162	DKFLEDVKKLYHSEAFTVNFG	Nitration
P01009	184	TEEAKKQINDYVEKGTQGKIV	Nitration
P01009	211	DRDTVFALVNYIFFKGKWERP	Nitration
P01009	268	KLSSWVLLMKYLGNATAIFFL	Nitration
P01009	321	HLPKLSITGTYDLKSVLGQLG	Nitration
P01024	686	TEKRMDKVGKYPKELRKCCED	Nitration
P01024	730	CKKVFLDCCNYITELRRQHAR	Nitration
P01031	700	YKHSVVKKCCYDGACVNNDET	Nitration
P01112	4	*******MTEYKLVVVGAGGV	Nitration
P01112	40	DEYDPTIEDSYRKQVVIDGET	Nitration
P01112	96	NTKSFEDIHQYREQIKRVKDS	Nitration
P01112	137	SRQAQDLARSYGIPYIETSAK	Nitration
P01857	161	HEDPEVKFNWYVDGVEVHNAK	Nitration
P01857	202	LHQDWLNGKEYKCKVSNKALP	Nitration
P02462	534	PGAKGEPGEFYFDLRLKGDKG	Nitration
P02647	42	WDRVKDLATVYVDVLKDSGRD	Nitration
P02647	53	VDVLKDSGRDYVSQFEGSALG	Nitration
P02647	190	VDALRTHLAPYSDELRQRLAA	Nitration
P02647	216	KENGGARLAEYHAKATEHLST	Nitration
P02647	260	KVSFLSALEEYTKKLNTQ***	Nitration
P02675	322	GKNYCGLPGEYWLGNDKISQL	Nitration
P02675	452	PNGRYYWGGQYTWDMAKHGTD	Nitration
P04114	103	KTSQCTLKEVYGFNPEGKALL	Nitration
P04114	144	AIPEGKQVFLYPEKDEPTYIL	Nitration
P04114	276	LFLPFSYKNKYGMVAQVTQTL	Nitration
P04114	413	ANPLLIDVVTYLVALIPEPSA	Nitration
P04114	666	EGNLIFDPNNYLPKESMLKTT	Nitration
P04114	720	FFPDSVNKALYWVNGQVPDGV	Nitration
P04114	2524	ETLEDTRDRMYQMDIQQELQR	Nitration
P04114	3139	PLTIPEMRLPYTIITTPPLKD	Nitration
P04114	3295	ILGSDVRVPSYTLILPSLELP	Nitration
P04114	3489	HKLSLESLTSYFSIESSTKGD	Nitration
P04114	3771	CKLDFREIQIYKKLRTSSFAL	Nitration
P04114	4088	TGVLYDYVNKYHWEHTGLTLR	Nitration
P04114	4116	RNLQNNAEWVYQGAIRQIDDI	Nitration
P04114	4141	QKAASGTTGTYQEWKDKAQNL	Nitration
P04114	4211	RFQFPGKPGIYTREELCTMFI	Nitration
P04179	69	VNNLNVTEEKYQEALAKGDVT	Nitration
P04179	217	VINWENVTERYMACKK*****	Nitration
P04637	327	QPKKKPLDGEYFTLQIRGRER	Nitration
P05181	71	AQRFGPVFTLYVGSQRMVVMH	Nitration
P05181	318	LRYGLLILMKYPEIEEKLHEE	Nitration
P05181	381	EATRDTIFRGYLIPKGTVVVP	Nitration
P05181	423	HFLNENGKFKYSDYFKPFSTG	Nitration
P05230	30	PGNYKKPKLLYCSNGGHFLRI	Nitration
P05230	70	QLSAESVGEVYIKSTETGQYL	Nitration
P05230	109	LFLERLEENHYNTYISKKHAE	Nitration
P05230	112	ERLEENHYNTYISKKHAEKNW	Nitration
P05230	140	GSCKRGPRTHYGQKAILFLPL	Nitration
P06576	196	GIKVVDLLAPYAKGGKIGLFG	Nitration
P06576	247	GERTREGNDLYHEMIESGVIN	Nitration
P06576	331	LLGRIPSAVGYQPTLATDMGT	Nitration
P06576	418	MDPNIVGSEHYDVARGVQKIL	Nitration
P06576	508	EYDHLPEQAFYMVGPIEEAVA	Nitration
P07195	84	QTPKIVADKDYSVTANSKIVV	Nitration
P07311	92	NNEKVILKLDYSDFQIVK***	Nitration
P07339	232	KLVDQNIFSFYLSRDPDAQPG	Nitration
P07900	216	IVKKHSQFIGYPITLFVEKER	Nitration
P07900	313	DITNEEYGEFYKSLTNDWEDH	Nitration
P07954	54	MASQNSFRIEYDTFGELKVPN	Nitration
P08133	218	KQHLRLVFDEYLKTTGKPIEA	Nitration
P08572	327	GQKGSRGLDGYQGPDGPRGPK	Nitration
P08572	1081	DKGAPGRAGLYGEIGATGDFG	Nitration
P08590	73	RTPKCEMKITYGQCGDVLRAL	Nitration
P08590	185	GQEDSNGCINYEAFVKHIMSS	Nitration
P08670	11	MSTRSVSSSSYRRMFGGPGTA	Nitration
P09211	50	QEGSLKASCLYGQLPKFQDGD	Nitration
P09237	167	GFARGAHGDSYPFDGPGNTLA	Nitration
P09429	78	KARYEREMKTYIPPKGETKKK	Nitration
P10145	40	KELRCQCIKTYSKPFHPKFIK	Nitration
P10153	60	CTNAMQVINNYQRRCKNQNTF	Nitration
P10276	208	TFPALCQLGKYTTNNSSEQRV	Nitration
P10276	277	DILILRICTRYTPEQDTMTFS	Nitration
P10276	362	QEPLLEALKVYVRKRRPSRPH	Nitration
P10636	18	FEVMEDHAGTYGLGDRKDQGG	Nitration
P10636	29	GLGDRKDQGGYTMHQDQEGDT	Nitration
P10636	197	LLKHQLLGDLHQEGPPLKGAG	Nitration
P10636	310	EFTFHVEITPNVQKEQAHSEE	Nitration
P10636	394	DGTGSDDKKAKTSTRSSAKTL	Nitration
P10768	202	LGTDQSKWKAYDATHLVKSYP	Nitration
P10768	211	AYDATHLVKSYPGSQLDILID	Nitration
P10809	503	KIMQSSSEVGYDAMAGDFVNM	Nitration
P11142	149	VTNAVVTVPAYFNDSQRQATK	Nitration
P11142	183	INEPTAAAIAYGLDKKVGAER	Nitration
P11142	371	KSINPDEAVAYGAAVQAAILS	Nitration
P11586	52	QVGNRDDSNLYINVKLKAAEE	Nitration
P11586	258	NGRKVVGDVAYDEAKERASFI	Nitration
P11678	488	QPFMFRLDSQYRASAPNSHVP	Nitration
P12004	60	LTLRSEGFDTYRCDRNLAMGV	Nitration
P12724	60	CTIAMRAINNYRWRCKNQNTF	Nitration
P13010	295	KKEDIQKETVYCLNDDDETEV	Nitration
P13073	38	VKSEDFSLPAYMDRRDHPLPE	Nitration
P13639	434	GLKVRIMGPNYTPGKKEDLYL	Nitration
P13639	671	ILTDITKGVQYLNEIKDSVVA	Nitration
P13929	57	LELRDGDKGRYLGKGVLKAVE	Nitration
P13929	189	KEAMRIGAEVYHHLKGVIKAK	Nitration
P13929	200	HHLKGVIKAKYGKDATNVGDE	Nitration
P13929	236	LLKTAIQAAGYPDKVVIGMDV	Nitration
P13929	252	IGMDVAASEFYRNGKYDLDFK	Nitration
P13929	257	AASEFYRNGKYDLDFKSPDDP	Nitration
P13929	280	HITGEKLGELYKSFIKNYPVV	Nitration
P13929	287	GELYKSFIKNYPVVSIEDPFD	Nitration
P13929	407	APCRSERLAKYNQLMRIEEAL	Nitration
P14902	15	MENSWTISKEYHIDEEVGFAL	Nitration
P14902	345	CVKALVSLRSYHLQIVTKYIL	Nitration
P14902	353	RSYHLQIVTKYILIPASQQPK	Nitration
P18669	142	FYSNISKDRRYADLTEDQLPS	Nitration
P19338	351	VRIGMTRKFGYVDFESAEDLE	Nitration
P19338	525	PQNQNGKSKGYAFIEFASFED	Nitration
P19652	45	TLDRITGKWFYIASAFRNEEY	Nitration
P19652	55	YIASAFRNEEYNKSVQEIQAT	Nitration
P19652	68	SVQEIQATFFYFTPNKTEDTI	Nitration
P19652	96	RQNQCFYNSSYLNVQRENGTV	Nitration
P19652	109	VQRENGTVSRYEGGREHVAHL	Nitration
P19652	133	RDTKTLMFGSYLDDEKNWGLS	Nitration
P19652	145	DDEKNWGLSFYADKPETTKEQ	Nitration
P19652	175	CLCIPRSDVMYTDWKKDKCEP	Nitration
P20700	82	GRELTGLKALYETELADARRA	Nitration
P20700	121	KAEHDQLLLNYAKKESDLNGA	Nitration
P20700	482	IRKIGDTSVSYKYTSRYVLKA	Nitration
P20813	111	IAMVDPFFRGYGVIFANGNRW	Nitration
P20813	190	CSIVFGKRFHYQDQEFLKMLN	Nitration
P20813	203	QEFLKMLNLFYQTFSLISSVF	Nitration
P20813	235	KYFPGAHRQVYKNLQEINAYI	Nitration
P20813	244	VYKNLQEINAYIGHSVEKHRE	Nitration
P20813	268	PSAPKDLIDTYLLHMEKEKSN	Nitration
P20813	348	PELHDRAKMPYTEAVIYEIQR	Nitration
P20813	354	AKMPYTEAVIYEIQRFSDLLP	Nitration
P20813	380	IVTQHTSFRGYIIPKDTEVFL	Nitration
P20813	484	ECGVGKIPPTYQIRFLPR***	Nitration
P22102	417	LAAIKFEGAIYRKDVGFRAIA	Nitration
P23193	273	CGKCKKKNCTYTQVQTRSADE	Nitration
P24071	223	LVVTDSIHQDYTTQNLIRMAV	Nitration
P24666	88	ITKEDFATFDYILCMDESNLR	Nitration
P25205	147	VRPKVVRSVHYCPATKKTIER	Nitration
P25205	456	CSVLAAANPVYGRYDQYKTPM	Nitration
P25705	337	LLRRPPGREAYPGDVFYLHSR	Nitration
P25705	440	AGTMKLELAQYREVAAFAQFG	Nitration
P25963	181	HLHSILKATNYNGHTCLHLAS	Nitration
P26038	85	PLLFKFRAKFYPEDVSEELIQ	Nitration
P26599	247	AKLSLDGQNIYNACCTLRIDF	Nitration
P26599	430	GQEDQGLTKDYGNSPLHRFKK	Nitration
P26639	252	EKVNTPTTTVYRCGPLIDLCR	Nitration
P27361	156	FLYQILRGLKYIHSANVLHRD	Nitration
P27797	285	WKPRQIDNPDYKGTWIHPEID	Nitration
P27824	70	YKAPVPTGEVYFADSFDRGTL	Nitration
P29372	162	KPGTLYVYIIYGMYFCMNISS	Nitration
P29474	163	VEAEVAATGTYQLRESELVFG	Nitration
P29474	210	DCRSAQEMFTYICNHIKYATN	Nitration
P29474	331	EWFAALGLRWYALPAVSNMLL	Nitration
P29474	357	EFPAAPFSGWYMSTEIGTRNL	Nitration
P29474	373	GTRNLCDPHRYNILEDVAVCM	Nitration
P29474	410	VEINVAVLHSYQLAKVTIVDH	Nitration
P29474	524	MAKRVKATILYGSETGRAQSY	Nitration
P29474	534	YGSETGRAQSYAQQLGRLFRK	Nitration
P29474	556	FDPRVLCMDEYDVVSLEHETL	Nitration
P29474	609	SSPRPEQHKSYKIRFNSISCS	Nitration
P29474	793	LDTGGQEGLQYQPGDHIGVCP	Nitration
P29474	939	LTQLPLLQPRYYSVSSAPSTH	Nitration
P29474	940	TQLPLLQPRYYSVSSAPSTHP	Nitration
P29474	962	EIHLTVAVLAYRTQDGLGPLH	Nitration
P29474	973	RTQDGLGPLHYGVCSTWLSQL	Nitration
P29474	1087	FSREPDNPKTYVQDILRTELA	Nitration
P29474	1155	VIGVLRDQQRYHEDIFGLTLR	Nitration
P30086	64	SWDGLDSGKLYTLVLTDPDAP	Nitration
P30086	106	DISSGTVLSDYVGSGPPKGTG	Nitration
P30101	100	NTCNKYGVSGYPTLKIFRDGE	Nitration
P33993	21	EKVKKFLQEFYQDDELGKKQF	Nitration
P34913	383	ESIKANPVFDYQLYFQEPGVA	Nitration
P34913	466	KSGFRGPLNWYRNMERNWKWA	Nitration
P35228	299	LCIDLGWKPKYGRFDVVPLVL	Nitration
P35228	336	VLEVAMEHPKYEWFRELELKW	Nitration
P35228	446	HHSAAESFMKYMQNEYRSRGG	Nitration
P35228	698	GKQHIQIPKLYTSNVTWDPHH	Nitration
P35247	248	VQHLQAAFSQYKKVELFPNGQ	Nitration
P35247	326	TDSKTEGKFTYPTGESLVYSN	Nitration
P35247	334	FTYPTGESLVYSNWAPGEPND	Nitration
P35250	322	LKLEFIKEIGYTHMKIAEGVN	Nitration
P35520	223	EIPNSHILDQYRNASNPLAHY	Nitration
P35998	4	*******MPDYLGADQRKTKE	Nitration
P36578	184	LKAWNDIKKVYASQRMRAGKG	Nitration
P36578	277	WRKAASLKSNYNLPMHKMINT	Nitration
P36776	473	DWLTSIPWGKYSNENLDLARA	Nitration
P36959	318	ILGGLRSTCTYVGAAKLKELS	Nitration
P37837	206	WHVANTDKKSYEPLEDPGVKS	Nitration
P38159	304	APPTRGPPPSYGGSSRYDDYS	Nitration
P38646	196	AKNAVITVPAYFNDSQRQATK	Nitration
P38646	652	QASLKLFEMAYKKMASEREGS	Nitration
P40926	161	TAEVFKKHGVYNPNKIFGVTT	Nitration
P41252	409	FCWRSDTPLIYKAVPSWFVRV	Nitration
P42704	1321	IPELNEKEEAYNSLMKSYVSE	Nitration
P45452	338	PELPNRIDAAYEHPSHDLIFI	Nitration
P46779	77	RSGQRKPATSYVRTTINKNAR	Nitration
P47813	106	NADEARSLKAYGELPEHAKIN	Nitration
P49321	540	KRQETKEAQLYAAQAHLKLGE	Nitration
P49368	247	RIVLLDSSLEYKKGESQTDIE	Nitration
P49368	359	LLEIKKIGDEYFTFITDCKDP	Nitration
P49458	51	KVTDDLVCLVYKTDQAQDVKK	Nitration
P50395	229	YGKSPYLYPLYGLGELPQGFA	Nitration
P50990	304	GGKVADMALHYANKYNIMLVR	Nitration
P50990	468	VKANEVISKLYAVHQEGNKNV	Nitration
P50991	282	MDRVLREERAYILNLVKQIKK	Nitration
P51149	28	GVGKTSLMNQYVNKKFSNQYK	Nitration
P53041	434	IRSHEVKAEGYEVAHGGRCVT	Nitration
P53396	213	NPLVVTKDGVYVLDLAAKVDA	Nitration
P53396	227	LAAKVDATADYICKVKWGDIE	Nitration
P55769	11	MTEADVNPKAYPLADAHLTKK	Nitration
P60468	59	SAGTGGMWRFYTEDSPGLKVG	Nitration
P61088	76	APKVRFMTKIYHPNVDKLGRI	Nitration
P61221	155	TYFRGSELQNYFTKILEDDLK	Nitration
P61221	594	KDVEQKKSGNYFFLDD*****	Nitration
P61247	155	KRNNQIRKTSYAQHQQVRQIR	Nitration
P61927	27	TLCRRCGSKAYHLQKSTCGKC	Nitration
P62081	177	EHKVETFSGVYKKLTGKDVNF	Nitration
P62136	255	CRAHQVVEDGYEFFAKRQLVT	Nitration
P62195	121	NCRVALRNDSYTLHKILPNKV	Nitration
P62273	34	CSNRHGLIRKYGLNMCRQCFR	Nitration
P62701	82	IDGKVRTDITYPAGFMDVISI	Nitration
P62750	117	HQIKQAVKKLYDIDVAKVNTL	Nitration
P62910	95	LEVLLMCNKSYCAEIAHNVSS	Nitration
P63220	12	QNDAGEFVDLYVPRKCSASNR	Nitration
P68871	146	AGVANALAHKYH*********	Nitration
P69905	141	ASVSTVLTSKYR*********	Nitration
P78344	751	IKLDPSPQTIYKWIKDNISPK	Nitration
P78371	213	KKLGGSLADSYLDEGFLLDKK	Nitration
P78417	108	PGKKLLPDDPYEKACQKMILE	Nitration
P83731	11	MKVELCSFSGYKIYPGHGRRY	Nitration
Q00610	377	KFNALFAQGNYSEAAKVAANA	Nitration
Q00610	921	KRDPHLACVAYERGQCDLELI	Nitration
Q00610	1237	LASTLVHLGEYQAAVDGARKA	Nitration
Q01130	3	********MSYGRPPPDVEGM	Nitration
Q02297	208	MVKDLSNPSRYLCKCQPGFTG	Nitration
Q02297	224	PGFTGARCTENVPMKVQNQEK	Nitration
Q02297	230	RCTENVPMKVQNQEKAEELYQ	Nitration
Q02543	110	LTTAGAVTQCYRDMGARHRAR	Nitration
Q02790	202	IGEGENLDLPYGLERAIQRME	Nitration
Q02878	240	GEIFDTEKEKYEITEQRKIDQ	Nitration
Q03405	79	HSEKTNRTLSYRTGLKITSLT	Nitration
Q03405	109	NQGNSGRAVTYSRSRYLECIS	Nitration
Q03405	114	GRAVTYSRSRYLECISCGSSD	Nitration
Q03405	171	KDDRHLRGCGYLPGCPGSNGF	Nitration
Q03405	217	ENLPQNGRQCYSCKGNSTHGC	Nitration
Q03405	258	TGTHEPKNQSYMVRGCATASM	Nitration
Q04206	66	KTHPTIKINGYTGPGTVRISL	Nitration
Q04206	152	QVPIEEQRGDYDLNAVRLCFQ	Nitration
Q06547	126	HQEVVELLIKYGADVHTQSKF	Nitration
Q06830	194	IKPDVQKSKEYFSKQK*****	Nitration
Q08170	132	DYMRQAGEVTYADAHKGRKNE	Nitration
Q08211	200	QKEKIQGEYKYTQVGPDHNRS	Nitration
Q08J23	646	PFFRKLSSETYSQAKDLAKGS	Nitration
Q09028	154	TPSSDVLVFDYTKHPSKPDPS	Nitration
Q12996	13	GDGATEQAAEYVPEKVKKAEK	Nitration
Q12996	159	FLKGVEAVGSYAENQRITAVR	Nitration
Q13148	155	KGFGFVRFTEYETQVKVMSQR	Nitration
Q13237	354	QLIKTLQKGEYFGEKALISDD	Nitration
Q13451	218	KMQREEQCILYLGPRYGFGEA	Nitration
Q13547	87	RSIRPDNMSEYSKQMQRFNVG	Nitration
Q13573	448	RGGKDMAQSIYRPSKNLDKDM	Nitration
Q13765	120	DVYKSPASDTYIVFGEAKIED	Nitration
Q13813	72	EKLQIASDENYKDPTNLQGKL	Nitration
Q13813	942	HEALMSDLSAYGSSIQALREQ	Nitration
Q13813	1261	EKNQALNTDNYGHDLASVQAL	Nitration
Q13813	1517	FADQLIAAGHYAKGDISSRRN	Nitration
Q13936	2217	SEEELQDSRVYVSSL******	Nitration
Q13976	345	AYEDAEAKAKYEAEAAFFANL	Nitration
Q13976	549	ADYWSLGILMYELLTGSPPFS	Nitration
Q14204	627	ESLHDKFKVQYPQSQACKMSH	Nitration
Q14204	3641	NPLLVQDVESYDPVLNPVLNR	Nitration
Q14566	598	KESEDFIVEQYKHLRQRDGSG	Nitration
Q14683	105	ARVIVGGSSEYKINNKVVQLH	Nitration
Q14683	575	GEPETFLPLDYLEVKPTDEKL	Nitration
Q14694	615	IFGGHIRSVVYQQSSKESATL	Nitration
Q14847	257	TGDTGMLPANYVEAI******	Nitration
Q15019	129	ISYIDEQFERYLHDESGLNRR	Nitration
Q15181	17	EERAAPFSLEYRVFLKNEKGQ	Nitration
Q15181	169	INVDDPDAANYNDINDVKRLK	Nitration
Q15370	45	LKRPPDEQRLYKDDQLLDDGK	Nitration
Q15393	1029	NQLIIFADDTYPRWVTTASLL	Nitration
Q15428	54	PYFMKNHLGSYECKLCLTLHN	Nitration
Q15428	155	IMPRHRFMSAYEQRIEPPDRR	Nitration
Q15459	44	APSKPVVGIIYPPPEVRNIVD	Nitration
Q16539	132	LTDDHVQFLIYQILRGLKYIH	Nitration
Q16539	245	ILRLVGTPGAELLKKISSESA	Nitration
Q16539	258	KKISSESARNYIQSLTQMPKM	Nitration
Q16595	143	TVKLGGDLGTYVINKQTPNKQ	Nitration
Q16595	175	RYDWTGKNWVYSHDGVSLHEL	Nitration
Q16595	205	KTKLDLSSLAYSGKDA*****	Nitration
Q16647	430	FYKDGKRLKNYNMPWGAGHNH	Nitration
Q16695	42	ATGGVKKPHRYRPGTVALREI	Nitration
Q16891	33	VLRPLRPCRRYSTSGSSGLTT	Nitration
Q3MHD2	8	***MAAPPGEYFSVGSQVSCR	Nitration
Q52LJ0	25	DVLDTLEALGYKGPLLEEQAL	Nitration
Q58FF8	56	NASDALDKIRYESLTDPSKLD	Nitration
Q58FF8	198	KKKTKKIKEKYIDQEELNKTK	Nitration
Q58FF8	260	SRMKEIQKSIYYITGESKEQV	Nitration
Q5JTV8	203	LRRPPLRYPRYEATSVQQKVN	Nitration
Q6P2Q9	1204	CRILPKCRTSYEEFTHKDGVW	Nitration
Q71U36	83	TVIDEVRTGTYRQLFHPEQLI	Nitration
Q71U36	108	DAANNYARGHYTIGKEIIDLV	Nitration
Q71U36	161	SLLMERLSVDYGKKSKLEFSI	Nitration
Q71U36	262	LTEFQTNLVPYPRIHFPLATY	Nitration
Q71U36	451	EGEGEEEGEEY**********	Nitration
Q7L014	1020	KEELIRLQNSYQPTNKGRYKV	Nitration
Q86VP6	723	ISFLTTLAKVYPSSLSKISGS	Nitration
Q8IWL2	181	NEAIASFVKKYNTYAYVGLTE	Nitration
Q8IWL2	184	IASFVKKYNTYAYVGLTEGPS	Nitration
Q8IWL2	186	SFVKKYNTYAYVGLTEGPSPG	Nitration
Q8IWL2	240	DGQWNDRNCLYSRLTICEF**	Nitration
Q8IXH7	56	ECLHKFSTRDYIMEPSIFNTL	Nitration
Q8N684	408	DCLHGIEAKSYSVGASGSSSR	Nitration
Q8NHL6	58	RCQGGQETQEYRLYREKKTAL	Nitration
Q8NHL6	99	TWEHAGRYRCYYGSDTAGRSE	Nitration
Q8NHL6	100	WEHAGRYRCYYGSDTAGRSES	Nitration
Q8NHL6	122	DPLELVVTGAYIKPTLSAQPS	Nitration
Q8NHL6	252	LTLQCGSDAGYNRFVLYKDGE	Nitration
Q8NHL6	378	RLRSTYQSQKYQAEFPMGPVT	Nitration
Q8NHL6	406	RCYGSQSSKPYLLTHPSDPLE	Nitration
Q92526	250	EKTEVNSGFFYKTAEEKEKLV	Nitration
Q92922	66	RVWLGKHYKKYVHADAPTNKT	Nitration
Q96AE4	438	TIRGTPQQIDYARQLIEEKIG	Nitration
Q96IX5	10	*MAGPESDAQYQFTGIKKYFN	Nitration
Q96QR8	254	FLRVSEVKPSYRNAITVPFKA	Nitration
Q99614	188	CSKAIQLNPSYIRAILRRAEL	Nitration
Q99727	114	VKLEANSQKQYLLTGQVLSDG	Nitration
Q99727	188	WTDWLLERKLYGYQAQHYVCM	Nitration
Q99727	190	DWLLERKLYGYQAQHYVCMKH	Nitration
Q99727	195	RKLYGYQAQHYVCMKHVDGTC	Nitration
Q99832	222	AGVAFKKTFSYAGFEMQPKKY	Nitration
Q9BUJ2	729	PARNPPGASTYNKNSNIPGSS	Nitration
Q9BWJ5	18	HSQLEHLQSKYIGTGHADTTK	Nitration
Q9BZK7	13	ISSDEVNFLVYRYLQESGFSH	Nitration
Q9H074	386	NWGRVHATSTYREATPENDPN	Nitration
Q9H0D6	764	NFKDPQFAEDYIFKAVMLPGA	Nitration
Q9H3K2	308	VIKRAEVSPMYGVQKYDPINS	Nitration
Q9H3K6	7	****MELSAEYLREKLQRDLE	Nitration
Q9NPD3	12	AGLELLSDQGYRVDGRRAGEL	Nitration
Q9NR30	434	AAVIGDVIRVYSGHQGRTIIF	Nitration
Q9NUV9	290	EKKLAEQEAHYAVRQQRARTE	Nitration
Q9NYF8	322	RDESRGRSSFYPDGGDQETAK	Nitration
Q9NZ32	4	*******MPLYEGLGSGGEKT	Nitration
Q9P2J5	336	CTQKAARNMSYQGFTKDNGVV	Nitration
Q9UHB9	364	ELKPDQKQRDYILEGEPGKVS	Nitration
Q9UHD1	292	LWGVIDVKRSYVTMTATKIEI	Nitration
Q9UI10	147	TPSGVKRLPEYPQVDDLLLRR	Nitration
Q9UKK9	36	GKWVKLEKTTYMDPTGKTRTW	Nitration
Q9UL46	187	KASKETHVMDYRALVHERDEA	Nitration
Q9UN86	29	YYTLLNKAPEYLHRFYGRNSS	Nitration
Q9Y285	292	PAEALQLPMDYVQRVKRTHSQ	Nitration
Q9Y2W1	710	REPGYKAEGKYKDDPVDLRLD	Nitration
Q9Y2W2	124	YEQKRAQLSQYFDAVKNAQHV	Nitration
Q9Y2W2	173	PPSILKKTSAYGPPTRAVSIL	Nitration
Q9Y314	28	EKKKDTAASGYGTQNIRLSRD	Nitration
Q9Y3U8	5	******MALRYPMAVGLNKGH	Nitration
Q9Y6A4	184	EDELPAEFKLYLPVQNKAKQ*	Nitration
O94892	41	DLYRDVMLEIYSNLLSMGYQV	Nitration
O95470	356	SISADTHKYGYAPKGSSLVLY	Nitration
O95470	366	YAPKGSSLVLYSDKKYRNYQF	Nitration
P25787	229	RRLTPTEVKDYLAAIA*****	Nitration
P31321	21	EDESLKGCELYVQLHGIQQVL	Nitration
P50502	185	IEINPDSAQPYKWRGKAHRLL	Nitration
P50502	213	HDLALACKLDYDEDASAMLKE	Nitration
P61513	37	KKIEISQHAKYTCSFCGKTKM	Nitration
Q13017	550	SLLLKHIGFVYHPTKETCLSG	Nitration
Q15027	485	ELGNVIINQIYEARVEAMAVK	Nitration
Q15413	2577	SAIAGALPPDYLDTRITATLE	Nitration
Q8IUC4	258	AFQRAAGVLNYLKDTFTHTPS	Nitration
O00165	132	GQTLRDSMLKYPDSHQPRIFG	Nitration
O00232	174	SILQELQVETYGSMEKKERVE	Nitration
O00483	62	PWNKLGPNDQYKFYSVNVDYS	Nitration
O14744	179	ENAPTTHTEEYSGEEKTWMWW	Nitration
O14976	1284	VHPDKAAGQPYEQHAKMIFME	Nitration
O43143	323	PGRTHPVEIFYTPEPERDYLE	Nitration
O43252	537	MPHPETGKDLYEPSHGAKVLT	Nitration
O43290	390	STVGPRLASEYLTPEEMVTFK	Nitration
O43615	201	DDSVLGQTGPYRRPQRLRKRT	Nitration
O43660	77	EKGPQNATDSYVHKQYPANQG	Nitration
O43684	169	VLVWDLRNMGYVQQRRESSLK	Nitration
O43684	207	SSIEGRVAVEYLDPSPEVQKK	Nitration
O43709	272	QGREVRPDTQYTGRKRKPRF*	Nitration
O43719	327	VSFRDPEEADYCIQTLDGRWF	Nitration
O43765	195	ALELDPDNETYKSNLKIAELK	Nitration
O43776	45	TVGKEPFPTIYVDSQKENERW	Nitration
O43776	489	IFDSEEILAGYKREGIDPTPY	Nitration
O60256	52	LGVEMGKVQVYQEPNRETRVQ	Nitration
O60641	237	KGQCKDALEIYKRFLTRMTRV	Nitration
O60884	54	GDKFKEISFAYEVLSNPEKRE	Nitration
O75083	398	VRYTSLMLRDYSGQGVVKLDV	Nitration
O75347	94	NEKDLEEAEEYKEARLVLDSV	Nitration
O75390	185	LNSESNFARAYAQGISRTKYW	Nitration
O75390	345	TLNSGRVVPGYGHAVLRKTDP	Nitration
O75396	33	DEQSGRDLQQYQSQAKQLFRK	Nitration
O75832	138	GGANPDAKDHYEATAMHRAAA	Nitration
O75947	115	VSLSKARIVEYEKEMEKMKNL	Nitration
O95466	90	PAAYIQKLKSYVDTGGVSRKV	Nitration
P01654	90	HPMEEDDTAMYFCQQSKEVPW	Nitration
P01864	292	TATVLDSDGSYFMYSKLRVQK	Nitration
P04370	146	SQKRPSQRSKYLATASTMDHA	Nitration
P05064	5	******MPHPYPALTPEQKKE	Nitration
P05064	174	IMENANVLARYASICQQNGIV	Nitration
P05202	316	SQLKILIRPLYSNPPLNGARI	Nitration
P07724	60	AFSQYLQKCSYDEHAKLVQEV	Nitration
P07724	365	LYEYSRRHPDYSVSLLLRLAK	Nitration
P07724	425	NCDLYEKLGEYGFQNAILVRY	Nitration
P08551	18	PYFSTSYKRRYVETPRVHISS	Nitration
P08551	139	HSEPSRFRALYEQEIRDLRLA	Nitration
P08551	178	EETLRNLQARYEEEVLSREDA	Nitration
P08551	266	SAALKDIRAQYEKLAAKNMQN	Nitration
P08551	369	LRSTKSEMARYLKEYQDLLNV	Nitration
P08553	148	QASHAQLGDAYDQEIRELRAT	Nitration
P10649	7	****MPMILGYWNVRGLTHPI	Nitration
P10649	62	KLGLDFPNLPYLIDGSHKITQ	Nitration
P10649	79	KITQSNAILRYLARKHHLDGE	Nitration
P10649	138	LKTIPEKMKLYSEFLGKRPWF	Nitration
P10649	161	DKVTYVDFLAYDILDQYRMFE	Nitration
P14094	205	SLETYPLMMKYNPNVLPVQCT	Nitration
P15105	336	PRTVGQEKKGYFEDRRPSANC	Nitration
P15105	349	DRRPSANCDPYAVTEAIVRTC	Nitration
P15105	371	LNETGDEPFQYKN********	Nitration
P16858	92	NIKWGEAGAEYVVESTGVFTT	Nitration
P16858	253	LTCRLEKPAKYDDIKKVVKQA	Nitration
P17183	252	IGMDVAASEFYRDGKYDLDFK	Nitration
P17183	270	DFKSPADPSRYITGDQLGALY	Nitration
P17751	68	FVGGNWKMNGRKKCLGELICT	Nitration
P17751	165	ESDELIGQKVSHALAEGLGVI	Nitration
P17751	209	KVIADNVKDWSKVVLAYEPVW	Nitration
P18531	51	SVTGYSITSGYYWNWIRQFPG	Nitration
P18531	52	VTGYSITSGYYWNWIRQFPGN	Nitration
P18872	69	DGFSGEDVKQYKPVVYSNTIQ	Nitration
P19246	358	EDRHQADIASYQDAIQQLDSE	Nitration
P19783	44	AFPTYADRRDYPLPDVAHVTM	Nitration
P21803	656	GLARDINNIDYYKKTTNGRLP	Nitration
P30275	116	VGMVAGDEETYEVFAELFDPV	Nitration
P30275	313	WEFMWNERLGYILTCPSNLGT	Nitration
P35441	1120	WRLSHRPKTGYIRVVMYEGKK	Nitration
P35441	1126	PKTGYIRVVMYEGKKIMADSG	Nitration
P39053	265	ERKFFLSHPSYRHLADRMGTP	Nitration
P41588	159	LFRKLHCTRNYIHLNLFLSFM	Nitration
P50114	18	MVALIDVFHQYSGREGDKHKL	Nitration
P50153	44	VSQAASDLLAYCEAHVREDPL	Nitration
P50516	601	KDGEAKIKADYAQLLEDMQNA	Nitration
P56387	4	*******MEGYQRPCDEVGFN	Nitration
P58281	808	MLKVNDEHPAYLASDEITTVR	Nitration
P60202	207	IGSLCADARMYGVLPWNAFPG	Nitration
P60710	69	QSKRGILTLKYPIEHGIVTNW	Nitration
P60710	188	LDLAGRDLTDYLMKILTERGY	Nitration
P60710	362	FQQMWISKQEYDESGPSIVHR	Nitration
P61922	370	MTGGFFHKEEFRPSAPYRIFN	Nitration
P62259	85	GEDKLKMIREYRQMVETELKL	Nitration
P62814	68	VILDHVKFPRYAEIVHLTLPD	Nitration
P62814	504	RIPQSTLSEFYPRDSAKH***	Nitration
P63168	50	AHIKKEFDKKYNPTWHCIVGR	Nitration
P63328	224	KLDRFKEPPAYGPMCDILWSD	Nitration
P70338	256	CTRLLLGGGSYKCIKCSKVFS	Nitration
P85094	61	LDVPILLTEQYPEGLGPTVPE	Nitration
P97427	290	AASLGTDGTHYWSKNWAKAAA	Nitration
P97427	316	PLSPDPTTPDYLTSLLACGDL	Nitration
P98063	616	SITSPGWPKEYPPNKNCIWQL	Nitration
Q02780	2	*********MKLADSVMAGKA	Nitration
Q04447	269	QIETLFKSKNYEFMWNPHLGY	Nitration
Q08122	40	KDEFQFLQAQYHSLKVEYDKL	Nitration
Q11011	465	DKDFKKGMNMYLTKFQQKNAA	Nitration
Q3ULF4	505	GLKLTQPSSFYSQRLAELTPG	Nitration
Q3UYC0	262	DLQIERERSAYNISGGCTALI	Nitration
Q60865	152	KRLKTVLELQYVLDKLGDDDV	Nitration
Q61644	437	SGQLGLYPANYVEAI******	Nitration
Q61656	97	HNCPKPVLNFYEANFPANVMD	Nitration
Q6I6G8	208	KKGMFFNPDPYLKMSIQPGKK	Nitration
Q6PIC6	45	KMSVEEVCRKYNTDCVQGLTH	Nitration
Q6ZQ93	2286	MEPEEENGREYKFDVSSELLE	Nitration
Q7TMM9	51	DLQLERINVYYNEAAGNKYVP	Nitration
Q7TMM9	222	FRTLKLTTPTYGDLNHLVSAT	Nitration
Q80VM8	374	KKMVSLGTLSYVLLDAEATKN	Nitration
Q80YV4	320	YAKLHGLDRVYFGGFFIRGHP	Nitration
Q8BH59	302	IAPLAEGALPYNLAELQRQQS	Nitration
Q8BN78	491	HYELIVDGRVYYICIVCKRSY	Nitration
Q8BN78	492	YELIVDGRVYYICIVCKRSYV	Nitration
Q8BUE4	252	CNGIKINSSAYRSAFESRLAS	Nitration
Q8BVE3	417	LAVAAHDVGEYVRHYPRGKRV	Nitration
Q8CJG0	2	*********MYSGAGPVLASP	Nitration
Q8K0T0	753	YVKHQAQVDQYLGLVRTHINT	Nitration
Q8K1M6	455	MQRIIQHCSNYSTQELLRFPK	Nitration
Q8QZT1	328	DPIDFPLAPAYAVPKVLKYAG	Nitration
Q8R5C5	4	*******MESYDIIANQPVVI	Nitration
Q91VD9	636	LSEIAGITLPYDTLDQVRNRL	Nitration
Q91YM2	477	WLEESVYMDIYGKHQKQIIDR	Nitration
Q920Q4	4	*******MDCYTANWNPLGDS	Nitration
Q99JX7	125	TKNWFKITIPYGRKYDKTWLL	Nitration
Q99LC5	105	LILETQKQFSYTHICAGASAF	Nitration
Q99LC5	235	LKSGENFKLLYDLADQLHAAV	Nitration
Q9CQV8	84	NEKKQQMGKEYREKIEAELQD	Nitration
Q9CQV8	106	CNDVLELLDKYLILNATQAES	Nitration
Q9CQV8	213	AELDTLNEESYKDSTLIMQLL	Nitration
Q9CZC8	293	PQNRSSPCIHYFTGTPDPSRS	Nitration
Q9D0K2	43	SVSTRHHTKFYTDPVEAVKDI	Nitration
Q9D0K2	115	SKQIKRMISSYVGENAEFERQ	Nitration
Q9D6J6	69	YKRIEAIVKNYPEGHQAAAVL	Nitration
Q9D855	56	EAIRRLPEDLYNDRMLRIKRA	Nitration
Q9DBG3	707	STGIGMAPGGYVAPKAVWLPA	Nitration
Q9JIS5	511	LENQIHRGGQYFNDKFIGLRL	Nitration
Q9NRM2	99	DVKLVADFQRYILYWRKRFTE	Nitration
Q9NRM2	102	LVADFQRYILYWRKRFTEQPI	Nitration
Q9QUH6	505	EEYMRLIGQKYLKDAIGEFIR	Nitration
Q9QWH1	593	SLLVGNLKKKYAQGFLPEKPP	Nitration
Q9QYG0	68	PKPKRPAIFTYHDVGLNYKSC	Nitration
Q9WUQ2	10	*MGRRRGVELYRAPFPLYALR	Nitration
Q9Z188	129	KGSFGQVVKAYDHQTQELVAI	Nitration
B2RSH2	167	NDLDRIAQPNYIPTQQDVLRT	Nitration
O08530	19	VKALRSSVSDYGNYDIIVRHY	Nitration,Sulfation
O08553	182	DRFQLTDSQIYEVLSVIRDIG	Nitration
O08585	146	EKAIKELEEWYARQDEQLQKT	Nitration
O35633	186	DGEVVRVRDSYVAIANACCAP	Nitration
O35643	574	ICYIGTLASVYHKPPNAFVEG	Nitration
O35652	153	IFCKLDYFRRYGTRCSRCGRH	Nitration
O35678	58	SHGAGEHCGRYDELAHMLKGL	Nitration
O88990	292	NQENEKLMEEYEKLASELLEW	Nitration
P60301	32	LKCNKLVPLFYKTCPAGKNLC	Nitration
P60301	43	KTCPAGKNLCYKMFMVATPKV	Nitration
P60301	72	VCPKSSLLVKYVCCNTDRCN*	Nitration
P60770	46	TGCSGGETNCYKKRWRDHRGY	Nitration
P60770	56	YKKRWRDHRGYRTERGCGCPS	Nitration
P01448	22	KTCPAGKNLCYQMYMVSKSTI	Nitration
P01448	25	PAGKNLCYQMYMVSKSTIPVK	Nitration
P01448	51	VCPKSSLLVKYVCCNTDRCN*	Nitration
P01426	24	TKTCPGETNCYKKVWRDHRGT	Nitration
P00369	169	GREIGYMFGAYRKAANRFEGV	Nitration
P01387	4	*******TKCYVTPDVKSETC	Nitration
P01387	22	ETCPAGQDICYTETWCDAWCT	Nitration
P00187	72	HVALARLSRRYGDVFQIRLGS	Nitration
P00187	189	LMAAVGRFDPYSQLVVSAARV	Nitration
P00187	244	SPVDFFPILRYLPNRPLQRFK	Nitration
P00187	272	RFLQKTVREHYEDFDRNSIQD	Nitration
P00187	367	PRLSDRPQLPYLEAFILELFR	Nitration
P00489	75	VGRWIRTQQHYYEKDPKRIYY	Nitration
P00489	76	GRWIRTQQHYYEKDPKRIYYL	Nitration
P00489	84	HYYEKDPKRIYYLSLEFYMGR	Nitration
P00489	85	YYEKDPKRIYYLSLEFYMGRT	Nitration
P00489	91	KRIYYLSLEFYMGRTLQNTMV	Nitration
P00489	114	ALENACDEATYQLGLDMEELE	Nitration
P00489	162	GLAAYGYGIRYEFGIFNQKIC	Nitration
P00489	186	QMEEADDWLRYGNPWEKARPE	Nitration
P00489	204	RPEFTLPVHFYGRVEHTSQGA	Nitration
P00489	227	VDTQVVLAMPYDTPVPGYRNN	Nitration
P00489	234	AMPYDTPVPGYRNNVVNTMRL	Nitration
P00489	263	FNLKDFNVGGYIQAVLDRNLA	Nitration
P00489	281	NLAENISRVLYPNDNFFEGKE	Nitration
P00489	298	EGKELRLKQEYFVVAATLQDI	Nitration
P00489	405	TLLPRHLQIIYEINQRFLNRV	Nitration
P00489	473	ILKKTIFKDFYELEPHKFQNK	Nitration
P00489	512	EIIAERIGEEYISDLDQLRKL	Nitration
P00489	525	DLDQLRKLLSYVDDEAFIRDV	Nitration
P00489	549	KQENKLKFAAYLEREYKVHIN	Nitration
P00489	554	LKFAAYLEREYKVHINPNSLF	Nitration
P00489	614	VMIGGKAAPGYHMAKMIIKLI	Nitration
P00489	649	DRLRVIFLENYRVSLAEKVIP	Nitration
P00489	727	EDVDRLDQRGYNAQEYYDRIP	Nitration
P00489	778	HHDRFKVFADYEEYVKCQERV	Nitration
P00489	781	RFKVFADYEEYVKCQERVSAL	Nitration
P00489	792	VKCQERVSALYKNPREWTRMV	Nitration
P00489	821	KFSSDRTIAQYAREIWGVEPS	Nitration
P00883	204	DGDHDLKRCQYVTEKVLAAVY	Nitration
P00883	223	VYKALSDHHIYLEGTLLKPNM	Nitration
P00883	244	VTPGHACTQKYSHEEIAMATV	Nitration
P00883	328	KENLKAAQEEYVKRALANSLA	Nitration
P00883	343	LANSLACQGKYTPSGQAGAAA	Nitration
P00883	364	SESLFISNHAY**********	Nitration
P01870	154	QDDPEVQFTWYINNEQVRTAR	Nitration
P02602	60	QDEFKEAFLLYDRTGDSKITL	Nitration
P02602	127	AISNNKDQGTYEDFVEGLRVF	Nitration
P02602	182	GQEDSNGCINYEAFVKHIMSI	Nitration
P46406	312	NDHFVKLISWYDNEFGYSNRV	Nitration
P46406	318	LISWYDNEFGYSNRVVDLMVH	Nitration
P01218	45	CPECKLKENKYFSKPDAPIYQ	Nitration
P01218	65	QCMGCCFSRAYPTPARSKKTM	Nitration
P01218	116	NHTECHCSTCYYHKS******	Nitration
P01218	117	HTECHCSTCYYHKS*******	Nitration
P01240	74	SEMFNEFDKRYAQGKGFITMA	Nitration
P01240	177	VIPGAKETEPYPVWSGLPSLQ	Nitration
P01240	199	KDEDARHSAFYNLLHCLRRDS	Nitration
P01240	215	LRRDSSKIDTYLKLLNCRIIY	Nitration
P01240	225	YLKLLNCRIIYNNNC******	Nitration
P05979	355	IEEYVQQLSGYFLQLKFDPEL	Nitration
P05979	385	NRIAMEFNQLYHWHPLMPDSF	Nitration
P05979	417	FLFNTSMLVDYGVEALVDAFS	Nitration
P16038	84	GEMVNRFDEQYGQGINSESKV	Nitration
Q51918	359	GTFEEATAKAYAYADLLAKEN	Nitration
Q51918	361	FEEATAKAYAYADLLAKENGE	Nitration
Q51918	372	ADLLAKENGEYTADLEDGGNT	Nitration
P02244	19	YVWDPSFRTFYSIIDDEHKTL	Nitration
P02244	68	NEQVLMQASQYQFYDEHKKEH	Nitration
P02244	71	VLMQASQYQFYDEHKKEHETF	Nitration
P02185	104	HATKHKIPIKYLEFISEAIIH	Nitration
P02185	147	ELFRKDIAAKYKELGYQG***	Nitration
P02185	152	DIAAKYKELGYQG********	Nitration
P00183	97	PFIPREAGEAYDFIPTSMDPP	Nitration
P00183	180	LPEEDIPHLKYLTDQMTRPDG	Nitration
P00183	202	MTFAEAKEALYDYLIPIIEQR	Nitration
P00183	204	FAEAKEALYDYLIPIIEQRRQ	Nitration
P00183	306	VADGRILTSDYEFHGVQLKKG	Nitration
P00564	14	GNTHNKFKLNYKPQEEYPDLS	Nitration
P00564	20	FKLNYKPQEEYPDLSKHNNHM	Nitration
P00564	39	HMAKVLTPDLYNKLRDKETPS	Nitration
P00773	53	SLQYLSGGSWYHTCGGTLIRR	Nitration
P02564	134	TVNPYKWLPVYNAQVVAAYRG	Nitration
P02564	142	PVYNAQVVAAYRGKKRSEAPP	Nitration
P04177	423	FDPDTAAVQPYQDQTYQPVYF	Nitration
P04177	428	AAVQPYQDQTYQPVYFVSESF	Nitration
P04177	432	PYQDQTYQPVYFVSESFNDAK	Nitration
P04692	214	LKSLEAQAEKYSQKEDKYEEE	Nitration
P04764	131	AGAVEKGVPLYRHIADLAGNP	Nitration
P04764	257	AASEFYRAGKYDLDFKSPDDA	Nitration
P07825	250	APGDAYGDAGYGQGPGGYGPQ	Nitration
P08011	93	IVPFLGIGLLYSLSGPDLSTA	Nitration
P08011	154	MAYRLLRSRLYL*********	Nitration
P10066	17	FEDRGFQGRCYECSSDCPNLQ	Nitration
P11507	122	AENAIEALKEYEPEMGKVYRQ	Nitration
P11507	130	KEYEPEMGKVYRQDRKSVQRI	Nitration
P11507	294	HGGSWIRGAIYYFKIAVALAV	Nitration
P11507	295	GGSWIRGAIYYFKIAVALAVA	Nitration
P11507	497	FSRDRKSMSVYCTPNKPSRTS	Nitration
P11507	586	HLEDSANFIKYETNLTFVGCV	Nitration
P11507	753	VAAVEEGRAIYNNMKQFIRYL	Nitration
P11507	990	DETLKFVARNYLEPGKECAQP	Nitration
P18163	9	**MEVHELFRYFRMPELIDIR	Nitration
P18163	86	VLEDDKLLLYYYDDVRTMYDG	Nitration
P19357	56	NAPQKVIEQSYNATWLGRQGP	Nitration
P21807	17	GLRSSISSTSYRRTFGPPPSL	Nitration
P21807	376	KEEMARHLREYQELLNVKMAL	Nitration
P32198	589	YKDMGKFCLTYEASMTRLFRE	Nitration
P35570	489	ILSRGGNGHRYIPGATMGTSP	Nitration
P35570	999	TMQIGCPRQSYVDTSPVAPVS	Nitration
P35570	1010	VDTSPVAPVSYADMRTGIAAE	Nitration
P52504	106	DKETKTGTCAYCGLQFKQQHH	Nitration
P56574	311	SGGFVWACKNYDGDVQSDILA	Nitration
P70623	20	KLVSSENFDDYMKEVGVGFAT	Nitration
P98158	4407	ELPKCKCSSGYSGEYCEVGLS	Nitration
Q62673	481	SLMKKITLLNYFRNYMSEHLL	Nitration
Q62886	289	QQKLLIKEGQYKCSKTAPSPS	Nitration
Q63269	352	GRRNAGEKIKYRLVAVPHGND	Nitration
Q63544	39	AAEKTKEGVMYVGTKTKGERG	Nitration
Q64455	1034	FWRMVWEKNVYAIVMLTKCVE	Nitration
Q91YE5	1882	RFFESRWEEFYQGKQANL***	Nitration
Q923K9	83	IPLCEKIGKIYEMRMMMDFNG	Nitration
Q9CR40	322	IGLAPLNIPRYEFGICVLDQK	Nitration
Q9JKL9	214	LLRDSRKVNTYLEVIKYQIFN	Nitration
Q9QYP2	465	NICLREPCENYMRCVSVLRFD	Nitration
Q07008	1175	GGFSCKCVAGYHGSNCSEEIN	Nitration
Q07008	1205	GGTCIDLTNTYKCSCPRGTQG	Nitration
Q07008	1905	DAPAVISDFIYQGASLHNQTD	Nitration
Q9QXQ0	260	ARPDEKAIMTYVSSFYHAFSG	Nitration
O15229	37	LAKRNFQIDVYEAREDTRVAT	Nitration
O54922	409	DNIKNDPDKEYNMPKDGTVHE	Nitration
O88457	5	******MEERYYPVIFPDERN	Nitration
O88457	6	*****MEERYYPVIFPDERNF	Nitration
O88943	226	GTWKLLGSVVYAHSKELVTAW	Nitration
O24819	116	ESDDDLEFMVYPWPDYFGKAP	Nitration
P00924	191	AEALRIGSEVYHNLKSLTKKR	Nitration
P00924	259	ASSEFFKDGKYDLDFKNPNSD	Nitration
P04806	308	QQAFEKMTSGYYLGELLRLVL	Nitration
P04806	309	QAFEKMTSGYYLGELLRLVLL	Nitration
P04806	340	DQDLSKLKQPYIMDTSYPARI	Nitration
P04806	346	LKQPYIMDTSYPARIEDDPFE	Nitration
P32178	234	RITPEYLVKIYKEIVIPITKE	Nitration
P35809	97	EYYIVESYGSYDPSSAASHKG	Nitration
P00644	197	RQGLAKVAYVYKPNNTHEQHL	Nitration
P00807	96	VHINKDDIVAYSPILEKYVGK	Nitration
P0A0E3	6	*****MEQNSYVIIDETGIHA	Nitration
P0A0E3	37	SKFDSDIQLEYNGKKVNLKSI	Nitration
P01006	38	AAPGDAPSALYAPSALVLTVG	Nitration
P01006	106	RGEDVMCPMVYDPVLLTVDGV	Nitration
P15444	35	NICCGEELGCYFGTSETLRCQ	Nitration
P00592	91	DSCKFLVDNPYTESYSYSCSN	Nitration
P00592	145	KEHKNLDTKKYC*********	Nitration
P01315	40	LCGSHLVEALYLVCGERGFFY	Nitration
P01315	50	YLVCGERGFFYTPKARREAEN	Nitration
P01315	101	EQCCTSICSLYQLENYCN***	Nitration
P01315	106	SICSLYQLENYCN********	Nitration
P02703	72	ENSECSAFTLYGVYYKCPCER	Nitration
P02703	75	ECSAFTLYGVYYKCPCERGLT	Nitration
P02703	76	CSAFTLYGVYYKCPCERGLTC	Nitration
P09955	197	QWFVREAVLTYGYESHMTEFL	Nitration
P09955	306	SIKAYLTIHSYSQMILYPYSY	Nitration
P09955	316	YSQMILYPYSYDYKLPENNAE	Nitration
P09955	348	LATLYGTKYTYGPGATTIYPA	Nitration
P09955	356	YTYGPGATTIYPAAGGSDDWA	Nitration
P09955	367	PAAGGSDDWAYDQGIKYSFTF	Nitration
P09955	385	FTFELRDKGRYGFILPESQIQ	Nitration
P16276	71	RPLTLSEKIVYGHLDDPANQE	Nitration
P16276	151	RRAKDINQEVYNFLATAGAKY	Nitration
P16276	472	KGEKNTIVTSYNRNFTGRNDA	Nitration
P61013	6	*****MDKVQYLTRSAIRRAS	Nitration
Q5SIY4	36	LDEAEGLGLAYEVFPFGGAAI	Nitration
P69687	140	IVELIRGTGSYNRSSFESSSG	Nitration
P06859	80	VTGCNPKLGKYTYSWNNGDIV	Nitration
P06859	82	GCNPKLGKYTYSWNNGDIVCE	Nitration
P06859	118	AICFRDNLDTYDRNKYWRYPA	Nitration
A2YFB4	80	SAKWEEFHTDYIYTQDVKNP*	Sulfation
A2YFB4	82	KWEEFHTDYIYTQDVKNP***	Sulfation
A2ZBG5	110	RRLLSDAHLDYIYTQHKNKP*	Sulfation
A2ZBG5	112	LLSDAHLDYIYTQHKNKP***	Sulfation
A6MNQ5	94	MRFGKRGGGEYDDYGHLRFGR	Sulfation
A6MNQ5	97	GKRGGGEYDDYGHLRFGRSLT	Sulfation
B2SKA7	22	FAASAAENLSYNFVEGDYVRT	Sulfation
B2SKA7	144	EVYALAGYEDYSKKRGIDAGN	Sulfation
D1KKB3	24	ACLVSANIFEYQVDAQPLRPC	Sulfation
O08530	22	LRSSVSDYGNYDIIVRHYNYT	Sulfation
O35314	339	HYRASEEEPDYGEELRSYPGF	Sulfation
O35314	622	RKKAAEFPDFYDSEEQMGPHQ	Sulfation
O42454	92	AALRPLHDHDYPGWMDFGRRS	Sulfation
O60507	326	VIAPMLAKLGYDPYANPPNYG	Sulfation
O60704	325	QIAPMLAQLGYDPYANPPNYG	Sulfation
O81277	93	RRMLRDAHLDYIYTQKRNRP*	Sulfation
O81277	95	MLRDAHLDYIYTQKRNRP***	Sulfation
P00451	365	RMKNNEEAEDYDDDLTDSEMD	Sulfation
P00451	737	VSSCDKNTGDYYEDSYEDISA	Sulfation
P00451	738	SSCDKNTGDYYEDSYEDISAY	Sulfation
P00451	742	KNTGDYYEDSYEDISAYLLSK	Sulfation
P00451	1683	TLQSDQEEIDYDDTISVEMKK	Sulfation
P00451	1699	VEMKKEDFDIYDEDENQSPRS	Sulfation
P00740	201	RAETVFPDVDYVNSTEAETIL	Sulfation
P00743	200	DALDASELEHYDPADLSPTES	Sulfation
P01029	1413	VEYAWDANEDYEDYYDMPAAD	Sulfation
P01029	1416	AWDANEDYEDYYDMPAADDPS	Sulfation
P01029	1417	WDANEDYEDYYDMPAADDPSV	Sulfation
P01190	200	ESAAARAELEYGLVAEAEAEA	Sulfation
P01210	261	SKEVPEMEKRYGGFMRF****	Sulfation
P01213	226	PKLKWDNQKRYGGFLRRQFKV	Sulfation
P01215	112	NHTACHCSTCYYHKS******	Sulfation
P01215	113	HTACHCSTCYYHKS*******	Sulfation
P01266	24	ICWVSANIFEYQVDAQPLRPC	Sulfation
P01351	87	GPWMEEEEEAYGWMDFGRRSA	Sulfation
P01352	87	GPWVEEEEAAYGWMDFGRRSA	Sulfation
P01353	87	GPWMEEEEAAYGWMDFGRRSA	Sulfation
P01354	87	GPWLEEEEAAYGWMDFGRRSA	Sulfation
P01355	97	DPSHRISDRDYMGWMDFGRRS	Sulfation
P01355	111	MDFGRRSAEDYEYPS******	Sulfation
P01355	113	FGRRSAEDYEYPS********	Sulfation
P01356	96	DPSHRISDRDYMGWMDFGRRS	Sulfation
P01356	110	MDFGRRSAEEYEYTS******	Sulfation
P01356	112	FGRRSAEEYEYTS********	Sulfation
P01357	76	ERRFADGQQDYTGWMDFGRRD	Sulfation
P01357	91	DFGRRDGQQDYTGWMDFGRRD	Sulfation
P01357	155	ERRFADGQQDYTGWMDFGRRD	Sulfation
P01357	219	ERRFADGQQDYTGWMDFGRRN	Sulfation
P02663	67	EVVRNANEEEYSIGSSSEESA	Sulfation
P02676	6	*****QFPTDYDEGQDDRPKV	Sulfation
P02677	2	*********HYYDDTDEEERI	Sulfation
P02677	3	********HYYDDTDEEERIV	Sulfation
P02678	13	LSLVGQPENDYDTGDD*TAAD	Sulfation
P02679	444	VRPEHPAETEYDSLYPEDDL*	Sulfation
P02679	448	HPAETEYDSLYPEDDL*****	Sulfation
P02680	444	VSVEHEVDVEYP*********	Sulfation
P02844	172	YNLQPYETTDYSNEEQSQRSS	Sulfation
P04004	75	GDVFTMPEDEYTVYDDGEEKN	Sulfation
P04004	78	FTMPEDEYTVYDDGEEKNNAT	Sulfation
P04428	6	*****EQFEDYGHMRF*****	Sulfation
P04563	87	RPPMEEEEEAYGWMDFGRRSA	Sulfation
P04563	103	GRRSAEEEDQYN*********	Sulfation
P04564	29	GPWVEEEEAAYGWMDF*****	Sulfation
P05060	624	RKKSAEFPDFYDSEEPVSTHQ	Sulfation
P05222	174	ERRFADGQQDYTGWMDFGRRN	Sulfation
P05224	76	ERRFADGQQDYTGWMDFGRRD	Sulfation
P05224	91	DFGRRDGQQDYTGWMDFGRRD	Sulfation
P05224	155	ERRFADGQQDYTGWMDFGRRN	Sulfation
P05225	13	ERRFADGQQDYTGWMDFGRRD	Sulfation
P05225	141	ERRFADGQQDYTGWMDFGRRD	Sulfation
P05225	156	DFGRRDGQQDYTGWMDFGRRD	Sulfation
P05226	77	ERRFADGQQDYTGWMDFGRRD	Sulfation
P05226	141	ERRFADGQQDYTGWMDFGRRD	Sulfation
P05226	156	DFGRRDGQQDYTGWMDFGRRD	Sulfation
P05226	220	ERRFADGQQDYTGWMDFGRRN	Sulfation
P05546	79	WIPEGEEDDDYLDLEKIFSED	Sulfation
P05546	92	LEKIFSEDDDYIDIVDSLSVS	Sulfation
P06307	97	DPSHRISDRDYMGWMDFGRRS	Sulfation
P07478	154	WGNTLSSGADYPDELQCLDAP	Sulfation
P08697	484	LKLVPPMEEDYPQFGSPK***	Sulfation
P08721	166	SRSFPVSDEQYPDATDEDLTS	Sulfation
P09040	134	KRGGDDQFDDYGHMRFGR***	Sulfation
P09859	87	GAVEALHDHFYPDWMDFGRRS	Sulfation
P09944	64	GDFEPIPEDAYDE********	Sulfation
P09945	70	NGDFEEIPEEYLQ********	Sulfation
P0C0L4	1417	VEYTMEANEDYEDYEYDELPA	Sulfation
P0C0L4	1420	TMEANEDYEDYEYDELPAKDD	Sulfation
P0C0L4	1422	EANEDYEDYEYDELPAKDDPD	Sulfation
P0C0L5	1417	VEYTMEANEDYEDYEYDELPA	Sulfation
P0C0L5	1420	TMEANEDYEDYEYDELPAKDD	Sulfation
P0C0L5	1422	EANEDYEDYEYDELPAKDDPD	Sulfation
P0C1V7	16	HPACAANNQDYC*********	Sulfation
P0C1V8	16	HPACFASNPDYC*********	Sulfation
P0C229	2	*********DYMGWMDF****	Sulfation
P0CI05	15	SHPACQNNPDYC*********	Sulfation
P10034	28	QGPWAEEEAAYGWMDF*****	Sulfation
P10362	153	KNFPVDTPDDYETQQWPERKL	Sulfation
P10451	165	TYDGRGDSVVYGLRSKSKKFR	Sulfation
P12802	6	*****QASTDYDDEDESTVPE	Sulfation
P13521	151	KNFPMDMSDDYETQQWPERKL	Sulfation
P13605	20	AGLCSLSWAQYEEDSHWWFQF	Sulfation
P13605	38	FQFLRNQQSTYDDPYDPYPYE	Sulfation
P13605	53	DPYPYEPYEPYPYGGEEGPAY	Sulfation
P13605	55	YPYEPYEPYPYGGEEGPAYAY	Sulfation
P13605	63	YPYGGEEGPAYAYGSPPQPEP	Sulfation
P13605	65	YGGEEGPAYAYGSPPQPEPRD	Sulfation
P14465	6	*****QPSYDYDEEEDDRAKL	Sulfation
P14466	6	*****EFPTDYDEGEDDRPKV	Sulfation
P14467	6	*****QFPTDYDEGQDDRPKL	Sulfation
P14469	4	*******IIDYYDEGEEDRDV	Sulfation
P14469	5	******IIDYYDEGEEDRDVG	Sulfation
P14475	6	*****QHSTDYDEVEDDRAKL	Sulfation
P14476	6	*****QHLADYDEVDDDRAKL	Sulfation
P14477	4	*******AIDYDEDEDGRPKV	Sulfation
P14478	4	*******ADDYDDEVLPDARG	Sulfation
P14479	6	*****QHLADYDEVEDDRAKL	Sulfation
P14481	6	*****QFPTDYDEGEDDRPKS	Sulfation
P14538	4	*******ATDYEDEEFPGAVP	Sulfation
P14539	4	*******LSDYDEEEDERAKA	Sulfation
P15515	46	KHHSHREFPFYGDYGSNYLYD	Sulfation
P15515	49	SHREFPFYGDYGSNYLYDN**	Sulfation
P15515	53	FPFYGDYGSNYLYDN******	Sulfation
P15515	55	FYGDYGSNYLYDN********	Sulfation
P16240	110	QGHMQRMDRNYYGWMDFGKRA	Sulfation
P16240	111	GHMQRMDRNYYGWMDFGKRAI	Sulfation
P16473	385	EETLQAFDSHYDYTICGDSED	Sulfation
P16473	387	TLQAFDSHYDYTICGDSEDMV	Sulfation
P19021	961	EDDGSESEEEYSAPLPALAPS	Sulfation
P20784	74	TASNRVRRQQYGGYGATGVQP	Sulfation
P20784	77	NRVRRQQYGGYGATGVQPPAP	Sulfation
P20784	326	APGLPGKDAEYCKCPGREGDA	Sulfation
P21453	19	VKAHRSSVSDYVNYDIIVRHY	Sulfation
P21453	22	HRSSVSDYVNYDIIVRHYNYT	Sulfation
P21781	56	CSSPERHTRSYDYMEGGDIRV	Sulfation
P21815	313	QGYDGYDGQNYYHHQ******	Sulfation
P21815	314	GYDGYDGQNYYHHQ*******	Sulfation
P23945	335	GFDMTYTEFDYDLCNEVVDVT	Sulfation
P26051	288	EPQPPFNNHEYQDEEETPHAT	Sulfation
P27424	47	HYSEQIENPDYYDYPEMTPRP	Sulfation
P27424	48	YSEQIENPDYYDYPEMTPRPP	Sulfation
P27424	50	EQIENPDYYDYPEMTPRPPEE	Sulfation
P28512	61	QHDFDPIPEEYLS********	Sulfation
P32246	10	*METPNTTEDYDTTTEFDYGD	Sulfation
P32246	18	EDYDTTTEFDYGDATPCQKVN	Sulfation
P33713	28	QGPWLEEEEAYGWMDF*****	Sulfation
P36885	6	*****EQFDDYGHMRF*****	Sulfation
P41493	9	****EEQFDDYGHMRF*****	Sulfation
P41520	97	DPSHRISDRDYMGWMDFGRRS	Sulfation
P41597	26	SGEEVTTFFDYDYGAPCHKFD	Sulfation
P41597	28	EEVTTFFDYDYGAPCHKFDVK	Sulfation
P46091	15	EETLFEEFENYSYDLDYYSLE	Sulfation
P46091	17	TLFEEFENYSYDLDYYSLESD	Sulfation
P46091	21	EFENYSYDLDYYSLESDLEEK	Sulfation
P46091	22	FENYSYDLDYYSLESDLEEKV	Sulfation
P49238	14	FPESVTENFEYDDLAEACYIG	Sulfation
P49682	27	AALLENFSSSYDYGENESDSC	Sulfation
P49682	29	LLENFSSSYDYGENESDSCCT	Sulfation
P49893	274	IRPVRESELVYLVSSPDYCTK	Sulfation
P49893	281	ELVYLVSSPDYCTKNPKLGSY	Sulfation
P50984	15	LPPCAANNPDYC*********	Sulfation
P50985	59	LPPCALSNPDYCG********	Sulfation
P51677	16	DTVETFGTTSYYDDVGLLCEK	Sulfation
P51677	17	TVETFGTTSYYDDVGLLCEKA	Sulfation
P51681	3	********MDYQVSSPIYDIN	Sulfation
P51681	10	*MDYQVSSPIYDINYYTSEPC	Sulfation
P51681	14	QVSSPIYDINYYTSEPCQKIN	Sulfation
P51681	15	VSSPIYDINYYTSEPCQKINV	Sulfation
P51685	15	LDLSVTTVTDYYYPDIFSSPC	Sulfation
P51685	17	LSVTTVTDYYYPDIFSSPCDA	Sulfation
P51885	20	LALVGSVSGQYYDYDIPLFMY	Sulfation
P51885	21	ALVGSVSGQYYDYDIPLFMYG	Sulfation
P51885	23	VGSVSGQYYDYDIPLFMYGQI	Sulfation
P51885	30	YYDYDIPLFMYGQISPNCAPE	Sulfation
P55001	47	HYSDQIDNPDYYDYQEVTPRP	Sulfation
P55001	48	YSDQIDNPDYYDYQEVTPRPS	Sulfation
P55001	50	DQIDNPDYYDYQEVTPRPSEE	Sulfation
P56264	4	*******QQDYTGWMDF****	Sulfation
P56484	14	TMEPNVTMTDYYPDFFTAPCD	Sulfation
P56484	15	MEPNVTMTDYYPDFFTAPCDA	Sulfation
P56638	54	DPRCNMNNPDYCG********	Sulfation
P58261	1	**********YIYTQ******	Sulfation
P58261	3	********YIYTQ********	Sulfation
P61073	12	EGISIYTSDNYTEEMGSGDYD	Sulfation
P61073	21	NYTEEMGSGDYDSMKEPCFRE	Sulfation
P62540	4	*******QQDYTGWFDF****	Sulfation
P67802	5	******QSDDYGHMRF*****	Sulfation
P68116	5	******GYLDYDEVDDNRAKL	Sulfation
P68117	5	******GYLDYDEVDDNRAKL	Sulfation
P68118	6	*****QHSTDYDEEEEDRAKL	Sulfation
P68119	6	*****QHSTDYDEEEEDRAKL	Sulfation
P68120	3	********LDYDHEEEDGRTK	Sulfation
P68121	3	********LDYDHEEEDGRTK	Sulfation
P68122	4	*******ATDYDEEEDDRVKV	Sulfation
P68123	4	*******ATDYDEEEDDRVKV	Sulfation
P68124	4	*******ATDYDEEEDDRVKV	Sulfation
P68125	2	*********DYMGWMDF****	Sulfation
P68126	2	*********DYMGWMDF****	Sulfation
P69332	16	TTAELTTEFDYDEDATPCVFT	Sulfation
P80111	86	DHLHPMRDRDYAGWMDFGRRS	Sulfation
P80344	112	DPTHRINDRDYMGWMDFGRRS	Sulfation
P80345	112	DPTHRINDRDYMGWMDFGRRS	Sulfation
P82087	4	*******QQDYTGAHMDF***	Sulfation
P82088	4	*******QQDYTGAHFDF***	Sulfation
P82089	4	*******QQDYGTGWMDF***	Sulfation
P82090	4	*******QQDYGTGWFDF***	Sulfation
P82091	4	*******QQDYTGSHMDF***	Sulfation
P82092	4	*******QQDYTGSHFDF***	Sulfation
P84697	11	RPPGFSPFRIY**********	Sulfation
P84900	62	RPPGFSPFRIY**********	Sulfation
P84901	11	RPPGFTPFRIY**********	Sulfation
P86486	4	*******QQDYTGWMDF****	Sulfation
P86506	4	*******QQDYTGWMDF****	Sulfation
P86507	4	*******QQDYTGWFDF****	Sulfation
P86631	11	RPPGFSPFRIY**********	Sulfation
P86632	11	RPPGFTPFRIY**********	Sulfation
Q06828	20	AGLFSLSQAQYEDDPHWWFHY	Sulfation
Q06828	53	DPYPYETYEPYPYGVDEGPAY	Sulfation
Q06828	55	YPYETYEPYPYGVDEGPAYTY	Sulfation
Q0DAS9	80	SAKWEEFHTDYIYTQDVKKP*	Sulfation
Q0DAS9	82	KWEEFHTDYIYTQDVKKP***	Sulfation
Q0IUL4	110	RRLLSDAHLDYIYTQHKNKP*	Sulfation
Q0IUL4	112	LLSDAHLDYIYTQHKNKP***	Sulfation
Q0VTT9	62	RPPGFTPFRVY**********	Sulfation
Q14242	46	LARDRRQATEYEYLDYDFLPE	Sulfation
Q14242	48	RDRRQATEYEYLDYDFLPETE	Sulfation
Q14242	51	RQATEYEYLDYDFLPETEPPE	Sulfation
Q16570	30	LDFEDVWNSSYGVNDSFPDGD	Sulfation
Q16570	41	GVNDSFPDGDYGANLEAAAPC	Sulfation
Q16581	174	FTTDNHNRCGYKFGLSSSLDY	Sulfation
Q16581	184	YKFGLSSSLDYPDFYGDPLEN	Sulfation
Q16581	188	LSSSLDYPDFYGDPLENRSLE	Sulfation
Q16581	317	ESELPQGFQDYYNLGQFTDDD	Sulfation
Q16581	318	SELPQGFQDYYNLGQFTDDDQ	Sulfation
Q3E880	105	LTKTESLTADYSNPGHHPPRH	Sulfation
Q62170	54	VGDDDFEDPDYTYNTDPPELL	Sulfation
Q62170	56	DDDFEDPDYTYNTDPPELLKN	Sulfation
Q7LZ52	11	RPPGFSPFRIY**********	Sulfation
Q7LZC4	3	********QEYTGWMDF****	Sulfation
Q7M3V5	114	DEDRSKRFDDYGHMRFGKRGG	Sulfation
Q800F1	62	RPPGFTPFRIY**********	Sulfation
Q8N474	34	ALLAVGSASEYDYVSFQSDIG	Sulfation
Q8N474	36	LAVGSASEYDYVSFQSDIGPY	Sulfation
Q941C7	49	RSLLMVNVEDYGDPSANPKHD	Sulfation
Q98146	26	SWNETLNMSGYDYSGNFSLEV	Sulfation
Q98146	28	NETLNMSGYDYSGNFSLEVSV	Sulfation
Q99788	14	EDEDYNTSISYGDEYPDYLDS	Sulfation
Q99788	18	YNTSISYGDEYPDYLDSIVVL	Sulfation
Q99788	21	SISYGDEYPDYLDSIVVLEDL	Sulfation
Q99983	39	EDYDQEPDDDYQTGFPFRQNV	Sulfation
Q99983	416	EGAEGHFDLHYYENQE*****	Sulfation
Q99983	417	GAEGHFDLHYYENQE******	Sulfation
Q9AR88	75	ARRTLTAHTDYIYTQQHHN**	Sulfation
Q9AR88	77	RTLTAHTDYIYTQQHHN****	Sulfation
Q9FRF9	67	VERLLVAHLDYIYTQGKHN**	Sulfation
Q9FRF9	69	RLLVAHLDYIYTQGKHN****	Sulfation
Q9FS10	67	MRRTLTAHVDYIYTQDHNP**	Sulfation
Q9FS10	69	RTLTAHVDYIYTQDHNP****	Sulfation
Q9J3M8	88	NSPYIWPRNDYDGFLENAHEH	Sulfation
Q9NZ53	97	EESRILQPPQYFWEEEEELND	Sulfation
Q9NZ53	118	SSLDLGPTADYVFPDLTEKAG	Sulfation
Q9PU41	112	DPTHRINDRDYMGWMDFGRRS	Sulfation
Q9TS44	52	DPSHRISDRDYMGWMDF****	Sulfation
P42345	144	AMAGDTFTAEYVEFEVKRALE	None
Q02156	176	QVNGHKFMATYLRQPTYCSHC	None
P47736	274	IMFHVSTKLPYTEGDAQQLQR	None
Q16186	94	RVPQCPSGRVYVLKFKAGSKR	None
Q14703	97	IIPRNNPSSDYPSDFEVIQIK	None
P19235	309	THKGNFQLWLYQNDGCLWWSP	None
P49815	1033	TETCLDMMARYVFSNFTAVPK	None
O00339	101	PDVTRVGLLQYGSTVKNEFSL	None
Q9Y3F4	127	TGGQDKLLRIYDLNKPEAEPK	None
P05106	683	DTGKDAVNCTYKNEDDCVVRF	None
O95196	404	GAFCRCNTQDYIWHKGMRCES	None
P35568	612	DSSTLHTDDGYMPMSPGVAPV	None
P08631	330	LHAVVTKEPIYIITEFMAKGS	None
P63328	291	HEAQDAGYRMYRKSQTTGFPS	None
P29322	956	RYRDHFAAGGYSSLGMVLRMN	None
Q9UJX3	179	PKINMMLANLYKKAGQERPSV	None
Q9NYQ6	2473	GEVLPLKIVTYAAVSLSLAAL	None
O43157	605	EAPVLPRGADYVSVSVELRFG	None
Q7Z3U7	1248	NLWWAAWNTWYRIGSESTKPP	None
P16276	181	GIIHQIILENYAYPGVLLIGT	None
P49207	34	RTPGNRIVYLYTKKVGKAPKS	None
Q07889	702	VCRHWVEHHFYDFERDAYLLQ	None
Q9UFP1	358	ARRFHSPLLPYRYTDGGARPV	None
P48048	373	KDVRARMKRGYDNPNFILSEV	None
Q9Y2W1	344	EESAASGGAAYTKRYLEEQKT	None
P20823	122	PWRVAKMVKSYLQQHNIPQRE	None
Q6L9W6	243	KPVSLSASHRYYFEVLHKQNE	None
Q16774	53	PRPGEENGKDYYFVTREVMQR	None
Q05707	510	ELSGLLPNTEYTVTVYAMFGE	None
Q6DKJ4	57	AQLSASLAAFYGRLRGDAAAG	None
Q16777	51	AERVGAGAPVYMAAVLEYLTA	None
P07305	53	AGSSRQSIQKYIKSHYKVGEN	None
P00734	600	WGEGCDRDGKYGFYTHVFRLK	None
Q9Y6N7	1138	ANDTVPPTIPYNQSYDQNTGG	None
P05783	24	RSLGSVQAPSYGARPVSSAAS	None
O14777	458	NCLVKYRAQVYVPLKELLNET	None
Q11011	225	SNMNVIDRKPYPDDENLVEVK	None
Q9H1A4	142	IISQDKSEKAYSSNEVEKCIC	None
Q16790	449	HRRGTKGGVSYRPAEVAETGA	None
P08133	185	DLVQQDVQDLYEAGELKWGTD	None
P35441	729	PNLPNSGQEDYDKDGIGDACD	None
P53396	542	PFTGDHKQKFYWGHKEILIPV	None
Q9Y2I7	2072	KMPTVVSPELYRTRFCEAMDK	None
P03023	126	AQRVSGLIINYPLDDQDAIAV	None
Q99729	235	EIKVAQPKEVYQQQQYGSGGR	None
Q15413	2263	NPALDLPSQGYKREVSTGDDE	None
P35612	568	SQLTDQELEEYKKEVERKKLE	None
P08138	255	RGTTDNLIPVYCSILAAVVVG	None
P49768	451	FGLVFYFATDYLVQPFMDQLA	None
P61158	400	FYQVCHTKKDYEEIGPSICRH	None
P00439	168	RKQFADIAYNYRHGQPIPRVE	None
Q13459	106	QDEHPQEDGYYFLLQERNADG	None
P11507	389	LNEFTITGSTYAPIGEVQKDD	None
P36959	297	ASEGKTVEVPYKGDVENTILD	None
Q13315	729	SRLLVGVLGCYCYMGVIAEEE	None
P14598	279	DDVTGYFPSMYLQKSGQDVSQ	None
P19021	736	SFGRNVFAISYIPGLLFAVNG	None
Q14449	347	IRLLKYGMQLYQNYMHPYQGR	None
P16118	181	IRQVKLGSPDYIDCDREKVLE	None
Q93045	8	***MAKTAMAYKEKMKELSML	None
Q9Y2J2	652	FLLSASFSVPYALTLSFPLAL	None
Q7KZF4	640	VHFTAERSSYYKSLLSAEEAA	None
P30101	402	NENKDVLIEFYAPWCGHCKNL	None
Q13315	1957	SCAAHFTALLYAEIYADKKSM	None
O95391	552	TMQIDERKRPYNSMYETREPT	None
Q9NQC7	598	IGKKKGIQGHYNSCYLDSTLF	None
Q9H074	250	QLLLQRCRTEYEVKDQAAKGD	None
Q92804	479	GGYGGDRGGGYGGDRGGYGGD	None
P15923	185	KVPPGLPSSVYPPSSGEDYGR	None
Q13541	34	GDGVQLPPGDYSTTPGGTLFS	None
O00750	228	GQGRLLGSVDYDGINDAITRL	None
P49419	408	GGKVMDRPGNYVEPTIVTGLG	None
P22681	235	KSTIDLTCNDYISVFEFDIFT	None
P04114	4084	VPKATGVLYDYVNKYHWEHTG	None
P07332	261	AAARIQPEAEYQGFLRQYGSA	None
P49137	240	VAPEVLGPEKYDKSCDMWSLG	None
O76074	409	TREHDANKINYMYAQYVKNTM	None
Q13753	845	TQAEIEADRSYQHSLRLLDSV	None
P55072	138	GNLFEVYLKPYFLEAYRPIRK	None
Q685J3	3335	ADGTSMPTSTYSEGSTPLTNM	None
Q6H9L7	433	LRDLPSCPCAYPLEAMDSPVS	None
Q15080	245	DPTNWLRCYYYEDTISTIKDI	None
O14786	880	LLGAVCGVVLYCACWHNGMSE	None
O60353	248	SVCYSIVSLMYFIGFLLGDST	None
P23588	266	DRYDDRGSRDYDRGYDSRIGS	None
Q02790	293	EGKYKQALLQYKKIVSWLEYE	None
Q15762	325	DDTREDIYVNYPTFSRRPKTR	None
P42914	173	SLNIYNPTEYYVVFAGLAVDK	None
Q92896	366	TTRQKLIAQDYKVSYSLAKSC	None
