# Supplementary material for: Prediction of post-translational modification sites using multiple kernel support vector machine
Source: PeerJ. 2017 Apr 27;5:e3261. doi: 10.7717/peerj.3261 (PMC5410141; doi:10.7717/peerj.3261)
Supplement: Supplemental Information 2 [file peerj-05-3261-s002.zip › peerj-15863-Code_and_Data/Code and Data/data/SMNet_y_sequence_similarity_1880.txt]

0.83871 0.29032 0.33641 0.26267 0.26728 0.37327 0.3318 0.26267 0.35484 0.34101 0.26728 0.23963 0.38249 0.31797 0.31797 0.27189 0.28571 0.36866 0.26728 0.34101 0.23502 0.25346 0.32258 0.32719 0.37788 0.33641 0.30876 0.28571 0.26728 0.25806 0.30876 0.35484 0.31336 0.33641 0.30415 0.26267 0.32719 0.25346 0.21659 0.30876 0.31336 0.35023 0.30876 0.24424 0.29954 0.34562 0.2765 0.38249 0.24424 0.30876 0.3318 0.36866 0.29493 0.29954 0.2765 0.33641 0.29493 0.29032 0.29954 0.29954 0.26728 0.29032 0.35484 0.29493 0.31797 0.29032 0.2765 0.24424 0.34101 0.28571 0.37788 0.29954 0.40553 0.2212 0.32258 0.30415 0.37327 0.26728 0.23502 0.27189 0.31797 0.29032 0.34562 0.31336 0.2212 0.29493 0.27189 0.29954 0.2765 0.22581 0.25346 0.34101 0.28111 0.36866 0.3871 0.31797 0.25806 0.29954 0.3871 0.32719 0.3871 0.29493 0.29032 0.32258 0.24424 0.30415 0.29493 0.29954 0.26728 0.24885 0.37327 0.34562 0.22581 0.29954 0.37327 0.29032 0.26267 0.26728 0.30876 0.30415 0.32719 0.28571 0.3318 0.32258 0.31797 0.29954 0.24424 0.23502 0.2765 0.2765 0.27189 0.2765 0.35484 0.36866 0.28111 0.26267 0.30415 0.36866 0.34562 0.30876 0.32258 0.34101 0.30876 0.29954 0.26267 0.30415 0.23041 0.29032 0.27189 0.35945 0.21659 0.28111 0.31797 0.30415 0.30415 0.31797 0.25806 0.26267 0.31797 0.34562 0.31336 0.25806 0.25346 0.2765 0.29954 0.27189 0.33641 0.26728 0.31336 0.30876 0.28111 0.22581 0.31336 0.35023 0.31336 0.2765 0.23502 0.32719 0.30415 0.28571 0.29493 0.22581 0.28571 0.36866 0.25346 0.2765 0.31336 0.30876 0.35023 0.38249 0.24885 0.32258 0.34101 0.30876 0.26728 0.30876 0.29032 0.26267 0.24885 0.23502 0.23041 0.20737 0.2765 0.24424 0.26728 0.29954 0.26267 0.25806 0.29493 0.29493 0.28571 0.29032 0.28111 0.32258 0.40092 0.36406 0.29032 0.29032 0.35945 0.40092 0.30876 0.30415 0.2765 0.22581 0.30415 0.26267 0.32719 0.32258 0.25346 0.31797 0.29954 0.26728 0.32719 0.32258 0.24424 0.3318 0.25806 0.25806 0.32258 0.29493 0.31336 0.25806 0.31336 0.27189 0.28111 0.31336 0.29493 0.30415 0.21659 0.24885 0.29493 0.27189 0.24424 0.25806 0.31336 0.29032 0.28111 0.23502 0.27189 0.24424 0.25806 0.23041 0.2765 0.32258 0.35484 0.29032 0.30876 0.28571 0.26728 0.29032 0.36866 0.28111 0.32258 0.34562 0.29032 0.27189 0.40092 0.28111 0.31336 0.29493 0.34562 0.26267 0.27189 0.35945 0.3318 0.29032 0.25806 0.32258 0.27189 0.30415 0.26267 0.29493 0.2765 0.3318 0.33641 0.29954 0.25806 0.24885 0.24424 0.29954 0.34101 0.28111 0.28111 0.28111 0.30415 0.29032 0.32719 0.28571 0.26267 0.28111 0.28571 0.29954 0.31797 0.31336 0.33641 0.40092 0.29493 0.32258 0.30415 0.29493 0.32258 0.30415 0.27189 0.32258 0.37327 0.33641 0.29493 0.31336 0.23041 0.29954 0.30876 0.31336 0.28111 0.34101 0.30415 0.28111 0.23502 0.32719 0.32258 0.2765 0.29032 0.26267 0.31797 0.29032 0.25346 0.25346 0.25346 0.2765 0.32258 0.25346 0.28571 0.35023 0.24885 0.32258 0.41475 0.35945 0.30415 0.31336 0.29954 0.26267 0.29032 0.36866 0.28111 0.2765 0.3318 0.25806 0.24424 0.28111 0.32258 0.32719 0.29493 0.21659 0.2765 0.29032 0.25346 0.27189 0.31797 0.2765 0.32719 0.35484 0.26267 0.26728 0.30876 0.29954 0.36406 0.26728 0.26728 0.28571 0.2765 0.27189 0.31797 0.26267 0.24424 0.35023 0.28111 0.35023 0.37788 0.30415 0.26267 0.29032 0.30415 0.36866 0.32719 0.26728 0.23041 0.26267 0.23041 0.3318 0.29954 0.34101 0.28111 0.25806 0.32719 0.32719 0.31336 0.39171 0.32719 0.29954 0.32719 0.28111 0.35023 0.31797 0.2765 0.3318 0.29493 0.33641 0.30415 0.24424 0.25346 0.28571 0.29493 0.2765 0.30876 0.29954 0.29493 0.2765 0.29493 0.26728 0.3318 0.40092 0.30415 0.29954 0.2765 0.30876 0.29954 0.29032 0.2765 0.24424 0.28571 0.29032 0.31797 0.30415 0.23963 0.34101 0.32719 0.29954 0.2765 0.30876 0.34562 0.30415 0.24885 0.32719 0.29954 0.24424 0.29032 0.37327 0.25346 0.25806 0.29493 0.30415 0.33641 0.32258 0.28111 0.2765 0.34101 0.24424 0.29493 0.29032 0.33641 0.43779 0.29493 0.29032 0.31336 0.2765 0.30415 0.37327 0.27189 0.30415 0.28571 0.24424 0.30876 0.29032 0.26728 0.28111 0.30876 0.27189 0.35023 0.26728 0.35484 0.29954 0.29954 0.35484 0.31336 0.26728 0.31797 0.34562 0.36406 0.3318 0.28111 0.29493 0.25346 0.28571 0.29032 0.35023 0.32258 0.28571 0.28111 0.36866 0.2765 0.26267 0.31797 0.29032 0.32719 0.31797 0.29493 0.32719 0.35484 0.28111 0.28111 0.32258 0.25346 0.26267 0.30415 0.30415 0.30415 0.2765 0.27189 0.27189 0.2765 0.31797 0.2765 0.25346 0.28111 0.28571 0.31797 0.23963 0.23502 0.38249 0.24885 0.2765 0.28111 0.21659 0.27189 0.29954 0.29032 0.29954 0.28571 0.32258 0.24424 0.24885 0.3318 0.32719 0.3318 0.3871 0.38249 0.35023 0.25346 0.33641 0.35484 0.2765 0.2765 0.21198 0.28111 0.27189 0.29493 0.34101 0.29493 0.27189 0.40553 0.28111 0.28111 0.26728 0.31797 0.28571 0.32719 0.31797 0.28571 0.25346 0.32719 0.37327 0.23963 0.40092 0.29493 0.3318 0.31797 0.22581 0.24885 0.27189 0.28571 0.28111 0.26728 0.29493 0.38249 0.24885 0.2765 0.30415 0.4424 0.29032 0.29493 0.25346 0.25806 0.38249 0.27189 0.26267 0.28571 0.28571 0.28111 0.31336 0.30876 0.21659 0.31336 0.2765 0.26728 0.29493 0.30415 0.35023 0.23963 0.25806 0.28571 0.41014 0.26267 0.29032 0.34562 0.32258 0.3318 0.29493 0.38249 0.24885 0.27189 0.29493 0.2765 0.2212 0.31336 0.27189 0.3318 0.32719 0.27189 0.29493 0.38249 0.28111 0.30876 0.2765 0.26728 0.30876 0.29493 0.34101 0.28111 0.29032 0.29032 0.2765 0.23502 0.26728 0.28571 0.32719 0.28571 0.35023 0.28111 0.2765 0.2765 0.30415 0.26728 0.26267 0.29954 0.30876 0.30415 0.25346 0.27189 0.23502 0.27189 0.23502 0.32258 0.32719 0.29493 0.2765 0.2765 0.18894 0.25346 0.31797 0.3318 0.30415 0.29954 0.34562 0.23963 0.24885 0.27189 0.29493 0.24424 0.29032 0.32719 0.27189 0.28111 0.23502 0.35023 0.26728 0.29032 0.24885 0.18894 0.29954 0.23963 0.2765 0.36406 0.18894 0.30876 0.28571 0.3318 0.26267 0.21659 0.35023 0.3871 0.2212 0.3318 0.34562 0.29032 0.41475 0.31797 0.31797 0.25346 0.36866 0.27189 0.27189 0.30876 0.2212 0.2212 0.3318 0.25346 0.27189 0.21659 0.24424 0.28571 0.3318 0.2765 0.2765 0.24885 0.2212 0.35945 0.25346 0.23041 0.28571 0.29493 0.32258 0.35023 0.27189 0.32719 0.23963 0.27189 0.26728 0.25346 0.29954 0.23502 0.25806 0.21198 0.27189 0.21198 0.18894 0.25806 0.30415 0.28571 0.28111 0.29032 0.35945 0.30415 0.23963 0.31797 0.24885 0.30415 0.29032 0.20737 0.33641 0.29032 0.25806 0.24424 0.34562 0.32258 0.30876 0.38249 0.32719 0.28111 0.2765 0.29493 0.30415 0.26728 0.26267 0.32719 0.26267 0.30415 0.26267 0.3318 0.34101 0.27189 0.30415 0.34562 0.26267 0.29954 0.2212 0.29493 0.31797 0.26728 0.30876 0.31336 0.28571 0.17972 0.30876 0.29032 0.26267 0.24424 0.29493 0.3318 0.34562 0.29954 0.26728 0.29493 0.25806 0.30415 0.17051 0.27189 0.24885 0.2212 0.33641 0.23041 0.23502 0.35484 0.24885 0.24885 0.24424 0.25806 0.30876 0.29493 0.20737 0.34562 0.2765 0.25346 0.31797 0.23041 0.32719 0.28111 0.34562 0.25346 0.2765 0.31797 0.23041 0.23502 0.23963 0.25806 0.30876 0.28571 0.24424 0.30415 0.23041 0.29493 0.32258 0.33641 0.2765 0.28111 0.32719 0.28111 0.30876 0.28111 0.23041 0.24424 0.26728 0.2765 0.31336 0.29032 0.29954 0.23502 0.27189 0.32258 0.20737 0.22581 0.29954 0.25346 0.28571 0.29493 0.24885 0.26728 0.35945 0.38249 0.31336 0.34101 0.37327 0.21198 0.35484 0.29032 0.27189 0.29954 0.29493 0.25346 0.25806 0.32258 0.3318 0.29032 0.2765 0.26728 0.24885 0.28111 0.26728 0.20737 0.25346 0.24424 0.26728 0.24424 0.17972 0.25346 0.30876 0.28571 0.30415 0.28571 0.29954 0.26267 0.25806 0.31797 0.25346 0.2765 0.26267 0.29493 0.29032 0.23502 0.26267 0.28111 0.30415 0.23963 0.33641 0.28111 0.32719 0.23963 0.33641 0.30415 0.29954 0.32258 0.29954 0.31797 0.3318 0.33641 0.33641 0.26728 0.28571 0.27189 0.28571 0.21659 0.28571 0.19816 0.35023 0.25346 0.32258 0.29493 0.24885 0.28111 0.25806 0.29954 0.26728 0.29493 0.35023 0.30876 0.31336 0.25806 0.26728 0.28111 0.25806 0.3318 0.27189 0.32258 0.35484 0.30876 0.21659 0.30876 0.28571 0.29493 0.23502 0.36866 0.29954 0.23041 0.29954 0.23502 0.2765 0.27189 0.35945 0.34101 0.32258 0.24885 0.39171 0.31797 0.23041 0.32719 0.34562 0.26728 0.33641 0.30876 0.25346 0.35484 0.23502 0.34562 0.32719 0.35484 0.28111 0.28571 0.30876 0.25346 0.36406 0.39171 0.27189 0.22581 0.32258 0.23502 0.15207 0.25346 0.29954 0.25346 0.26267 0.30415 0.36406 0.31336 0.27189 0.31797 0.31797 0.30876 0.24424 0.35023 0.32719 0.32719 0.23963 0.29493 0.2212 0.22581 0.23502 0.31336 0.28571 0.26728 0.39631 0.28111 0.30876 0.35945 0.24885 0.23963 0.29954 0.26728 0.29954 0.28111 0.29954 0.37327 0.34101 0.26267 0.27189 0.30415 0.26728 0.25346 0.23502 0.25346 0.30415 0.25806 0.35484 0.35484 0.28571 0.29954 0.29954 0.14286 0.28111 0.2212 0.25346 0.28111 0.29954 0.34101 0.32258 0.24885 0.2765 0.28571 0.24885 0.29493 0.28571 0.26267 0.28111 0.29954 0.28111 0.34101 0.33641 0.26728 0.2765 0.2765 0.27189 0.25806 0.23502 0.25806 0.28571 0.27189 0.36406 0.2765 0.30876 0.31336 0.30876 0.37788 0.34562 0.23502 0.30876 0.28111 0.35484 0.32258 0.23502 0.30415 0.2212 0.30876 0.29493 0.28571 0.28111 0.2765 0.32258 0.2765 0.28111 0.30876 0.26267 0.28571 0.24885 0.27189 0.25346 0.39631 0.29954 0.30415 0.28571 0.3318 0.31336 0.32719 0.37327 0.31336 0.23963 0.25346 0.24424 0.28111 0.24885 0.32258 0.26267 0.2765 0.30876 0.32719 0.31336 0.24885 0.28111 0.28111 0.28111 0.23963 0.29954 0.33641 0.29493 0.25346 0.33641 0.22581 0.29493 0.27189 0.29493 0.28571 0.29954 0.25346 0.26728 0.26728 0.34562 0.30876 0.23502 0.23502 0.32258 0.29032 0.33641 0.19355 0.34101 0.2212 0.31336 0.23963 0.17972 0.32258 0.27189 0.30876 0.28571 0.2765 0.30876 0.23502 0.31336 0.28111 0.28111 0.29032 0.37788 0.21659 0.32258 0.28571 0.29032 0.23502 0.33641 0.31336 0.27189 0.24424 0.29032 0.21198 0.29954 0.30415 0.32719 0.21198 0.29493 0.36406 0.29954 0.29032 0.2212 0.29032 0.25346 0.27189 0.2765 0.24885 0.23963 0.37788 0.3318 0.33641 0.26267 0.3318 0.28571 0.27189 0.33641 0.29954 0.32719 0.29032 0.29493 0.26267 0.33641 0.28111 0.29032 0.22581 0.28571 0.32719 0.28571 0.29493 0.28111 0.30876 0.31336 0.24885 0.24424 0.26728 0.29493 0.29032 0.25806 0.29032 0.24424 0.25346 0.22581 0.24885 0.32258 0.28571 0.28571 0.34562 0.29032 0.25346 0.37788 0.28111 0.29493 0.20276 0.25806 0.29954 0.28571 0.19816 0.2765 0.26728 0.31336 0.29954 0.3318 0.26728 0.38249 0.30415 0.29032 0.32719 0.23502 0.29493 0.26728 0.21198 0.25806 0.2765 0.28571 0.26267 0.2765 0.26728 0.31336 0.24885 0.32719 0.27189 0.33641 0.30415 0.25806 0.28571 0.24885 0.25346 0.12442 0.31797 0.28571 0.25346 0.29954 0.2765 0.29493 0.30415 0.23963 0.37327 0.26267 0.26728 0.23502 0.28571 0.2765 0.21659 0.28571 0.35484 0.26728 0.25806 0.24424 0.12903 0.25346 0.30415 0.29493 0.28111 0.29954 0.23502 0.13825 0.2212 0.2765 0.28111 0.2765 0.31797 0.36866 0.38249 0.27189 0.2765 0.25806 0.3318 0.31336 0.26267 0.25806 0.21198 0.24885 0.26267 0.30876 0.2765 0.26728 0.2212 0.31336 0.43318 0.26728 0.31336 0.22581 0.2212 0.29493 0.3318 0.30876 0.2765 0.27189 0.23041 0.32719 0.28571 0.26267 0.27189 0.29032 0.28571 0.20276 0.2212 0.25346 0.32258 0.2765 0.29954 0.31797 0.26267 0.29493 0.31336 0.28571 0.30415 0.35023 0.28571 0.26728 0.3318 0.30876 0.3871 0.28571 0.25806 0.34101 0.2765 0.30415 0.23041 0.30876 0.27189 0.2765 0.34562 0.36866 0.3318 0.3318 0.26728 0.28571 0.22581 0.28111 0.31336 0.2765 0.29954 0.25346 0.23502 0.23041 0.23502 0.29954 0.32258 0.28111 0.28111 0.29032 0.2765 0.24424 0.23502 0.26267 0.35945 0.32258 0.28111 0.23041 0.38249 0.32258 0.29032 0.24885 0.34101 0.31797 0.24885 0.2765 0.3318 0.28571 0.25806 0.30415 0.24885 0.30415 0.30415 0.28111 0.31336 0.32719 0.31797 0.35023 0.34101 0.2765 0.26728 0.24885 0.3318 0.34562 0.32258 0.29493 0.27189 0.3318 0.26728 0.21659 0.23963 0.35945 0.31797 0.25806 0.22581 0.29032 0.24424 0.31336 0.28571 0.22581 0.23041 0.21659 0.30876 0.29493 0.31336 0.26267 0.27189 0.32719 0.30415 0.31336 0.2765 0.23041 0.28571 0.24885 0.34101 0.35023 0.32258 0.32258 0.28571 0.26728 0.25346 0.28111 0.29032 0.29032 0.26728 0.30876 0.2765 0.29954 0.30415 0.22581 0.24424 0.26267 0.29493 0.34101 0.33641 0.30876 0.2212 0.35945 0.28571 0.26267 0.29032 0.28111 0.26267 0.23041 0.28571 0.31336 0.36866 0.20276 0.26267 0.23502 0.2212 0.19816 0.29954 0.23502 0.30876 0.24424 0.23502 0.23041 0.35945 0.3318 0.23502 0.23502 0.2765 0.28111 0.24424 0.34101 0.30415 0.21659 0.31336 0.30415 0.21198 0.21659 0.25346 0.28111 0.32719 0.29954 0.28571 0.25346 0.2765 0.27189 0.28571 0.26728 0.37788 0.23502 0.33641 0.3318 0.33641 0.3318 0.29032 0.29032 0.31336 0.23502 0.26267 0.3318 0.28111 0.26267 0.35945 0.34562 0.34562 0.31336 0.28111 0.29493 0.34562 0.24885 0.23963 0.20737 0.24424 0.29493 0.25806 0.26728 0.26267 0.28571 0.30415 0.25346 0.28571 0.30876 0.25346 0.3318 0.30415 0.3318 0.3318 0.3318 0.21198 0.14747 0.17512 0.28111 0.32719 0.26267 0.21198 0.26728 0.3318 0.22581 0.22581 0.29954 0.28571 0.26267 0.33641 0.3318 0.3318 0.30415 0.3318 0.3318 0.3318 0.30415 0.3318 0.3318 0.30415 0.3318 0.25346 0.29493 0.28571 0.25346 0.29954 0.33641 0.30415 0.29493 0.29954 0.27189 0.32258 0.36406 0.28111 0.32258 0.36406 0.28111 0.21198 0.19816 0.17512 0.2212 0.2765 0.36406 0.28571 0.19816 0.30876 0.25806 0.23041 0.28111 0.24424 0.23502 0.26728 0.22581 0.21198 0.21198 0.14286 0.1659 0.21659 0.20737 0.15207 0.19816 0.20737 0.21198 0.17972 0.16129 0.21198 0.3318 0.2212 0.20276 0.30415 0.2765 0.28111 0.28571 0.29032 0.26267 0.3871 0.23502 0.32258 0.37327 0.28111 0.23502 0.24885 0.29954 0.29493 0.25806 0.43318 0.31797 0.28111 0.39631 0.32719 0.30876 0.21198 0.2212 0.28571 0.36866 0.22581 0.29954 0.26728 0.28111 0.29032 0.32719 0.27189 0.27189 0.25806 0.24424 0.20276 0.20737 0.23502 0.3318 0.19816 0.28571 0.27189 0.25806 0.35945 0.29493 0.2212 0.28111 0.27189 0.2765 0.24424 0.43318 0.33641 0.2212 0.27189 0.35484 0.18894 0.12903 0.1106 0.27189 0.24424 0.21659 0.21198 0.18433 0.18433 0.19355 0.19355 0.15668 0.15668 0.16129 0.16129 0.16129 0.17512 0.17512 0.29954 0.28571 0.2765 0.2765 0.20737 0.19816 0.20276 0.19355 0.19816 0.18894 0.23041 0.23041 0.24885 0.2212 0.2212 0.21659 0.23041 0.24885 0.25806 0.24885 0.28111 0.30415 0.32719 0.29954 0.28571 0.25346 0.2765 0.3318 0.2765 0.3318 0.28111 0.25346 0.28571 0.29493 0.31336 0.26267 0.29954 0.31797 0.27189 0.23041 0.20276 0.31336 0.24885 0.34562 0.23041 0.35023 0.34562 0.23502 0.24885 0.26728 0.26267 0.35023 0.2212 0.28571 0.40553 0.23963 0.31336 0.21659 0.36866 0.22581 0.31336 0.32719 0.34101 0.2765 0.29493 0.29954 0.23502 0.27189 0.25806 0.31336 0.2212 0.26267 0.21659 0.25806 0.22581 0.2212 0.32258 0.35945 0.24885 0.30876 0.26728 0.29032 0.31336 0.28111 0.28111 0.21198 0.25346 0.34562 0.34101 0.29032 0.29493 0.30415 0.32258 0.32719 0.2765 0.28111 0.25346 0.29032 0.33641 0.28111 0.23502 0.29954 0.28571 0.32258 0.27189 0.29954 0.20737 0.34562 0.25346 0.32258 0.32719 0.31336 0.23502 0.25806 0.29032 0.3318 0.28111 0.33641 0.30876 0.32258 0.23963 0.29493 0.25806 0.26267 0.22581 0.32719 0.29032 0.29032 0.2765 0.2765 0.26728 0.30415 0.22581 0.26728 0.32258 0.32258 0.35023 0.28111 0.24885 0.35484 0.35945 0.33641 0.31336 0.2765 0.30876 0.35023 0.27189 0.23041 0.23963 0.24885 0.28571 0.33641 0.35484 0.35023
0.29032 0.8894 0.31797 0.33641 0.37327 0.36866 0.32258 0.39171 0.32258 0.36866 0.29954 0.28111 0.26267 0.3318 0.41014 0.30415 0.30876 0.31336 0.38249 0.2765 0.26267 0.29954 0.36406 0.28111 0.35023 0.35023 0.37327 0.36866 0.33641 0.28111 0.32719 0.37327 0.30876 0.40553 0.36406 0.25806 0.29954 0.30415 0.23502 0.35484 0.29954 0.29493 0.24885 0.30415 0.33641 0.34562 0.30876 0.35484 0.2765 0.34562 0.33641 0.25806 0.37327 0.27189 0.32719 0.30415 0.28571 0.26728 0.30415 0.32719 0.28111 0.31336 0.30415 0.34101 0.35484 0.29032 0.31797 0.29032 0.26267 0.43779 0.36866 0.35023 0.34562 0.29954 0.28111 0.29954 0.32258 0.32258 0.25806 0.35023 0.28571 0.34101 0.31336 0.41014 0.29954 0.27189 0.34101 0.27189 0.35023 0.29032 0.32258 0.29954 0.3318 0.29032 0.29954 0.39631 0.23502 0.35023 0.29493 0.37788 0.32258 0.29493 0.41475 0.35484 0.30876 0.26267 0.36406 0.24424 0.41014 0.28111 0.27189 0.34562 0.30876 0.32258 0.36406 0.35023 0.28571 0.3318 0.32258 0.3318 0.29032 0.3318 0.36866 0.31336 0.24885 0.31336 0.32258 0.29493 0.2765 0.32258 0.28571 0.39171 0.26728 0.32258 0.37327 0.32258 0.27189 0.37327 0.32258 0.34562 0.35945 0.30876 0.30415 0.31336 0.33641 0.32258 0.33641 0.32719 0.31797 0.30415 0.29954 0.32719 0.28111 0.34101 0.35484 0.34101 0.32719 0.35945 0.33641 0.34562 0.27189 0.30876 0.27189 0.35484 0.35023 0.35945 0.40092 0.35945 0.33641 0.34562 0.3318 0.30415 0.30415 0.3318 0.31336 0.36406 0.2765 0.28571 0.41014 0.31336 0.31797 0.25806 0.32719 0.25806 0.30876 0.29032 0.34101 0.30415 0.29493 0.29493 0.30415 0.32258 0.30876 0.2765 0.35023 0.32258 0.30415 0.37788 0.32258 0.36406 0.28571 0.2765 0.35023 0.25806 0.3318 0.32258 0.35945 0.32719 0.29954 0.35484 0.31336 0.3318 0.26267 0.29954 0.34562 0.34101 0.34101 0.30415 0.30876 0.29954 0.2765 0.34101 0.32719 0.30415 0.35484 0.20737 0.30415 0.35945 0.34101 0.25806 0.35945 0.29493 0.37788 0.35023 0.39171 0.29032 0.29954 0.29954 0.30415 0.30415 0.36406 0.27189 0.2765 0.26267 0.30876 0.35023 0.28111 0.27189 0.26267 0.31797 0.34562 0.25346 0.30415 0.24885 0.29954 0.42396 0.30876 0.30415 0.25346 0.30415 0.24885 0.29954 0.29954 0.33641 0.38249 0.38249 0.29954 0.29493 0.19355 0.3318 0.31797 0.26267 0.40092 0.35023 0.2765 0.29954 0.32258 0.29493 0.32258 0.35945 0.29032 0.28111 0.34101 0.29954 0.43318 0.25346 0.21659 0.41935 0.35484 0.29493 0.28571 0.33641 0.40553 0.40092 0.31336 0.34101 0.31797 0.32719 0.31336 0.26267 0.30876 0.39631 0.3318 0.32719 0.2765 0.32719 0.30415 0.25806 0.29032 0.28571 0.30876 0.3318 0.34101 0.35023 0.34562 0.26728 0.31336 0.34101 0.32719 0.32258 0.3318 0.29493 0.24424 0.25806 0.2765 0.37788 0.30876 0.30415 0.30876 0.3318 0.31797 0.28571 0.26267 0.31797 0.31336 0.39631 0.29493 0.29032 0.29493 0.28571 0.37788 0.31336 0.31336 0.33641 0.35023 0.35023 0.2765 0.35945 0.2765 0.27189 0.38249 0.30876 0.31797 0.32719 0.29032 0.26267 0.3318 0.3318 0.28571 0.34101 0.2765 0.34101 0.31336 0.32719 0.27189 0.28111 0.30876 0.2765 0.30876 0.32258 0.35945 0.21659 0.22581 0.38249 0.34101 0.3318 0.32258 0.30415 0.33641 0.31336 0.30876 0.32258 0.29032 0.36406 0.38249 0.31797 0.32719 0.32258 0.31797 0.36866 0.33641 0.30415 0.26267 0.34562 0.31336 0.28111 0.40553 0.38249 0.27189 0.34562 0.37327 0.33641 0.34562 0.2212 0.31797 0.26728 0.28111 0.34562 0.39171 0.28571 0.30415 0.29493 0.2765 0.2765 0.34562 0.28111 0.30415 0.35484 0.31336 0.29954 0.26267 0.29032 0.41014 0.3318 0.32719 0.36866 0.29493 0.27189 0.32258 0.35484 0.33641 0.34562 0.41935 0.27189 0.29954 0.29493 0.30415 0.28571 0.35023 0.3318 0.28111 0.30876 0.30876 0.34101 0.26728 0.26267 0.23963 0.25806 0.3318 0.30876 0.23502 0.26267 0.23963 0.33641 0.30415 0.39171 0.37327 0.34562 0.30415 0.31797 0.32258 0.31797 0.33641 0.3871 0.29954 0.32719 0.30415 0.31797 0.39631 0.28571 0.27189 0.36406 0.35023 0.37788 0.28111 0.29954 0.32258 0.35023 0.31797 0.35484 0.31336 0.2765 0.3871 0.34101 0.39631 0.3871 0.34562 0.35945 0.30876 0.28111 0.30415 0.34101 0.35945 0.23963 0.34101 0.28111 0.24885 0.3318 0.29954 0.29493 0.37327 0.27189 0.31336 0.25806 0.26267 0.25346 0.29032 0.30876 0.29493 0.22581 0.30876 0.36866 0.39171 0.32719 0.34101 0.29493 0.32258 0.25806 0.34101 0.33641 0.26267 0.39171 0.31797 0.24885 0.32258 0.3318 0.31797 0.43779 0.3871 0.28571 0.36866 0.29954 0.37788 0.35484 0.34562 0.32719 0.33641 0.30876 0.36866 0.29954 0.3318 0.30876 0.29032 0.30876 0.31336 0.38249 0.32719 0.35484 0.29954 0.31336 0.3318 0.41014 0.25806 0.3871 0.24885 0.29032 0.25346 0.36406 0.26728 0.31336 0.35945 0.3318 0.28571 0.34562 0.36406 0.32258 0.3318 0.29954 0.25346 0.25806 0.37327 0.31336 0.31336 0.29954 0.35023 0.30415 0.29954 0.24424 0.23502 0.37327 0.35945 0.29493 0.34562 0.29493 0.3318 0.27189 0.39171 0.3318 0.26728 0.31336 0.29493 0.35484 0.28111 0.25346 0.35945 0.22581 0.23502 0.29493 0.3318 0.32719 0.2765 0.35484 0.39631 0.30415 0.30876 0.35484 0.30876 0.29493 0.29493 0.30415 0.26728 0.36406 0.30876 0.27189 0.26728 0.31336 0.30876 0.30415 0.33641 0.32258 0.27189 0.35945 0.35484 0.23041 0.29954 0.28571 0.29032 0.23041 0.30415 0.29493 0.35945 0.26728 0.31336 0.32258 0.35484 0.28111 0.29493 0.2212 0.31336 0.32258 0.31797 0.19355 0.29954 0.24885 0.34101 0.33641 0.31336 0.2765 0.26267 0.28571 0.31336 0.32719 0.29954 0.31336 0.34562 0.33641 0.3871 0.24424 0.37327 0.29032 0.29954 0.29493 0.34562 0.38249 0.35023 0.25806 0.34562 0.28571 0.30415 0.29954 0.31797 0.31797 0.32719 0.38249 0.36866 0.32719 0.29954 0.28111 0.33641 0.27189 0.42396 0.33641 0.29493 0.35484 0.35023 0.36866 0.31336 0.33641 0.43318 0.25806 0.32719 0.31797 0.28111 0.31336 0.31336 0.28571 0.31797 0.3318 0.31797 0.26728 0.31336 0.28111 0.31797 0.25806 0.25346 0.28571 0.26728 0.37788 0.32258 0.33641 0.30415 0.33641 0.32719 0.35484 0.2765 0.37788 0.28571 0.28111 0.25346 0.29032 0.32258 0.37327 0.31336 0.39171 0.36406 0.3318 0.26728 0.29493 0.40092 0.24885 0.32719 0.32719 0.23963 0.35023 0.32258 0.31797 0.18894 0.31336 0.36866 0.41475 0.23502 0.20737 0.28111 0.27189 0.34562 0.25806 0.29032 0.32719 0.25346 0.31797 0.32719 0.25806 0.35945 0.3318 0.29493 0.31797 0.35023 0.32719 0.25806 0.35945 0.25806 0.30415 0.29954 0.28111 0.25806 0.35945 0.2765 0.32258 0.31797 0.37788 0.35945 0.31797 0.37327 0.28571 0.31797 0.28571 0.35023 0.3318 0.29032 0.35023 0.24885 0.32719 0.34562 0.30876 0.30415 0.29954 0.2765 0.33641 0.34101 0.3318 0.26728 0.31336 0.34101 0.24885 0.26267 0.29954 0.34101 0.28111 0.29032 0.29954 0.29493 0.30415 0.26267 0.30415 0.41475 0.29493 0.26267 0.29954 0.33641 0.23963 0.23963 0.36866 0.29032 0.37788 0.41475 0.32258 0.31336 0.37327 0.26728 0.37788 0.29032 0.2765 0.30876 0.1659 0.20737 0.26267 0.2765 0.29032 0.35945 0.35023 0.26267 0.30415 0.20737 0.28111 0.29493 0.28111 0.41475 0.25806 0.3318 0.35484 0.31336 0.24424 0.21198 0.28111 0.3318 0.36406 0.24885 0.32719 0.30876 0.31797 0.3318 0.29954 0.32258 0.29954 0.29954 0.28571 0.28111 0.2765 0.29493 0.31336 0.31336 0.26267 0.3318 0.36866 0.2765 0.34562 0.28571 0.30415 0.28111 0.31797 0.26728 0.27189 0.26267 0.32258 0.29954 0.29032 0.34562 0.38249 0.33641 0.26267 0.3318 0.3318 0.28571 0.33641 0.32258 0.32719 0.35023 0.29954 0.3318 0.34562 0.31797 0.41935 0.2765 0.447 0.3318 0.3318 0.32258 0.28571 0.40092 0.35023 0.32258 0.27189 0.35945 0.25806 0.27189 0.34101 0.29954 0.26267 0.37327 0.34562 0.30415 0.29954 0.26267 0.31797 0.27189 0.37327 0.29032 0.36866 0.35023 0.30876 0.30415 0.28111 0.29954 0.27189 0.34101 0.28111 0.32258 0.28111 0.26728 0.35484 0.24424 0.32258 0.23963 0.31336 0.2765 0.30415 0.35023 0.38249 0.32719 0.32258 0.29954 0.34562 0.35945 0.26728 0.29493 0.3318 0.25806 0.31336 0.24885 0.26728 0.37788 0.31336 0.35023 0.38249 0.33641 0.35945 0.32719 0.29032 0.31336 0.32719 0.3318 0.38249 0.37788 0.25806 0.34101 0.35023 0.3318 0.33641 0.28111 0.31336 0.23963 0.35023 0.36406 0.28571 0.32258 0.32258 0.30415 0.31797 0.23502 0.23963 0.36866 0.34101 0.32719 0.24885 0.25806 0.39631 0.27189 0.37788 0.34562 0.28571 0.34101 0.32719 0.29032 0.32258 0.36866 0.34562 0.27189 0.24885 0.31336 0.32258 0.29954 0.26728 0.36866 0.29954 0.30415 0.3871 0.37327 0.28111 0.31336 0.35484 0.35484 0.31336 0.30876 0.21659 0.31797 0.35023 0.30415 0.29493 0.35023 0.34101 0.29954 0.3318 0.34562 0.35023 0.33641 0.24885 0.30415 0.33641 0.3318 0.3871 0.29954 0.36866 0.32719 0.37327 0.29954 0.31797 0.2765 0.39631 0.29493 0.29954 0.34101 0.33641 0.31797 0.26267 0.26267 0.30876 0.32258 0.37788 0.31336 0.33641 0.41014 0.24885 0.2765 0.26267 0.26267 0.23041 0.20276 0.28111 0.28111 0.26267 0.37327 0.31336 0.30876 0.35023 0.15207 0.3318 0.29954 0.30876 0.2765 0.39171 0.35484 0.36866 0.42857 0.29954 0.26728 0.30415 0.30415 0.26267 0.35945 0.34101 0.25346 0.29032 0.33641 0.31797 0.3318 0.35023 0.31336 0.31336 0.29032 0.28571 0.3318 0.30876 0.35945 0.31336 0.2765 0.26267 0.33641 0.23041 0.3318 0.35945 0.34101 0.29954 0.35023 0.35023 0.31797 0.31797 0.22581 0.30876 0.42396 0.35484 0.30876 0.25346 0.31797 0.32258 0.29954 0.42857 0.25346 0.32258 0.35023 0.23963 0.32719 0.36406 0.25806 0.31336 0.24424 0.29954 0.34562 0.36866 0.31797 0.29493 0.31797 0.28111 0.34562 0.37327 0.30876 0.2212 0.29493 0.28571 0.36866 0.30876 0.32719 0.31336 0.30876 0.33641 0.38249 0.25806 0.29493 0.2212 0.34101 0.32258 0.3318 0.3871 0.29493 0.34101 0.30876 0.31797 0.28571 0.37788 0.23502 0.30415 0.32258 0.37788 0.39171 0.31336 0.34101 0.29032 0.35023 0.33641 0.24424 0.29493 0.35023 0.35023 0.32719 0.17051 0.31336 0.32258 0.29032 0.35945 0.29493 0.38249 0.31336 0.31336 0.27189 0.2765 0.26267 0.37327 0.30415 0.28111 0.29954 0.29493 0.34562 0.26267 0.32719 0.29954 0.32719 0.29954 0.35484 0.24424 0.29954 0.31797 0.3871 0.35484 0.29954 0.31797 0.30415 0.37327 0.32719 0.37788 0.3318 0.35484 0.25346 0.34562 0.29032 0.26728 0.2765 0.29954 0.25346 0.25806 0.35484 0.41935 0.30415 0.35023 0.30415 0.29032 0.34562 0.32719 0.30415 0.34101 0.34562 0.39631 0.35945 0.2212 0.30415 0.26728 0.32258 0.32258 0.3871 0.29493 0.26267 0.30876 0.39631 0.29493 0.27189 0.26267 0.32258 0.33641 0.32719 0.40092 0.35945 0.28111 0.35023 0.24885 0.35945 0.32719 0.23963 0.3318 0.23041 0.21659 0.29954 0.33641 0.24885 0.30876 0.28571 0.35945 0.28111 0.34101 0.31797 0.34101 0.34562 0.32258 0.27189 0.34562 0.3318 0.2765 0.14286 0.34101 0.35945 0.41935 0.29032 0.32258 0.28111 0.35023 0.31797 0.24885 0.29032 0.29493 0.32258 0.26728 0.35023 0.24885 0.32719 0.15207 0.34101 0.30876 0.28111 0.33641 0.39631 0.29954 0.21659 0.25346 0.2765 0.3318 0.37327 0.36406 0.30415 0.3871 0.33641 0.447 0.28111 0.28111 0.29493 0.3318 0.16129 0.31797 0.34101 0.35945 0.23041 0.3871 0.26267 0.15207 0.29493 0.28571 0.39171 0.39171 0.35023 0.25806 0.34562 0.31336 0.31797 0.2765 0.30876 0.30415 0.30415 0.33641 0.2765 0.26728 0.31797 0.2765 0.27189 0.27189 0.30415 0.35945 0.35023 0.2765 0.34101 0.3318 0.26728 0.31336 0.34562 0.28111 0.34562 0.35023 0.25346 0.39631 0.3318 0.30415 0.35023 0.26267 0.25346 0.16129 0.25346 0.31336 0.29954 0.32258 0.34101 0.32258 0.29954 0.25346 0.2765 0.33641 0.26728 0.35484 0.31797 0.29954 0.29954 0.28571 0.29032 0.22581 0.34562 0.33641 0.35945 0.2765 0.29032 0.31797 0.29032 0.31336 0.29493 0.28571 0.32719 0.33641 0.31797 0.26267 0.28571 0.30415 0.28111 0.34562 0.30415 0.30876 0.19816 0.29954 0.32258 0.30415 0.38249 0.31336 0.28111 0.28111 0.26267 0.20737 0.2765 0.35023 0.36406 0.37327 0.28571 0.2765 0.28111 0.28571 0.35023 0.34101 0.34101 0.3318 0.28111 0.31797 0.3871 0.2765 0.3871 0.28571 0.21659 0.29954 0.34101 0.29493 0.36866 0.35484 0.34101 0.31797 0.33641 0.37788 0.3871 0.32258 0.26728 0.29493 0.33641 0.33641 0.3318 0.35023 0.28571 0.30876 0.17051 0.26728 0.38249 0.29032 0.28571 0.31797 0.32258 0.29493 0.33641 0.27189 0.25806 0.31797 0.30876 0.35023 0.34562 0.32719 0.30415 0.28571 0.29032 0.35484 0.30876 0.32719 0.26267 0.31797 0.3318 0.36406 0.38249 0.31797 0.21659 0.35945 0.2765 0.29954 0.28111 0.30876 0.32719 0.30415 0.33641 0.36406 0.36406 0.21659 0.23963 0.29954 0.28571 0.34562 0.30415 0.32258 0.23963 0.32258 0.27189 0.27189 0.35484 0.30876 0.29493 0.26728 0.35023 0.32258 0.26728 0.22581 0.3318 0.19355 0.29954 0.32258 0.26267 0.18894 0.3871 0.25806 0.26267 0.3318 0.34101 0.2765 0.32258 0.32258 0.29493 0.26728 0.35023 0.33641 0.3318 0.26267 0.36866 0.35945 0.26728 0.31336 0.30415 0.38249 0.24885 0.32719 0.26267 0.33641 0.30415 0.46083 0.36406 0.3318 0.30876 0.28111 0.34562 0.3318 0.35484 0.36406 0.33641 0.26267 0.34562 0.32258 0.31336 0.28111 0.41014 0.34101 0.34562 0.34101 0.35945 0.3318 0.28571 0.4424 0.30876 0.34101 0.21198 0.26728 0.31336 0.30415 0.31797 0.31336 0.31336 0.34562 0.26267 0.22581 0.34562 0.28571 0.23963 0.35484 0.34562 0.35484 0.35945 0.39631 0.24885 0.18894 0.18433 0.32258 0.35945 0.19355 0.25346 0.3318 0.38249 0.32258 0.17512 0.30876 0.24885 0.25806 0.35023 0.35945 0.35484 0.34562 0.35945 0.35484 0.35484 0.34562 0.35484 0.35484 0.34562 0.35945 0.31336 0.30876 0.34562 0.31797 0.28111 0.33641 0.26267 0.30876 0.16129 0.21198 0.3871 0.34101 0.37327 0.3871 0.34101 0.37327 0.17972 0.19355 0.13364 0.20276 0.25346 0.32719 0.3318 0.26728 0.3318 0.30876 0.28571 0.26267 0.31797 0.28111 0.35945 0.28571 0.26267 0.24424 0.19355 0.22581 0.29493 0.27189 0.27189 0.28111 0.28571 0.2765 0.23502 0.26267 0.34562 0.2765 0.19816 0.21198 0.3318 0.28111 0.29954 0.40092 0.32719 0.36406 0.28111 0.36866 0.34101 0.33641 0.43318 0.23041 0.21198 0.32719 0.32719 0.35023 0.30415 0.29954 0.18894 0.3871 0.31797 0.23963 0.17051 0.18894 0.34562 0.34562 0.26728 0.29032 0.28571 0.36866 0.33641 0.35484 0.39171 0.41935 0.39171 0.2765 0.17051 0.17972 0.36866 0.35484 0.23502 0.28571 0.34101 0.28571 0.30415 0.35484 0.31336 0.33641 0.34562 0.26267 0.34562 0.31336 0.31336 0.1659 0.29032 0.34562 0.20737 0.087558 0.073733 0.30876 0.34101 0.16129 0.1659 0.28111 0.28111 0.28111 0.28111 0.2212 0.2212 0.26728 0.26728 0.26728 0.13364 0.13364 0.29954 0.30415 0.32719 0.32719 0.14286 0.14286 0.13825 0.13825 0.14286 0.14286 0.15668 0.15668 0.15207 0.1659 0.1659 0.16129 0.15668 0.15207 0.30415 0.2765 0.35023 0.38249 0.25346 0.32719 0.26267 0.15668 0.39171 0.35484 0.39631 0.29032 0.28111 0.31797 0.40553 0.25806 0.31336 0.35023 0.37788 0.26267 0.33641 0.15668 0.1659 0.32719 0.15207 0.41014 0.34562 0.29954 0.32258 0.37788 0.36406 0.28571 0.26728 0.28571 0.25806 0.29493 0.3318 0.26267 0.34101 0.22581 0.33641 0.25806 0.30415 0.3318 0.38249 0.32719 0.27189 0.37788 0.30876 0.35023 0.30415 0.30876 0.29493 0.29954 0.35484 0.29493 0.31336 0.45622 0.30876 0.3318 0.28571 0.35484 0.25806 0.2765 0.32719 0.27189 0.24885 0.33641 0.28111 0.41475 0.27189 0.32719 0.32719 0.29954 0.32719 0.30415 0.40092 0.30876 0.34101 0.30415 0.39631 0.32258 0.31797 0.30415 0.37788 0.37788 0.28571 0.29954 0.26267 0.29032 0.34562 0.29954 0.27189 0.35023 0.35945 0.35945 0.38249 0.32258 0.35023 0.29032 0.30415 0.26728 0.3318 0.35023 0.26267 0.30876 0.26267 0.31797 0.33641 0.26728 0.39171 0.3318 0.31336 0.35484 0.29032 0.31797 0.32719 0.33641 0.32719 0.30876 0.35945 0.36866 0.34101 0.34101 0.28111 0.29493 0.30415 0.28111 0.25346 0.25346 0.31336 0.32719 0.35945 0.34101 0.45161 0.36866
0.33641 0.31797 0.86175 0.35945 0.36866 0.39171 0.36406 0.28571 0.3318 0.35945 0.35023 0.35023 0.39631 0.31336 0.29954 0.26728 0.29954 0.32719 0.39631 0.25346 0.3318 0.30415 0.33641 0.33641 0.30415 0.40553 0.33641 0.31336 0.32719 0.32719 0.39631 0.42857 0.39171 0.36406 0.35484 0.32719 0.37788 0.31797 0.36866 0.29954 0.2765 0.26728 0.30415 0.36406 0.39171 0.29954 0.29493 0.35945 0.26728 0.33641 0.23963 0.31336 0.32719 0.32719 0.32719 0.37327 0.447 0.30415 0.29493 0.28571 0.29954 0.31797 0.36866 0.37788 0.30876 0.25346 0.26267 0.3318 0.40553 0.43318 0.41475 0.29493 0.32258 0.30415 0.28571 0.30876 0.29954 0.41475 0.29032 0.31797 0.33641 0.30415 0.39171 0.30876 0.32258 0.29954 0.27189 0.37788 0.33641 0.36866 0.2765 0.28111 0.29954 0.34562 0.34562 0.35484 0.35023 0.31797 0.29954 0.30415 0.33641 0.25346 0.27189 0.29493 0.31797 0.30876 0.29493 0.40092 0.27189 0.36406 0.35945 0.31336 0.32258 0.33641 0.30876 0.26728 0.32719 0.32719 0.35945 0.41014 0.34101 0.35945 0.28111 0.29493 0.37327 0.34101 0.29954 0.28571 0.32258 0.32258 0.29954 0.40553 0.35945 0.32719 0.32258 0.33641 0.31336 0.35945 0.31336 0.28111 0.40553 0.34562 0.35945 0.36866 0.30876 0.35484 0.25806 0.35484 0.3318 0.37327 0.29954 0.33641 0.43318 0.30876 0.34562 0.35023 0.32719 0.32258 0.40092 0.33641 0.37788 0.36866 0.33641 0.30876 0.34562 0.29493 0.33641 0.35484 0.26728 0.33641 0.34101 0.24885 0.34562 0.34101 0.34101 0.33641 0.35484 0.41935 0.28571 0.3318 0.3318 0.37327 0.33641 0.32719 0.39631 0.35484 0.3318 0.3318 0.35945 0.40092 0.31797 0.28571 0.34562 0.32258 0.32258 0.40092 0.31336 0.26728 0.30876 0.26267 0.35484 0.25346 0.35945 0.34562 0.2765 0.30876 0.3318 0.32719 0.29493 0.31797 0.34562 0.33641 0.3318 0.31797 0.34101 0.30876 0.31797 0.35945 0.38249 0.2765 0.42857 0.30415 0.3318 0.36866 0.31336 0.25806 0.39171 0.39631 0.29954 0.29032 0.35023 0.25806 0.34101 0.33641 0.25346 0.31797 0.25806 0.28571 0.30876 0.28571 0.43318 0.39171 0.30415 0.30415 0.32719 0.35945 0.39631 0.28111 0.32719 0.34562 0.30876 0.3318 0.2765 0.28571 0.28571 0.26267 0.31797 0.29493 0.3318 0.2765 0.28571 0.34562 0.30415 0.2765 0.37327 0.28571 0.31336 0.27189 0.15668 0.34101 0.3318 0.23963 0.34101 0.32258 0.28111 0.37788 0.29493 0.28571 0.39171 0.29032 0.25806 0.32258 0.3318 0.29954 0.29032 0.29954 0.30876 0.32258 0.38249 0.29032 0.29032 0.34101 0.31797 0.38249 0.35945 0.35945 0.30415 0.25806 0.25346 0.30876 0.35484 0.30876 0.29493 0.2765 0.35023 0.39171 0.35484 0.34101 0.26728 0.28571 0.35945 0.28571 0.34562 0.30876 0.35945 0.37788 0.2765 0.35023 0.33641 0.30876 0.30876 0.33641 0.32258 0.29493 0.29493 0.25346 0.26267 0.36866 0.35484 0.26267 0.36866 0.26267 0.32258 0.38249 0.32719 0.27189 0.31336 0.31336 0.29032 0.31336 0.29493 0.29493 0.35023 0.28571 0.36406 0.29493 0.35945 0.3318 0.34562 0.38249 0.33641 0.36406 0.33641 0.26728 0.31336 0.41935 0.27189 0.3318 0.29032 0.29954 0.23502 0.32719 0.37327 0.27189 0.32719 0.27189 0.36866 0.29954 0.32258 0.26728 0.34562 0.30876 0.31797 0.32258 0.29032 0.2765 0.25806 0.35945 0.27189 0.28571 0.30876 0.32719 0.27189 0.33641 0.34562 0.28571 0.30876 0.35023 0.2765 0.31336 0.25346 0.31797 0.30415 0.37788 0.28111 0.26728 0.29954 0.31336 0.32719 0.34101 0.30876 0.35945 0.2765 0.2212 0.34101 0.30876 0.3318 0.3318 0.29032 0.32719 0.31336 0.35484 0.27189 0.28111 0.29032 0.32719 0.29493 0.29493 0.35484 0.32258 0.33641 0.3318 0.28571 0.29954 0.29954 0.29493 0.34101 0.30415 0.29032 0.35945 0.31336 0.29954 0.31336 0.26728 0.29954 0.35484 0.35945 0.3318 0.30415 0.31797 0.27189 0.29493 0.34562 0.41475 0.30415 0.39171 0.28111 0.34562 0.29032 0.3318 0.28111 0.3318 0.21659 0.26728 0.29032 0.28111 0.35945 0.32258 0.34562 0.32719 0.29032 0.28111 0.29493 0.24424 0.26267 0.31336 0.43779 0.41935 0.28571 0.39631 0.35023 0.32258 0.41014 0.31797 0.23963 0.28571 0.32258 0.3318 0.36406 0.34562 0.36866 0.32258 0.39631 0.34562 0.31336 0.40092 0.36866 0.32719 0.3318 0.31336 0.39631 0.32258 0.37327 0.29493 0.3318 0.34562 0.35484 0.27189 0.37788 0.31336 0.35484 0.45622 0.31336 0.35484 0.38249 0.31336 0.25346 0.32719 0.3318 0.28571 0.32258 0.32719 0.3318 0.27189 0.31336 0.31336 0.35023 0.25346 0.29954 0.29032 0.3318 0.35023 0.2765 0.39171 0.35484 0.29493 0.31336 0.32258 0.40553 0.27189 0.29954 0.41935 0.32258 0.35484 0.32719 0.30876 0.31797 0.33641 0.37788 0.41014 0.26728 0.29954 0.27189 0.28571 0.31797 0.32258 0.33641 0.35945 0.32258 0.31797 0.34101 0.33641 0.34562 0.29493 0.30415 0.35484 0.35945 0.33641 0.39631 0.3318 0.31336 0.37788 0.31336 0.29493 0.29032 0.32258 0.28571 0.30415 0.27189 0.26267 0.32719 0.24885 0.2765 0.28111 0.40092 0.37327 0.34101 0.30415 0.26267 0.31336 0.31336 0.35023 0.30876 0.26267 0.30415 0.27189 0.33641 0.41014 0.36866 0.30876 0.30876 0.41475 0.34101 0.38249 0.28571 0.33641 0.33641 0.38249 0.3318 0.27189 0.37788 0.29493 0.32719 0.28111 0.30415 0.2765 0.30415 0.29954 0.33641 0.31336 0.35484 0.34101 0.37327 0.29032 0.26267 0.24885 0.30876 0.35484 0.29493 0.30876 0.32258 0.30876 0.31336 0.29954 0.28111 0.32719 0.37327 0.26728 0.29493 0.36866 0.29032 0.2212 0.27189 0.27189 0.28111 0.26267 0.35484 0.24424 0.34101 0.33641 0.30876 0.18433 0.31336 0.28571 0.33641 0.31336 0.34562 0.36866 0.34562 0.30415 0.29954 0.36406 0.36866 0.36406 0.28571 0.37788 0.28111 0.26728 0.38249 0.30415 0.28571 0.36406 0.3318 0.34562 0.35484 0.35023 0.34562 0.34101 0.3318 0.32719 0.30876 0.31336 0.28571 0.30876 0.32258 0.28111 0.27189 0.29954 0.30415 0.32258 0.29954 0.31336 0.30876 0.32719 0.28571 0.28571 0.29954 0.40553 0.32719 0.28111 0.2765 0.30876 0.2765 0.26267 0.31797 0.42857 0.30876 0.29954 0.29493 0.37327 0.29493 0.46083 0.30876 0.2765 0.34101 0.2765 0.28571 0.36866 0.31336 0.35023 0.28111 0.32719 0.34101 0.31797 0.32719 0.37327 0.33641 0.41475 0.30415 0.26728 0.36406 0.30876 0.30876 0.3318 0.33641 0.39171 0.29032 0.30415 0.33641 0.29032 0.3318 0.34562 0.23041 0.36406 0.30415 0.31336 0.14286 0.32258 0.28111 0.37788 0.23502 0.23963 0.41935 0.2212 0.27189 0.34101 0.32258 0.26728 0.35484 0.40092 0.36406 0.35023 0.29032 0.37327 0.35023 0.29954 0.30415 0.2765 0.30876 0.34562 0.28571 0.40553 0.2765 0.34101 0.30876 0.40553 0.29493 0.28571 0.2765 0.27189 0.37327 0.2765 0.29954 0.37327 0.31797 0.31336 0.37788 0.31336 0.3318 0.3318 0.36866 0.38249 0.24885 0.25806 0.36406 0.36406 0.2765 0.35945 0.32719 0.41014 0.26728 0.30876 0.33641 0.29493 0.23502 0.31336 0.39171 0.31797 0.30415 0.30415 0.3318 0.29954 0.35945 0.34562 0.34101 0.29954 0.30876 0.28111 0.34562 0.28111 0.17972 0.3318 0.30876 0.39171 0.33641 0.35484 0.31336 0.34562 0.34562 0.26728 0.36406 0.29954 0.31336 0.17972 0.24885 0.32258 0.29954 0.30415 0.29032 0.35484 0.37327 0.29954 0.29954 0.29493 0.27189 0.39631 0.41014 0.35945 0.31336 0.36406 0.36866 0.2765 0.27189 0.37788 0.40092 0.35023 0.31797 0.31797 0.33641 0.32258 0.32258 0.30415 0.35945 0.36406 0.35945 0.37788 0.36866 0.31336 0.2765 0.35484 0.35484 0.26728 0.34101 0.26267 0.31797 0.30876 0.31797 0.29493 0.34562 0.34101 0.27189 0.35484 0.27189 0.41014 0.28571 0.2765 0.36866 0.28571 0.33641 0.35023 0.29954 0.32719 0.32258 0.23041 0.2765 0.31797 0.35484 0.3318 0.36866 0.28111 0.31336 0.34101 0.29954 0.25346 0.37788 0.35945 0.23963 0.31336 0.35945 0.36406 0.28111 0.28111 0.38249 0.34101 0.38249 0.31336 0.28571 0.34101 0.26267 0.36406 0.25806 0.28571 0.28111 0.26267 0.32719 0.36866 0.35945 0.36406 0.29493 0.31797 0.33641 0.33641 0.3318 0.39171 0.37327 0.30415 0.30415 0.29493 0.29032 0.31797 0.3318 0.29954 0.29032 0.29954 0.36406 0.32258 0.3871 0.3318 0.37788 0.38249 0.26728 0.25346 0.30415 0.35484 0.31336 0.35945 0.38249 0.36406 0.43318 0.36406 0.24424 0.36866 0.40553 0.28111 0.32258 0.23963 0.25346 0.29493 0.34101 0.41475 0.32258 0.29032 0.35023 0.30415 0.25346 0.32258 0.32258 0.37327 0.32258 0.26728 0.30876 0.2765 0.31797 0.25346 0.27189 0.32258 0.28571 0.26267 0.24885 0.37327 0.33641 0.34101 0.3871 0.32258 0.29954 0.28571 0.3318 0.39631 0.42396 0.38249 0.36406 0.21198 0.29493 0.31336 0.35023 0.37327 0.34562 0.28111 0.31336 0.3318 0.29493 0.35023 0.40553 0.31336 0.2212 0.27189 0.3318 0.30876 0.29032 0.34562 0.25346 0.29032 0.33641 0.24885 0.36866 0.37788 0.28111 0.27189 0.25346 0.30415 0.35945 0.28111 0.29032 0.29954 0.42396 0.26728 0.36866 0.32258 0.40553 0.2765 0.34101 0.33641 0.30876 0.2765 0.32719 0.37327 0.36406 0.31797 0.37327 0.36866 0.35023 0.25346 0.40553 0.36866 0.31336 0.30415 0.37327 0.28571 0.30415 0.34562 0.37788 0.32258 0.41475 0.34562 0.36866 0.18433 0.21659 0.25806 0.36406 0.30415 0.34101 0.34562 0.33641 0.30415 0.17512 0.31336 0.27189 0.29493 0.35023 0.31797 0.3318 0.39171 0.2765 0.32719 0.34101 0.28571 0.37327 0.36866 0.32258 0.36406 0.26728 0.2765 0.37788 0.29032 0.37327 0.3871 0.34101 0.35945 0.36406 0.41475 0.41475 0.34101 0.36866 0.41935 0.31336 0.41475 0.31336 0.28571 0.43318 0.28571 0.31336 0.36866 0.41935 0.29032 0.35484 0.26267 0.26728 0.35484 0.31797 0.25806 0.27189 0.32719 0.29493 0.31336 0.32258 0.27189 0.28111 0.45622 0.34101 0.3318 0.26267 0.35945 0.34562 0.29954 0.26267 0.3318 0.24885 0.41014 0.35484 0.29032 0.30876 0.27189 0.34562 0.29493 0.28111 0.23041 0.36406 0.34101 0.29032 0.34562 0.2765 0.21198 0.39631 0.31336 0.3871 0.28571 0.29493 0.3318 0.26267 0.35484 0.33641 0.31797 0.35484 0.32719 0.27189 0.29954 0.39631 0.34562 0.34101 0.29493 0.35023 0.30415 0.3318 0.29032 0.24885 0.32719 0.37788 0.32719 0.28111 0.41935 0.30876 0.38249 0.29954 0.17512 0.34101 0.34101 0.34101 0.34101 0.29493 0.40092 0.32258 0.38249 0.32258 0.37788 0.36866 0.42857 0.21198 0.36866 0.35484 0.28571 0.37327 0.33641 0.40092 0.3318 0.2765 0.35945 0.21659 0.30415 0.29493 0.39631 0.24885 0.32719 0.33641 0.35945 0.29493 0.28111 0.32258 0.3318 0.28571 0.3871 0.29032 0.35023 0.31336 0.34562 0.32258 0.31797 0.29954 0.29493 0.42396 0.28111 0.31336 0.35945 0.34562 0.35023 0.38249 0.34101 0.37788 0.33641 0.3871 0.32719 0.37788 0.20737 0.37788 0.31336 0.28571 0.34562 0.35484 0.31336 0.32719 0.31797 0.32258 0.34562 0.33641 0.25346 0.31797 0.40553 0.31336 0.23502 0.31336 0.31336 0.34562 0.18894 0.35945 0.29493 0.29032 0.29493 0.23502 0.31336 0.30876 0.31797 0.28571 0.29954 0.34562 0.30876 0.26728 0.33641 0.28111 0.33641 0.2765 0.34101 0.36406 0.32258 0.35484 0.37327 0.25346 0.28571 0.25806 0.34101 0.35484 0.28571 0.23963 0.41475 0.23041 0.34101 0.28111 0.32258 0.25806 0.29954 0.28571 0.41935 0.32258 0.20737 0.35023 0.40553 0.40092 0.34562 0.32258 0.39171 0.25806 0.2765 0.37327 0.3318 0.31336 0.26728 0.26267 0.36866 0.28571 0.32719 0.31336 0.31797 0.23502 0.35945 0.14286 0.36866 0.34101 0.32258 0.25346 0.30876 0.32258 0.25346 0.32258 0.3318 0.29493 0.36406 0.41475 0.34562 0.33641 0.32719 0.41475 0.35484 0.36866 0.33641 0.30415 0.34562 0.28111 0.30415 0.26728 0.38249 0.3871 0.37788 0.34562 0.30876 0.27189 0.35023 0.33641 0.25346 0.36406 0.28571 0.40092 0.26728 0.3318 0.31797 0.28111 0.31336 0.34562 0.37788 0.31797 0.2765 0.32719 0.22581 0.24885 0.26267 0.32258 0.34101 0.30415 0.2765 0.31797 0.29954 0.33641 0.36866 0.36866 0.31336 0.25346 0.30876 0.36866 0.32719 0.35484 0.32719 0.29032 0.41475 0.30415 0.37788 0.39631 0.36866 0.36406 0.31797 0.33641 0.39631 0.28111 0.36406 0.3871 0.28571 0.36406 0.31336 0.30415 0.3318 0.39171 0.29493 0.16129 0.29493 0.31797 0.30415 0.37788 0.36406 0.25346 0.32719 0.2765 0.22581 0.19816 0.29493 0.34101 0.35023 0.33641 0.18433 0.42857 0.28111 0.32258 0.32719 0.29954 0.37327 0.35945 0.30415 0.32719 0.31336 0.34101 0.24885 0.15668 0.30415 0.36866 0.28571 0.43318 0.31797 0.3318 0.34562 0.30876 0.27189 0.33641 0.32258 0.3871 0.28571 0.30876 0.37788 0.33641 0.32258 0.37327 0.25806 0.20276 0.26728 0.40553 0.35023 0.29954 0.29493 0.32258 0.36406 0.29032 0.36866 0.27189 0.3318 0.29954 0.32258 0.3871 0.37788 0.28111 0.28111 0.31797 0.31336 0.31336 0.36866 0.40092 0.36406 0.30415 0.34101 0.39631 0.29493 0.31797 0.34562 0.31797 0.33641 0.3318 0.30876 0.3318 0.24885 0.36406 0.32258 0.30415 0.22581 0.23502 0.28571 0.24885 0.29032 0.29954 0.35023 0.38249 0.41014 0.2765 0.30876 0.31336 0.35484 0.32258 0.24424 0.31336 0.25346 0.32719 0.25346 0.29032 0.25806 0.29954 0.29032 0.28111 0.23963 0.3318 0.30415 0.29032 0.34101 0.32258 0.31336 0.25806 0.28111 0.24424 0.28111 0.30415 0.34562 0.41935 0.26267 0.29954 0.32258 0.29954 0.25346 0.25346 0.30876 0.29493 0.3318 0.23502 0.23502 0.2765 0.32258 0.32258 0.31336 0.39631 0.36406 0.31797 0.28571 0.25346 0.26728 0.34562 0.25806 0.36406 0.30876 0.29493 0.31336 0.29954 0.31336 0.35023 0.31797 0.30415 0.35484 0.31797 0.35945 0.28111 0.34101 0.21659 0.17051 0.30415 0.31797 0.28571 0.29032 0.28571 0.35484 0.26728 0.18894 0.35484 0.26267 0.20276 0.31336 0.30415 0.31336 0.31797 0.36866 0.22581 0.20276 0.16129 0.24424 0.28111 0.28111 0.17512 0.29954 0.32258 0.26728 0.19355 0.34562 0.20276 0.22581 0.31797 0.31797 0.31336 0.30415 0.31797 0.31336 0.31336 0.30415 0.31336 0.31336 0.30415 0.31797 0.33641 0.31336 0.35484 0.30415 0.24424 0.28571 0.27189 0.27189 0.1659 0.25346 0.30876 0.34562 0.29954 0.30876 0.34562 0.29954 0.22581 0.21659 0.14747 0.18894 0.20737 0.38249 0.26728 0.23502 0.37327 0.30415 0.28571 0.33641 0.29493 0.31336 0.25346 0.25806 0.21659 0.23963 0.23041 0.19355 0.23963 0.24885 0.19355 0.22581 0.25346 0.20276 0.18894 0.23041 0.3318 0.26728 0.28111 0.12903 0.35023 0.25806 0.30415 0.32258 0.39171 0.30876 0.29493 0.36866 0.33641 0.40092 0.31336 0.24885 0.21198 0.29954 0.33641 0.28111 0.30876 0.32719 0.25346 0.30876 0.29032 0.23041 0.17972 0.19355 0.35484 0.31336 0.32719 0.41014 0.27189 0.31797 0.34101 0.29493 0.28111 0.29493 0.35023 0.36406 0.20737 0.21659 0.35484 0.29032 0.23041 0.29032 0.29032 0.3318 0.32258 0.28111 0.26267 0.29493 0.43779 0.25346 0.26728 0.32258 0.31336 0.17051 0.31797 0.29954 0.21659 0.10599 0.064516 0.36406 0.28571 0.14747 0.15207 0.22581 0.22581 0.26267 0.26267 0.16129 0.16129 0.20737 0.20737 0.20737 0.14747 0.14747 0.2765 0.28571 0.33641 0.33641 0.18433 0.17972 0.18433 0.17972 0.18894 0.18433 0.21198 0.21198 0.20737 0.17051 0.17051 0.14747 0.21198 0.20737 0.2765 0.35484 0.34562 0.29954 0.30415 0.3318 0.23502 0.20737 0.29493 0.31336 0.28111 0.26728 0.30415 0.28571 0.25346 0.29032 0.3318 0.29032 0.29493 0.30415 0.28571 0.21198 0.15668 0.34101 0.20737 0.27189 0.35023 0.34101 0.32258 0.31336 0.35484 0.31336 0.35484 0.32719 0.23502 0.23963 0.34562 0.25806 0.34101 0.21198 0.30876 0.22581 0.28111 0.31336 0.29493 0.33641 0.30876 0.29493 0.3871 0.29954 0.35945 0.29032 0.28111 0.30415 0.31797 0.33641 0.29954 0.30876 0.34562 0.29493 0.29954 0.29032 0.29032 0.3318 0.29493 0.25346 0.31797 0.36866 0.29032 0.28111 0.35484 0.32719 0.37788 0.42396 0.3318 0.29954 0.26728 0.35484 0.41935 0.29032 0.2765 0.31797 0.30415 0.25346 0.31797 0.3318 0.33641 0.28111 0.25806 0.35945 0.34101 0.36866 0.35945 0.36866 0.32719 0.32258 0.27189 0.31336 0.37327 0.29032 0.28571 0.28111 0.30415 0.29032 0.32258 0.27189 0.35945 0.30415 0.29954 0.39171 0.29032 0.29493 0.29032 0.29032 0.30415 0.28111 0.24885 0.29493 0.32719 0.30876 0.36406 0.40092 0.32258 0.36406 0.36866 0.32258 0.32258 0.29032 0.34562 0.26728 0.29493 0.26728 0.32719 0.34101 0.3318 0.36406
0.26267 0.33641 0.35945 0.88018 0.31797 0.29493 0.3871 0.28571 0.42396 0.39631 0.31336 0.33641 0.29954 0.32258 0.30415 0.27189 0.28111 0.41014 0.34562 0.29032 0.29493 0.30876 0.28111 0.25806 0.38249 0.32719 0.38249 0.28111 0.34101 0.35484 0.37327 0.32719 0.31336 0.29954 0.30876 0.35023 0.31797 0.3318 0.29954 0.28111 0.34562 0.27189 0.35945 0.40092 0.28571 0.34562 0.41014 0.31797 0.30415 0.29032 0.3318 0.29493 0.37327 0.36406 0.30876 0.34101 0.28571 0.25806 0.3318 0.3318 0.2765 0.30876 0.31797 0.30876 0.30876 0.31797 0.32719 0.32719 0.36406 0.3318 0.37788 0.28111 0.36406 0.32719 0.24424 0.29493 0.31797 0.29493 0.26267 0.31336 0.45161 0.27189 0.2765 0.25806 0.29493 0.31797 0.25346 0.23502 0.29954 0.30876 0.35945 0.3318 0.24424 0.23041 0.41935 0.37327 0.29032 0.2765 0.35945 0.29954 0.32719 0.31336 0.32258 0.34562 0.3318 0.29032 0.30876 0.30415 0.35484 0.28111 0.34101 0.38249 0.29493 0.32258 0.31336 0.35023 0.34562 0.28111 0.30876 0.35023 0.2765 0.25346 0.28571 0.32258 0.45161 0.41014 0.28111 0.24885 0.2765 0.34101 0.23041 0.37788 0.36866 0.29954 0.30876 0.30415 0.34101 0.34562 0.21659 0.31336 0.31797 0.33641 0.42396 0.25346 0.3871 0.32258 0.31797 0.40553 0.2765 0.30415 0.20276 0.45622 0.29493 0.29032 0.31336 0.34101 0.30415 0.30876 0.38249 0.31797 0.33641 0.36866 0.28571 0.28111 0.3318 0.39631 0.26728 0.33641 0.25346 0.29032 0.30415 0.31336 0.25806 0.26728 0.34101 0.23502 0.39631 0.34101 0.30876 0.3871 0.29032 0.35023 0.34562 0.32258 0.28571 0.32719 0.34562 0.33641 0.2765 0.25806 0.31797 0.3318 0.31336 0.37327 0.3871 0.29954 0.3871 0.28111 0.22581 0.26728 0.33641 0.19816 0.26728 0.33641 0.27189 0.31336 0.34101 0.2765 0.447 0.29954 0.29493 0.34562 0.35023 0.29493 0.25806 0.24885 0.37788 0.32719 0.30415 0.30415 0.32719 0.30415 0.42396 0.26728 0.37788 0.31336 0.29493 0.36866 0.27189 0.34562 0.34562 0.3318 0.29032 0.34562 0.29032 0.32258 0.36866 0.35484 0.29493 0.39631 0.29493 0.43779 0.35945 0.28571 0.36866 0.29954 0.36866 0.2765 0.30415 0.30415 0.25346 0.26728 0.3871 0.35945 0.25806 0.32719 0.29032 0.30876 0.26728 0.3871 0.35945 0.29493 0.34101 0.32719 0.37327 0.36406 0.31797 0.37788 0.20737 0.27189 0.34101 0.26267 0.29032 0.30876 0.27189 0.3318 0.28111 0.2212 0.3318 0.3318 0.26728 0.37327 0.31797 0.31336 0.26728 0.37788 0.24424 0.29954 0.3871 0.31336 0.27189 0.38249 0.26267 0.38249 0.2765 0.33641 0.29954 0.30876 0.25806 0.26267 0.41935 0.29032 0.36866 0.34101 0.23502 0.29954 0.29493 0.3871 0.29954 0.31797 0.35945 0.29493 0.3318 0.3318 0.30876 0.25806 0.30876 0.36406 0.35945 0.39631 0.31797 0.36866 0.34101 0.32258 0.23963 0.35023 0.32719 0.37327 0.40092 0.32719 0.3318 0.30876 0.37327 0.33641 0.31336 0.25806 0.29954 0.28111 0.28571 0.29032 0.28571 0.27189 0.30415 0.32258 0.35023 0.35945 0.31797 0.31797 0.27189 0.37327 0.31336 0.23963 0.37788 0.39171 0.32719 0.31336 0.29493 0.34101 0.45622 0.23041 0.30876 0.28571 0.31797 0.3318 0.3871 0.32258 0.29954 0.37327 0.36406 0.31336 0.33641 0.31336 0.29954 0.38249 0.31797 0.26728 0.29954 0.27189 0.30876 0.29954 0.32258 0.3871 0.23502 0.3318 0.26728 0.35484 0.35023 0.38249 0.24885 0.31336 0.29954 0.25806 0.33641 0.36866 0.31797 0.28111 0.29032 0.3318 0.35023 0.35484 0.35023 0.29493 0.24885 0.17972 0.30876 0.30415 0.37788 0.31797 0.35484 0.31336 0.35945 0.29032 0.34562 0.24885 0.30415 0.30876 0.29493 0.36406 0.32719 0.32258 0.23502 0.33641 0.37327 0.34101 0.32258 0.35484 0.29954 0.27189 0.26267 0.34101 0.31797 0.34562 0.34562 0.30415 0.3318 0.3318 0.34101 0.3318 0.36866 0.2765 0.29954 0.33641 0.29493 0.32719 0.29493 0.33641 0.26267 0.22581 0.3871 0.31797 0.2212 0.33641 0.25346 0.29032 0.35945 0.37788 0.35945 0.2765 0.27189 0.28111 0.25806 0.35945 0.38249 0.35023 0.27189 0.27189 0.29032 0.29032 0.32258 0.41475 0.39631 0.32258 0.29032 0.35484 0.30415 0.27189 0.26267 0.31336 0.34101 0.27189 0.35023 0.40553 0.32719 0.31797 0.29032 0.34562 0.3318 0.30876 0.39631 0.24885 0.35945 0.39171 0.41014 0.28571 0.3318 0.35945 0.34562 0.34101 0.29954 0.40553 0.31797 0.41935 0.40092 0.28111 0.31797 0.35484 0.34562 0.29954 0.39631 0.2765 0.36406 0.37788 0.28111 0.36866 0.36406 0.40553 0.35945 0.29493 0.29954 0.28111 0.39171 0.35023 0.29032 0.31336 0.30876 0.32258 0.31336 0.30415 0.29493 0.3318 0.33641 0.30415 0.33641 0.32719 0.30415 0.30876 0.28571 0.29493 0.31797 0.31797 0.3318 0.31797 0.31797 0.29493 0.36406 0.32258 0.33641 0.40092 0.26728 0.40092 0.30415 0.27189 0.35484 0.26728 0.34101 0.32258 0.24885 0.3318 0.39171 0.3871 0.33641 0.37788 0.30415 0.29954 0.3318 0.35023 0.27189 0.32258 0.2765 0.30876 0.27189 0.32258 0.31797 0.34562 0.34562 0.34101 0.28571 0.29954 0.20276 0.32719 0.32258 0.32719 0.29032 0.3318 0.31797 0.26728 0.39171 0.31336 0.37788 0.29954 0.35023 0.34562 0.29954 0.30415 0.36406 0.35484 0.35023 0.32719 0.35023 0.34562 0.39171 0.29954 0.37327 0.30415 0.35945 0.30876 0.32719 0.23502 0.30876 0.35484 0.33641 0.2765 0.35023 0.36406 0.29493 0.28571 0.29493 0.42396 0.29954 0.27189 0.33641 0.26728 0.29954 0.3318 0.25346 0.33641 0.38249 0.17051 0.4424 0.35484 0.29493 0.32258 0.32719 0.34101 0.38249 0.37327 0.32258 0.19816 0.35945 0.38249 0.26267 0.18433 0.36406 0.23041 0.31797 0.35945 0.36406 0.39171 0.35484 0.33641 0.29032 0.29032 0.26728 0.40092 0.41014 0.40553 0.30415 0.23041 0.41014 0.35484 0.2765 0.28111 0.26728 0.32258 0.36866 0.32719 0.35945 0.23963 0.35945 0.34101 0.2765 0.32258 0.28571 0.33641 0.40553 0.40553 0.23963 0.32719 0.30415 0.24885 0.32719 0.31797 0.30876 0.32719 0.37327 0.37327 0.3318 0.41935 0.28111 0.29954 0.34562 0.29954 0.34101 0.28111 0.31336 0.3318 0.37788 0.30876 0.35945 0.35023 0.29493 0.3318 0.29032 0.26267 0.26267 0.32258 0.2765 0.41935 0.28111 0.31797 0.26728 0.28571 0.24885 0.36406 0.31336 0.25346 0.31797 0.35023 0.25806 0.40553 0.29954 0.30876 0.2765 0.25806 0.28571 0.25346 0.3318 0.26267 0.25806 0.25806 0.37788 0.29493 0.25346 0.34101 0.35484 0.34562 0.19355 0.29032 0.32719 0.35023 0.29032 0.26267 0.29954 0.26728 0.31797 0.32719 0.25346 0.32258 0.35484 0.26728 0.24885 0.33641 0.31336 0.3871 0.32258 0.35484 0.23502 0.31336 0.23041 0.29032 0.25346 0.29954 0.2765 0.33641 0.32258 0.30876 0.2765 0.27189 0.35484 0.27189 0.36866 0.24885 0.32258 0.34562 0.3318 0.32719 0.28571 0.2212 0.28571 0.36866 0.35023 0.31797 0.34101 0.37327 0.35945 0.29954 0.23041 0.36866 0.34562 0.31797 0.31797 0.22581 0.35023 0.27189 0.30876 0.30415 0.27189 0.3318 0.35484 0.32258 0.30415 0.28571 0.3871 0.2765 0.32258 0.25806 0.29493 0.32258 0.26267 0.27189 0.22581 0.34101 0.30876 0.29032 0.3318 0.36406 0.21659 0.25346 0.29493 0.30876 0.23041 0.2765 0.26267 0.19355 0.23041 0.30876 0.31336 0.26728 0.35484 0.32719 0.31797 0.29032 0.25346 0.38249 0.32719 0.34562 0.25346 0.32258 0.27189 0.34562 0.23041 0.30876 0.25806 0.36406 0.27189 0.27189 0.25806 0.31336 0.29032 0.31797 0.32258 0.29493 0.34562 0.24424 0.29954 0.26728 0.3871 0.2765 0.33641 0.24885 0.29032 0.31336 0.36406 0.30415 0.25346 0.33641 0.31336 0.36406 0.3318 0.33641 0.25346 0.33641 0.24424 0.45161 0.23041 0.35945 0.30415 0.29032 0.34101 0.29954 0.39631 0.32719 0.34562 0.27189 0.32719 0.25346 0.29493 0.28111 0.41475 0.34101 0.31336 0.26728 0.31797 0.36406 0.37327 0.25806 0.32719 0.3871 0.25806 0.40092 0.32258 0.3318 0.26728 0.31336 0.30415 0.3318 0.30876 0.25346 0.25806 0.29493 0.30415 0.30415 0.29493 0.29032 0.25346 0.36406 0.29954 0.2765 0.29493 0.3318 0.35023 0.40553 0.29032 0.30876 0.35945 0.2765 0.31336 0.25806 0.34562 0.35484 0.40092 0.29032 0.25346 0.30415 0.3318 0.31336 0.40092 0.33641 0.30876 0.34562 0.3318 0.31336 0.32258 0.27189 0.30415 0.30415 0.35484 0.34101 0.33641 0.3318 0.35945 0.29954 0.31797 0.26267 0.28571 0.27189 0.37327 0.32719 0.26267 0.30876 0.31797 0.25346 0.27189 0.25806 0.31336 0.35484 0.33641 0.25346 0.3318 0.34562 0.2212 0.36866 0.29493 0.32258 0.3318 0.30876 0.29032 0.29032 0.26728 0.29493 0.31797 0.29493 0.23502 0.30876 0.34562 0.30876 0.30415 0.2765 0.2765 0.34101 0.2765 0.23041 0.43779 0.32719 0.26728 0.33641 0.24424 0.34101 0.24424 0.34101 0.32719 0.51152 0.32719 0.27189 0.31336 0.30876 0.27189 0.27189 0.30876 0.28571 0.29493 0.32719 0.36406 0.21659 0.27189 0.3318 0.33641 0.24424 0.33641 0.29493 0.30876 0.42857 0.25806 0.31797 0.36866 0.36866 0.32719 0.29032 0.29493 0.28571 0.30415 0.31336 0.26728 0.25346 0.38249 0.26267 0.31336 0.39171 0.37327 0.24885 0.29493 0.28571 0.40092 0.23502 0.30415 0.33641 0.35484 0.36406 0.35945 0.29493 0.31797 0.31336 0.36406 0.31336 0.27189 0.28571 0.28571 0.31336 0.32719 0.33641 0.31336 0.34101 0.29954 0.32258 0.17512 0.26728 0.25346 0.29954 0.34101 0.27189 0.35484 0.2765 0.31336 0.34562 0.32719 0.34101 0.35023 0.35945 0.30876 0.30876 0.2212 0.3871 0.41935 0.35945 0.35945 0.31336 0.23963 0.29493 0.36866 0.30415 0.29954 0.37327 0.42857 0.37327 0.30415 0.35023 0.29954 0.18433 0.3318 0.29493 0.39631 0.3318 0.34562 0.26728 0.35023 0.32719 0.24885 0.31797 0.31336 0.34562 0.22581 0.32258 0.25806 0.31797 0.3318 0.27189 0.18894 0.35023 0.21659 0.30876 0.25346 0.26267 0.3318 0.3318 0.31336 0.30876 0.34562 0.33641 0.47926 0.31336 0.30415 0.3871 0.29954 0.35945 0.28111 0.17972 0.42396 0.29493 0.30876 0.30876 0.38249 0.27189 0.34562 0.36866 0.32258 0.25806 0.34562 0.36866 0.31336 0.2765 0.25806 0.31797 0.29032 0.22581 0.3318 0.29032 0.34101 0.34562 0.2765 0.26267 0.28571 0.29032 0.30415 0.39171 0.29032 0.30876 0.23963 0.28111 0.24885 0.40092 0.27189 0.31336 0.34562 0.29493 0.3318 0.30876 0.34562 0.34101 0.31797 0.36866 0.29032 0.29954 0.29493 0.37788 0.32719 0.35023 0.22581 0.30876 0.37788 0.32258 0.29493 0.2212 0.32719 0.32719 0.35484 0.40553 0.34101 0.3318 0.30876 0.25806 0.28571 0.34101 0.2765 0.29032 0.31336 0.26728 0.35945 0.32719 0.28571 0.29493 0.31336 0.31336 0.27189 0.2765 0.21659 0.29954 0.31797 0.28571 0.32719 0.34101 0.39171 0.29954 0.29032 0.29954 0.29493 0.33641 0.33641 0.3318 0.35484 0.32258 0.36406 0.23502 0.34101 0.39631 0.35484 0.23963 0.24885 0.32719 0.30876 0.42857 0.41014 0.34101 0.32258 0.25806 0.32719 0.2765 0.28111 0.31797 0.27189 0.30415 0.25806 0.16129 0.29954 0.33641 0.25346 0.30415 0.21198 0.40092 0.28111 0.30876 0.25346 0.29954 0.29954 0.26267 0.30415 0.30876 0.24885 0.30876 0.25806 0.34101 0.29032 0.31336 0.27189 0.36406 0.17051 0.23502 0.23963 0.32719 0.23963 0.34562 0.26728 0.3871 0.32719 0.29954 0.37788 0.26267 0.31336 0.34562 0.31336 0.26267 0.29954 0.11521 0.31797 0.42857 0.30876 0.28111 0.36406 0.43779 0.23963 0.30876 0.29032 0.28111 0.29032 0.36406 0.34562 0.33641 0.26267 0.26267 0.26728 0.28571 0.35023 0.29032 0.19816 0.29954 0.24424 0.35023 0.25346 0.30876 0.28571 0.18433 0.26728 0.36866 0.30415 0.37788 0.33641 0.33641 0.27189 0.30876 0.30876 0.32719 0.39631 0.27189 0.27189 0.29032 0.27189 0.41014 0.32719 0.41014 0.23963 0.30876 0.35945 0.29493 0.29032 0.3871 0.37788 0.36866 0.28571 0.31336 0.41014 0.39631 0.30876 0.3871 0.26267 0.30876 0.34101 0.32258 0.3871 0.29032 0.30415 0.17051 0.30415 0.36406 0.32719 0.31797 0.39631 0.2765 0.31336 0.29493 0.28571 0.28571 0.31336 0.26728 0.25806 0.2765 0.34101 0.33641 0.28571 0.32258 0.30876 0.41475 0.31797 0.29493 0.35023 0.28111 0.31336 0.3318 0.32258 0.35023 0.34562 0.32719 0.2765 0.3318 0.29032 0.29954 0.26267 0.32719 0.34562 0.35484 0.17051 0.29954 0.40092 0.3318 0.28571 0.31336 0.23041 0.40092 0.34101 0.23963 0.23963 0.34562 0.23041 0.31797 0.28111 0.17512 0.28571 0.33641 0.24885 0.3871 0.31336 0.2765 0.28111 0.31336 0.37327 0.28571 0.35945 0.39631 0.24885 0.32258 0.33641 0.30876 0.23963 0.35023 0.2765 0.34562 0.39171 0.34562 0.23963 0.31336 0.2765 0.35484 0.29493 0.32719 0.29954 0.30876 0.35945 0.28111 0.19816 0.24885 0.25346 0.36406 0.29954 0.28111 0.28111 0.26728 0.29954 0.39631 0.25806 0.28111 0.42396 0.3318 0.35484 0.25346 0.26728 0.25806 0.35023 0.31336 0.25346 0.28571 0.30415 0.37327 0.35023 0.29032 0.26728 0.31336 0.28111 0.31336 0.28571 0.2765 0.26728 0.30876 0.27189 0.30415 0.25346 0.30415 0.40092 0.29032 0.28111 0.28571 0.26728 0.37788 0.30876 0.35023 0.3318 0.36866 0.29032 0.34101 0.30415 0.30876 0.29954 0.27189 0.33641 0.25806 0.29954 0.2212 0.447 0.23502 0.35023 0.29032 0.28571 0.18433 0.35945 0.33641 0.26728 0.27189 0.31797 0.26728 0.26267 0.30415 0.29032 0.29493 0.34562 0.39631 0.41935 0.23502 0.35484 0.26728 0.28111 0.29032 0.27189 0.29954 0.26267 0.26267 0.27189 0.32719 0.29954 0.31797 0.28571 0.27189 0.25806 0.28111 0.26728 0.30876 0.30415 0.32719 0.2765 0.27189 0.26267 0.29493 0.31797 0.37327 0.31797 0.3318 0.31336 0.34101 0.2765 0.28571 0.35484 0.42857 0.29032 0.36866 0.23041 0.24885 0.24424 0.39171 0.39171 0.39631 0.39171 0.34101 0.2212 0.19816 0.34101 0.23963 0.21198 0.24885 0.26267 0.24885 0.24885 0.41014 0.2765 0.21659 0.20737 0.29032 0.30876 0.31336 0.2212 0.31336 0.38249 0.27189 0.14747 0.40553 0.20276 0.28111 0.28571 0.24885 0.24885 0.26267 0.24885 0.24885 0.24885 0.26267 0.24885 0.24885 0.26267 0.24885 0.29032 0.28111 0.34101 0.2212 0.40092 0.31797 0.2765 0.31797 0.25346 0.2212 0.30876 0.25346 0.35023 0.30876 0.25346 0.35023 0.20737 0.19816 0.092166 0.14747 0.24885 0.29493 0.25806 0.23963 0.31797 0.35023 0.29032 0.3318 0.30415 0.30876 0.26267 0.26728 0.27189 0.27189 0.25806 0.21659 0.30876 0.29954 0.27189 0.18433 0.29493 0.25346 0.18894 0.24885 0.31797 0.2212 0.23963 0.14747 0.32258 0.41014 0.42857 0.30415 0.32719 0.37327 0.34562 0.35023 0.29493 0.26267 0.35023 0.22581 0.20737 0.2765 0.35945 0.31797 0.24424 0.35023 0.19816 0.24885 0.32719 0.23963 0.14747 0.17051 0.34101 0.24424 0.31336 0.25806 0.26728 0.36866 0.27189 0.32258 0.3318 0.32258 0.31797 0.31797 0.17972 0.21659 0.40553 0.31797 0.14747 0.23963 0.32258 0.30415 0.30415 0.43779 0.31797 0.25806 0.23963 0.31336 0.30415 0.23502 0.35484 0.13825 0.26728 0.38249 0.22581 0.073733 0.096774 0.3318 0.32258 0.13825 0.15668 0.28111 0.28111 0.28111 0.28111 0.16129 0.16129 0.26267 0.26267 0.26267 0.092166 0.092166 0.3318 0.29954 0.34562 0.34562 0.16129 0.15668 0.15207 0.14747 0.15668 0.15207 0.16129 0.16129 0.1659 0.13825 0.13825 0.13825 0.16129 0.1659 0.34101 0.29954 0.30415 0.29954 0.25346 0.26267 0.27189 0.1659 0.30415 0.30876 0.29493 0.31336 0.29032 0.29954 0.29954 0.25806 0.35484 0.30876 0.33641 0.26728 0.28571 0.16129 0.11982 0.34562 0.1659 0.29954 0.33641 0.30876 0.40553 0.3318 0.30415 0.29493 0.23041 0.34101 0.29954 0.18433 0.24885 0.27189 0.23963 0.2765 0.23502 0.28111 0.29493 0.35023 0.24885 0.34562 0.29954 0.31797 0.29032 0.29954 0.24885 0.24885 0.2765 0.29493 0.35945 0.25806 0.35023 0.35023 0.37788 0.24885 0.30415 0.31336 0.4424 0.35945 0.28111 0.26267 0.34101 0.28571 0.23502 0.30415 0.39171 0.30415 0.2765 0.39631 0.29493 0.30876 0.35023 0.23963 0.30415 0.22581 0.27189 0.31336 0.3318 0.27189 0.36406 0.27189 0.31336 0.35484 0.27189 0.29493 0.30415 0.33641 0.36866 0.29954 0.30415 0.23963 0.38249 0.25346 0.3318 0.36406 0.32258 0.30876 0.37788 0.25806 0.2765 0.32258 0.26267 0.30415 0.33641 0.32719 0.36866 0.29493 0.36866 0.31797 0.25346 0.31336 0.3318 0.35023 0.22581 0.31797 0.27189 0.32258 0.29032 0.30415 0.30415 0.28571 0.35023 0.24885 0.3871 0.23041 0.27189 0.29954 0.35023 0.32719 0.25346 0.35945
0.26728 0.37327 0.36866 0.31797 0.87558 0.29954 0.2765 0.33641 0.36406 0.32719 0.3318 0.36866 0.28571 0.29954 0.37327 0.32258 0.38249 0.34101 0.35023 0.30876 0.36406 0.31797 0.31336 0.33641 0.3318 0.37788 0.37327 0.34101 0.35484 0.36406 0.29954 0.35023 0.34562 0.32719 0.34101 0.29032 0.30876 0.39171 0.32258 0.31336 0.25346 0.29493 0.28111 0.39631 0.32258 0.34101 0.33641 0.34101 0.26728 0.43779 0.27189 0.35484 0.38249 0.39171 0.31336 0.35023 0.33641 0.29954 0.26728 0.36866 0.26267 0.37788 0.39171 0.43318 0.34562 0.26267 0.36406 0.34562 0.31336 0.41014 0.35023 0.30876 0.35945 0.29493 0.29032 0.35945 0.29493 0.43779 0.30876 0.29493 0.41014 0.36406 0.41475 0.3318 0.30876 0.27189 0.33641 0.3318 0.36866 0.3318 0.37327 0.29493 0.31797 0.24424 0.33641 0.37788 0.40092 0.34101 0.35484 0.37327 0.28111 0.26267 0.29032 0.35023 0.3318 0.29493 0.28111 0.28571 0.40092 0.3318 0.28571 0.3318 0.37327 0.28111 0.25806 0.36866 0.36406 0.31797 0.3318 0.31797 0.35945 0.28571 0.29954 0.40092 0.28571 0.29954 0.34101 0.26267 0.31336 0.41014 0.29032 0.35945 0.34562 0.3318 0.31336 0.35023 0.37788 0.29954 0.28571 0.28571 0.29954 0.32258 0.38249 0.34562 0.31797 0.41014 0.34101 0.35484 0.35484 0.40092 0.35023 0.34562 0.27189 0.29954 0.33641 0.39171 0.37327 0.36406 0.33641 0.35023 0.28111 0.35023 0.40553 0.28111 0.3871 0.28571 0.32258 0.37327 0.37788 0.43779 0.36866 0.3318 0.35484 0.36866 0.34101 0.35023 0.34101 0.34101 0.41475 0.28111 0.31797 0.31797 0.39171 0.28111 0.34101 0.38249 0.31797 0.35023 0.29954 0.32719 0.29954 0.32258 0.32258 0.35484 0.34101 0.31797 0.29032 0.35023 0.29954 0.31336 0.36866 0.29954 0.40092 0.36406 0.33641 0.33641 0.39171 0.32258 0.29493 0.29954 0.28571 0.28571 0.32719 0.29954 0.32719 0.29954 0.32719 0.35484 0.39631 0.34101 0.29493 0.25806 0.39631 0.34101 0.31797 0.24885 0.29954 0.38249 0.35484 0.29954 0.25346 0.30876 0.37788 0.37327 0.30876 0.29493 0.27189 0.31336 0.32719 0.3318 0.40092 0.2765 0.27189 0.34562 0.40553 0.36406 0.24885 0.26728 0.31336 0.28571 0.36406 0.41935 0.30415 0.26728 0.29954 0.35484 0.34101 0.27189 0.41935 0.30415 0.26728 0.37788 0.31797 0.2765 0.35023 0.26267 0.35484 0.29032 0.13825 0.31336 0.39171 0.29954 0.32258 0.35484 0.29032 0.34562 0.27189 0.23502 0.29954 0.27189 0.25806 0.31336 0.35945 0.32719 0.31336 0.29954 0.35023 0.36866 0.32719 0.31797 0.30876 0.38249 0.42396 0.33641 0.30876 0.28571 0.32719 0.39171 0.3318 0.26267 0.35945 0.34562 0.34101 0.28571 0.22581 0.28571 0.27189 0.37327 0.34101 0.3318 0.35484 0.3318 0.39631 0.32258 0.39171 0.32258 0.30415 0.32719 0.30415 0.29032 0.29032 0.29032 0.29954 0.26728 0.29032 0.34101 0.29493 0.41935 0.32258 0.29954 0.31336 0.38249 0.28111 0.28571 0.28111 0.41475 0.29032 0.32258 0.31797 0.29493 0.26728 0.36406 0.31336 0.2765 0.34562 0.30876 0.31797 0.33641 0.30415 0.34562 0.42396 0.26728 0.29493 0.38249 0.29493 0.28571 0.29032 0.37788 0.30876 0.3318 0.34101 0.35023 0.31797 0.34101 0.37327 0.3318 0.45622 0.26267 0.29493 0.35484 0.35945 0.2765 0.29954 0.29032 0.34562 0.34101 0.35023 0.30415 0.35945 0.33641 0.32719 0.29032 0.35023 0.37788 0.30415 0.3871 0.26267 0.30876 0.22581 0.34562 0.30415 0.34101 0.31336 0.40092 0.35945 0.2765 0.35023 0.35023 0.30415 0.31797 0.41014 0.35484 0.32719 0.19355 0.29032 0.29493 0.37327 0.26728 0.36866 0.39171 0.32719 0.37788 0.34562 0.35945 0.39631 0.29493 0.31336 0.34562 0.32719 0.25806 0.27189 0.36406 0.40553 0.31336 0.3318 0.36866 0.3318 0.3871 0.34562 0.36866 0.31797 0.40092 0.34101 0.35945 0.32258 0.32258 0.30415 0.29032 0.36866 0.35484 0.34101 0.32719 0.34562 0.26728 0.34562 0.29954 0.29493 0.3871 0.28571 0.27189 0.22581 0.35023 0.28111 0.3871 0.39631 0.35484 0.31336 0.38249 0.25806 0.33641 0.25346 0.30876 0.33641 0.31336 0.26728 0.29032 0.3871 0.31336 0.31797 0.36406 0.31336 0.32258 0.36406 0.35023 0.25806 0.38249 0.35945 0.35023 0.28111 0.30876 0.31797 0.28111 0.30415 0.35023 0.31797 0.30876 0.36866 0.36406 0.30415 0.35484 0.36406 0.31797 0.35484 0.38249 0.29493 0.43318 0.38249 0.36866 0.31797 0.35945 0.35484 0.41014 0.30876 0.29954 0.28571 0.40092 0.2765 0.31336 0.33641 0.29032 0.29954 0.3318 0.28111 0.31336 0.43318 0.34562 0.30415 0.28571 0.42857 0.35023 0.35484 0.43779 0.35484 0.30876 0.3318 0.32719 0.29032 0.33641 0.37327 0.34101 0.37327 0.37327 0.31336 0.41935 0.30415 0.40553 0.37788 0.36406 0.39631 0.34101 0.41475 0.40553 0.35023 0.35023 0.37327 0.32258 0.36866 0.35023 0.32258 0.28111 0.27189 0.41014 0.30876 0.46544 0.2765 0.30415 0.29954 0.35023 0.3318 0.32719 0.26267 0.36866 0.31336 0.39171 0.34562 0.39171 0.32719 0.3871 0.32719 0.25806 0.26267 0.25346 0.32258 0.34562 0.35023 0.3318 0.28111 0.3318 0.2765 0.28571 0.28111 0.34101 0.41014 0.37327 0.37788 0.2212 0.34562 0.35484 0.25346 0.36406 0.28571 0.31797 0.2765 0.36866 0.36406 0.36866 0.25346 0.45622 0.37788 0.30876 0.35023 0.447 0.41935 0.28571 0.37788 0.29493 0.31797 0.30415 0.34101 0.33641 0.32258 0.3318 0.3318 0.31336 0.2765 0.30415 0.35023 0.34101 0.30876 0.31336 0.23963 0.31336 0.35023 0.27189 0.30415 0.27189 0.39631 0.21659 0.30415 0.37788 0.37327 0.30876 0.32258 0.29493 0.37327 0.28571 0.37327 0.21198 0.3318 0.3318 0.32719 0.21659 0.31336 0.21198 0.29032 0.30415 0.31336 0.39631 0.32258 0.36406 0.28571 0.35945 0.38249 0.32258 0.34101 0.35484 0.29493 0.30415 0.36406 0.33641 0.23041 0.32258 0.30415 0.35945 0.34101 0.35945 0.3871 0.28571 0.28111 0.34101 0.34101 0.30415 0.35023 0.31336 0.30415 0.29954 0.29493 0.29954 0.35484 0.32719 0.35945 0.31797 0.36406 0.43318 0.35023 0.29032 0.42857 0.32719 0.30876 0.28111 0.23041 0.2765 0.34101 0.30415 0.37327 0.34562 0.37327 0.31797 0.26728 0.30415 0.32258 0.31336 0.31797 0.30415 0.3318 0.39171 0.32258 0.29032 0.35945 0.32719 0.37327 0.29954 0.33641 0.29954 0.3871 0.29954 0.31797 0.28111 0.30415 0.33641 0.28111 0.30876 0.32719 0.37788 0.2765 0.35945 0.29954 0.26267 0.40553 0.27189 0.34101 0.35023 0.26267 0.32719 0.31797 0.34101 0.17051 0.33641 0.32719 0.31797 0.29954 0.23502 0.37327 0.29032 0.30415 0.35484 0.34101 0.31336 0.30415 0.29954 0.28111 0.32719 0.35023 0.31336 0.37788 0.33641 0.30876 0.21198 0.28571 0.39171 0.34562 0.32258 0.37327 0.32258 0.36406 0.35484 0.37788 0.37327 0.30415 0.30876 0.29954 0.31797 0.31336 0.35945 0.32719 0.39171 0.32258 0.26728 0.29493 0.28571 0.29954 0.29032 0.36866 0.31336 0.29032 0.2765 0.25346 0.27189 0.38249 0.37788 0.24885 0.26267 0.28111 0.29032 0.32719 0.35484 0.30876 0.31336 0.26267 0.28571 0.29032 0.32719 0.37788 0.38249 0.29954 0.23502 0.30415 0.33641 0.34562 0.20276 0.22581 0.38249 0.26267 0.34101 0.31336 0.2765 0.28571 0.26728 0.26728 0.28111 0.30415 0.2765 0.28571 0.25806 0.20737 0.34101 0.40092 0.24885 0.28571 0.40092 0.27189 0.32719 0.26728 0.36866 0.32258 0.35023 0.31336 0.31797 0.30415 0.31336 0.30415 0.36866 0.21198 0.34562 0.30876 0.32719 0.3871 0.29493 0.30876 0.35484 0.28111 0.30876 0.36866 0.28571 0.32258 0.32258 0.34101 0.3318 0.27189 0.27189 0.2765 0.31797 0.41475 0.31797 0.2765 0.33641 0.32258 0.25346 0.34562 0.40092 0.34101 0.32719 0.22581 0.32719 0.30876 0.30415 0.29954 0.32719 0.36866 0.39631 0.29954 0.38249 0.28571 0.24885 0.29032 0.30415 0.29493 0.32258 0.32719 0.31797 0.28111 0.3318 0.33641 0.34101 0.31336 0.33641 0.30876 0.31797 0.32719 0.3318 0.28571 0.31336 0.39171 0.25346 0.31336 0.36866 0.28571 0.31336 0.35484 0.36866 0.30876 0.28571 0.3318 0.33641 0.29032 0.34101 0.37788 0.40092 0.28571 0.32258 0.38249 0.28571 0.35023 0.29032 0.39631 0.29032 0.35945 0.30415 0.24885 0.29954 0.37788 0.29032 0.29493 0.36866 0.3871 0.27189 0.33641 0.35484 0.30415 0.25346 0.28571 0.3318 0.29954 0.32719 0.35945 0.35484 0.37788 0.35484 0.35023 0.31797 0.29954 0.3871 0.38249 0.31797 0.29954 0.31336 0.35023 0.39171 0.28111 0.32258 0.29954 0.36406 0.32258 0.23502 0.36866 0.39631 0.34101 0.31336 0.3318 0.35023 0.29954 0.26267 0.3318 0.35023 0.28111 0.3318 0.31336 0.34101 0.2765 0.40553 0.29493 0.29493 0.34562 0.29954 0.34101 0.27189 0.24885 0.39631 0.35945 0.29032 0.36866 0.30415 0.31797 0.28111 0.34562 0.3318 0.33641 0.26728 0.28111 0.30415 0.24885 0.36406 0.32258 0.28571 0.24424 0.40553 0.39631 0.33641 0.32719 0.31336 0.35484 0.32719 0.30876 0.21659 0.3871 0.35023 0.29954 0.27189 0.36406 0.32719 0.37327 0.36866 0.41014 0.35484 0.35023 0.31336 0.29954 0.30876 0.31797 0.34101 0.26728 0.47926 0.37327 0.32719 0.36406 0.3318 0.29493 0.32719 0.34101 0.26267 0.37327 0.31797 0.41935 0.29032 0.2212 0.35484 0.36866 0.41935 0.30415 0.38249 0.29032 0.29493 0.45161 0.27189 0.31336 0.21198 0.18433 0.31797 0.28111 0.29954 0.29032 0.30876 0.36866 0.34101 0.19355 0.26267 0.29954 0.32719 0.32258 0.36406 0.33641 0.42857 0.35484 0.26728 0.31797 0.3318 0.34101 0.31336 0.32258 0.45622 0.27189 0.34101 0.32719 0.29493 0.35484 0.36406 0.32258 0.36406 0.28571 0.40092 0.31336 0.43318 0.26267 0.42857 0.34562 0.32719 0.31797 0.2765 0.37788 0.30876 0.32719 0.28571 0.36866 0.2765 0.37327 0.43318 0.20737 0.35023 0.34562 0.2765 0.39631 0.29032 0.25806 0.32258 0.32719 0.35023 0.24424 0.3318 0.33641 0.40092 0.30415 0.30415 0.29493 0.28111 0.26267 0.35484 0.36866 0.32258 0.36406 0.35484 0.39631 0.35484 0.30415 0.35023 0.32258 0.22581 0.35484 0.35945 0.27189 0.35484 0.28571 0.31336 0.31336 0.29954 0.37327 0.36406 0.37327 0.24885 0.23963 0.33641 0.31797 0.37788 0.33641 0.31797 0.29032 0.31797 0.33641 0.23963 0.30415 0.33641 0.34562 0.36406 0.39631 0.41014 0.40092 0.29954 0.23963 0.28571 0.23502 0.38249 0.35023 0.34562 0.40092 0.24885 0.447 0.32719 0.25806 0.29954 0.34101 0.3871 0.26728 0.36866 0.29954 0.35023 0.31797 0.3318 0.21659 0.42396 0.33641 0.3318 0.40092 0.20737 0.32719 0.2765 0.43318 0.36406 0.30415 0.3318 0.30876 0.34562 0.29493 0.37327 0.25806 0.30415 0.31797 0.37327 0.35945 0.28571 0.3318 0.30876 0.36866 0.30876 0.32258 0.28111 0.35945 0.39631 0.32258 0.34562 0.35945 0.37327 0.27189 0.30415 0.29032 0.25346 0.34562 0.30876 0.46083 0.34101 0.42857 0.2765 0.3318 0.22581 0.35023 0.32719 0.32719 0.33641 0.29493 0.2765 0.41475 0.3318 0.36866 0.31797 0.33641 0.26267 0.34101 0.29954 0.32719 0.29954 0.31336 0.35023 0.29954 0.22581 0.29493 0.29954 0.29032 0.32719 0.23502 0.3318 0.24424 0.27189 0.24885 0.27189 0.32719 0.30415 0.32719 0.31797 0.27189 0.3318 0.35945 0.36406 0.21659 0.34101 0.40092 0.26267 0.21659 0.35023 0.25346 0.3318 0.25806 0.29954 0.23041 0.34101 0.25806 0.32719 0.25346 0.25806 0.25346 0.24424 0.32258 0.33641 0.35945 0.23502 0.35484 0.39631 0.32719 0.2765 0.36866 0.38249 0.20737 0.3318 0.31797 0.3318 0.35484 0.35023 0.29954 0.31797 0.36406 0.33641 0.3318 0.31336 0.30415 0.32719 0.17051 0.32258 0.28111 0.23963 0.23502 0.39631 0.35023 0.25346 0.3318 0.28571 0.37788 0.32719 0.25806 0.29032 0.32258 0.32258 0.3318 0.37788 0.34101 0.25346 0.34101 0.30415 0.36866 0.29493 0.26728 0.29032 0.26267 0.31336 0.30415 0.25806 0.27189 0.33641 0.31797 0.32719 0.29032 0.30415 0.35945 0.29954 0.37788 0.28111 0.29493 0.36406 0.37327 0.32719 0.28111 0.29954 0.35484 0.23041 0.30415 0.28571 0.34101 0.27189 0.31336 0.29032 0.28571 0.39171 0.31336 0.42857 0.28111 0.34562 0.32258 0.35484 0.31797 0.28571 0.32719 0.24885 0.43779 0.27189 0.39631 0.34562 0.41935 0.36406 0.35484 0.34101 0.25806 0.23502 0.32258 0.36866 0.3871 0.34101 0.28571 0.35945 0.36866 0.34101 0.3318 0.33641 0.17051 0.36406 0.40553 0.29954 0.34562 0.34101 0.24885 0.34562 0.32719 0.20276 0.30876 0.2765 0.27189 0.29493 0.28111 0.2765 0.34562 0.32719 0.30876 0.36866 0.31797 0.41014 0.36406 0.35023 0.32719 0.36406 0.3318 0.24885 0.2765 0.2765 0.42857 0.36406 0.35945 0.33641 0.32258 0.30415 0.38249 0.28111 0.29493 0.32258 0.32258 0.32719 0.35023 0.39171 0.35023 0.36406 0.29493 0.29954 0.21198 0.34562 0.37327 0.39171 0.35484 0.26267 0.33641 0.47465 0.3871 0.28571 0.21659 0.34562 0.31336 0.34101 0.36406 0.3871 0.27189 0.28571 0.29954 0.36406 0.33641 0.29954 0.31336 0.34562 0.34101 0.32719 0.41014 0.26728 0.28111 0.35945 0.28571 0.25346 0.2212 0.27189 0.29032 0.37327 0.32258 0.38249 0.28111 0.21198 0.23502 0.31336 0.35484 0.35023 0.33641 0.30876 0.32719 0.37327 0.31336 0.3318 0.32719 0.37788 0.28111 0.21198 0.32258 0.32719 0.34562 0.25806 0.2765 0.16129 0.29032 0.38249 0.28111 0.15668 0.29032 0.37327 0.30876 0.35023 0.28571 0.33641 0.30876 0.37788 0.34101 0.23502 0.34562 0.37327 0.3318 0.21198 0.41475 0.30876 0.32719 0.29954 0.2765 0.39171 0.3318 0.40092 0.34101 0.26728 0.28111 0.40092 0.37788 0.35484 0.29493 0.37327 0.37788 0.30415 0.3318 0.35023 0.3871 0.3318 0.34101 0.37327 0.32258 0.29032 0.39631 0.41935 0.39171 0.31336 0.31797 0.34101 0.35484 0.38249 0.26728 0.31336 0.22581 0.28111 0.35023 0.29032 0.30415 0.29954 0.29954 0.29493 0.2212 0.25806 0.29493 0.22581 0.26267 0.28571 0.2765 0.28571 0.29032 0.36866 0.29954 0.26267 0.23502 0.29493 0.34562 0.31336 0.17972 0.34562 0.29493 0.45161 0.14747 0.30876 0.18894 0.24424 0.35484 0.29032 0.28571 0.2765 0.29032 0.28571 0.28571 0.2765 0.28571 0.28571 0.2765 0.29032 0.26267 0.26728 0.29493 0.29032 0.23963 0.3318 0.23963 0.31797 0.18894 0.21659 0.31797 0.3871 0.39631 0.31797 0.3871 0.39631 0.23963 0.2212 0.1106 0.17051 0.22581 0.37327 0.33641 0.25806 0.37788 0.35945 0.31336 0.29493 0.32719 0.30876 0.38249 0.3318 0.28571 0.31336 0.26728 0.20737 0.31797 0.29954 0.30876 0.23963 0.30876 0.27189 0.23963 0.28111 0.2765 0.30415 0.20276 0.22581 0.32258 0.26728 0.34562 0.37788 0.31336 0.3318 0.30415 0.35945 0.25346 0.36866 0.3871 0.21659 0.21198 0.29954 0.36866 0.35484 0.34101 0.30876 0.20737 0.32258 0.27189 0.20737 0.14286 0.18433 0.29493 0.30415 0.30415 0.30415 0.34101 0.35945 0.35023 0.32719 0.39631 0.3318 0.32719 0.32719 0.18433 0.17512 0.29954 0.3318 0.17972 0.34562 0.32258 0.31336 0.26267 0.30415 0.25806 0.29032 0.37788 0.32258 0.36406 0.32719 0.32258 0.14286 0.30415 0.26267 0.19816 0.10138 0.1106 0.29493 0.34101 0.12903 0.12903 0.32719 0.32719 0.33641 0.33641 0.24885 0.24885 0.2765 0.2765 0.2765 0.1106 0.1106 0.3318 0.30415 0.29493 0.29493 0.15207 0.14747 0.14747 0.14286 0.16129 0.15668 0.18894 0.18894 0.18433 0.14286 0.14286 0.12903 0.18894 0.18433 0.34101 0.30415 0.33641 0.38249 0.35484 0.40092 0.34101 0.18894 0.30415 0.31336 0.37327 0.28111 0.29493 0.31336 0.31797 0.2765 0.29954 0.34562 0.35484 0.33641 0.37788 0.18894 0.12903 0.29032 0.18433 0.29032 0.41475 0.2765 0.3318 0.34101 0.31336 0.30415 0.28111 0.29032 0.28571 0.30876 0.33641 0.29954 0.37788 0.29032 0.35023 0.33641 0.29032 0.31336 0.26267 0.29493 0.23502 0.31797 0.31336 0.31797 0.3318 0.29954 0.3318 0.25346 0.36866 0.33641 0.3871 0.30415 0.2765 0.29954 0.43318 0.25346 0.29954 0.3318 0.31797 0.31336 0.21198 0.36406 0.34562 0.32719 0.30415 0.38249 0.31336 0.2765 0.30415 0.26728 0.28571 0.30876 0.35945 0.29493 0.3318 0.31797 0.35484 0.33641 0.35484 0.36406 0.37788 0.3318 0.30876 0.29032 0.34101 0.40553 0.3318 0.32258 0.28571 0.2765 0.29493 0.29493 0.34101 0.28571 0.37788 0.20737 0.32258 0.24885 0.29493 0.28571 0.32719 0.31336 0.34562 0.31336 0.36866 0.36406 0.30876 0.31336 0.34562 0.35945 0.26728 0.3318 0.31336 0.30415 0.30876 0.35945 0.29032 0.39631 0.29954 0.29954 0.31336 0.30876 0.34562 0.30415 0.29032 0.29493 0.30876 0.34562 0.24885 0.30415
0.37327 0.36866 0.39171 0.29493 0.29954 0.88018 0.31797 0.35484 0.34562 0.36866 0.34101 0.32719 0.31336 0.34562 0.36406 0.31336 0.26267 0.35945 0.32719 0.32719 0.26267 0.29954 0.31336 0.29493 0.32258 0.33641 0.30415 0.43779 0.34562 0.33641 0.36406 0.37327 0.37788 0.33641 0.33641 0.23502 0.2765 0.28571 0.25806 0.33641 0.2765 0.24885 0.26728 0.25806 0.34562 0.29493 0.35484 0.35484 0.24424 0.35023 0.2765 0.29954 0.32719 0.29493 0.29493 0.37327 0.31336 0.26728 0.26728 0.29954 0.2212 0.31336 0.35484 0.41475 0.28571 0.26728 0.28571 0.34101 0.36866 0.26267 0.30876 0.33641 0.36406 0.30876 0.24885 0.29493 0.28571 0.31797 0.26267 0.28111 0.32258 0.37788 0.31797 0.39171 0.29493 0.28111 0.2765 0.31336 0.28571 0.24424 0.25806 0.3318 0.41935 0.38249 0.43779 0.29493 0.31797 0.35945 0.36866 0.35484 0.35484 0.29954 0.39171 0.28111 0.27189 0.24885 0.2212 0.30415 0.23041 0.30876 0.24885 0.33641 0.26728 0.30876 0.43318 0.2212 0.28111 0.28111 0.37788 0.36406 0.23963 0.3318 0.447 0.31797 0.30876 0.30415 0.27189 0.29493 0.28111 0.30415 0.28571 0.32258 0.35945 0.35484 0.35945 0.33641 0.29493 0.37327 0.3318 0.37788 0.40092 0.37788 0.35945 0.28571 0.27189 0.39631 0.2765 0.25806 0.31797 0.30876 0.26267 0.26267 0.39171 0.2765 0.29493 0.38249 0.29954 0.35945 0.3318 0.30876 0.29954 0.29032 0.3318 0.26267 0.25346 0.32258 0.28571 0.31797 0.34562 0.35023 0.30415 0.2212 0.33641 0.30876 0.27189 0.29493 0.29032 0.28571 0.32719 0.40092 0.31797 0.29493 0.28111 0.37327 0.35945 0.2765 0.3318 0.2765 0.25346 0.30876 0.21659 0.29032 0.24424 0.38249 0.28571 0.29032 0.3871 0.37327 0.25346 0.30876 0.28111 0.35023 0.37327 0.25346 0.25806 0.36866 0.30415 0.36406 0.29954 0.32258 0.35945 0.25806 0.37327 0.35945 0.34562 0.32719 0.33641 0.2765 0.39631 0.32719 0.31797 0.40092 0.36406 0.30415 0.35023 0.17972 0.41014 0.34101 0.31797 0.35945 0.30876 0.32258 0.42857 0.47926 0.32258 0.30415 0.25806 0.2765 0.36406 0.35023 0.29954 0.29954 0.29493 0.29954 0.39631 0.28571 0.30876 0.28571 0.29493 0.25806 0.31797 0.28111 0.28111 0.26267 0.25346 0.37788 0.35484 0.26267 0.28111 0.28111 0.26267 0.29493 0.24424 0.36866 0.29032 0.33641 0.32258 0.35484 0.14747 0.3871 0.27189 0.28571 0.41014 0.26728 0.2212 0.30876 0.36406 0.2212 0.3871 0.36866 0.28571 0.32719 0.37788 0.32719 0.28111 0.30876 0.32719 0.3318 0.2765 0.24424 0.24885 0.30876 0.30876 0.28111 0.28111 0.26728 0.29493 0.28571 0.30415 0.29493 0.29954 0.28571 0.26728 0.32719 0.28111 0.34562 0.34101 0.28111 0.30876 0.34101 0.31336 0.36866 0.2765 0.40092 0.27189 0.22581 0.34562 0.29032 0.31336 0.32719 0.37327 0.25346 0.28111 0.28111 0.36406 0.32258 0.35484 0.27189 0.28571 0.37788 0.32258 0.30415 0.28571 0.2765 0.37788 0.29493 0.2765 0.23041 0.3318 0.29032 0.29954 0.28111 0.2765 0.31797 0.31797 0.35945 0.28571 0.3318 0.29954 0.28571 0.36406 0.35945 0.39631 0.26728 0.3871 0.32719 0.25806 0.41935 0.32719 0.25806 0.29493 0.38249 0.28571 0.30415 0.29493 0.25346 0.32258 0.30415 0.29954 0.29493 0.36406 0.24885 0.24885 0.3871 0.30415 0.30876 0.30415 0.3318 0.29954 0.28571 0.25346 0.36866 0.25806 0.36406 0.27189 0.29954 0.3871 0.29032 0.2765 0.29954 0.34101 0.28111 0.30415 0.37788 0.30415 0.29954 0.35945 0.32258 0.27189 0.2765 0.32719 0.27189 0.31797 0.21659 0.3318 0.28111 0.24424 0.32258 0.28111 0.31336 0.24885 0.36406 0.26267 0.24885 0.31336 0.2765 0.35023 0.28111 0.34101 0.32719 0.30415 0.35945 0.35945 0.34101 0.31336 0.31797 0.27189 0.25346 0.26728 0.32258 0.32719 0.29954 0.28111 0.3318 0.29493 0.25346 0.35023 0.29493 0.30415 0.35945 0.34101 0.31336 0.25806 0.35484 0.35484 0.30876 0.27189 0.28111 0.32258 0.26267 0.21198 0.24424 0.18894 0.29032 0.28571 0.28111 0.32258 0.30415 0.34101 0.35484 0.2765 0.30415 0.28571 0.28111 0.2765 0.31797 0.35484 0.32258 0.38249 0.35484 0.35484 0.35484 0.36406 0.38249 0.32719 0.26267 0.30415 0.28111 0.28571 0.31336 0.3318 0.31336 0.32258 0.37788 0.35023 0.38249 0.29493 0.28111 0.29493 0.26267 0.39631 0.32258 0.31797 0.27189 0.36866 0.30415 0.33641 0.30415 0.31336 0.25346 0.37788 0.36866 0.29954 0.35484 0.26267 0.32719 0.31336 0.28111 0.24885 0.25806 0.30415 0.41935 0.28111 0.34101 0.38249 0.29032 0.31797 0.28111 0.28571 0.31797 0.29954 0.31336 0.30876 0.29032 0.31336 0.29493 0.31797 0.35023 0.31797 0.25806 0.23963 0.26267 0.28111 0.31336 0.32258 0.37788 0.3318 0.24885 0.30876 0.38249 0.25806 0.2765 0.32258 0.34101 0.36866 0.43779 0.2765 0.37327 0.27189 0.34101 0.2765 0.23963 0.39171 0.32258 0.26728 0.3318 0.32719 0.35945 0.2765 0.30876 0.28111 0.35484 0.28111 0.29954 0.36866 0.35945 0.30415 0.35945 0.24424 0.30415 0.33641 0.27189 0.29493 0.28111 0.35023 0.29493 0.36406 0.3318 0.2765 0.37788 0.36866 0.30876 0.35945 0.31336 0.34562 0.32719 0.36406 0.26267 0.31336 0.32258 0.24424 0.46544 0.36866 0.34101 0.29493 0.23041 0.27189 0.35023 0.33641 0.3871 0.24885 0.31336 0.37327 0.28111 0.37788 0.34101 0.30876 0.24885 0.35023 0.35023 0.26728 0.39631 0.31797 0.24885 0.23963 0.32258 0.25346 0.31336 0.30415 0.29954 0.23963 0.33641 0.32258 0.27189 0.28111 0.31336 0.37788 0.28111 0.28571 0.34562 0.29032 0.2765 0.36406 0.30415 0.35484 0.30415 0.28571 0.19355 0.32719 0.29493 0.29493 0.19816 0.26267 0.23041 0.32719 0.35484 0.34101 0.29493 0.3318 0.2212 0.32258 0.2765 0.25806 0.3871 0.3318 0.40553 0.31336 0.26267 0.36866 0.31336 0.32258 0.29493 0.3871 0.27189 0.30876 0.26728 0.25346 0.35484 0.32719 0.29493 0.26728 0.29954 0.37327 0.33641 0.32719 0.25806 0.28111 0.25806 0.29493 0.27189 0.35023 0.2765 0.35023 0.27189 0.29032 0.2212 0.24885 0.33641 0.29032 0.25806 0.30415 0.3318 0.21659 0.32719 0.32258 0.27189 0.21198 0.30876 0.30876 0.2765 0.28111 0.35023 0.26267 0.32258 0.25346 0.23963 0.31336 0.32258 0.34101 0.31797 0.29032 0.33641 0.34562 0.30876 0.29032 0.39171 0.23963 0.40553 0.37327 0.2212 0.25346 0.30415 0.32258 0.29032 0.39631 0.31797 0.26267 0.30415 0.28571 0.25346 0.28571 0.24885 0.24885 0.40092 0.23963 0.37788 0.11521 0.29493 0.27189 0.35945 0.39171 0.21198 0.35945 0.27189 0.35023 0.3318 0.28571 0.25806 0.35945 0.35945 0.31797 0.25346 0.35023 0.35484 0.29954 0.25346 0.29493 0.35484 0.32719 0.34101 0.26728 0.32719 0.28571 0.29954 0.27189 0.32258 0.26728 0.35945 0.2765 0.24885 0.27189 0.23502 0.35023 0.26267 0.2765 0.28111 0.3318 0.34101 0.31336 0.26267 0.22581 0.32258 0.31336 0.30415 0.39631 0.34562 0.28111 0.39631 0.26728 0.36406 0.23041 0.35484 0.30415 0.31797 0.20276 0.29493 0.33641 0.31336 0.28571 0.31336 0.28571 0.28571 0.29493 0.3318 0.23963 0.26728 0.36406 0.2765 0.28571 0.22581 0.23041 0.38249 0.34101 0.37327 0.29493 0.30876 0.34562 0.39171 0.29493 0.26267 0.30876 0.27189 0.40092 0.17051 0.18894 0.26728 0.24424 0.38249 0.33641 0.32258 0.31336 0.31336 0.21198 0.28571 0.32258 0.38249 0.37327 0.29493 0.34562 0.3318 0.26267 0.32258 0.23963 0.25346 0.35484 0.35484 0.2765 0.29493 0.32719 0.28571 0.31797 0.2765 0.35484 0.34101 0.25346 0.29032 0.33641 0.28571 0.29493 0.32719 0.28571 0.2212 0.31336 0.33641 0.32258 0.37788 0.30415 0.29954 0.26267 0.2765 0.29032 0.23502 0.23041 0.35945 0.22581 0.32258 0.30415 0.30415 0.23963 0.28111 0.2765 0.34101 0.22581 0.35023 0.23502 0.35023 0.29954 0.36406 0.37327 0.35023 0.3871 0.40092 0.36406 0.28111 0.31797 0.29954 0.30876 0.30415 0.29954 0.32258 0.30876 0.31797 0.3871 0.36406 0.32719 0.36406 0.28111 0.37327 0.31797 0.37788 0.25346 0.27189 0.26728 0.35484 0.36866 0.34562 0.30415 0.29032 0.28111 0.32719 0.25806 0.28111 0.28571 0.34101 0.447 0.28111 0.27189 0.33641 0.24424 0.29032 0.28111 0.32258 0.29493 0.32258 0.28111 0.35945 0.34562 0.26728 0.3318 0.37788 0.41475 0.29493 0.47465 0.39171 0.30876 0.34101 0.32719 0.25806 0.29032 0.34562 0.30415 0.3318 0.42857 0.2765 0.30876 0.29032 0.24424 0.28111 0.35945 0.33641 0.29493 0.31797 0.31336 0.26728 0.2212 0.35945 0.31336 0.31336 0.31336 0.24885 0.34101 0.34562 0.34101 0.32258 0.27189 0.35023 0.2765 0.29954 0.31797 0.33641 0.30415 0.3318 0.37327 0.31797 0.32258 0.27189 0.35023 0.35023 0.28111 0.37788 0.35023 0.21659 0.28571 0.29954 0.26728 0.26728 0.29493 0.29954 0.36406 0.38249 0.30415 0.30876 0.35945 0.31797 0.24424 0.36406 0.39171 0.30876 0.31797 0.2765 0.28571 0.32719 0.31336 0.23963 0.32719 0.29493 0.29954 0.30415 0.29032 0.25806 0.29954 0.30415 0.30876 0.24885 0.31797 0.24424 0.35484 0.40553 0.37788 0.30876 0.40092 0.29954 0.28111 0.26728 0.32258 0.30876 0.37327 0.34562 0.32719 0.30415 0.32719 0.29493 0.2212 0.35484 0.33641 0.3318 0.29954 0.27189 0.29032 0.30415 0.31336 0.30415 0.27189 0.29032 0.29493 0.14747 0.17512 0.28571 0.29032 0.24885 0.31797 0.33641 0.29493 0.35484 0.19355 0.31797 0.29032 0.30415 0.29954 0.30415 0.30415 0.30415 0.32719 0.25806 0.29032 0.26728 0.29954 0.3318 0.30415 0.35023 0.29493 0.37788 0.40092 0.32719 0.29493 0.32258 0.34562 0.29032 0.34101 0.39171 0.35945 0.30876 0.31797 0.29032 0.3318 0.31336 0.35945 0.25806 0.29493 0.26728 0.29954 0.32258 0.38249 0.29032 0.30876 0.25346 0.19816 0.2765 0.34562 0.29954 0.28111 0.22581 0.28111 0.29954 0.23502 0.29032 0.30415 0.31336 0.31797 0.32258 0.23502 0.37327 0.34562 0.34101 0.25806 0.31797 0.29493 0.33641 0.30415 0.32258 0.28111 0.31797 0.23041 0.32719 0.41014 0.21198 0.35945 0.27189 0.31336 0.46544 0.34101 0.26728 0.30876 0.31797 0.35484 0.35023 0.2765 0.28571 0.26728 0.30415 0.37327 0.32719 0.36406 0.43318 0.33641 0.28111 0.30876 0.37327 0.29493 0.36406 0.30876 0.37788 0.2765 0.29493 0.29954 0.35023 0.35945 0.40092 0.24885 0.26267 0.25346 0.35945 0.31336 0.20276 0.33641 0.40092 0.31336 0.36406 0.26728 0.42396 0.38249 0.34101 0.33641 0.3318 0.29493 0.31797 0.20276 0.35484 0.34101 0.26728 0.32258 0.29493 0.39171 0.28111 0.25806 0.34101 0.26728 0.28111 0.29493 0.3871 0.33641 0.39171 0.35023 0.29032 0.20737 0.21198 0.26267 0.28111 0.27189 0.36866 0.28571 0.29493 0.32258 0.37327 0.29032 0.29493 0.34101 0.34101 0.30415 0.30415 0.35945 0.3318 0.28571 0.37788 0.30415 0.28571 0.29493 0.41014 0.28111 0.27189 0.33641 0.24424 0.37788 0.2765 0.28111 0.35023 0.38249 0.28571 0.31336 0.31336 0.30415 0.32719 0.29954 0.24424 0.29954 0.3318 0.31336 0.2765 0.3318 0.30415 0.3318 0.18894 0.29954 0.36406 0.29493 0.23963 0.23963 0.25346 0.27189 0.34562 0.21198 0.33641 0.29032 0.3318 0.33641 0.23041 0.25806 0.29954 0.30876 0.29032 0.34101 0.35484 0.37788 0.43318 0.19816 0.2765 0.34562 0.34101 0.37788 0.25806 0.23502 0.39171 0.32719 0.27189 0.25806 0.38249 0.29954 0.24885 0.28571 0.33641 0.27189 0.1106 0.43779 0.31797 0.3318 0.35023 0.29493 0.35945 0.19355 0.24424 0.31336 0.32258 0.34562 0.29032 0.27189 0.34101 0.27189 0.33641 0.35023 0.26728 0.25346 0.29954 0.13825 0.3318 0.32258 0.30876 0.2212 0.28111 0.34101 0.21659 0.26267 0.34562 0.23502 0.34562 0.3871 0.24885 0.31797 0.32719 0.33641 0.30876 0.2765 0.24424 0.29954 0.33641 0.34101 0.26267 0.37327 0.3318 0.27189 0.29493 0.26728 0.34562 0.33641 0.28571 0.31797 0.25346 0.26728 0.26728 0.40092 0.23041 0.30876 0.35945 0.29493 0.30876 0.32258 0.25806 0.35945 0.34562 0.25806 0.2212 0.27189 0.3318 0.35023 0.27189 0.31797 0.28111 0.26267 0.19355 0.26267 0.35945 0.31336 0.32719 0.35023 0.35023 0.36866 0.30876 0.28111 0.30415 0.33641 0.37788 0.24424 0.31336 0.30876 0.447 0.38249 0.25806 0.29493 0.35023 0.31336 0.36866 0.31336 0.25346 0.37788 0.2765 0.2765 0.28111 0.31797 0.26267 0.14747 0.26728 0.2765 0.31797 0.28111 0.29954 0.29032 0.26267 0.28571 0.18894 0.17972 0.25806 0.31336 0.45622 0.29493 0.19816 0.35484 0.27189 0.37327 0.26267 0.38249 0.38249 0.32258 0.32258 0.39171 0.3318 0.28571 0.32258 0.20737 0.32258 0.35484 0.29032 0.41935 0.3871 0.25806 0.3318 0.35945 0.28111 0.34101 0.3318 0.2765 0.35484 0.26728 0.30876 0.29493 0.34101 0.22581 0.28111 0.2212 0.27189 0.34101 0.30415 0.23963 0.28111 0.35484 0.28571 0.25346 0.26728 0.26267 0.3871 0.30876 0.29032 0.39171 0.26728 0.2765 0.28111 0.2765 0.37327 0.29493 0.3318 0.36866 0.36406 0.32258 0.3318 0.38249 0.34562 0.25346 0.32258 0.26267 0.35945 0.30415 0.32719 0.29493 0.30415 0.37788 0.30415 0.29032 0.26267 0.34101 0.27189 0.32258 0.25806 0.31336 0.29032 0.21659 0.29493 0.28571 0.34101 0.35023 0.32719 0.27189 0.26728 0.26728 0.28571 0.30415 0.30415 0.28111 0.23963 0.20737 0.30415 0.25806 0.25346 0.31336 0.2765 0.19816 0.28571 0.33641 0.30876 0.24424 0.26267 0.20276 0.35484 0.31797 0.32719 0.37788 0.23963 0.29032 0.42857 0.31336 0.29032 0.30415 0.33641 0.27189 0.34562 0.23502 0.24885 0.36866 0.35484 0.36406 0.29493 0.32719 0.30415 0.26728 0.31797 0.30415 0.31797 0.34562 0.23963 0.39631 0.36866 0.26728 0.28571 0.35484 0.28111 0.35484 0.35484 0.29493 0.35484 0.28111 0.3871 0.26728 0.29493 0.18433 0.15207 0.28571 0.39171 0.37327 0.38249 0.37788 0.30876 0.25806 0.20276 0.30876 0.24885 0.21198 0.32719 0.34101 0.32719 0.3318 0.40092 0.25346 0.17512 0.21659 0.25806 0.29954 0.20737 0.1659 0.36866 0.31797 0.25346 0.28571 0.41935 0.19355 0.26267 0.2765 0.3318 0.32719 0.34101 0.3318 0.32719 0.32719 0.34101 0.32719 0.32719 0.34101 0.3318 0.34101 0.31336 0.30876 0.25806 0.26267 0.30415 0.37327 0.26267 0.13364 0.19355 0.41475 0.45622 0.31797 0.41475 0.45622 0.31797 0.21198 0.19816 0.11982 0.2212 0.29032 0.40092 0.29032 0.23502 0.39171 0.21659 0.24424 0.29032 0.24424 0.30876 0.26728 0.26728 0.25346 0.24885 0.29032 0.24424 0.29954 0.32258 0.19816 0.25806 0.32719 0.26728 0.24424 0.26728 0.31797 0.32258 0.19816 0.13825 0.29032 0.35484 0.30876 0.37327 0.29954 0.29954 0.32258 0.34562 0.35484 0.3318 0.3318 0.19355 0.18894 0.30415 0.28571 0.28571 0.3871 0.30876 0.19355 0.35484 0.30415 0.30415 0.2765 0.28571 0.30876 0.36406 0.25806 0.31336 0.34101 0.41014 0.29954 0.3318 0.29493 0.39171 0.26267 0.33641 0.19816 0.19816 0.23963 0.32258 0.18894 0.32258 0.29032 0.30876 0.34101 0.30876 0.22581 0.28571 0.29954 0.29493 0.2765 0.36866 0.30415 0.15668 0.36866 0.3318 0.19816 0.1106 0.069124 0.27189 0.29032 0.16129 0.24424 0.24424 0.24424 0.27189 0.27189 0.25806 0.25806 0.23502 0.23502 0.23502 0.11982 0.11982 0.26728 0.34101 0.30415 0.30415 0.27189 0.29954 0.21659 0.24424 0.26728 0.29493 0.18433 0.18433 0.17972 0.15668 0.15668 0.16129 0.18433 0.17972 0.20737 0.28571 0.26728 0.34562 0.26267 0.34562 0.23502 0.17972 0.39631 0.34562 0.39171 0.23963 0.27189 0.30876 0.37327 0.25346 0.3871 0.31797 0.31336 0.28571 0.24424 0.18433 0.12903 0.53456 0.17972 0.45622 0.32719 0.36866 0.3318 0.29493 0.36866 0.24885 0.34101 0.29032 0.17512 0.22581 0.33641 0.27189 0.31336 0.23502 0.32258 0.24885 0.34101 0.39631 0.43318 0.30415 0.23041 0.30415 0.29032 0.31797 0.31336 0.32258 0.23502 0.36866 0.29493 0.3318 0.2212 0.30876 0.27189 0.36866 0.2765 0.32258 0.28111 0.3318 0.42396 0.28571 0.32258 0.27189 0.27189 0.34101 0.37788 0.35023 0.37788 0.36406 0.39631 0.34101 0.35484 0.27189 0.38249 0.32719 0.35484 0.30415 0.28571 0.29032 0.35945 0.33641 0.28571 0.29493 0.26728 0.38249 0.29493 0.34101 0.2765 0.31797 0.31797 0.30876 0.3318 0.30415 0.39631 0.36866 0.25346 0.35023 0.23502 0.30415 0.26267 0.29032 0.24424 0.28571 0.32719 0.29493 0.37327 0.35945 0.30415 0.32719 0.23963 0.30876 0.26728 0.32258 0.29954 0.3318 0.40092 0.35023 0.28571 0.36406 0.28571 0.29493 0.26267 0.29954 0.29032 0.32258 0.23502 0.31797 0.30415 0.30876 0.33641 0.34562
0.3318 0.32258 0.36406 0.3871 0.2765 0.31797 0.82949 0.35484 0.41014 0.39631 0.31797 0.32258 0.29954 0.40553 0.29493 0.36406 0.31797 0.39631 0.30415 0.32258 0.32719 0.29954 0.31336 0.2765 0.4424 0.38249 0.37788 0.30876 0.36866 0.3318 0.40553 0.33641 0.34101 0.34562 0.30415 0.45622 0.35484 0.35484 0.37327 0.30876 0.41014 0.38249 0.41014 0.30415 0.3318 0.29954 0.39171 0.39171 0.33641 0.35023 0.33641 0.34562 0.34101 0.33641 0.31797 0.3871 0.30876 0.26267 0.31797 0.32258 0.2765 0.30876 0.30876 0.31336 0.36406 0.3871 0.3318 0.32258 0.41475 0.35484 0.29493 0.30415 0.30415 0.26267 0.24424 0.30876 0.29032 0.38249 0.28571 0.36406 0.35023 0.40092 0.31336 0.29032 0.35945 0.3871 0.31797 0.28571 0.31797 0.28111 0.30415 0.36406 0.37788 0.34101 0.36866 0.37327 0.29032 0.35023 0.31797 0.39171 0.35023 0.32719 0.35945 0.27189 0.26267 0.31336 0.33641 0.25806 0.35484 0.27189 0.32719 0.38249 0.35023 0.41475 0.35484 0.35023 0.35484 0.31797 0.36866 0.36406 0.26728 0.33641 0.31797 0.30415 0.37788 0.3871 0.28571 0.30415 0.29032 0.27189 0.26267 0.30876 0.3871 0.34101 0.32719 0.39631 0.40553 0.37327 0.29032 0.37788 0.34101 0.29954 0.37327 0.29032 0.33641 0.31797 0.29493 0.3318 0.34562 0.36866 0.2765 0.3318 0.29493 0.36406 0.3871 0.31797 0.35023 0.32258 0.39171 0.30415 0.26267 0.34562 0.30876 0.31797 0.28111 0.35023 0.41475 0.35484 0.40092 0.35023 0.35484 0.32258 0.30415 0.29954 0.28571 0.31336 0.37788 0.31336 0.34562 0.26267 0.25806 0.34101 0.41475 0.34101 0.3318 0.24885 0.32719 0.34562 0.30876 0.31797 0.29032 0.28571 0.34101 0.29032 0.30876 0.34562 0.32258 0.30876 0.34562 0.2765 0.2765 0.2765 0.21659 0.30876 0.30876 0.25346 0.34101 0.24885 0.38249 0.29954 0.24885 0.32258 0.29954 0.3318 0.29032 0.26267 0.35484 0.26267 0.25346 0.33641 0.39171 0.35484 0.3871 0.28571 0.35945 0.23041 0.35484 0.3318 0.29032 0.3318 0.34101 0.31336 0.37327 0.34562 0.33641 0.31336 0.32258 0.33641 0.38249 0.3318 0.30876 0.35945 0.32719 0.31336 0.33641 0.32719 0.35945 0.34562 0.35484 0.39631 0.26728 0.28571 0.30876 0.32258 0.25346 0.30876 0.38249 0.33641 0.28571 0.30876 0.32258 0.2765 0.28111 0.30876 0.3318 0.3871 0.28111 0.31336 0.21198 0.31336 0.35484 0.30415 0.33641 0.30415 0.32258 0.3318 0.31336 0.25806 0.29493 0.32719 0.34562 0.30415 0.28571 0.31336 0.29954 0.30415 0.28111 0.33641 0.31797 0.37327 0.34562 0.33641 0.28571 0.32719 0.31797 0.29032 0.31797 0.31797 0.30876 0.26267 0.39631 0.36866 0.31797 0.38249 0.30876 0.29032 0.30415 0.29954 0.35945 0.25806 0.34562 0.30415 0.33641 0.38249 0.31797 0.35945 0.36866 0.35484 0.34101 0.36866 0.36406 0.31336 0.3318 0.31336 0.30876 0.35945 0.36866 0.29954 0.26728 0.29493 0.3318 0.3318 0.35023 0.30876 0.31797 0.31336 0.29954 0.32719 0.35945 0.31336 0.33641 0.29954 0.33641 0.40553 0.30415 0.4424 0.31797 0.29493 0.31797 0.34562 0.34101 0.31336 0.35484 0.31797 0.36866 0.34101 0.31797 0.31797 0.37327 0.32258 0.35945 0.36866 0.35023 0.32719 0.29032 0.36866 0.29493 0.28571 0.36406 0.25346 0.33641 0.35023 0.35945 0.3871 0.35023 0.23502 0.24885 0.24885 0.26267 0.25806 0.34562 0.34101 0.29032 0.34101 0.35945 0.36866 0.35945 0.38249 0.36406 0.30415 0.37788 0.3318 0.27189 0.29032 0.29954 0.28571 0.29493 0.30415 0.37788 0.3871 0.31336 0.34101 0.31336 0.20276 0.24885 0.36866 0.34101 0.35023 0.3318 0.3318 0.40092 0.30415 0.38249 0.35945 0.37788 0.34562 0.35945 0.35484 0.32719 0.31797 0.31797 0.32258 0.35484 0.36866 0.3871 0.32719 0.28571 0.25346 0.29493 0.29954 0.29954 0.2765 0.41475 0.27189 0.31336 0.32719 0.31797 0.32719 0.30876 0.30415 0.28571 0.31336 0.34101 0.32258 0.28571 0.28111 0.28571 0.28111 0.31797 0.34101 0.31797 0.34562 0.2212 0.32719 0.37327 0.30415 0.41935 0.29493 0.35484 0.24885 0.3318 0.30415 0.34101 0.3871 0.35945 0.34101 0.31797 0.30876 0.3318 0.25346 0.34101 0.34101 0.2765 0.37327 0.29954 0.35023 0.34562 0.34101 0.39631 0.36866 0.35023 0.34562 0.31336 0.35484 0.38249 0.34562 0.3318 0.3318 0.32719 0.28111 0.37788 0.32258 0.36866 0.29954 0.33641 0.33641 0.28571 0.27189 0.36866 0.30876 0.34562 0.32258 0.34562 0.25346 0.30876 0.28111 0.34562 0.3871 0.37788 0.3318 0.35484 0.30876 0.31336 0.34101 0.34101 0.43318 0.32719 0.31797 0.35023 0.34562 0.29032 0.28111 0.32258 0.29493 0.27189 0.3871 0.35945 0.29032 0.2765 0.37327 0.29032 0.31797 0.34101 0.25806 0.34101 0.30876 0.2765 0.34101 0.25346 0.36406 0.37327 0.29954 0.26267 0.32719 0.35945 0.3871 0.2765 0.39631 0.35484 0.36866 0.34562 0.32258 0.30415 0.36866 0.34562 0.29954 0.28571 0.36406 0.2765 0.34562 0.36406 0.36866 0.35945 0.34101 0.31797 0.3318 0.38249 0.28111 0.28111 0.29954 0.23041 0.3318 0.37788 0.31797 0.31797 0.37327 0.30415 0.28111 0.24424 0.31797 0.36406 0.34101 0.35484 0.40553 0.32258 0.33641 0.41475 0.37788 0.34101 0.30415 0.30415 0.37788 0.33641 0.40092 0.39171 0.36406 0.32719 0.32719 0.34101 0.37788 0.26267 0.28571 0.34101 0.35484 0.30876 0.31797 0.33641 0.29032 0.32719 0.43318 0.33641 0.33641 0.32719 0.28111 0.35945 0.29493 0.31797 0.31336 0.30876 0.36406 0.35484 0.26267 0.36406 0.32258 0.28571 0.38249 0.27189 0.23041 0.36406 0.39171 0.32719 0.29493 0.35484 0.3318 0.35023 0.34101 0.26728 0.17972 0.30415 0.2765 0.28571 0.20737 0.32719 0.22581 0.34101 0.36406 0.27189 0.29954 0.32719 0.32258 0.31336 0.30415 0.30876 0.28571 0.37788 0.35023 0.32258 0.21198 0.32258 0.34101 0.31336 0.36406 0.25346 0.32258 0.33641 0.29954 0.2765 0.38249 0.3871 0.40553 0.36406 0.40553 0.39171 0.38249 0.43779 0.39631 0.30415 0.29954 0.32258 0.35484 0.36406 0.30876 0.2765 0.35945 0.35945 0.29032 0.31336 0.43318 0.32258 0.34101 0.3871 0.25346 0.3318 0.30876 0.28571 0.29493 0.33641 0.35945 0.29493 0.28111 0.31797 0.29954 0.34101 0.30415 0.30415 0.32258 0.2765 0.29954 0.3318 0.32719 0.32258 0.26267 0.35023 0.36866 0.35484 0.30876 0.27189 0.36406 0.30876 0.3871 0.42857 0.35484 0.29032 0.30876 0.37327 0.29032 0.35023 0.26267 0.36866 0.31336 0.43779 0.31797 0.2765 0.34562 0.36866 0.28571 0.17051 0.33641 0.41475 0.34562 0.30876 0.23502 0.29032 0.42396 0.37327 0.35023 0.26267 0.28571 0.31797 0.32258 0.33641 0.28111 0.30415 0.35945 0.3871 0.39171 0.30876 0.36866 0.29493 0.41014 0.28111 0.30415 0.29493 0.35023 0.36866 0.35484 0.32719 0.31797 0.28111 0.35484 0.33641 0.39631 0.34562 0.29493 0.31336 0.29032 0.35484 0.30415 0.26267 0.35023 0.30876 0.35484 0.35945 0.2765 0.30876 0.29954 0.36866 0.38249 0.40553 0.37788 0.35023 0.26728 0.38249 0.2765 0.28111 0.26728 0.31797 0.31336 0.36406 0.36406 0.32719 0.34562 0.32719 0.30415 0.3318 0.31797 0.35945 0.29954 0.38249 0.35023 0.21659 0.29032 0.30415 0.35484 0.37327 0.35023 0.27189 0.34101 0.37788 0.39631 0.30415 0.30876 0.3318 0.20737 0.15207 0.29032 0.36406 0.35023 0.30876 0.29032 0.34562 0.28111 0.29493 0.37788 0.30415 0.30415 0.26267 0.2765 0.36406 0.31797 0.25806 0.29493 0.22581 0.27189 0.2765 0.30415 0.23963 0.28111 0.32719 0.29032 0.35945 0.35023 0.32258 0.24885 0.25346 0.28111 0.34562 0.40092 0.35023 0.32258 0.24424 0.34101 0.39631 0.34562 0.31797 0.32719 0.38249 0.28571 0.32719 0.29954 0.30415 0.34562 0.25346 0.34101 0.31797 0.31797 0.3318 0.29032 0.31797 0.30415 0.3318 0.29032 0.31797 0.30415 0.35484 0.35023 0.34562 0.35945 0.46544 0.27189 0.30876 0.36866 0.29032 0.32719 0.30415 0.25806 0.34562 0.35023 0.30415 0.37788 0.35945 0.37327 0.28111 0.32719 0.28571 0.29493 0.30415 0.30415 0.31797 0.29493 0.29032 0.22581 0.2765 0.31797 0.31797 0.37788 0.34101 0.34562 0.40092 0.32719 0.35945 0.36406 0.37327 0.3318 0.31797 0.29032 0.2765 0.36406 0.31797 0.30876 0.31336 0.36406 0.32258 0.30876 0.32719 0.37788 0.35023 0.32719 0.30415 0.34562 0.35945 0.34562 0.33641 0.29493 0.30876 0.34101 0.31336 0.28571 0.28111 0.29032 0.34562 0.36406 0.28571 0.37327 0.3318 0.29954 0.35484 0.31336 0.30876 0.28571 0.34562 0.36866 0.35484 0.28571 0.34562 0.37327 0.35945 0.35945 0.37327 0.38249 0.31336 0.35484 0.29954 0.34101 0.35945 0.24885 0.40553 0.26728 0.25806 0.31336 0.34562 0.40553 0.28571 0.35023 0.31336 0.40092 0.36866 0.40553 0.28111 0.35945 0.38249 0.38249 0.3871 0.39631 0.29954 0.33641 0.31336 0.29954 0.34101 0.27189 0.35023 0.32719 0.37327 0.26267 0.3318 0.3318 0.30876 0.28571 0.33641 0.3871 0.32719 0.33641 0.28111 0.17512 0.29954 0.33641 0.29032 0.34562 0.3318 0.29954 0.29032 0.31797 0.35484 0.37788 0.35945 0.39171 0.32719 0.32719 0.37327 0.32258 0.28571 0.34562 0.32258 0.28571 0.38249 0.34101 0.29954 0.34101 0.42857 0.35945 0.3871 0.29493 0.25346 0.28571 0.29032 0.2765 0.32719 0.3318 0.34101 0.29493 0.29954 0.4424 0.3871 0.3871 0.31336 0.18433 0.22581 0.35023 0.25806 0.35945 0.33641 0.34101 0.2765 0.30876 0.14747 0.32258 0.24424 0.29493 0.37788 0.35945 0.34562 0.3318 0.29493 0.29954 0.27189 0.32258 0.36866 0.31336 0.29493 0.25806 0.24424 0.32258 0.35484 0.32258 0.26267 0.29954 0.32719 0.25806 0.32258 0.30415 0.30876 0.3318 0.41475 0.32719 0.27189 0.29954 0.31797 0.22581 0.39171 0.35484 0.41014 0.30876 0.2765 0.34101 0.29032 0.35023 0.22581 0.28571 0.30415 0.36406 0.30876 0.36866 0.29032 0.30415 0.41475 0.36406 0.32719 0.30415 0.29032 0.25806 0.27189 0.30876 0.34101 0.36866 0.34101 0.2765 0.32719 0.30415 0.37327 0.31797 0.3318 0.32258 0.32258 0.34101 0.34101 0.15207 0.31336 0.36406 0.3318 0.35945 0.33641 0.30876 0.29032 0.35023 0.30876 0.31797 0.31336 0.32258 0.37788 0.29032 0.32719 0.35023 0.31797 0.2765 0.36866 0.32719 0.29493 0.3871 0.37788 0.2765 0.29493 0.31797 0.30876 0.32258 0.34562 0.32719 0.2765 0.42857 0.25346 0.34562 0.35945 0.37327 0.34101 0.23502 0.38249 0.29954 0.35945 0.36866 0.27189 0.30415 0.26267 0.2765 0.31336 0.29032 0.33641 0.31797 0.25346 0.29493 0.30876 0.29493 0.35023 0.23502 0.35023 0.34562 0.3318 0.35023 0.33641 0.3318 0.31797 0.31336 0.34101 0.30876 0.32719 0.28571 0.3318 0.30415 0.37788 0.34562 0.25346 0.29032 0.33641 0.3318 0.30876 0.36866 0.28571 0.31797 0.29493 0.34101 0.29493 0.3318 0.32258 0.28571 0.30876 0.29032 0.28571 0.35484 0.31336 0.31336 0.35023 0.3871 0.34562 0.25806 0.37788 0.3318 0.2765 0.34562 0.29493 0.33641 0.35484 0.3318 0.36406 0.30415 0.31336 0.22581 0.31336 0.29954 0.31336 0.3318 0.29493 0.29493 0.31797 0.19355 0.3871 0.40553 0.32258 0.28571 0.28111 0.28571 0.32719 0.27189 0.29493 0.32258 0.2765 0.36866 0.28111 0.37327 0.30876 0.29032 0.29493 0.27189 0.30876 0.28111 0.32719 0.36406 0.14286 0.30876 0.34562 0.34562 0.29493 0.29493 0.29032 0.33641 0.3318 0.34562 0.37788 0.30876 0.3871 0.37327 0.33641 0.27189 0.29493 0.17972 0.28111 0.29032 0.32258 0.31797 0.33641 0.34562 0.20737 0.3318 0.25806 0.30415 0.34101 0.32719 0.30876 0.35023 0.27189 0.35023 0.29032 0.32258 0.32258 0.31336 0.19816 0.29954 0.29493 0.35023 0.25806 0.32719 0.29954 0.16129 0.28111 0.3871 0.35945 0.3318 0.34101 0.31336 0.28571 0.28571 0.29032 0.32719 0.34562 0.37788 0.29493 0.2765 0.30415 0.29493 0.28111 0.33641 0.31797 0.30876 0.31336 0.29493 0.37788 0.29032 0.34562 0.34562 0.30415 0.2765 0.31797 0.35945 0.39171 0.33641 0.25806 0.31336 0.38249 0.34562 0.33641 0.29032 0.26267 0.23502 0.42396 0.35945 0.31797 0.26728 0.32719 0.32258 0.32258 0.25806 0.29954 0.29032 0.30876 0.34562 0.26267 0.27189 0.31797 0.30415 0.25806 0.30876 0.3318 0.35484 0.3318 0.31797 0.27189 0.2765 0.27189 0.34562 0.38249 0.34562 0.29493 0.31336 0.24885 0.39171 0.28571 0.28111 0.30415 0.36406 0.35023 0.37788 0.15668 0.26728 0.36866 0.31336 0.29493 0.29954 0.26728 0.30876 0.35484 0.24424 0.20276 0.34101 0.43779 0.37327 0.31797 0.21198 0.2765 0.31797 0.33641 0.31336 0.32719 0.30415 0.34562 0.33641 0.26728 0.35023 0.37327 0.29954 0.17972 0.36406 0.28571 0.3871 0.29493 0.29032 0.30876 0.3871 0.35484 0.3318 0.34101 0.35484 0.31336 0.40092 0.32258 0.26267 0.35023 0.31797 0.3318 0.35484 0.22581 0.31797 0.29493 0.29954 0.35023 0.35023 0.37788 0.30876 0.35945 0.25806 0.25346 0.30415 0.29493 0.29032 0.32719 0.31336 0.31797 0.31336 0.36866 0.2765 0.31797 0.32719 0.34101 0.28111 0.32258 0.32258 0.38249 0.34562 0.29954 0.37327 0.28111 0.33641 0.25806 0.3318 0.28111 0.35484 0.34101 0.34101 0.39171 0.21659 0.30415 0.34562 0.31336 0.32258 0.32258 0.3318 0.31797 0.30876 0.34562 0.29954 0.37327 0.32258 0.35484 0.31797 0.28111 0.35945 0.30876 0.33641 0.35945 0.17051 0.3871 0.32258 0.30876 0.15207 0.36866 0.28111 0.3318 0.32258 0.26728 0.29032 0.32258 0.447 0.33641 0.37788 0.30876 0.35945 0.29493 0.27189 0.34101 0.36406 0.29954 0.33641 0.26728 0.26267 0.28111 0.29493 0.32258 0.31336 0.25346 0.38249 0.2765 0.30415 0.32258 0.26728 0.30415 0.35023 0.3318 0.30876 0.29032 0.31797 0.27189 0.38249 0.28571 0.35945 0.32719 0.37327 0.33641 0.32719 0.32258 0.30876 0.34562 0.45622 0.23963 0.31336 0.23502 0.21198 0.29954 0.32719 0.34562 0.35023 0.34562 0.2765 0.25346 0.25806 0.2765 0.26728 0.20276 0.25806 0.24885 0.25806 0.25806 0.41014 0.20276 0.13825 0.19355 0.3318 0.34562 0.34562 0.32258 0.32258 0.32719 0.34562 0.14747 0.3318 0.20276 0.25806 0.34101 0.25806 0.25806 0.24885 0.25806 0.25806 0.25806 0.24885 0.25806 0.25806 0.24885 0.25806 0.29954 0.31797 0.2765 0.32258 0.3318 0.3871 0.21198 0.3871 0.19355 0.15207 0.37788 0.26728 0.32719 0.37788 0.26728 0.32719 0.17512 0.16129 0.082949 0.1659 0.28111 0.28111 0.32258 0.28571 0.2765 0.30415 0.28111 0.31336 0.29954 0.31336 0.25806 0.21198 0.20276 0.19816 0.16129 0.19355 0.24424 0.24424 0.17051 0.17051 0.24424 0.20737 0.18894 0.19816 0.29493 0.21198 0.21198 0.20276 0.29954 0.29954 0.32258 0.32258 0.33641 0.33641 0.33641 0.33641 0.29954 0.30415 0.36406 0.17972 0.1659 0.29954 0.2765 0.25806 0.30876 0.32258 0.14286 0.29032 0.30415 0.23502 0.14286 0.15668 0.2765 0.27189 0.30876 0.25806 0.29493 0.29032 0.29032 0.34562 0.34101 0.37788 0.38249 0.29493 0.18433 0.19816 0.31336 0.34101 0.20737 0.31797 0.30876 0.3318 0.32258 0.45622 0.32719 0.33641 0.27189 0.29032 0.25346 0.30876 0.29032 0.11982 0.29954 0.38249 0.13825 0.087558 0.092166 0.30415 0.31336 0.11521 0.13364 0.21198 0.21198 0.2212 0.2212 0.1659 0.1659 0.19816 0.19816 0.19816 0.082949 0.082949 0.37327 0.29032 0.27189 0.27189 0.14747 0.14286 0.13364 0.12903 0.13825 0.13364 0.15668 0.15668 0.15207 0.11982 0.11982 0.11521 0.15668 0.15207 0.29493 0.30415 0.32719 0.26267 0.28571 0.29493 0.32258 0.14747 0.32258 0.28111 0.2765 0.31797 0.3318 0.34562 0.32719 0.29032 0.27189 0.29032 0.31336 0.30876 0.29493 0.15668 0.10599 0.29954 0.15207 0.3871 0.32258 0.28111 0.29954 0.29954 0.28571 0.35023 0.23502 0.29954 0.24885 0.1659 0.2765 0.3318 0.29032 0.29493 0.28571 0.3318 0.23041 0.28571 0.3318 0.27189 0.22581 0.31797 0.29493 0.35484 0.34101 0.34562 0.25806 0.33641 0.30415 0.32719 0.35023 0.24424 0.34101 0.35945 0.32719 0.2765 0.34101 0.36866 0.33641 0.3318 0.30415 0.32719 0.3318 0.28111 0.33641 0.32719 0.28111 0.31797 0.30415 0.3318 0.39171 0.34562 0.25346 0.31336 0.28571 0.35023 0.28571 0.30415 0.38249 0.36866 0.3318 0.35484 0.29032 0.3318 0.36406 0.3318 0.26267 0.2765 0.36406 0.30415 0.29954 0.26267 0.35945 0.32258 0.32719 0.29954 0.37327 0.27189 0.30876 0.31797 0.29954 0.37788 0.42857 0.27189 0.34101 0.28111 0.34101 0.35023 0.23963 0.37788 0.31797 0.32258 0.28111 0.30415 0.26267 0.36406 0.31797 0.29032 0.35945 0.28111 0.32258 0.3871 0.26267 0.31797 0.31797 0.30876 0.29493 0.35945 0.33641 0.34562
0.26267 0.39171 0.28571 0.28571 0.33641 0.35484 0.35484 0.8341 0.34101 0.33641 0.36866 0.2765 0.27189 0.38249 0.31797 0.31336 0.30415 0.35945 0.32719 0.37327 0.25806 0.33641 0.31797 0.29493 0.31797 0.29032 0.33641 0.32719 0.33641 0.30876 0.39171 0.32719 0.33641 0.38249 0.2765 0.27189 0.24885 0.37788 0.30876 0.36406 0.26728 0.36406 0.29493 0.28571 0.26728 0.33641 0.36866 0.32258 0.25346 0.35484 0.31336 0.26728 0.34101 0.29954 0.25806 0.37788 0.26267 0.30415 0.25806 0.34101 0.33641 0.32258 0.32258 0.36406 0.34562 0.24424 0.30876 0.31797 0.36406 0.32258 0.25346 0.34562 0.35023 0.22581 0.28571 0.40553 0.28571 0.36866 0.29032 0.29954 0.39631 0.33641 0.26728 0.35484 0.27189 0.22581 0.3871 0.23041 0.35945 0.26267 0.4424 0.35484 0.447 0.28571 0.3318 0.31797 0.24424 0.30876 0.39631 0.36406 0.38249 0.31336 0.35945 0.29954 0.30415 0.32258 0.34562 0.2765 0.39171 0.28111 0.24885 0.28111 0.42857 0.34562 0.32258 0.30415 0.39171 0.39171 0.33641 0.28571 0.24424 0.36406 0.47465 0.37327 0.35484 0.31797 0.25806 0.2765 0.28111 0.26267 0.26728 0.25806 0.447 0.39171 0.35023 0.40092 0.29493 0.31336 0.29954 0.36406 0.35945 0.26728 0.30876 0.31797 0.31797 0.37327 0.29954 0.2765 0.37327 0.3318 0.25346 0.26267 0.29032 0.31797 0.29954 0.34101 0.36406 0.3871 0.30876 0.32719 0.26728 0.28111 0.30415 0.23041 0.23502 0.26267 0.29493 0.4424 0.34562 0.35484 0.33641 0.32258 0.2765 0.26267 0.24885 0.37327 0.26728 0.28571 0.40553 0.29493 0.31336 0.28111 0.37788 0.37788 0.23963 0.2765 0.27189 0.30415 0.28571 0.27189 0.25806 0.30415 0.3318 0.26267 0.32258 0.28571 0.30876 0.42396 0.26728 0.30876 0.28571 0.29954 0.30415 0.26267 0.30415 0.35023 0.36406 0.31797 0.30876 0.36866 0.30876 0.28571 0.33641 0.37327 0.35945 0.36406 0.38249 0.25346 0.29493 0.30415 0.29954 0.34101 0.40553 0.34101 0.36866 0.18894 0.35023 0.27189 0.38249 0.30876 0.28111 0.31336 0.42857 0.46544 0.35484 0.31336 0.27189 0.29954 0.36866 0.32719 0.36866 0.27189 0.30876 0.25346 0.31797 0.35484 0.25806 0.2765 0.29032 0.26728 0.31797 0.2765 0.27189 0.31797 0.28111 0.34101 0.37327 0.32258 0.2765 0.27189 0.31797 0.31336 0.34101 0.35484 0.23502 0.29493 0.33641 0.3318 0.17512 0.29032 0.26728 0.26267 0.36866 0.2765 0.32258 0.23963 0.40092 0.23963 0.31336 0.35945 0.30876 0.28571 0.29493 0.25346 0.28571 0.27189 0.32258 0.36406 0.34562 0.34562 0.29954 0.37788 0.32719 0.30415 0.30415 0.32719 0.34562 0.28111 0.33641 0.23963 0.3318 0.29954 0.29032 0.30415 0.30415 0.33641 0.30876 0.35484 0.26267 0.28571 0.3318 0.35023 0.39171 0.38249 0.41475 0.30415 0.36866 0.39631 0.34562 0.32719 0.34562 0.37327 0.36406 0.34101 0.30876 0.32719 0.35484 0.29493 0.25346 0.34562 0.2765 0.29954 0.34562 0.34101 0.30415 0.43318 0.36406 0.24424 0.31336 0.29493 0.37327 0.31336 0.31336 0.34562 0.30876 0.37788 0.32258 0.30876 0.31797 0.29954 0.35484 0.34562 0.36866 0.30876 0.30415 0.32719 0.28111 0.35945 0.36866 0.37788 0.37788 0.41935 0.36866 0.35945 0.26267 0.29493 0.28571 0.24885 0.32258 0.35484 0.33641 0.31797 0.31797 0.31797 0.35484 0.32719 0.31797 0.29032 0.35023 0.3318 0.29493 0.34562 0.28111 0.35484 0.33641 0.34562 0.37788 0.34562 0.29493 0.2765 0.30415 0.30415 0.37327 0.3318 0.37327 0.23963 0.26728 0.32719 0.30876 0.30415 0.35945 0.31336 0.40092 0.20276 0.30415 0.29032 0.37788 0.32258 0.41475 0.31797 0.33641 0.32719 0.35023 0.3318 0.34101 0.31797 0.34101 0.26728 0.3318 0.32258 0.33641 0.40092 0.41475 0.29954 0.31336 0.3318 0.31336 0.24424 0.3318 0.34101 0.33641 0.31336 0.29954 0.29493 0.32719 0.31797 0.32719 0.27189 0.30876 0.3318 0.30876 0.33641 0.32719 0.31797 0.28571 0.32719 0.25806 0.27189 0.28111 0.32719 0.24424 0.30876 0.21198 0.40092 0.33641 0.29954 0.31336 0.32719 0.29032 0.28111 0.28571 0.25346 0.35023 0.31797 0.25806 0.26728 0.34562 0.3318 0.3871 0.33641 0.31336 0.35023 0.32258 0.35023 0.2765 0.37788 0.37327 0.30876 0.34101 0.35484 0.35023 0.27189 0.31336 0.31797 0.39631 0.31797 0.29954 0.32258 0.29954 0.23963 0.34101 0.30876 0.34101 0.28111 0.3318 0.31336 0.33641 0.34562 0.30415 0.3871 0.34562 0.29954 0.32258 0.23963 0.28571 0.3318 0.31336 0.29493 0.37327 0.25806 0.32719 0.35945 0.3871 0.31797 0.36866 0.32719 0.3871 0.28571 0.33641 0.39631 0.27189 0.3871 0.3318 0.23502 0.24424 0.31797 0.35023 0.29954 0.25806 0.34562 0.31336 0.26267 0.32258 0.35023 0.31336 0.39171 0.2765 0.29032 0.34101 0.36866 0.31336 0.29032 0.33641 0.35945 0.35945 0.34562 0.23963 0.3871 0.33641 0.31797 0.38249 0.31797 0.36406 0.40553 0.27189 0.30876 0.2212 0.35945 0.22581 0.2765 0.30415 0.30876 0.26267 0.29493 0.3318 0.32258 0.34562 0.3318 0.31336 0.23502 0.27189 0.28111 0.39631 0.30415 0.38249 0.33641 0.40553 0.34101 0.21659 0.29493 0.35484 0.32719 0.36406 0.42396 0.31336 0.32258 0.36406 0.31797 0.28111 0.35023 0.33641 0.32719 0.35945 0.32719 0.35945 0.29954 0.2765 0.34562 0.34101 0.35945 0.26267 0.35484 0.34562 0.30876 0.25806 0.29032 0.29493 0.31797 0.30876 0.37788 0.3318 0.30876 0.28571 0.29954 0.2765 0.36866 0.34101 0.29954 0.24885 0.30876 0.28571 0.29493 0.40092 0.23963 0.27189 0.28571 0.25806 0.25346 0.31797 0.39171 0.35484 0.31336 0.41935 0.34101 0.37327 0.34101 0.30415 0.1659 0.29954 0.28111 0.32258 0.23502 0.25346 0.16129 0.35945 0.32719 0.32258 0.29032 0.25806 0.29032 0.41014 0.35484 0.33641 0.32719 0.40553 0.31797 0.32258 0.2212 0.35945 0.32719 0.26728 0.37327 0.25806 0.28111 0.2765 0.26728 0.32258 0.34101 0.29493 0.23963 0.30876 0.32258 0.26267 0.3318 0.34101 0.29954 0.33641 0.2765 0.26267 0.29493 0.29032 0.29954 0.3318 0.33641 0.32719 0.23963 0.28111 0.36406 0.40553 0.3318 0.31797 0.28571 0.26267 0.32258 0.29032 0.28571 0.29954 0.29493 0.26728 0.23502 0.31336 0.29493 0.3318 0.29493 0.2765 0.35945 0.29954 0.3318 0.31797 0.28571 0.3318 0.29032 0.2765 0.36406 0.32719 0.26728 0.25806 0.27189 0.30876 0.29954 0.27189 0.32258 0.34101 0.33641 0.36406 0.28111 0.31797 0.30415 0.30876 0.30415 0.31336 0.31797 0.29032 0.32719 0.32258 0.29954 0.15668 0.30415 0.29032 0.31336 0.2765 0.16129 0.29954 0.32258 0.36406 0.28571 0.24885 0.2765 0.29954 0.28571 0.33641 0.33641 0.39171 0.28111 0.31797 0.3318 0.32258 0.31797 0.27189 0.38249 0.32258 0.28111 0.29032 0.26267 0.27189 0.36406 0.2765 0.35484 0.26267 0.32258 0.31797 0.3318 0.3318 0.26267 0.2765 0.29493 0.30876 0.29954 0.30415 0.32258 0.30415 0.34101 0.35945 0.30415 0.29493 0.29032 0.35023 0.37788 0.29493 0.3318 0.22581 0.28111 0.34101 0.39631 0.23041 0.27189 0.27189 0.27189 0.31797 0.3871 0.23502 0.32719 0.41014 0.2765 0.30876 0.27189 0.32258 0.2765 0.3871 0.23041 0.30415 0.41935 0.29954 0.31797 0.35023 0.23041 0.31336 0.32258 0.2765 0.36866 0.3318 0.25346 0.32719 0.25806 0.12442 0.27189 0.31336 0.3318 0.29954 0.26728 0.25346 0.2765 0.20737 0.32258 0.25806 0.26267 0.3318 0.23963 0.31336 0.26267 0.3318 0.30415 0.23963 0.23963 0.31797 0.31336 0.24424 0.28111 0.29954 0.29493 0.26267 0.29954 0.28571 0.29032 0.26267 0.24885 0.3318 0.32719 0.32258 0.34101 0.28111 0.30415 0.3318 0.36406 0.30876 0.35023 0.37327 0.27189 0.29032 0.3318 0.24424 0.25806 0.22581 0.2765 0.25806 0.34562 0.26267 0.29493 0.29493 0.30415 0.35484 0.29954 0.29032 0.23963 0.35945 0.31797 0.32258 0.37788 0.31797 0.26267 0.32258 0.30876 0.33641 0.3871 0.23502 0.29954 0.26728 0.31336 0.30876 0.28111 0.41935 0.28571 0.34101 0.27189 0.30415 0.30876 0.34562 0.37327 0.29493 0.42396 0.22581 0.27189 0.29493 0.28571 0.24424 0.34562 0.31797 0.35484 0.32258 0.3871 0.35023 0.28111 0.26728 0.31797 0.41935 0.3318 0.30415 0.31336 0.26728 0.35023 0.25806 0.26728 0.29954 0.30415 0.30876 0.28571 0.33641 0.29954 0.32258 0.40092 0.43318 0.31336 0.28571 0.31336 0.35945 0.3318 0.29954 0.28111 0.2212 0.29493 0.39171 0.29954 0.29032 0.29493 0.26267 0.28571 0.29493 0.33641 0.33641 0.33641 0.29493 0.35945 0.31336 0.26267 0.30876 0.35945 0.29954 0.32719 0.30876 0.39631 0.24885 0.25806 0.30876 0.31797 0.38249 0.26267 0.29954 0.28571 0.27189 0.31797 0.36866 0.35023 0.32719 0.27189 0.25346 0.41475 0.32719 0.34562 0.25346 0.31336 0.30415 0.27189 0.29954 0.36406 0.28571 0.29954 0.23963 0.38249 0.36406 0.24885 0.31797 0.26728 0.34101 0.27189 0.2765 0.35945 0.29954 0.29493 0.29032 0.29954 0.35023 0.34101 0.26728 0.26728 0.30876 0.34562 0.2765 0.3318 0.36866 0.28571 0.31336 0.36866 0.36406 0.32258 0.37788 0.27189 0.32258 0.34562 0.35023 0.37327 0.28571 0.34562 0.29493 0.2765 0.33641 0.39171 0.29032 0.27189 0.32258 0.29493 0.34101 0.26267 0.2765 0.2765 0.25806 0.29032 0.33641 0.30876 0.3318 0.30415 0.27189 0.29954 0.31336 0.29493 0.28111 0.13825 0.15668 0.447 0.19816 0.30876 0.29954 0.31797 0.24424 0.3318 0.23041 0.30415 0.2765 0.37327 0.29493 0.34101 0.35945 0.29954 0.31336 0.29032 0.19355 0.28571 0.26267 0.22581 0.32719 0.32719 0.23502 0.31797 0.35023 0.32258 0.31336 0.32719 0.28571 0.2765 0.28571 0.30415 0.29032 0.34101 0.32258 0.29493 0.37788 0.24424 0.25346 0.26728 0.27189 0.3318 0.29954 0.3318 0.29032 0.30415 0.29954 0.35023 0.16129 0.24424 0.36866 0.35945 0.31336 0.26728 0.23963 0.33641 0.29954 0.35945 0.29493 0.29954 0.36866 0.26728 0.23041 0.29954 0.2765 0.32719 0.28111 0.32719 0.38249 0.34101 0.35023 0.30415 0.31336 0.28571 0.31797 0.30415 0.28571 0.13364 0.32258 0.28571 0.32258 0.36866 0.36866 0.27189 0.24885 0.29954 0.39631 0.26267 0.29493 0.29954 0.31797 0.28111 0.31336 0.37327 0.28111 0.33641 0.36406 0.28111 0.28111 0.33641 0.35484 0.26728 0.28571 0.3318 0.30415 0.30415 0.39631 0.36866 0.24424 0.35484 0.30415 0.29032 0.25806 0.35484 0.32719 0.24885 0.31336 0.34101 0.31336 0.30876 0.2765 0.35945 0.28571 0.33641 0.2765 0.24885 0.32719 0.26267 0.24885 0.29032 0.29032 0.2765 0.31797 0.2212 0.35484 0.26728 0.33641 0.32719 0.35484 0.36866 0.26728 0.34562 0.30415 0.34562 0.29493 0.2765 0.25346 0.35023 0.2765 0.30415 0.29954 0.25806 0.3318 0.29032 0.30415 0.27189 0.30876 0.32719 0.3318 0.35484 0.31336 0.35484 0.26267 0.30415 0.24885 0.29954 0.32719 0.30415 0.30876 0.28571 0.38249 0.35023 0.29032 0.30876 0.31797 0.28571 0.29493 0.29032 0.26728 0.28111 0.30415 0.28571 0.34562 0.32719 0.29032 0.29032 0.34101 0.33641 0.30415 0.43318 0.31797 0.28571 0.25806 0.19816 0.25806 0.35945 0.29493 0.29032 0.23041 0.33641 0.25346 0.30415 0.24424 0.35023 0.31336 0.37327 0.30415 0.38249 0.32719 0.30415 0.29032 0.32258 0.28571 0.31336 0.38249 0.35945 0.2212 0.35023 0.39171 0.27189 0.29954 0.28111 0.24885 0.35023 0.29493 0.23963 0.28111 0.34101 0.3318 0.28571 0.29493 0.23963 0.25346 0.14286 0.35484 0.34562 0.3318 0.40092 0.33641 0.31797 0.13825 0.26728 0.29493 0.32258 0.29954 0.34101 0.29954 0.40553 0.2212 0.40092 0.33641 0.31797 0.32719 0.27189 0.20276 0.27189 0.34562 0.28111 0.27189 0.34101 0.32719 0.21198 0.30876 0.33641 0.37327 0.29493 0.35023 0.25346 0.29032 0.32719 0.29032 0.23963 0.29493 0.29032 0.23041 0.35945 0.3871 0.21659 0.29493 0.26728 0.34101 0.29493 0.28571 0.27189 0.39171 0.32719 0.29493 0.26728 0.28111 0.27189 0.34101 0.30876 0.33641 0.2765 0.29032 0.35023 0.35023 0.30876 0.2765 0.30876 0.23502 0.21198 0.29032 0.32258 0.33641 0.29493 0.29032 0.30876 0.31336 0.2765 0.34562 0.30415 0.28571 0.3871 0.31336 0.42857 0.29493 0.2765 0.24885 0.23502 0.3318 0.29954 0.35945 0.31797 0.26728 0.30415 0.26267 0.27189 0.31336 0.29954 0.34562 0.29493 0.35023 0.32258 0.29493 0.25346 0.33641 0.25346 0.26267 0.31797 0.15668 0.29032 0.3318 0.37788 0.29493 0.24885 0.31797 0.29032 0.28111 0.19355 0.18433 0.27189 0.34101 0.37788 0.26728 0.29493 0.29032 0.29954 0.29032 0.28111 0.25806 0.3318 0.32258 0.37327 0.36406 0.36866 0.31797 0.25806 0.22581 0.35945 0.27189 0.32719 0.34101 0.23963 0.34101 0.36866 0.52074 0.31336 0.32258 0.37788 0.24424 0.27189 0.3318 0.32719 0.33641 0.29954 0.31797 0.38249 0.18433 0.28571 0.29493 0.28111 0.2765 0.32258 0.34562 0.26728 0.40092 0.25806 0.32719 0.29032 0.29493 0.29032 0.30415 0.31336 0.27189 0.2765 0.29954 0.35484 0.24885 0.26267 0.29493 0.27189 0.38249 0.35484 0.35023 0.35484 0.25346 0.30876 0.23041 0.30876 0.25806 0.28571 0.29493 0.33641 0.2765 0.31336 0.35945 0.21659 0.30876 0.38249 0.27189 0.36866 0.31336 0.30415 0.2212 0.28111 0.30415 0.32258 0.29032 0.34101 0.37788 0.32719 0.34562 0.2765 0.29954 0.32258 0.27189 0.15668 0.31797 0.3318 0.26728 0.18894 0.31797 0.30415 0.30876 0.29493 0.27189 0.34101 0.30876 0.27189 0.31336 0.41475 0.45161 0.40092 0.2765 0.29954 0.2765 0.36866 0.24424 0.29954 0.34101 0.32258 0.28111 0.34562 0.32258 0.26267 0.29032 0.42857 0.31797 0.32719 0.37327 0.29032 0.32258 0.24424 0.34562 0.36406 0.34562 0.29954 0.31797 0.30876 0.30415 0.26728 0.35484 0.34562 0.35945 0.31797 0.27189 0.35023 0.32258 0.4424 0.22581 0.3318 0.19816 0.20737 0.31797 0.30876 0.32258 0.31797 0.31797 0.25346 0.18894 0.17051 0.25346 0.19816 0.18894 0.29032 0.29954 0.29032 0.29032 0.34101 0.28111 0.20737 0.26267 0.29493 0.31797 0.2212 0.1659 0.3318 0.31797 0.35484 0.19355 0.31797 0.22581 0.24885 0.35023 0.29032 0.29032 0.29954 0.29032 0.29032 0.29032 0.29954 0.29032 0.29032 0.29954 0.29032 0.30876 0.30415 0.25346 0.29032 0.23963 0.30876 0.23041 0.27189 0.15207 0.12442 0.37788 0.33641 0.35945 0.37788 0.33641 0.35945 0.17972 0.17512 0.12442 0.1659 0.25346 0.28111 0.3871 0.33641 0.28111 0.23041 0.32258 0.30415 0.25806 0.29032 0.29493 0.30415 0.28111 0.28111 0.25346 0.25346 0.32258 0.30415 0.24885 0.18433 0.31336 0.29032 0.20276 0.27189 0.29032 0.21659 0.13825 0.20737 0.24424 0.31797 0.27189 0.35484 0.31797 0.2765 0.29032 0.27189 0.25346 0.39631 0.31797 0.17972 0.20276 0.35023 0.28111 0.29032 0.35484 0.3318 0.11521 0.37788 0.29493 0.26728 0.18894 0.19355 0.25346 0.25806 0.29493 0.30876 0.31336 0.36406 0.32719 0.34101 0.30876 0.3318 0.3871 0.30876 0.15207 0.14286 0.23963 0.29954 0.22581 0.3871 0.31336 0.31797 0.29954 0.32258 0.2212 0.24885 0.26728 0.34101 0.31797 0.35023 0.34562 0.18433 0.25346 0.25806 0.14286 0.1106 0.13364 0.26267 0.34101 0.17512 0.17972 0.29954 0.29954 0.31797 0.31797 0.28111 0.28111 0.26267 0.26267 0.26267 0.12442 0.12442 0.31797 0.23963 0.25346 0.25346 0.19816 0.19355 0.18894 0.18433 0.19355 0.18894 0.1659 0.1659 0.16129 0.18433 0.18433 0.17512 0.1659 0.16129 0.25346 0.29032 0.28571 0.31797 0.28571 0.34562 0.32258 0.15668 0.37788 0.25806 0.49309 0.24424 0.31797 0.29954 0.3318 0.35023 0.28571 0.35945 0.29032 0.25346 0.31797 0.1659 0.14286 0.28111 0.16129 0.32719 0.34101 0.28111 0.2765 0.26267 0.29954 0.26728 0.23502 0.23963 0.24885 0.20737 0.33641 0.29954 0.30876 0.29493 0.34101 0.2765 0.31336 0.35023 0.29032 0.25346 0.20276 0.32719 0.27189 0.38249 0.34101 0.27189 0.2212 0.34101 0.3318 0.42857 0.25346 0.28111 0.36406 0.35484 0.34101 0.25346 0.34562 0.28111 0.30415 0.35484 0.21198 0.29493 0.34562 0.32258 0.26267 0.32719 0.29032 0.31336 0.32719 0.34101 0.35023 0.29954 0.27189 0.25806 0.39631 0.28571 0.35023 0.29493 0.35945 0.35484 0.32258 0.27189 0.35023 0.37788 0.30415 0.33641 0.28111 0.34562 0.28111 0.24885 0.29493 0.26267 0.36866 0.31797 0.29032 0.27189 0.32719 0.23041 0.30415 0.30415 0.35484 0.32258 0.35484 0.19355 0.36406 0.41935 0.31336 0.3318 0.20276 0.31797 0.25346 0.36406 0.21659 0.24885 0.23963 0.35023 0.27189 0.31336 0.30876 0.25346 0.32258 0.29954 0.24424 0.33641 0.2765 0.29493 0.29493 0.29493 0.30415 0.25346
0.35484 0.32258 0.3318 0.42396 0.36406 0.34562 0.41014 0.34101 0.84793 0.36406 0.31797 0.29032 0.31336 0.3871 0.34101 0.35484 0.33641 0.81106 0.30415 0.34101 0.30415 0.32719 0.34101 0.25346 0.35023 0.3871 0.41475 0.29954 0.35484 0.37788 0.43779 0.41014 0.36866 0.36866 0.29032 0.34562 0.33641 0.39171 0.29954 0.34562 0.41475 0.31336 0.34562 0.35484 0.29032 0.32719 0.41935 0.42396 0.26728 0.41935 0.30415 0.33641 0.28571 0.28571 0.31797 0.43779 0.32258 0.27189 0.33641 0.41935 0.29954 0.33641 0.34101 0.38249 0.3871 0.28111 0.32719 0.36406 0.43779 0.37788 0.33641 0.29493 0.32258 0.29954 0.2765 0.45161 0.37327 0.34101 0.28111 0.29032 0.447 0.35945 0.31336 0.27189 0.32719 0.32258 0.35023 0.24424 0.3318 0.26267 0.28111 0.32719 0.34562 0.34101 0.36406 0.40553 0.41475 0.31336 0.37327 0.3871 0.34101 0.35945 0.31797 0.34101 0.30876 0.25806 0.28571 0.26267 0.36406 0.29493 0.33641 0.37788 0.28571 0.32719 0.34101 0.32719 0.31797 0.27189 0.41475 0.31336 0.2765 0.29032 0.32719 0.31336 0.35023 0.39631 0.29032 0.28571 0.28571 0.29493 0.22581 0.32258 0.41935 0.40553 0.46083 0.37327 0.35484 0.35945 0.34101 0.30415 0.39171 0.34101 0.41014 0.25346 0.30415 0.36866 0.28571 0.36406 0.29032 0.30876 0.27189 0.41935 0.29954 0.32719 0.31797 0.35945 0.39631 0.41475 0.31797 0.33641 0.32719 0.28111 0.35484 0.30876 0.37327 0.34562 0.35945 0.31336 0.34101 0.41935 0.29032 0.23502 0.38249 0.35945 0.34562 0.26728 0.34562 0.29032 0.34101 0.40092 0.32719 0.41014 0.41014 0.30415 0.29954 0.30876 0.29032 0.3318 0.26728 0.27189 0.27189 0.31336 0.28571 0.41475 0.32719 0.34101 0.35484 0.32719 0.23502 0.29032 0.2765 0.24424 0.24424 0.32258 0.29032 0.35484 0.43779 0.27189 0.40092 0.35023 0.31797 0.36866 0.35945 0.32258 0.32719 0.34101 0.35484 0.38249 0.35023 0.36406 0.32719 0.3318 0.37788 0.30876 0.35484 0.28571 0.31336 0.36406 0.35023 0.36866 0.24885 0.41935 0.37788 0.39631 0.3871 0.36406 0.32258 0.28111 0.34562 0.39631 0.32258 0.34562 0.32719 0.3318 0.37788 0.35484 0.34562 0.38249 0.30415 0.25806 0.30876 0.31797 0.39631 0.25346 0.31336 0.28111 0.3318 0.29954 0.31797 0.39631 0.25346 0.26728 0.32258 0.26267 0.29954 0.37327 0.31336 0.33641 0.17972 0.25346 0.35945 0.28571 0.40553 0.28571 0.23963 0.30876 0.3318 0.2212 0.29954 0.30415 0.29493 0.36406 0.33641 0.36866 0.28111 0.37327 0.40092 0.37327 0.28111 0.40553 0.27189 0.3318 0.30415 0.35945 0.28571 0.23502 0.30415 0.31336 0.25346 0.26267 0.38249 0.31797 0.31336 0.34562 0.29954 0.3871 0.26728 0.35945 0.28111 0.29954 0.30415 0.32719 0.28571 0.34101 0.31336 0.26728 0.36866 0.29032 0.3318 0.3871 0.39631 0.29032 0.30415 0.32719 0.29493 0.41014 0.31797 0.3318 0.26728 0.31797 0.31336 0.31797 0.29954 0.35484 0.31797 0.30876 0.29493 0.27189 0.35484 0.30876 0.26728 0.37327 0.33641 0.29493 0.24885 0.38249 0.34562 0.34101 0.29032 0.28571 0.32719 0.32719 0.3871 0.37327 0.36866 0.3318 0.29493 0.31336 0.35023 0.32719 0.29954 0.35023 0.28571 0.33641 0.36866 0.31797 0.29032 0.3318 0.30876 0.30415 0.39171 0.37788 0.29493 0.35484 0.3318 0.3318 0.31797 0.31797 0.33641 0.34101 0.36866 0.36406 0.28111 0.35945 0.36406 0.31797 0.35484 0.31336 0.26728 0.30876 0.38249 0.28111 0.33641 0.36866 0.39171 0.31797 0.38249 0.35484 0.2765 0.34101 0.39631 0.36406 0.31336 0.18894 0.29954 0.35023 0.3318 0.29954 0.35023 0.37327 0.32719 0.30415 0.35484 0.40092 0.32719 0.35484 0.31797 0.3318 0.29954 0.3318 0.31797 0.34562 0.37327 0.35945 0.34101 0.33641 0.32258 0.28571 0.28571 0.34101 0.26728 0.30415 0.46544 0.34562 0.25346 0.35023 0.31336 0.28571 0.29493 0.29954 0.35023 0.25806 0.37327 0.30876 0.30415 0.34562 0.28571 0.2765 0.35484 0.28111 0.20276 0.28571 0.24885 0.34562 0.37327 0.28571 0.38249 0.31797 0.32719 0.25346 0.32258 0.35023 0.41935 0.32719 0.31336 0.30876 0.37788 0.32258 0.36406 0.32719 0.36406 0.36406 0.29032 0.41935 0.31797 0.29954 0.35484 0.45161 0.34101 0.32258 0.36866 0.35945 0.32719 0.34562 0.31797 0.35023 0.38249 0.28571 0.35023 0.26728 0.37327 0.36406 0.35484 0.29032 0.2765 0.33641 0.30415 0.36866 0.32258 0.3318 0.30876 0.37788 0.35023 0.31797 0.29954 0.31336 0.37788 0.34562 0.32258 0.30415 0.27189 0.35945 0.33641 0.35484 0.41935 0.41475 0.29032 0.34101 0.35023 0.31336 0.30876 0.3318 0.32258 0.31336 0.35945 0.34101 0.36866 0.28571 0.27189 0.36406 0.29493 0.30876 0.38249 0.33641 0.29954 0.37327 0.29493 0.30876 0.3318 0.35023 0.42857 0.36866 0.31336 0.32719 0.34562 0.35023 0.28571 0.3871 0.24424 0.35484 0.36406 0.26267 0.3871 0.39171 0.31797 0.29954 0.24885 0.37327 0.29954 0.35945 0.30876 0.3318 0.33641 0.34562 0.36406 0.39171 0.31797 0.3871 0.30876 0.32719 0.28111 0.32258 0.30876 0.36866 0.31797 0.39171 0.30876 0.31797 0.23041 0.34101 0.30876 0.40092 0.42396 0.3318 0.35945 0.26728 0.37788 0.32258 0.34101 0.35023 0.2765 0.3871 0.29954 0.38249 0.35023 0.34101 0.29954 0.32719 0.31336 0.37788 0.32719 0.31336 0.39631 0.28571 0.36406 0.30876 0.40092 0.32258 0.31336 0.35945 0.30415 0.34101 0.3318 0.31797 0.28571 0.28571 0.28111 0.33641 0.29954 0.26728 0.30415 0.28571 0.30876 0.28571 0.29493 0.35945 0.36406 0.20276 0.3871 0.40092 0.31336 0.29032 0.36406 0.3318 0.39631 0.33641 0.30415 0.20737 0.32258 0.35023 0.26267 0.19816 0.37327 0.23041 0.32719 0.37788 0.26267 0.37788 0.35945 0.30876 0.3871 0.37327 0.29493 0.37327 0.39631 0.5023 0.37788 0.27189 0.37327 0.31336 0.37327 0.35945 0.34562 0.34101 0.35023 0.34562 0.30876 0.35945 0.34562 0.40553 0.25806 0.3871 0.33641 0.40092 0.36866 0.35023 0.2765 0.26267 0.27189 0.25806 0.35023 0.32258 0.31797 0.35484 0.37788 0.24424 0.31797 0.36406 0.2765 0.27189 0.32258 0.35945 0.35484 0.28571 0.34562 0.31797 0.35484 0.29032 0.38249 0.26267 0.2765 0.32258 0.40092 0.3318 0.26728 0.39171 0.25346 0.31336 0.31336 0.35023 0.32258 0.29954 0.32719 0.30876 0.3318 0.26728 0.29954 0.35945 0.28571 0.32719 0.28571 0.35484 0.29032 0.41014 0.35484 0.32258 0.28571 0.26267 0.30876 0.27189 0.36406 0.28111 0.31797 0.32258 0.36406 0.34101 0.17512 0.28571 0.38249 0.35023 0.32258 0.23963 0.24885 0.33641 0.32719 0.29493 0.35023 0.30415 0.28111 0.29954 0.26267 0.30876 0.35484 0.41014 0.34562 0.35484 0.3318 0.33641 0.35945 0.34101 0.29493 0.29954 0.23963 0.2765 0.3318 0.31797 0.29032 0.32258 0.32258 0.32719 0.35023 0.26267 0.35484 0.25806 0.32258 0.31336 0.32719 0.2765 0.25806 0.36406 0.31797 0.32258 0.3318 0.37788 0.29954 0.25346 0.33641 0.32258 0.3318 0.38249 0.34101 0.22581 0.37788 0.30415 0.3318 0.31336 0.24885 0.40553 0.30415 0.3318 0.39171 0.35945 0.34101 0.34101 0.30876 0.30415 0.45622 0.35945 0.31797 0.25346 0.22581 0.34101 0.34101 0.2765 0.26728 0.35945 0.31336 0.34101 0.29954 0.3871 0.28111 0.30415 0.34101 0.21659 0.21198 0.30415 0.39631 0.30415 0.31336 0.35484 0.32258 0.25346 0.25346 0.35484 0.33641 0.31336 0.32258 0.31797 0.42396 0.30415 0.26267 0.3871 0.23963 0.38249 0.29032 0.36866 0.28571 0.2765 0.39171 0.30876 0.23041 0.28571 0.3318 0.24885 0.28111 0.32719 0.31336 0.31336 0.32719 0.31797 0.31797 0.29954 0.35945 0.35023 0.33641 0.30876 0.31336 0.24424 0.29954 0.36866 0.29032 0.43318 0.30876 0.45161 0.29032 0.36406 0.38249 0.30876 0.24885 0.36406 0.3871 0.31336 0.29954 0.30876 0.34562 0.30876 0.32258 0.37327 0.40092 0.3318 0.34101 0.34101 0.34562 0.32719 0.39171 0.25346 0.3318 0.29493 0.31336 0.36866 0.29493 0.29493 0.32258 0.29493 0.32719 0.28111 0.30876 0.29032 0.30415 0.32719 0.30876 0.28571 0.31797 0.34562 0.32719 0.37327 0.36866 0.36406 0.3318 0.43318 0.41014 0.36866 0.29032 0.2765 0.29954 0.29954 0.34101 0.26267 0.27189 0.34562 0.35023 0.34101 0.28111 0.30415 0.32258 0.34101 0.29032 0.40092 0.36406 0.36406 0.31336 0.2765 0.39171 0.31797 0.31797 0.32719 0.3871 0.31797 0.34101 0.30876 0.2765 0.34101 0.29493 0.28571 0.34562 0.25806 0.37788 0.31797 0.32719 0.32719 0.29954 0.35484 0.32719 0.3318 0.26267 0.32719 0.34562 0.30876 0.32258 0.26267 0.3318 0.32258 0.37327 0.28571 0.28571 0.35484 0.34562 0.28111 0.34101 0.29954 0.35023 0.3318 0.36406 0.32258 0.32719 0.33641 0.36406 0.30415 0.29032 0.41014 0.33641 0.26728 0.36406 0.31336 0.43779 0.29954 0.30876 0.27189 0.29493 0.36406 0.37327 0.39171 0.34101 0.29493 0.26728 0.3318 0.29032 0.27189 0.42396 0.35945 0.2765 0.36866 0.32719 0.18894 0.34101 0.35023 0.32258 0.2765 0.39171 0.29032 0.35945 0.41935 0.40092 0.30876 0.36406 0.33641 0.3318 0.33641 0.29493 0.29493 0.30415 0.3871 0.31797 0.23502 0.37327 0.35023 0.37788 0.36866 0.30876 0.31336 0.35484 0.26267 0.29493 0.30415 0.25346 0.36866 0.36406 0.3871 0.4424 0.35484 0.30415 0.30876 0.45161 0.31336 0.32258 0.18894 0.23502 0.32719 0.26267 0.37788 0.34562 0.34562 0.32258 0.31336 0.15668 0.38249 0.29954 0.3318 0.34101 0.30876 0.36406 0.30415 0.30876 0.31336 0.26728 0.3318 0.32258 0.35484 0.35945 0.25806 0.19816 0.36406 0.36406 0.37788 0.35023 0.3318 0.28571 0.30415 0.35023 0.30415 0.30876 0.3871 0.41014 0.29493 0.28571 0.31797 0.34101 0.21198 0.3318 0.34101 0.32258 0.29493 0.3871 0.29032 0.31797 0.34562 0.21659 0.24424 0.35023 0.2765 0.30876 0.28111 0.31336 0.33641 0.40092 0.3871 0.34101 0.26728 0.32719 0.28111 0.26728 0.30415 0.26267 0.35484 0.26267 0.35484 0.35023 0.35023 0.37788 0.35023 0.32258 0.34562 0.32719 0.31797 0.3318 0.19355 0.36866 0.32258 0.35945 0.33641 0.3318 0.29954 0.31336 0.35023 0.34101 0.30876 0.31336 0.41935 0.30876 0.36406 0.31797 0.3318 0.29493 0.31797 0.39631 0.35484 0.29493 0.2765 0.2765 0.28571 0.32258 0.29032 0.3318 0.35484 0.39631 0.33641 0.28111 0.41935 0.29954 0.33641 0.28571 0.41475 0.29493 0.26267 0.34101 0.38249 0.30415 0.25346 0.32719 0.36406 0.25806 0.32258 0.31797 0.32719 0.28571 0.41014 0.21198 0.34101 0.45622 0.30415 0.36866 0.20737 0.28571 0.24885 0.28571 0.28111 0.34562 0.39171 0.32719 0.30415 0.25346 0.3871 0.35484 0.29493 0.32719 0.37788 0.37327 0.29954 0.28111 0.35484 0.31336 0.28571 0.33641 0.37788 0.30415 0.35945 0.32258 0.29493 0.29954 0.3871 0.29493 0.31797 0.2765 0.35023 0.31336 0.35023 0.30415 0.24885 0.31797 0.30876 0.31797 0.24885 0.33641 0.3871 0.31797 0.32719 0.25806 0.32719 0.31336 0.39171 0.41935 0.24885 0.34562 0.25346 0.33641 0.30876 0.26267 0.36406 0.33641 0.28571 0.34562 0.16129 0.37788 0.34562 0.28111 0.34101 0.26267 0.31336 0.33641 0.38249 0.28571 0.32719 0.35484 0.3318 0.34562 0.32258 0.2765 0.29493 0.35484 0.34562 0.30415 0.29954 0.28571 0.34101 0.18433 0.29493 0.3318 0.31797 0.23963 0.29954 0.25806 0.30415 0.32719 0.32719 0.29493 0.32719 0.38249 0.25806 0.28111 0.30415 0.30876 0.14747 0.34562 0.40092 0.29493 0.30415 0.35484 0.41014 0.21198 0.3318 0.30876 0.41014 0.29493 0.37788 0.29954 0.35023 0.26267 0.35023 0.31797 0.27189 0.35023 0.2765 0.15207 0.35023 0.32258 0.41475 0.27189 0.30415 0.3318 0.19355 0.29493 0.32719 0.30415 0.34101 0.31797 0.3318 0.28571 0.2765 0.31797 0.30415 0.40553 0.34101 0.30876 0.3871 0.26728 0.38249 0.30415 0.35945 0.26728 0.32258 0.32719 0.27189 0.38249 0.3318 0.34562 0.31797 0.26728 0.25806 0.35484 0.32258 0.31797 0.30415 0.25346 0.34101 0.35484 0.37327 0.30415 0.29493 0.29493 0.2765 0.34562 0.32719 0.29493 0.23963 0.3871 0.27189 0.2765 0.33641 0.30415 0.32719 0.29493 0.34562 0.29493 0.30415 0.31336 0.31797 0.29954 0.31336 0.31797 0.35945 0.33641 0.41014 0.31336 0.27189 0.3871 0.3318 0.32258 0.34562 0.34562 0.31336 0.28571 0.31336 0.29493 0.35023 0.27189 0.3318 0.36866 0.35945 0.19816 0.30415 0.31336 0.3318 0.28571 0.30415 0.29954 0.29493 0.34562 0.20737 0.20737 0.29032 0.30415 0.34101 0.25806 0.18894 0.25806 0.30415 0.34101 0.25346 0.39631 0.33641 0.30415 0.38249 0.32719 0.35023 0.34562 0.40092 0.26267 0.35484 0.32719 0.34101 0.30876 0.37788 0.29032 0.29954 0.41475 0.29032 0.37327 0.40092 0.28571 0.35945 0.37327 0.31336 0.28571 0.30876 0.26267 0.31797 0.20276 0.29954 0.35945 0.33641 0.29032 0.26267 0.35484 0.29954 0.30415 0.29954 0.20737 0.30876 0.42396 0.32719 0.29032 0.32719 0.30415 0.32258 0.32719 0.37327 0.26728 0.32719 0.38249 0.35023 0.40092 0.3318 0.40092 0.35945 0.29032 0.37327 0.25346 0.29954 0.25806 0.29493 0.31797 0.41014 0.31797 0.34562 0.35023 0.2765 0.28571 0.31336 0.34101 0.34562 0.32719 0.36406 0.35023 0.30415 0.32719 0.37327 0.36866 0.30415 0.31797 0.34101 0.34562 0.32258 0.33641 0.26267 0.37788 0.25346 0.42857 0.25806 0.30876 0.17512 0.31797 0.34101 0.32719 0.2765 0.40092 0.31797 0.30876 0.30876 0.33641 0.32719 0.28571 0.40553 0.35484 0.24424 0.40553 0.3318 0.28571 0.29954 0.35484 0.28571 0.25346 0.29032 0.30415 0.2765 0.29032 0.3318 0.34101 0.28571 0.30876 0.28571 0.3318 0.33641 0.33641 0.35945 0.29032 0.28571 0.31797 0.29493 0.28111 0.3871 0.32719 0.34101 0.2765 0.35023 0.30876 0.29493 0.3318 0.35945 0.26728 0.32258 0.19816 0.19816 0.28111 0.35945 0.35945 0.36406 0.35945 0.35484 0.22581 0.20737 0.35484 0.23963 0.2212 0.30876 0.32719 0.30876 0.31336 0.41935 0.21198 0.13825 0.18433 0.2765 0.33641 0.28571 0.20737 0.31336 0.31797 0.34101 0.1659 0.36866 0.20737 0.28571 0.30415 0.31336 0.30876 0.32719 0.31336 0.30876 0.30876 0.32719 0.30876 0.30876 0.32719 0.31336 0.30415 0.28111 0.35484 0.23041 0.25806 0.36866 0.24424 0.32719 0.27189 0.20276 0.35484 0.36406 0.41475 0.35484 0.36406 0.41475 0.15668 0.14747 0.078341 0.13825 0.28111 0.31336 0.28571 0.23963 0.3318 0.29954 0.28571 0.32719 0.32719 0.28111 0.28571 0.20737 0.21198 0.21198 0.15668 0.22581 0.24424 0.2212 0.17512 0.22581 0.23041 0.23963 0.27189 0.22581 0.30415 0.26267 0.19355 0.17512 0.38249 0.30415 0.3871 0.28111 0.34101 0.36406 0.31797 0.28111 0.2765 0.31336 0.30415 0.21198 0.18894 0.33641 0.35023 0.32719 0.30876 0.30876 0.20276 0.34101 0.34101 0.27189 0.1659 0.19355 0.35484 0.2765 0.31797 0.25806 0.35484 0.34101 0.26267 0.34101 0.35484 0.29032 0.3318 0.3318 0.13825 0.15207 0.2765 0.37327 0.20276 0.36866 0.35945 0.26728 0.28111 0.32258 0.31336 0.29493 0.26728 0.30876 0.31797 0.31797 0.31336 0.12903 0.3318 0.29493 0.18433 0.087558 0.078341 0.32258 0.3871 0.11982 0.17051 0.20737 0.20737 0.2212 0.2212 0.24424 0.24424 0.20276 0.20276 0.20276 0.078341 0.078341 0.33641 0.32258 0.34562 0.34562 0.17972 0.17051 0.1659 0.15668 0.17512 0.1659 0.13364 0.13364 0.14286 0.12903 0.12903 0.11982 0.13364 0.14286 0.30876 0.3318 0.38249 0.28571 0.2765 0.29032 0.30415 0.14747 0.35023 0.3871 0.30876 0.33641 0.32719 0.28571 0.25806 0.24885 0.28111 0.34101 0.28571 0.26728 0.31336 0.13364 0.10599 0.31336 0.14286 0.36406 0.28571 0.28571 0.3318 0.26267 0.31336 0.24424 0.24885 0.34562 0.23502 0.22581 0.2765 0.23963 0.29493 0.26728 0.25346 0.25346 0.30415 0.32719 0.29493 0.34562 0.24885 0.36406 0.30876 0.29493 0.3318 0.29493 0.28111 0.29954 0.30415 0.35023 0.34562 0.29954 0.30415 0.34562 0.3871 0.34562 0.32719 0.31797 0.32719 0.30876 0.35023 0.32719 0.32258 0.25806 0.29954 0.36406 0.27189 0.31797 0.29493 0.38249 0.31797 0.35484 0.29954 0.25346 0.26728 0.35945 0.31797 0.29032 0.3871 0.30415 0.48848 0.29954 0.26728 0.35023 0.29032 0.35484 0.3318 0.28111 0.29954 0.29032 0.31336 0.2765 0.35484 0.32719 0.34562 0.29493 0.31336 0.35023 0.25806 0.28571 0.26728 0.28571 0.31797 0.32258 0.32719 0.30876 0.36406 0.3871 0.23963 0.39171 0.32258 0.29493 0.25806 0.29032 0.29032 0.35023 0.29032 0.32258 0.29032 0.31336 0.30876 0.34101 0.27189 0.30415 0.41475 0.30415 0.30876 0.37327 0.32258 0.3871
0.34101 0.36866 0.35945 0.39631 0.32719 0.36866 0.39631 0.33641 0.36406 0.84793 0.28571 0.32719 0.34562 0.36866 0.28571 0.27189 0.30415 0.37788 0.33641 0.36866 0.21659 0.3318 0.3318 0.30415 0.39171 0.40553 0.33641 0.34562 0.34101 0.31797 0.37788 0.37788 0.32258 0.32258 0.35023 0.34562 0.35484 0.29954 0.29954 0.35484 0.31797 0.2765 0.40553 0.3318 0.30415 0.33641 0.30415 0.43779 0.29032 0.31797 0.30415 0.34562 0.28111 0.26728 0.32719 0.35484 0.31336 0.2765 0.25806 0.32258 0.32719 0.30415 0.36406 0.30876 0.30415 0.29493 0.2765 0.26728 0.34562 0.41475 0.28571 0.31797 0.32719 0.29032 0.29493 0.35023 0.29954 0.3871 0.37788 0.31797 0.40092 0.38249 0.31797 0.41014 0.27189 0.3318 0.28571 0.26267 0.36406 0.31336 0.35484 0.31797 0.29954 0.31336 0.45622 0.3871 0.32719 0.25346 0.33641 0.32719 0.39631 0.32719 0.43779 0.34101 0.29954 0.36406 0.28111 0.33641 0.37327 0.23502 0.35484 0.32719 0.25346 0.31797 0.37327 0.41935 0.35945 0.3871 0.37327 0.34101 0.33641 0.30876 0.30415 0.34562 0.35945 0.2765 0.36406 0.29493 0.35484 0.33641 0.33641 0.31797 0.34101 0.33641 0.25346 0.29032 0.35945 0.35023 0.35484 0.29032 0.3871 0.26728 0.37788 0.34101 0.30876 0.34101 0.30415 0.36406 0.32258 0.32258 0.26267 0.30876 0.34562 0.29493 0.39631 0.33641 0.27189 0.31336 0.43318 0.3318 0.34101 0.29493 0.28571 0.26728 0.3318 0.31797 0.31797 0.28111 0.29954 0.31797 0.26267 0.27189 0.26728 0.31797 0.32258 0.32258 0.28571 0.28571 0.38249 0.30415 0.25806 0.34101 0.3871 0.35023 0.30415 0.32258 0.29032 0.40553 0.28111 0.35023 0.30415 0.33641 0.31797 0.31797 0.33641 0.35945 0.26728 0.26728 0.34101 0.3318 0.31336 0.23963 0.29954 0.25806 0.29032 0.31797 0.29954 0.24885 0.35023 0.32719 0.29954 0.3318 0.26728 0.30415 0.31336 0.28571 0.447 0.29954 0.35023 0.31336 0.30876 0.32719 0.37327 0.35945 0.45161 0.2212 0.28571 0.40553 0.35945 0.31797 0.24885 0.30415 0.32258 0.35023 0.3318 0.3871 0.3318 0.36866 0.36866 0.35023 0.38249 0.35945 0.28571 0.27189 0.36406 0.35484 0.33641 0.25806 0.37788 0.30876 0.26728 0.27189 0.36866 0.3871 0.29493 0.28571 0.34562 0.31336 0.27189 0.36866 0.3871 0.32719 0.24424 0.29493 0.29493 0.35484 0.31797 0.36866 0.18894 0.41014 0.30876 0.25346 0.4424 0.35023 0.26267 0.35945 0.35023 0.26267 0.35023 0.32258 0.24885 0.32258 0.24424 0.33641 0.2765 0.29493 0.21659 0.32719 0.32719 0.29032 0.28571 0.30415 0.29954 0.3318 0.30876 0.28111 0.3318 0.24424 0.26267 0.26728 0.33641 0.3318 0.35023 0.35945 0.3871 0.37327 0.31797 0.34101 0.3318 0.34101 0.33641 0.34101 0.34101 0.40553 0.33641 0.29954 0.35484 0.33641 0.47465 0.3871 0.37327 0.32258 0.31797 0.29954 0.34562 0.3318 0.29032 0.3871 0.33641 0.31336 0.34101 0.31336 0.37788 0.35023 0.38249 0.29954 0.32258 0.26267 0.34562 0.28571 0.35023 0.24885 0.34562 0.32258 0.34562 0.3318 0.3318 0.2765 0.34562 0.38249 0.37788 0.3318 0.29493 0.34562 0.32258 0.34101 0.31336 0.36866 0.41935 0.3318 0.31797 0.35023 0.34562 0.32258 0.31797 0.34101 0.32719 0.35484 0.46083 0.30415 0.29954 0.25346 0.29493 0.30415 0.29493 0.34101 0.27189 0.25806 0.31336 0.32258 0.32719 0.41475 0.23963 0.35023 0.36406 0.34101 0.39631 0.47005 0.32258 0.28111 0.35484 0.23041 0.29493 0.3318 0.30415 0.29493 0.29032 0.34101 0.2765 0.33641 0.35484 0.3318 0.25806 0.21198 0.2765 0.32719 0.23502 0.32258 0.26267 0.2765 0.2765 0.28111 0.3871 0.31336 0.35945 0.34101 0.35945 0.32719 0.35945 0.29493 0.34101 0.30876 0.31336 0.33641 0.33641 0.28571 0.32719 0.29032 0.29032 0.4424 0.3318 0.33641 0.38249 0.34562 0.41475 0.36406 0.36406 0.36406 0.28111 0.35023 0.36406 0.41935 0.32719 0.35023 0.29954 0.29032 0.35023 0.25806 0.37327 0.42857 0.21198 0.3318 0.25346 0.35484 0.35023 0.34101 0.34562 0.34562 0.30415 0.22581 0.30876 0.29954 0.33641 0.29032 0.31797 0.35484 0.37327 0.32719 0.32258 0.35945 0.29493 0.30876 0.34562 0.29032 0.25806 0.29032 0.34562 0.34101 0.30876 0.30415 0.28571 0.32258 0.30415 0.30415 0.3871 0.34101 0.32719 0.36406 0.40092 0.31797 0.28111 0.43779 0.35484 0.30876 0.30415 0.35484 0.33641 0.29032 0.31797 0.35945 0.39631 0.36866 0.41935 0.28571 0.32258 0.34562 0.34562 0.32719 0.34562 0.2765 0.3318 0.34101 0.25346 0.30876 0.32258 0.32719 0.35023 0.31797 0.38249 0.30415 0.29954 0.34562 0.3318 0.35023 0.33641 0.32258 0.3871 0.31336 0.34101 0.33641 0.28571 0.28571 0.35945 0.29493 0.28571 0.2765 0.32258 0.3318 0.2765 0.31336 0.28111 0.31336 0.30415 0.31797 0.36866 0.24885 0.32719 0.35484 0.28111 0.34562 0.30415 0.29493 0.31336 0.33641 0.28111 0.29032 0.30415 0.3871 0.33641 0.33641 0.41935 0.45622 0.32258 0.32258 0.35023 0.32719 0.31336 0.34562 0.31336 0.30876 0.25806 0.29954 0.29954 0.29032 0.33641 0.30415 0.34101 0.30876 0.26267 0.36866 0.35023 0.28571 0.32258 0.30876 0.25346 0.34562 0.31336 0.28571 0.34101 0.35945 0.28111 0.40553 0.37327 0.31336 0.32719 0.35023 0.32719 0.29954 0.41014 0.29954 0.35023 0.26728 0.29032 0.32258 0.30876 0.30876 0.28111 0.29493 0.30876 0.31336 0.26728 0.28111 0.35484 0.26267 0.34562 0.34562 0.36866 0.35023 0.30415 0.29032 0.34562 0.31336 0.31336 0.27189 0.27189 0.29032 0.2765 0.2212 0.34101 0.3318 0.26728 0.22581 0.31336 0.30876 0.29032 0.29493 0.31797 0.23041 0.29954 0.30876 0.30876 0.16129 0.29493 0.2212 0.37327 0.39171 0.34101 0.28111 0.29493 0.29032 0.31797 0.29032 0.34562 0.36406 0.38249 0.31336 0.33641 0.31797 0.34101 0.30415 0.23041 0.31797 0.26267 0.30876 0.43779 0.34562 0.46083 0.28111 0.32258 0.31797 0.35484 0.31336 0.35945 0.34562 0.32719 0.32258 0.29954 0.29032 0.23502 0.27189 0.39171 0.33641 0.30415 0.29954 0.3871 0.31797 0.34562 0.3871 0.37327 0.27189 0.42857 0.31797 0.29954 0.26267 0.35484 0.28111 0.29032 0.31797 0.35023 0.32719 0.29032 0.29493 0.34101 0.31797 0.21198 0.28111 0.25806 0.34101 0.29032 0.3318 0.31797 0.27189 0.34101 0.37788 0.31797 0.30415 0.24885 0.41935 0.34562 0.36406 0.35484 0.32258 0.28571 0.30876 0.35023 0.34101 0.31797 0.34101 0.29493 0.30876 0.34101 0.30415 0.31797 0.30415 0.31797 0.35023 0.14747 0.34101 0.32258 0.3318 0.32719 0.2765 0.31336 0.28111 0.3318 0.31797 0.3318 0.31797 0.34101 0.40092 0.30415 0.28571 0.29032 0.33641 0.37327 0.35945 0.41475 0.3871 0.28111 0.36406 0.28571 0.37788 0.31797 0.31336 0.26728 0.40092 0.30415 0.32719 0.29493 0.35484 0.35023 0.26267 0.34562 0.32258 0.30876 0.39171 0.32719 0.31797 0.28571 0.32258 0.28571 0.39171 0.3318 0.29493 0.35484 0.34101 0.2765 0.33641 0.33641 0.35023 0.30415 0.30415 0.31797 0.2765 0.29954 0.29493 0.34101 0.28111 0.39171 0.32258 0.2765 0.31336 0.35945 0.31797 0.30876 0.25806 0.29493 0.29493 0.29954 0.24424 0.2212 0.35484 0.34562 0.37327 0.30876 0.33641 0.30876 0.35023 0.28111 0.34101 0.29954 0.28111 0.30415 0.20737 0.1659 0.27189 0.28571 0.36866 0.37788 0.32258 0.29032 0.32258 0.26728 0.30876 0.27189 0.35023 0.28111 0.35484 0.37327 0.29032 0.29954 0.32258 0.23041 0.25806 0.32258 0.31336 0.28111 0.43779 0.28111 0.23041 0.36406 0.32719 0.36866 0.35484 0.28111 0.31797 0.42396 0.3318 0.34101 0.37327 0.32719 0.35484 0.38249 0.31336 0.32719 0.32719 0.3318 0.2765 0.30876 0.31336 0.31336 0.3318 0.19816 0.29954 0.24885 0.26728 0.36866 0.24885 0.28111 0.35023 0.36406 0.28111 0.34101 0.28571 0.32719 0.39171 0.48848 0.35023 0.74654 0.36866 0.23963 0.32258 0.32719 0.34101 0.35023 0.25806 0.24424 0.42857 0.29493 0.37788 0.29493 0.35484 0.29954 0.3871 0.34562 0.39631 0.28571 0.34562 0.26267 0.29032 0.28571 0.24424 0.33641 0.34562 0.32719 0.37788 0.35945 0.30415 0.35945 0.27189 0.40092 0.35945 0.37788 0.35023 0.36866 0.30876 0.39171 0.39171 0.29493 0.32258 0.32719 0.32719 0.29032 0.33641 0.35484 0.30415 0.33641 0.39171 0.447 0.34101 0.35484 0.2765 0.31797 0.34101 0.37788 0.35484 0.35945 0.28111 0.34101 0.28111 0.28571 0.26267 0.28111 0.33641 0.2765 0.30415 0.31336 0.31336 0.28111 0.27189 0.28571 0.36406 0.39631 0.25806 0.35484 0.26728 0.36406 0.36406 0.41014 0.32719 0.25346 0.29954 0.39631 0.35023 0.36866 0.33641 0.30415 0.36866 0.40553 0.37788 0.30415 0.35023 0.26267 0.37788 0.33641 0.41475 0.30415 0.32258 0.29493 0.43318 0.4424 0.30876 0.32719 0.35945 0.30876 0.3871 0.30415 0.29493 0.38249 0.31336 0.29493 0.3318 0.36866 0.26267 0.31797 0.31336 0.28571 0.30415 0.25806 0.30415 0.30415 0.32258 0.35484 0.23502 0.23963 0.35945 0.27189 0.33641 0.32258 0.32258 0.33641 0.3318 0.32258 0.29954 0.3318 0.31797 0.37327 0.35945 0.39171 0.37327 0.29032 0.30415 0.26267 0.3318 0.36406 0.32258 0.30876 0.40553 0.34562 0.36406 0.35945 0.29493 0.3318 0.27189 0.25346 0.33641 0.34562 0.30415 0.3871 0.32258 0.30415 0.35023 0.36866 0.35023 0.25346 0.17972 0.21659 0.24885 0.23502 0.38249 0.35023 0.35945 0.31797 0.36406 0.18433 0.31797 0.20737 0.38249 0.29954 0.27189 0.36866 0.34562 0.32258 0.29032 0.33641 0.34101 0.34101 0.39631 0.3871 0.3318 0.32258 0.28571 0.34562 0.3318 0.32258 0.31336 0.31797 0.32719 0.29493 0.24885 0.35023 0.3871 0.3871 0.41475 0.30415 0.36406 0.3318 0.25346 0.32258 0.30415 0.31336 0.36406 0.29032 0.34562 0.36406 0.33641 0.20737 0.23963 0.33641 0.35023 0.23041 0.34562 0.24885 0.29032 0.37327 0.3871 0.25806 0.35945 0.2765 0.31797 0.28571 0.31336 0.34562 0.38249 0.26728 0.32719 0.32719 0.28571 0.4424 0.34562 0.28571 0.35023 0.32719 0.35023 0.28111 0.21198 0.39171 0.29954 0.37327 0.29954 0.28571 0.23502 0.36406 0.39171 0.40092 0.27189 0.24885 0.31336 0.35023 0.36406 0.40092 0.42396 0.28571 0.30876 0.35484 0.2765 0.3318 0.34101 0.40092 0.23963 0.31336 0.26728 0.35484 0.32258 0.32719 0.32258 0.31797 0.32719 0.24885 0.39171 0.29954 0.31797 0.32719 0.18433 0.40553 0.36406 0.37788 0.31336 0.2765 0.39631 0.29493 0.31336 0.34562 0.33641 0.34562 0.32258 0.21659 0.31797 0.32719 0.33641 0.34562 0.30415 0.34101 0.34562 0.40092 0.37788 0.32719 0.39171 0.32719 0.30415 0.29954 0.34101 0.32258 0.34101 0.39631 0.25806 0.35023 0.31336 0.29493 0.24885 0.28571 0.27189 0.31797 0.32258 0.30415 0.28111 0.25806 0.31336 0.29032 0.32258 0.37788 0.34101 0.29493 0.2765 0.30415 0.36406 0.30415 0.37327 0.29954 0.35023 0.35484 0.21659 0.30415 0.34562 0.34562 0.36866 0.29032 0.30415 0.29493 0.29032 0.31336 0.29954 0.35023 0.23041 0.36406 0.27189 0.29954 0.35023 0.30876 0.29493 0.3318 0.1659 0.37788 0.3318 0.29032 0.29032 0.25346 0.41475 0.27189 0.26728 0.2765 0.34101 0.2765 0.41475 0.36406 0.32258 0.3318 0.23502 0.24885 0.35023 0.30876 0.35023 0.26728 0.3318 0.19816 0.29493 0.31797 0.31797 0.29032 0.36866 0.37327 0.41475 0.30415 0.33641 0.36866 0.31797 0.42857 0.32258 0.34101 0.31336 0.34562 0.1106 0.41935 0.29032 0.29493 0.2765 0.37788 0.34562 0.20276 0.29954 0.29032 0.35484 0.48387 0.37788 0.29032 0.29954 0.22581 0.37788 0.41475 0.29954 0.37788 0.26728 0.15668 0.30876 0.32258 0.31336 0.35945 0.29954 0.29493 0.19816 0.29954 0.29954 0.29493 0.43318 0.29954 0.34101 0.26267 0.32719 0.21659 0.34101 0.29493 0.31336 0.34562 0.33641 0.2765 0.36866 0.25346 0.33641 0.26728 0.34562 0.35945 0.28571 0.35484 0.25346 0.34562 0.29493 0.29493 0.29493 0.35484 0.31336 0.34101 0.31797 0.25806 0.31336 0.40092 0.36406 0.31797 0.26728 0.31336 0.21198 0.31797 0.3318 0.33641 0.26267 0.3318 0.26728 0.32258 0.2765 0.29493 0.24424 0.34562 0.3318 0.3318 0.28571 0.32719 0.34101 0.35023 0.31336 0.28111 0.3871 0.2765 0.32258 0.33641 0.2765 0.29954 0.37788 0.31336 0.42857 0.35484 0.35484 0.35484 0.28111 0.25806 0.29954 0.28571 0.38249 0.35484 0.34562 0.21198 0.30876 0.40092 0.31797 0.32258 0.28571 0.30415 0.30415 0.40553 0.21659 0.23963 0.28571 0.35484 0.32719 0.34562 0.23041 0.30415 0.2765 0.3318 0.35484 0.32258 0.27189 0.29954 0.31336 0.35945 0.30415 0.3318 0.25346 0.17512 0.3318 0.29493 0.27189 0.30415 0.30876 0.28111 0.30415 0.40092 0.36406 0.29032 0.29954 0.36406 0.30415 0.29032 0.30415 0.25806 0.34562 0.28111 0.37327 0.21198 0.36406 0.34562 0.39171 0.37327 0.32258 0.29493 0.31797 0.29954 0.29032 0.23963 0.23502 0.42396 0.37327 0.41475 0.27189 0.31797 0.31336 0.30415 0.24885 0.39171 0.34562 0.35945 0.36406 0.35945 0.28571 0.34101 0.35484 0.25346 0.30415 0.23041 0.29032 0.27189 0.30415 0.29032 0.38249 0.29954 0.35023 0.39631 0.18433 0.26728 0.35023 0.26728 0.30876 0.33641 0.35484 0.31797 0.31336 0.31797 0.30415 0.32258 0.32258 0.25346 0.2765 0.31336 0.34562 0.34562 0.26728 0.34562 0.23963 0.30415 0.30876 0.23502 0.19816 0.31797 0.29032 0.35945 0.30415 0.30415 0.33641 0.31336 0.30876 0.29493 0.3318 0.29493 0.43779 0.35945 0.25346 0.34562 0.3318 0.35023 0.29493 0.26728 0.33641 0.29493 0.35484 0.26728 0.32258 0.30876 0.36406 0.35023 0.33641 0.34562 0.33641 0.29032 0.31336 0.35023 0.36866 0.34562 0.26728 0.38249 0.32719 0.32258 0.30876 0.36406 0.31797 0.43779 0.30415 0.31797 0.29493 0.31336 0.3871 0.24424 0.35484 0.20737 0.23963 0.32258 0.27189 0.25806 0.26267 0.25806 0.34562 0.27189 0.19816 0.34562 0.28111 0.20276 0.29954 0.29954 0.29954 0.29954 0.41014 0.29032 0.20276 0.26267 0.30876 0.3318 0.21198 0.17512 0.35484 0.32719 0.29493 0.18894 0.35484 0.21198 0.17972 0.29954 0.29954 0.29954 0.29954 0.29954 0.29954 0.29954 0.29954 0.29954 0.29954 0.29954 0.29954 0.31797 0.35945 0.34562 0.35484 0.29954 0.38249 0.28571 0.2765 0.19355 0.17512 0.36866 0.30415 0.30415 0.36866 0.30415 0.30415 0.23041 0.23963 0.14747 0.24885 0.24424 0.36866 0.34101 0.29954 0.35945 0.31797 0.24885 0.28571 0.29493 0.28571 0.26728 0.30876 0.29032 0.28571 0.22581 0.21659 0.31797 0.29493 0.2765 0.2212 0.29954 0.26728 0.24424 0.26267 0.30876 0.27189 0.20276 0.17972 0.28111 0.33641 0.31797 0.43318 0.34562 0.3318 0.32258 0.2765 0.2765 0.35484 0.34562 0.24424 0.18433 0.34562 0.33641 0.32719 0.3318 0.29032 0.17972 0.35023 0.35484 0.26728 0.17972 0.18433 0.34562 0.36866 0.35023 0.32719 0.30876 0.30876 0.31336 0.37327 0.31797 0.3871 0.34562 0.36866 0.24885 0.27189 0.31336 0.28111 0.25806 0.34562 0.35023 0.36406 0.32719 0.3318 0.25346 0.36406 0.31797 0.26267 0.31336 0.32719 0.29032 0.18894 0.32258 0.34101 0.20737 0.10599 0.073733 0.35023 0.34101 0.18433 0.18433 0.29493 0.29493 0.30876 0.30876 0.2212 0.2212 0.30415 0.30415 0.30415 0.14747 0.14747 0.42396 0.29954 0.3318 0.3318 0.19355 0.18894 0.19355 0.18894 0.19816 0.19355 0.22581 0.22581 0.23502 0.18894 0.18894 0.18433 0.22581 0.23502 0.29493 0.29954 0.33641 0.34101 0.29032 0.35484 0.26728 0.23502 0.30876 0.29954 0.35945 0.31797 0.35023 0.35484 0.34562 0.32258 0.29954 0.26728 0.32719 0.35945 0.31336 0.22581 0.16129 0.32258 0.23502 0.36866 0.31336 0.39171 0.41475 0.42857 0.30876 0.42396 0.2765 0.3318 0.21659 0.18894 0.34562 0.29954 0.35023 0.25346 0.35023 0.29954 0.3871 0.36866 0.32258 0.3318 0.31336 0.29493 0.24424 0.30876 0.42857 0.35484 0.21659 0.28111 0.37327 0.28111 0.34101 0.30876 0.33641 0.31797 0.3318 0.31797 0.34562 0.32258 0.39631 0.31336 0.29032 0.34101 0.34562 0.30876 0.31797 0.3318 0.29493 0.33641 0.43318 0.40092 0.28571 0.31797 0.27189 0.27189 0.34101 0.39171 0.26267 0.39171 0.3871 0.34101 0.23963 0.32258 0.29032 0.41014 0.31336 0.27189 0.30415 0.3318 0.29032 0.32719 0.34101 0.31336 0.28111 0.34562 0.32258 0.23041 0.27189 0.2765 0.23963 0.35945 0.29493 0.36406 0.29954 0.31797 0.30876 0.3318 0.32719 0.30876 0.25806 0.35945 0.3871 0.38249 0.25346 0.35945 0.26728 0.3318 0.39631 0.3318 0.36406 0.32719 0.31797 0.30876 0.32719 0.29493 0.26267 0.36866 0.26728 0.29032 0.30415 0.41014
0.26728 0.29954 0.35023 0.31336 0.3318 0.34101 0.31797 0.36866 0.31797 0.28571 0.86636 0.38249 0.29032 0.2765 0.36406 0.2765 0.36406 0.34562 0.28111 0.26728 0.28571 0.31797 0.34562 0.35484 0.28111 0.3318 0.37327 0.34562 0.32258 0.35945 0.32258 0.32719 0.34562 0.30876 0.28571 0.29032 0.32719 0.35484 0.33641 0.23502 0.30876 0.33641 0.34562 0.36866 0.37788 0.26728 0.3318 0.29493 0.27189 0.32258 0.30415 0.34101 0.30876 0.32719 0.29493 0.28111 0.33641 0.31336 0.36866 0.25806 0.28111 0.3318 0.29032 0.36866 0.32258 0.23502 0.25346 0.38249 0.41014 0.29493 0.32258 0.42857 0.30876 0.29493 0.25806 0.29954 0.34101 0.34101 0.26728 0.26728 0.25806 0.32258 0.25346 0.35945 0.28111 0.29032 0.30415 0.23041 0.39631 0.35023 0.29954 0.3318 0.37788 0.24424 0.3318 0.30415 0.29954 0.35484 0.30876 0.26728 0.30876 0.31336 0.34562 0.36866 0.2765 0.31797 0.33641 0.30415 0.31336 0.35484 0.32258 0.23963 0.4424 0.29954 0.32258 0.32719 0.31797 0.34562 0.31336 0.45622 0.31797 0.35945 0.36866 0.35945 0.29493 0.31797 0.39631 0.31336 0.34101 0.26267 0.25346 0.29032 0.27189 0.28111 0.37327 0.46544 0.31336 0.35945 0.24885 0.29954 0.33641 0.35945 0.26267 0.32258 0.34101 0.37327 0.2765 0.3318 0.30415 0.25346 0.31336 0.26728 0.35484 0.37327 0.34101 0.41935 0.37788 0.29493 0.34101 0.34562 0.40553 0.36866 0.34562 0.27189 0.23502 0.26728 0.32719 0.33641 0.26267 0.32258 0.31797 0.26267 0.32719 0.36406 0.35945 0.34101 0.29493 0.32719 0.36866 0.2765 0.35023 0.30876 0.31797 0.35484 0.28571 0.26728 0.26728 0.3318 0.3318 0.3318 0.30415 0.33641 0.30415 0.30876 0.20276 0.32258 0.37327 0.26267 0.30415 0.25806 0.33641 0.25806 0.35023 0.2765 0.31336 0.28571 0.30415 0.34101 0.28111 0.28571 0.28111 0.26267 0.30876 0.32258 0.30415 0.32719 0.34101 0.36406 0.39171 0.28571 0.35023 0.29493 0.28571 0.27189 0.33641 0.28571 0.32258 0.24885 0.2765 0.29954 0.34101 0.25806 0.31336 0.32719 0.26728 0.34101 0.32719 0.26267 0.30415 0.35484 0.2765 0.25346 0.37327 0.28111 0.35484 0.29493 0.2765 0.37327 0.24885 0.37327 0.29954 0.29954 0.36406 0.22581 0.35945 0.28571 0.31797 0.36866 0.29954 0.36406 0.22581 0.36866 0.29493 0.26728 0.25806 0.23502 0.30415 0.35484 0.17972 0.37788 0.22581 0.21659 0.3318 0.32258 0.29032 0.25806 0.32719 0.2212 0.26267 0.29493 0.28111 0.2765 0.28111 0.29493 0.29493 0.2765 0.33641 0.32258 0.25346 0.28571 0.34562 0.3318 0.28571 0.27189 0.30415 0.35945 0.29493 0.31336 0.29954 0.29493 0.26267 0.36406 0.43318 0.29032 0.20737 0.25346 0.30415 0.30415 0.29493 0.32258 0.36866 0.32258 0.29032 0.3318 0.30876 0.30876 0.33641 0.32719 0.32719 0.31797 0.35484 0.31797 0.34101 0.23963 0.35484 0.26728 0.36406 0.35484 0.25806 0.32258 0.29954 0.2765 0.30876 0.25806 0.42396 0.33641 0.29032 0.27189 0.32719 0.32719 0.25806 0.28571 0.23963 0.3318 0.31797 0.34101 0.34101 0.35484 0.41014 0.36406 0.34562 0.31336 0.3318 0.32258 0.37327 0.31797 0.3318 0.32258 0.34562 0.37788 0.30415 0.29954 0.32719 0.31797 0.28571 0.32719 0.28111 0.32258 0.26267 0.31336 0.34101 0.31797 0.30876 0.35023 0.28111 0.30876 0.36406 0.31336 0.31336 0.30415 0.36866 0.25806 0.29032 0.25806 0.2212 0.36406 0.24424 0.34562 0.23502 0.31797 0.24424 0.36866 0.3318 0.29493 0.30415 0.24885 0.29032 0.32258 0.26267 0.32258 0.29954 0.30876 0.33641 0.19816 0.32719 0.22581 0.28571 0.32719 0.30415 0.29032 0.24424 0.31336 0.2765 0.26728 0.31797 0.34101 0.29493 0.26728 0.31336 0.34562 0.34562 0.30876 0.35945 0.35484 0.31336 0.29032 0.30876 0.27189 0.35484 0.32719 0.37788 0.29032 0.23502 0.36866 0.2212 0.21198 0.33641 0.34101 0.35945 0.38249 0.38249 0.22581 0.22581 0.31336 0.34101 0.34101 0.34101 0.31336 0.31336 0.24424 0.21198 0.2765 0.21198 0.30415 0.25806 0.26267 0.30415 0.34101 0.32258 0.3318 0.26267 0.35945 0.27189 0.31336 0.35023 0.31336 0.3318 0.35023 0.27189 0.28571 0.29954 0.25346 0.29954 0.36406 0.2765 0.39171 0.28571 0.31336 0.30876 0.29032 0.41014 0.33641 0.35023 0.37327 0.38249 0.35023 0.29032 0.32258 0.30415 0.29954 0.35023 0.29954 0.28571 0.30876 0.30876 0.29954 0.32258 0.31336 0.36866 0.33641 0.3318 0.28111 0.30415 0.30415 0.29032 0.30876 0.30876 0.31797 0.34562 0.36406 0.30876 0.32258 0.24424 0.30415 0.32719 0.38249 0.34562 0.32258 0.32258 0.32719 0.28111 0.28111 0.34101 0.32719 0.29493 0.28571 0.32258 0.38249 0.29032 0.32258 0.26728 0.25346 0.24424 0.28571 0.35945 0.36406 0.27189 0.28111 0.30876 0.35484 0.35023 0.3318 0.40092 0.30876 0.35023 0.30876 0.31797 0.30415 0.2765 0.28111 0.28111 0.28111 0.40092 0.2765 0.28111 0.29493 0.23502 0.30415 0.29032 0.31336 0.26267 0.33641 0.2765 0.28111 0.28571 0.29032 0.30415 0.32719 0.25806 0.23963 0.35484 0.24424 0.35945 0.31336 0.34101 0.35023 0.42857 0.40092 0.20737 0.3871 0.34562 0.33641 0.32258 0.30415 0.3318 0.28111 0.36406 0.32719 0.33641 0.39171 0.38249 0.34562 0.23963 0.34562 0.29954 0.29493 0.29032 0.28111 0.34562 0.39171 0.22581 0.34101 0.29493 0.26728 0.36406 0.41014 0.29032 0.37788 0.35484 0.3318 0.33641 0.28111 0.23963 0.31797 0.28571 0.41014 0.27189 0.40553 0.33641 0.28571 0.36866 0.32258 0.30415 0.32258 0.32719 0.36406 0.32719 0.23963 0.29032 0.31797 0.28571 0.24424 0.36406 0.32258 0.36866 0.29032 0.24424 0.24885 0.30415 0.32258 0.34101 0.1659 0.29493 0.21198 0.31797 0.3318 0.31797 0.31797 0.26267 0.26728 0.34562 0.30415 0.36406 0.33641 0.29493 0.3318 0.29493 0.21659 0.32258 0.31797 0.29032 0.31797 0.34562 0.33641 0.36406 0.25806 0.35023 0.34562 0.2765 0.31336 0.35945 0.2765 0.29954 0.31336 0.32719 0.39171 0.30876 0.29493 0.25346 0.23963 0.34562 0.37327 0.35023 0.33641 0.26728 0.32258 0.26728 0.37327 0.33641 0.28111 0.29493 0.28111 0.27189 0.24424 0.30415 0.447 0.30876 0.3318 0.36406 0.34562 0.28571 0.29493 0.24885 0.29954 0.34101 0.41475 0.34562 0.33641 0.29493 0.24885 0.28111 0.36406 0.3318 0.3871 0.24885 0.28571 0.37788 0.31797 0.36406 0.25806 0.35484 0.30415 0.30415 0.31797 0.31797 0.36866 0.3871 0.29954 0.29954 0.24885 0.28111 0.3318 0.29032 0.35945 0.37327 0.25346 0.20737 0.29493 0.28571 0.31797 0.28571 0.17051 0.30876 0.2765 0.3318 0.25806 0.24424 0.29493 0.32719 0.30415 0.35484 0.31797 0.30876 0.28111 0.34562 0.3318 0.28571 0.2765 0.2765 0.29032 0.31797 0.40553 0.27189 0.28571 0.27189 0.31797 0.26267 0.31797 0.29954 0.30415 0.28571 0.33641 0.30876 0.29032 0.39171 0.26728 0.30415 0.2765 0.31797 0.25346 0.34101 0.31336 0.25346 0.25346 0.2765 0.26728 0.29032 0.36406 0.29954 0.38249 0.37788 0.25806 0.28111 0.35484 0.26267 0.29493 0.34101 0.35023 0.32719 0.34101 0.3318 0.41014 0.30876 0.31336 0.30876 0.26267 0.35023 0.26267 0.35484 0.23502 0.22581 0.34101 0.26267 0.30876 0.28111 0.32258 0.29032 0.30415 0.30876 0.36866 0.32719 0.30415 0.28571 0.18433 0.2212 0.35484 0.35945 0.34562 0.34562 0.24424 0.32719 0.29954 0.26728 0.31336 0.36866 0.35023 0.30415 0.28571 0.29032 0.34101 0.35945 0.37327 0.19816 0.35023 0.30415 0.35484 0.25806 0.28111 0.36866 0.30876 0.33641 0.30415 0.37327 0.2765 0.30876 0.25346 0.24424 0.28111 0.29493 0.41014 0.39171 0.26267 0.34101 0.31336 0.22581 0.35945 0.28571 0.35023 0.32719 0.26728 0.28571 0.3318 0.20737 0.39171 0.26267 0.30415 0.24424 0.27189 0.36406 0.25806 0.31336 0.31797 0.37327 0.28111 0.30415 0.28111 0.24885 0.35023 0.30415 0.29493 0.28571 0.33641 0.27189 0.28571 0.31797 0.29032 0.25346 0.27189 0.35023 0.26728 0.29032 0.2765 0.36406 0.26728 0.3318 0.2765 0.30415 0.35484 0.2765 0.34562 0.17051 0.29493 0.29032 0.35023 0.29493 0.37327 0.32719 0.3318 0.31797 0.3318 0.32719 0.41935 0.24424 0.34562 0.35945 0.24424 0.33641 0.34101 0.32258 0.25806 0.31797 0.29493 0.30876 0.30876 0.2765 0.41935 0.29032 0.24885 0.29032 0.35023 0.32258 0.32719 0.32719 0.37327 0.29954 0.32258 0.29493 0.24424 0.25346 0.30876 0.33641 0.36866 0.35023 0.29032 0.26728 0.35023 0.3871 0.25806 0.34562 0.29032 0.36406 0.30415 0.24424 0.28111 0.25806 0.42396 0.28571 0.31336 0.37788 0.29032 0.26728 0.35023 0.3318 0.29954 0.30876 0.34101 0.29493 0.34562 0.27189 0.34101 0.2765 0.28571 0.34101 0.31797 0.2765 0.2765 0.29493 0.34562 0.32719 0.30876 0.29954 0.25346 0.3318 0.34101 0.33641 0.28111 0.31336 0.34101 0.28571 0.26728 0.27189 0.29032 0.31797 0.23502 0.24424 0.24424 0.34101 0.36866 0.31336 0.28571 0.35945 0.35945 0.2212 0.23041 0.30415 0.31336 0.31336 0.30415 0.29032 0.29032 0.33641 0.38249 0.35023 0.29032 0.34562 0.27189 0.38249 0.28571 0.3318 0.36406 0.34101 0.29032 0.28111 0.41475 0.24424 0.40092 0.35945 0.24885 0.36406 0.33641 0.27189 0.24885 0.2765 0.47005 0.31336 0.31336 0.26267 0.24885 0.28571 0.30876 0.28111 0.34562 0.28571 0.36866 0.32258 0.20737 0.17051 0.25806 0.30415 0.31336 0.26267 0.34562 0.23963 0.29954 0.20737 0.31336 0.39631 0.24424 0.2765 0.32258 0.35945 0.32258 0.29032 0.32719 0.29032 0.31797 0.39631 0.28571 0.32719 0.33641 0.30876 0.32719 0.3318 0.29954 0.28111 0.42857 0.29032 0.40553 0.33641 0.30876 0.29032 0.30876 0.32258 0.32719 0.35945 0.28571 0.32258 0.23502 0.33641 0.33641 0.32258 0.34562 0.23041 0.29954 0.3318 0.31336 0.26267 0.34101 0.30876 0.26728 0.29032 0.30876 0.35484 0.28111 0.2765 0.22581 0.31797 0.41014 0.29032 0.31797 0.28111 0.29493 0.35484 0.28571 0.3318 0.36866 0.31797 0.32719 0.32719 0.31797 0.32258 0.23963 0.23963 0.34562 0.25806 0.17972 0.31336 0.3318 0.31797 0.36866 0.28111 0.29032 0.2765 0.35484 0.26728 0.30415 0.32719 0.3318 0.31797 0.32719 0.34101 0.2765 0.34562 0.35023 0.29954 0.2765 0.36866 0.31797 0.29032 0.3871 0.28571 0.4424 0.26728 0.35023 0.25806 0.3318 0.35945 0.28111 0.34101 0.39631 0.26728 0.39171 0.29032 0.18894 0.31336 0.32719 0.3318 0.29032 0.36866 0.37327 0.35484 0.37788 0.30415 0.31797 0.34101 0.29032 0.23041 0.30876 0.24424 0.30415 0.30415 0.26728 0.25806 0.25346 0.36866 0.33641 0.29032 0.28571 0.32719 0.35023 0.33641 0.29493 0.28571 0.26267 0.23963 0.34101 0.23041 0.29493 0.29493 0.32258 0.36406 0.37327 0.35023 0.39631 0.30876 0.28571 0.29032 0.36866 0.28111 0.34562 0.32258 0.31336 0.25806 0.29954 0.32719 0.41475 0.32258 0.34562 0.32719 0.3871 0.35945 0.25806 0.25806 0.30876 0.3318 0.3318 0.30876 0.31797 0.28111 0.38249 0.37788 0.29954 0.29032 0.27189 0.32258 0.33641 0.31336 0.27189 0.30415 0.36866 0.23041 0.17512 0.28571 0.31336 0.30876 0.25806 0.19816 0.25346 0.24424 0.29032 0.29954 0.36866 0.29032 0.28571 0.37327 0.34101 0.39171 0.35945 0.32719 0.29032 0.29493 0.31797 0.31336 0.32258 0.19816 0.32258 0.31797 0.25806 0.35023 0.32258 0.24424 0.34101 0.24885 0.21659 0.29493 0.25806 0.28571 0.25806 0.37327 0.30876 0.23041 0.19355 0.29493 0.35023 0.34562 0.36866 0.2765 0.37327 0.29032 0.26267 0.34562 0.30876 0.25806 0.30876 0.25806 0.37788 0.32258 0.37327 0.29954 0.32719 0.28111 0.2765 0.1659 0.27189 0.35484 0.27189 0.19816 0.28111 0.26267 0.19355 0.30876 0.32258 0.24885 0.31797 0.3318 0.32258 0.34562 0.27189 0.36866 0.28111 0.33641 0.29493 0.30415 0.29954 0.3318 0.35945 0.32258 0.29493 0.26267 0.32258 0.33641 0.29493 0.32258 0.32719 0.37327 0.29493 0.29493 0.25806 0.33641 0.24424 0.36406 0.26267 0.29493 0.27189 0.32258 0.31336 0.26267 0.25346 0.29032 0.23041 0.29032 0.2765 0.28571 0.30415 0.29032 0.35484 0.38249 0.33641 0.31797 0.31797 0.33641 0.27189 0.30415 0.28111 0.26267 0.28571 0.28571 0.30876 0.26728 0.40553 0.26728 0.24885 0.29493 0.34101 0.30415 0.31797 0.2765 0.32258 0.30415 0.28571 0.26728 0.24424 0.2765 0.35945 0.35023 0.25806 0.38249 0.29954 0.17972 0.28571 0.29032 0.25806 0.34101 0.30876 0.33641 0.38249 0.28111 0.24885 0.18433 0.28571 0.24885 0.27189 0.23502 0.23041 0.39171 0.33641 0.36406 0.34562 0.3871 0.30415 0.40092 0.26267 0.34101 0.28571 0.34562 0.28111 0.25346 0.25806 0.35484 0.36866 0.36406 0.28571 0.3871 0.32258 0.25346 0.28571 0.30415 0.32258 0.25346 0.32719 0.31797 0.35484 0.32719 0.30876 0.26267 0.29032 0.21198 0.23041 0.30415 0.2765 0.34101 0.43779 0.30415 0.23963 0.25806 0.37788 0.32258 0.29954 0.3318 0.3318 0.2765 0.33641 0.2765 0.32258 0.28571 0.30876 0.34101 0.2765 0.30876 0.37327 0.36406 0.36406 0.35945 0.30876 0.31336 0.29493 0.31336 0.27189 0.30415 0.42857 0.38249 0.35023 0.32258 0.25806 0.30876 0.28111 0.24424 0.31336 0.23963 0.32258 0.31336 0.3318 0.34101 0.33641 0.35023 0.25346 0.36866 0.32719 0.27189 0.23963 0.3871 0.30415 0.30876 0.29493 0.30876 0.15668 0.25346 0.37327 0.21198 0.20276 0.29493 0.28571 0.2765 0.35945 0.28111 0.35945 0.32258 0.28111 0.26728 0.36406 0.3318 0.28571 0.30876 0.28111 0.26728 0.37327 0.25806 0.28571 0.26267 0.28111 0.24885 0.35945 0.21659 0.28571 0.27189 0.31797 0.32258 0.31797 0.28111 0.35023 0.32258 0.28571 0.31797 0.32719 0.35484 0.23963 0.30415 0.37327 0.26267 0.28111 0.33641 0.3318 0.31797 0.35023 0.27189 0.31797 0.35484 0.40553 0.25806 0.29493 0.25806 0.18894 0.30415 0.36406 0.36866 0.37327 0.38249 0.28571 0.24885 0.23041 0.28571 0.24424 0.25346 0.2765 0.26728 0.2765 0.28571 0.32258 0.27189 0.22581 0.1659 0.30415 0.29032 0.22581 0.18433 0.31797 0.35484 0.26728 0.17051 0.30415 0.22581 0.30415 0.29493 0.28571 0.2765 0.26728 0.28571 0.2765 0.2765 0.26728 0.2765 0.2765 0.26728 0.28571 0.28571 0.29954 0.28571 0.31797 0.26728 0.30876 0.20737 0.28111 0.23963 0.22581 0.34562 0.31336 0.29954 0.34562 0.31336 0.29954 0.17972 0.17972 0.11521 0.18433 0.27189 0.34101 0.30876 0.25806 0.36406 0.30876 0.37788 0.34101 0.28571 0.34101 0.33641 0.26728 0.27189 0.2765 0.2765 0.17051 0.25346 0.23502 0.24424 0.23502 0.23963 0.28111 0.21659 0.23041 0.24885 0.26728 0.24885 0.13825 0.41014 0.29493 0.34101 0.2765 0.32258 0.31336 0.38249 0.35023 0.27189 0.31336 0.26267 0.28111 0.21198 0.32719 0.25346 0.3318 0.28571 0.35023 0.17512 0.24424 0.32258 0.2765 0.1659 0.17512 0.28571 0.30876 0.32719 0.31797 0.30876 0.39171 0.24885 0.28571 0.36406 0.29493 0.36866 0.32258 0.15668 0.17051 0.31336 0.28571 0.20276 0.27189 0.3318 0.29032 0.33641 0.2765 0.29032 0.2212 0.3318 0.24424 0.31797 0.28571 0.31336 0.14286 0.31797 0.23502 0.18894 0.087558 0.073733 0.35484 0.26728 0.13825 0.15668 0.22581 0.22581 0.27189 0.27189 0.24424 0.24424 0.21659 0.21659 0.21659 0.11521 0.11521 0.34101 0.29954 0.28571 0.28571 0.20737 0.19816 0.19355 0.18433 0.21198 0.20276 0.11982 0.11982 0.11521 0.14286 0.14286 0.13825 0.11982 0.11521 0.31797 0.33641 0.28111 0.28571 0.25346 0.35945 0.21659 0.11521 0.28571 0.31797 0.34101 0.2765 0.31797 0.29032 0.36406 0.25346 0.33641 0.30876 0.32258 0.28571 0.3318 0.11982 0.1106 0.29493 0.11521 0.3318 0.32258 0.35945 0.29493 0.31336 0.30876 0.23963 0.30415 0.29493 0.29493 0.19816 0.29493 0.24885 0.31797 0.23502 0.3318 0.23041 0.32719 0.34562 0.34101 0.28571 0.22581 0.2765 0.29032 0.3871 0.32258 0.24885 0.20737 0.32719 0.30876 0.35023 0.23502 0.37327 0.31336 0.35023 0.24885 0.25346 0.35023 0.42396 0.36406 0.28111 0.29954 0.33641 0.23041 0.27189 0.31336 0.35484 0.32719 0.38249 0.35023 0.28111 0.29032 0.34562 0.37788 0.29954 0.31797 0.36866 0.30876 0.2765 0.33641 0.31336 0.30415 0.30415 0.26728 0.33641 0.31797 0.32719 0.34101 0.30876 0.27189 0.35945 0.28111 0.2765 0.33641 0.27189 0.30415 0.34101 0.3318 0.31336 0.28111 0.29032 0.34562 0.25806 0.34101 0.23041 0.30415 0.29954 0.33641 0.35023 0.32719 0.28111 0.30876 0.31336 0.43779 0.26267 0.27189 0.35023 0.23502 0.32719 0.29032 0.40092 0.30415 0.39171 0.26267 0.26728 0.35484 0.2765 0.32258 0.34101 0.32258 0.26267
0.23963 0.28111 0.35023 0.33641 0.36866 0.32719 0.32258 0.2765 0.29032 0.32719 0.38249 0.86175 0.37327 0.32719 0.30415 0.2765 0.29032 0.29032 0.30876 0.24885 0.34562 0.29954 0.29493 0.24885 0.39631 0.39171 0.39171 0.33641 0.30876 0.36866 0.36866 0.3318 0.43318 0.27189 0.29493 0.31797 0.40092 0.30415 0.39171 0.29032 0.30415 0.34101 0.32719 0.31797 0.30876 0.27189 0.31797 0.31336 0.28571 0.31797 0.23963 0.36866 0.33641 0.43779 0.41935 0.31336 0.39631 0.27189 0.32258 0.28111 0.34101 0.35023 0.35945 0.32719 0.2765 0.27189 0.26267 0.37788 0.46544 0.29954 0.40553 0.30876 0.33641 0.39631 0.23963 0.30415 0.25806 0.40092 0.29493 0.35023 0.31797 0.29493 0.2765 0.29493 0.38249 0.3318 0.3318 0.29954 0.24885 0.31797 0.26267 0.37327 0.30876 0.26728 0.25806 0.35023 0.41475 0.35484 0.27189 0.31336 0.30876 0.36866 0.28111 0.31797 0.23963 0.35945 0.24424 0.36866 0.31336 0.30876 0.28571 0.33641 0.32258 0.26728 0.32258 0.28571 0.40092 0.3318 0.30876 0.3871 0.31336 0.29954 0.30876 0.30415 0.42857 0.38249 0.3318 0.25806 0.28571 0.40092 0.3318 0.29954 0.31336 0.32719 0.32258 0.31336 0.29032 0.35023 0.21198 0.2765 0.29954 0.36866 0.29954 0.38249 0.3318 0.35023 0.33641 0.26267 0.36406 0.31336 0.36866 0.29954 0.35945 0.26728 0.30415 0.29493 0.32258 0.33641 0.27189 0.34101 0.41014 0.2765 0.43779 0.35945 0.30876 0.32719 0.31797 0.39631 0.25806 0.31797 0.34562 0.25806 0.35023 0.32719 0.3318 0.28571 0.3871 0.30415 0.29954 0.2765 0.34562 0.35945 0.29493 0.35484 0.34101 0.35023 0.26728 0.31797 0.32258 0.35023 0.30876 0.31336 0.30415 0.32258 0.34101 0.37327 0.36406 0.29032 0.32719 0.28571 0.33641 0.30415 0.26267 0.3318 0.25346 0.34101 0.29954 0.38249 0.26267 0.39631 0.33641 0.3318 0.39171 0.35023 0.3318 0.32719 0.26267 0.31797 0.32719 0.34562 0.39631 0.27189 0.29032 0.35484 0.26267 0.2212 0.35945 0.33641 0.35484 0.36866 0.3318 0.34562 0.33641 0.32719 0.31336 0.28111 0.27189 0.29954 0.34101 0.32258 0.30415 0.39631 0.42857 0.41935 0.3318 0.28571 0.35945 0.35945 0.38249 0.29954 0.41475 0.41935 0.26728 0.31797 0.30876 0.29954 0.31336 0.32719 0.41935 0.26728 0.31797 0.29954 0.32258 0.32719 0.32719 0.30876 0.31797 0.31797 0.15668 0.3871 0.28111 0.35945 0.37327 0.33641 0.3318 0.38249 0.30876 0.21198 0.32719 0.29032 0.31336 0.32719 0.38249 0.32719 0.21659 0.28111 0.36406 0.31336 0.29954 0.29954 0.37788 0.35945 0.30876 0.26728 0.29954 0.3318 0.35945 0.34562 0.27189 0.28111 0.3318 0.40092 0.31336 0.28111 0.28111 0.31797 0.32258 0.42857 0.29032 0.3871 0.31797 0.31797 0.32719 0.29032 0.30415 0.31797 0.28111 0.3318 0.3871 0.34101 0.32258 0.35945 0.43779 0.31336 0.36406 0.30876 0.28111 0.32719 0.28111 0.25806 0.37788 0.42396 0.34562 0.27189 0.34562 0.33641 0.28571 0.34101 0.34562 0.25346 0.34101 0.3318 0.30876 0.30876 0.26728 0.28571 0.27189 0.35945 0.38249 0.30876 0.36406 0.30876 0.31336 0.30415 0.34562 0.2765 0.31336 0.30876 0.33641 0.29954 0.26267 0.31336 0.37327 0.43779 0.29493 0.29493 0.38249 0.29954 0.35484 0.2765 0.29493 0.35484 0.35023 0.30876 0.29954 0.29954 0.23963 0.34101 0.27189 0.28111 0.3318 0.30876 0.34101 0.3318 0.26267 0.41014 0.30876 0.29032 0.24885 0.2765 0.2765 0.30876 0.33641 0.31797 0.29954 0.29493 0.30415 0.28111 0.28571 0.31797 0.25806 0.28111 0.34562 0.23041 0.29954 0.31797 0.36866 0.3318 0.34562 0.29032 0.32258 0.34562 0.29954 0.29954 0.29493 0.2765 0.29032 0.36866 0.33641 0.29954 0.37788 0.31336 0.33641 0.35484 0.3318 0.31797 0.27189 0.3318 0.31797 0.25806 0.32258 0.2765 0.29032 0.26267 0.3318 0.28111 0.33641 0.34101 0.35945 0.3318 0.27189 0.3318 0.29954 0.35023 0.35945 0.33641 0.32258 0.43318 0.31336 0.2765 0.30415 0.29032 0.23963 0.3318 0.32719 0.31336 0.35023 0.30415 0.31336 0.35023 0.31336 0.32719 0.29032 0.31336 0.34562 0.35023 0.36866 0.3871 0.2765 0.34562 0.35484 0.29032 0.34562 0.3318 0.25346 0.31336 0.40092 0.29032 0.36406 0.33641 0.40092 0.31797 0.32258 0.29493 0.30415 0.32258 0.31336 0.31797 0.35945 0.35945 0.36406 0.36406 0.31797 0.34101 0.34562 0.32719 0.37788 0.29954 0.30876 0.34101 0.35023 0.29954 0.34101 0.33641 0.34562 0.32258 0.31797 0.32258 0.35023 0.31797 0.28111 0.43779 0.2765 0.37788 0.42396 0.32719 0.3318 0.31336 0.36406 0.31797 0.36866 0.26267 0.31336 0.32719 0.29032 0.30876 0.29954 0.29032 0.31797 0.2765 0.3318 0.2765 0.31797 0.3318 0.31336 0.29954 0.32258 0.34101 0.36406 0.36866 0.31797 0.30415 0.30415 0.25806 0.28571 0.35023 0.30415 0.28571 0.27189 0.32258 0.33641 0.30876 0.32258 0.26728 0.23041 0.29493 0.32719 0.2765 0.39631 0.35484 0.24885 0.40092 0.26267 0.30415 0.31336 0.27189 0.31797 0.27189 0.26728 0.32719 0.28571 0.2765 0.32719 0.32258 0.37788 0.35484 0.32258 0.3871 0.23502 0.41935 0.29954 0.31336 0.30876 0.29954 0.29493 0.31797 0.34562 0.35023 0.31336 0.30876 0.26267 0.28571 0.35023 0.37327 0.32258 0.30876 0.29954 0.30415 0.43779 0.28111 0.31336 0.3871 0.29493 0.3318 0.35484 0.3318 0.32719 0.27189 0.37788 0.31336 0.33641 0.31797 0.36866 0.28571 0.26267 0.31336 0.28571 0.29954 0.30415 0.36406 0.28111 0.31797 0.27189 0.32258 0.34562 0.33641 0.34101 0.23963 0.26267 0.35945 0.35484 0.25346 0.29493 0.27189 0.30415 0.31336 0.32719 0.25346 0.32719 0.32258 0.36866 0.17972 0.30415 0.25806 0.3871 0.30415 0.3318 0.29954 0.34562 0.24424 0.24424 0.29954 0.33641 0.41935 0.29493 0.40553 0.32258 0.23963 0.32258 0.36406 0.29032 0.36406 0.27189 0.28571 0.32258 0.26728 0.39631 0.34101 0.34562 0.36866 0.29493 0.33641 0.37327 0.30415 0.33641 0.3318 0.30876 0.29032 0.2765 0.31797 0.34101 0.29032 0.35023 0.35484 0.2765 0.29954 0.37327 0.24424 0.29032 0.3318 0.30876 0.24885 0.31336 0.29032 0.28571 0.35945 0.3318 0.35945 0.32258 0.34101 0.37788 0.36406 0.23041 0.24885 0.34101 0.32719 0.3318 0.31336 0.3318 0.29032 0.29032 0.31336 0.3318 0.35023 0.30415 0.26728 0.29954 0.31797 0.37788 0.30415 0.34101 0.29954 0.28111 0.26267 0.28111 0.31797 0.30415 0.29954 0.28571 0.29493 0.25806 0.2765 0.23041 0.41014 0.28571 0.34101 0.14286 0.35023 0.31336 0.33641 0.37327 0.26267 0.35484 0.23502 0.32719 0.31797 0.2765 0.27189 0.37327 0.31797 0.28571 0.32258 0.25346 0.32258 0.36866 0.28111 0.37327 0.35945 0.35945 0.39171 0.39171 0.30876 0.29493 0.33641 0.36866 0.36406 0.35023 0.38249 0.29032 0.28111 0.39631 0.29493 0.30415 0.34562 0.32258 0.35023 0.27189 0.28111 0.29493 0.32258 0.35023 0.3318 0.2765 0.29954 0.2765 0.28111 0.26728 0.35945 0.29954 0.3318 0.32258 0.30876 0.30876 0.27189 0.38249 0.34101 0.36866 0.29493 0.35484 0.29032 0.33641 0.30415 0.28571 0.36406 0.29954 0.31336 0.29032 0.25806 0.30876 0.28111 0.19355 0.32719 0.31336 0.30876 0.28571 0.3318 0.28571 0.25806 0.40553 0.35945 0.25806 0.35023 0.26267 0.21659 0.25346 0.37788 0.43779 0.35023 0.31797 0.33641 0.35023 0.30415 0.30415 0.29954 0.40092 0.32719 0.24424 0.35945 0.28111 0.29493 0.30415 0.2765 0.20737 0.32258 0.28111 0.35945 0.31336 0.29493 0.34562 0.3871 0.40553 0.29493 0.29032 0.30415 0.29493 0.31797 0.42396 0.30876 0.28571 0.28111 0.30415 0.24885 0.35023 0.30415 0.24424 0.30415 0.27189 0.35945 0.30876 0.32719 0.38249 0.30415 0.23963 0.35945 0.35023 0.24424 0.31797 0.24424 0.3318 0.45161 0.23963 0.33641 0.2765 0.29493 0.32258 0.25806 0.22581 0.29493 0.28571 0.23963 0.31336 0.31797 0.35023 0.32258 0.37788 0.32258 0.28111 0.31336 0.25346 0.34562 0.29493 0.40092 0.39171 0.30415 0.29493 0.2765 0.32258 0.37788 0.26728 0.28571 0.34101 0.28571 0.28111 0.30415 0.32258 0.31797 0.39171 0.34562 0.28571 0.40553 0.26728 0.35484 0.32719 0.25346 0.31797 0.29493 0.34101 0.35484 0.29032 0.34101 0.36406 0.2765 0.35484 0.32719 0.3871 0.27189 0.25806 0.29493 0.23502 0.34562 0.28111 0.26728 0.3318 0.34562 0.30415 0.26728 0.35023 0.3318 0.37788 0.31797 0.31797 0.37788 0.33641 0.29954 0.27189 0.29954 0.34562 0.34562 0.31797 0.35484 0.32719 0.31336 0.2765 0.31336 0.41014 0.36406 0.30415 0.28111 0.30876 0.32719 0.38249 0.29954 0.26267 0.32719 0.25806 0.34101 0.31797 0.32258 0.24885 0.43318 0.29032 0.26728 0.3318 0.2765 0.40553 0.20737 0.25806 0.35484 0.34101 0.26728 0.28111 0.27189 0.35945 0.31336 0.28571 0.27189 0.36866 0.41475 0.29032 0.3318 0.25806 0.40092 0.24424 0.31336 0.22581 0.24424 0.35945 0.3871 0.30415 0.30415 0.35945 0.26267 0.42857 0.19355 0.37327 0.31797 0.35484 0.29954 0.23963 0.28571 0.39171 0.38249 0.36866 0.28111 0.34101 0.3318 0.42396 0.30876 0.37788 0.34101 0.41475 0.37327 0.31336 0.35484 0.35023 0.33641 0.46544 0.31336 0.38249 0.29493 0.29493 0.39631 0.32719 0.28111 0.2212 0.31336 0.26267 0.34101 0.30415 0.3318 0.32258 0.28571 0.32258 0.32719 0.43318 0.20737 0.19816 0.2765 0.43318 0.29954 0.2212 0.33641 0.2765 0.3318 0.1659 0.25806 0.2765 0.33641 0.33641 0.28571 0.28571 0.30876 0.32719 0.30415 0.34101 0.28571 0.36866 0.29493 0.35484 0.34562 0.21659 0.31797 0.2765 0.28111 0.31336 0.38249 0.34562 0.31336 0.30415 0.39171 0.28571 0.3318 0.36406 0.28571 0.34562 0.35945 0.33641 0.27189 0.33641 0.25346 0.32258 0.32719 0.32258 0.27189 0.27189 0.31336 0.26728 0.42857 0.28571 0.23041 0.31797 0.32719 0.3318 0.32258 0.35023 0.22581 0.29032 0.35023 0.3318 0.3871 0.26728 0.26728 0.29954 0.26728 0.29954 0.25806 0.29032 0.40092 0.29954 0.25806 0.31336 0.24424 0.26728 0.31336 0.31336 0.21659 0.37788 0.39171 0.35484 0.36866 0.31797 0.27189 0.26728 0.36406 0.28571 0.28571 0.38249 0.32719 0.25806 0.29954 0.3318 0.29493 0.40092 0.2765 0.2765 0.34101 0.38249 0.2765 0.28111 0.29954 0.31336 0.30415 0.31336 0.41935 0.27189 0.28111 0.34101 0.35484 0.29954 0.29493 0.35484 0.31797 0.34101 0.22581 0.2765 0.29954 0.30876 0.31336 0.31797 0.30415 0.38249 0.38249 0.35945 0.32719 0.35023 0.32258 0.19355 0.30415 0.31336 0.29954 0.32719 0.23041 0.30415 0.24424 0.32719 0.31797 0.35945 0.35023 0.36406 0.34101 0.29032 0.2765 0.31797 0.29493 0.31797 0.29493 0.30876 0.35484 0.28571 0.3871 0.31336 0.35023 0.28571 0.26267 0.35023 0.35945 0.31336 0.31336 0.33641 0.31336 0.29032 0.29032 0.38249 0.32258 0.32719 0.35945 0.2765 0.33641 0.27189 0.3318 0.35945 0.19816 0.2765 0.35945 0.28571 0.31336 0.29493 0.29032 0.35484 0.38249 0.38249 0.31797 0.45622 0.23041 0.35484 0.30876 0.29493 0.20737 0.30415 0.36866 0.29493 0.19816 0.41014 0.27189 0.3318 0.2765 0.20737 0.27189 0.26267 0.28571 0.31797 0.30415 0.25346 0.24885 0.27189 0.27189 0.27189 0.31336 0.26267 0.29032 0.28571 0.31336 0.26728 0.34101 0.21198 0.35484 0.31797 0.30415 0.27189 0.35945 0.26267 0.29032 0.26267 0.38249 0.30415 0.28111 0.31336 0.32258 0.41935 0.33641 0.26728 0.19816 0.23963 0.29954 0.32719 0.3318 0.34101 0.3871 0.26267 0.29493 0.37327 0.38249 0.34562 0.35023 0.30876 0.31336 0.45161 0.31797 0.3318 0.29032 0.29493 0.29954 0.18894 0.31797 0.30415 0.28111 0.17972 0.28111 0.36406 0.22581 0.31336 0.32258 0.27189 0.35945 0.35023 0.28111 0.30876 0.3318 0.38249 0.32258 0.35023 0.31797 0.40553 0.2765 0.30415 0.48387 0.3318 0.27189 0.29954 0.35945 0.28111 0.35945 0.25346 0.36866 0.3871 0.36406 0.26267 0.28111 0.35945 0.28111 0.31336 0.31797 0.26728 0.26267 0.29032 0.33641 0.31797 0.27189 0.31336 0.2212 0.28111 0.34562 0.33641 0.23041 0.3318 0.30415 0.29032 0.32258 0.29493 0.32258 0.31336 0.24885 0.32258 0.28571 0.31797 0.3318 0.35484 0.26728 0.39171 0.32719 0.29032 0.34562 0.42396 0.31797 0.32258 0.28111 0.26267 0.24424 0.23963 0.29032 0.33641 0.35945 0.39631 0.32258 0.31797 0.32258 0.42396 0.33641 0.20737 0.35484 0.30876 0.35023 0.24424 0.35484 0.30876 0.32719 0.32258 0.24885 0.19816 0.31797 0.28571 0.26728 0.30415 0.29032 0.26267 0.29954 0.31797 0.34101 0.30415 0.29493 0.38249 0.23502 0.29032 0.26267 0.35945 0.2765 0.17051 0.30415 0.30415 0.28571 0.32258 0.29954 0.2765 0.3318 0.31336 0.33641 0.34101 0.31797 0.31797 0.32258 0.30415 0.35484 0.35484 0.3318 0.29954 0.32719 0.20276 0.29493 0.30876 0.41014 0.30876 0.35484 0.32719 0.28111 0.35484 0.35945 0.21198 0.34101 0.34562 0.28111 0.29032 0.3318 0.35023 0.32258 0.3318 0.35484 0.30876 0.35023 0.33641 0.26267 0.31336 0.26728 0.40553 0.29493 0.31797 0.37327 0.24885 0.31797 0.32258 0.29493 0.32258 0.31797 0.35023 0.33641 0.37327 0.26267 0.17972 0.28111 0.28111 0.40553 0.30415 0.33641 0.35484 0.45622 0.2765 0.37327 0.30415 0.45161 0.23041 0.25346 0.29493 0.33641 0.29954 0.30415 0.32719 0.17512 0.28111 0.37327 0.31336 0.20276 0.31336 0.35484 0.30876 0.32719 0.26267 0.27189 0.3318 0.2765 0.2765 0.23502 0.30876 0.36406 0.35945 0.20276 0.39631 0.36866 0.25806 0.26267 0.33641 0.30876 0.31336 0.34562 0.30876 0.32258 0.34562 0.28111 0.29032 0.31797 0.25806 0.30415 0.43318 0.26728 0.25806 0.2765 0.31797 0.29032 0.37788 0.40092 0.37327 0.34101 0.29032 0.36406 0.37327 0.29954 0.28111 0.29493 0.32258 0.35023 0.24424 0.2212 0.25806 0.20276 0.30415 0.35484 0.3318 0.33641 0.34562 0.27189 0.2212 0.19355 0.27189 0.22581 0.19816 0.2765 0.24885 0.2765 0.28571 0.30876 0.21659 0.20276 0.16129 0.32719 0.21659 0.30876 0.17051 0.29954 0.3318 0.28571 0.19355 0.39631 0.19816 0.23041 0.4424 0.28571 0.2765 0.24885 0.28571 0.2765 0.2765 0.24885 0.2765 0.2765 0.24885 0.28571 0.30415 0.35484 0.27189 0.31336 0.26728 0.32258 0.34101 0.28111 0.18433 0.26267 0.32258 0.33641 0.27189 0.32258 0.33641 0.27189 0.19816 0.18433 0.10138 0.17512 0.24885 0.32258 0.30415 0.28111 0.35023 0.3318 0.31797 0.25346 0.24424 0.31797 0.28111 0.24424 0.21659 0.2212 0.18433 0.22581 0.23041 0.20276 0.23963 0.28111 0.20737 0.22581 0.25806 0.21198 0.30876 0.24424 0.2765 0.18894 0.32719 0.29954 0.37327 0.24885 0.3318 0.31336 0.26728 0.30415 0.35945 0.25806 0.31336 0.24424 0.18433 0.23963 0.28571 0.31336 0.31336 0.25346 0.25346 0.27189 0.24885 0.25346 0.21198 0.23041 0.27189 0.25346 0.2765 0.34101 0.29954 0.29032 0.30876 0.26267 0.33641 0.28571 0.32719 0.27189 0.17512 0.19355 0.31797 0.29493 0.13825 0.31336 0.29493 0.31336 0.25806 0.29954 0.3318 0.33641 0.32258 0.28571 0.30415 0.30876 0.24885 0.12442 0.3318 0.3318 0.19355 0.10138 0.10599 0.34562 0.2765 0.11982 0.20276 0.17512 0.17512 0.25346 0.25346 0.18433 0.18433 0.20276 0.20276 0.20276 0.10138 0.10138 0.3318 0.24424 0.25346 0.25346 0.16129 0.18894 0.14747 0.17512 0.17051 0.19816 0.17972 0.17972 0.17512 0.12442 0.12442 0.11982 0.17972 0.17512 0.37327 0.26267 0.25806 0.31336 0.30415 0.34562 0.30876 0.17972 0.30876 0.33641 0.25806 0.24424 0.30415 0.26728 0.25346 0.35484 0.35484 0.34101 0.36406 0.25806 0.31336 0.17972 0.11982 0.41014 0.17512 0.29954 0.31797 0.39171 0.26267 0.34562 0.28111 0.34562 0.31797 0.29032 0.23963 0.23041 0.25346 0.31336 0.24885 0.34101 0.25806 0.3318 0.28571 0.29954 0.26267 0.25346 0.21659 0.3318 0.3871 0.29032 0.41935 0.31797 0.29954 0.36406 0.23502 0.35484 0.34562 0.29032 0.39171 0.35484 0.28111 0.29493 0.31336 0.31797 0.37788 0.30415 0.2765 0.35945 0.25346 0.27189 0.36866 0.36866 0.34101 0.3318 0.32719 0.32258 0.32719 0.3318 0.37788 0.25346 0.25806 0.35484 0.3318 0.28111 0.34101 0.32719 0.32719 0.36406 0.24885 0.32258 0.32258 0.46083 0.34101 0.30415 0.3871 0.31797 0.29493 0.32258 0.29493 0.32258 0.35023 0.30415 0.3318 0.32719 0.34101 0.29493 0.30415 0.27189 0.29954 0.32258 0.30415 0.29032 0.29032 0.31797 0.35484 0.35023 0.34101 0.24885 0.35023 0.34101 0.31797 0.29493 0.27189 0.2765 0.2765 0.34101 0.34101 0.35484 0.25346 0.25346 0.30415 0.26267 0.30876 0.30415 0.35945 0.28571
0.38249 0.26267 0.39631 0.29954 0.28571 0.31336 0.29954 0.27189 0.31336 0.34562 0.29032 0.37327 0.88018 0.32258 0.35023 0.24885 0.36406 0.32719 0.33641 0.32258 0.29032 0.30415 0.31797 0.29954 0.37788 0.29493 0.28571 0.31797 0.33641 0.29493 0.34562 0.36406 0.29493 0.24885 0.33641 0.31797 0.32719 0.2765 0.31336 0.35023 0.30876 0.40553 0.30876 0.31797 0.34562 0.29493 0.31336 0.35484 0.3318 0.29493 0.24424 0.35023 0.30876 0.29954 0.32258 0.31797 0.36866 0.37327 0.37788 0.28571 0.28111 0.25806 0.35484 0.34562 0.29032 0.21659 0.24885 0.34101 0.41014 0.31797 0.34562 0.37327 0.35484 0.36406 0.28571 0.31336 0.29954 0.27189 0.29954 0.35023 0.32258 0.31336 0.28111 0.32258 0.40092 0.32719 0.24885 0.30415 0.35023 0.22581 0.2765 0.31797 0.30415 0.43318 0.31797 0.35484 0.34562 0.35945 0.34101 0.26267 0.33641 0.31797 0.29954 0.32258 0.28111 0.24885 0.29032 0.46544 0.2765 0.28571 0.35484 0.29032 0.24424 0.32719 0.39171 0.24424 0.39171 0.30415 0.25806 0.29032 0.2765 0.30876 0.31336 0.27189 0.447 0.35945 0.30876 0.28111 0.29954 0.27189 0.29032 0.23963 0.34562 0.34101 0.28571 0.26267 0.23041 0.34101 0.24424 0.34101 0.3318 0.28111 0.29493 0.26267 0.2765 0.31797 0.30415 0.42396 0.23963 0.26728 0.23963 0.28111 0.35023 0.30415 0.3318 0.29032 0.28111 0.30876 0.35023 0.39631 0.31797 0.32719 0.31336 0.32719 0.24885 0.31336 0.32258 0.29032 0.29032 0.29493 0.24424 0.25806 0.29954 0.38249 0.30415 0.34562 0.34101 0.39631 0.31336 0.34101 0.34562 0.30415 0.30876 0.30876 0.32258 0.2765 0.28571 0.35484 0.36866 0.38249 0.30415 0.33641 0.3318 0.30876 0.33641 0.31797 0.30876 0.31797 0.32258 0.2765 0.29954 0.29032 0.32719 0.35945 0.28111 0.28571 0.24885 0.25346 0.26267 0.29493 0.30876 0.35023 0.34101 0.25346 0.26728 0.24424 0.29493 0.29954 0.35484 0.38249 0.35945 0.31797 0.28571 0.28111 0.30876 0.27189 0.34562 0.30876 0.33641 0.37788 0.28571 0.25806 0.35945 0.37788 0.24885 0.3318 0.28111 0.30876 0.34101 0.27189 0.32258 0.35023 0.35484 0.40553 0.28111 0.31336 0.27189 0.30415 0.35484 0.31797 0.3318 0.33641 0.26728 0.30876 0.32719 0.25806 0.26728 0.26728 0.33641 0.26728 0.30876 0.3318 0.38249 0.28111 0.26267 0.27189 0.29493 0.34101 0.15207 0.26728 0.31797 0.29493 0.39631 0.29493 0.3318 0.41475 0.31797 0.32719 0.39631 0.24885 0.29954 0.34101 0.32258 0.31797 0.26728 0.31797 0.34101 0.35023 0.40553 0.3318 0.25346 0.34562 0.28571 0.29954 0.42396 0.35023 0.32258 0.31336 0.22581 0.29493 0.30876 0.33641 0.35484 0.2765 0.3318 0.38249 0.3318 0.42396 0.2765 0.31797 0.26728 0.34101 0.2765 0.31336 0.28571 0.35484 0.35023 0.28571 0.32258 0.32719 0.34101 0.2765 0.24885 0.40092 0.28571 0.26267 0.29493 0.37327 0.29493 0.27189 0.28571 0.34562 0.30876 0.31797 0.2765 0.26728 0.30876 0.31336 0.32258 0.32258 0.24424 0.23041 0.30876 0.24885 0.2212 0.29493 0.24885 0.29493 0.3318 0.29493 0.2765 0.29032 0.29954 0.28111 0.30876 0.32258 0.31336 0.33641 0.24885 0.33641 0.27189 0.3318 0.29493 0.3318 0.36406 0.23041 0.28571 0.29954 0.33641 0.31336 0.28571 0.23963 0.25346 0.26267 0.20737 0.25806 0.25806 0.24424 0.31797 0.32719 0.34101 0.25346 0.21659 0.31336 0.32719 0.29954 0.26728 0.30876 0.34101 0.28111 0.32719 0.29032 0.25806 0.31797 0.29493 0.32719 0.34562 0.25806 0.29493 0.27189 0.26728 0.36406 0.30415 0.22581 0.28571 0.3871 0.30876 0.36866 0.30876 0.32258 0.29032 0.27189 0.34101 0.38249 0.29954 0.40553 0.41014 0.26728 0.30415 0.35023 0.29954 0.37327 0.28111 0.35945 0.30415 0.26728 0.37327 0.32258 0.2765 0.29032 0.3318 0.28571 0.29954 0.26728 0.29032 0.28571 0.33641 0.28111 0.2765 0.3318 0.26728 0.29493 0.31336 0.37327 0.31336 0.28571 0.35484 0.36866 0.2765 0.31797 0.21198 0.26267 0.18433 0.29032 0.24885 0.27189 0.34101 0.30876 0.27189 0.33641 0.27189 0.31797 0.28111 0.31336 0.30876 0.24424 0.35945 0.32258 0.3871 0.35023 0.34101 0.32719 0.25346 0.26728 0.21659 0.31336 0.29493 0.35023 0.34101 0.34101 0.30876 0.23502 0.34101 0.25346 0.29954 0.29954 0.34562 0.29493 0.30415 0.26267 0.3318 0.32258 0.36866 0.3318 0.36866 0.39171 0.30415 0.30876 0.31797 0.26267 0.27189 0.35023 0.32258 0.31336 0.42396 0.26267 0.29032 0.35484 0.26728 0.32719 0.31797 0.31797 0.31336 0.33641 0.35484 0.35023 0.36866 0.28571 0.32258 0.29493 0.35945 0.33641 0.26728 0.35484 0.28111 0.2765 0.40553 0.29493 0.35484 0.32719 0.29032 0.29954 0.29032 0.32719 0.29032 0.28571 0.33641 0.35484 0.27189 0.39171 0.29493 0.26728 0.28571 0.30415 0.34562 0.28111 0.2765 0.3318 0.31336 0.34101 0.31336 0.25806 0.29954 0.32258 0.34101 0.32719 0.39631 0.31797 0.29493 0.4424 0.29032 0.35945 0.39171 0.28571 0.2765 0.28571 0.29493 0.29493 0.26728 0.32258 0.3318 0.25806 0.30876 0.30415 0.35484 0.45622 0.2765 0.34101 0.2212 0.29493 0.2212 0.35484 0.30415 0.29032 0.35484 0.28111 0.32258 0.25806 0.34562 0.39631 0.32719 0.30876 0.41935 0.26728 0.2765 0.22581 0.30415 0.34562 0.34562 0.24424 0.46544 0.35484 0.28111 0.29493 0.3871 0.24885 0.37788 0.34562 0.27189 0.29032 0.35484 0.27189 0.28571 0.39631 0.3871 0.33641 0.32719 0.29493 0.23963 0.31336 0.30876 0.39631 0.36406 0.48387 0.31797 0.3871 0.26728 0.22581 0.28111 0.41935 0.28111 0.19355 0.3318 0.28111 0.28111 0.28111 0.29954 0.22581 0.30415 0.26267 0.2765 0.13364 0.32719 0.17512 0.34101 0.2765 0.35023 0.39631 0.37327 0.26267 0.26728 0.35484 0.23502 0.36406 0.31336 0.37327 0.31336 0.23502 0.26728 0.30415 0.25346 0.29032 0.28571 0.35023 0.30876 0.32258 0.30876 0.33641 0.34562 0.33641 0.32719 0.36406 0.34562 0.28111 0.32719 0.23963 0.34562 0.35484 0.23041 0.35484 0.32258 0.3318 0.35945 0.3318 0.29493 0.26267 0.32719 0.32258 0.31797 0.25346 0.35945 0.26728 0.35023 0.29032 0.28111 0.33641 0.27189 0.29493 0.29954 0.28571 0.32719 0.36406 0.25346 0.32719 0.34101 0.30415 0.29954 0.33641 0.31797 0.30415 0.32719 0.29493 0.3318 0.30876 0.24885 0.35945 0.31797 0.33641 0.32258 0.32719 0.29954 0.34101 0.35023 0.31797 0.31797 0.30415 0.24885 0.33641 0.29954 0.36406 0.31336 0.32719 0.24885 0.33641 0.25346 0.29954 0.13825 0.30415 0.26267 0.33641 0.25806 0.18894 0.27189 0.21659 0.3318 0.28571 0.30876 0.23041 0.3318 0.43318 0.29954 0.25806 0.30415 0.33641 0.26267 0.29032 0.36866 0.32258 0.32719 0.26267 0.27189 0.29032 0.28111 0.24424 0.29493 0.31336 0.29954 0.33641 0.35945 0.35945 0.35023 0.29032 0.36866 0.30415 0.32258 0.3318 0.26728 0.35484 0.23502 0.30415 0.32719 0.41014 0.23963 0.3318 0.30415 0.29493 0.26267 0.33641 0.29493 0.39171 0.26728 0.26267 0.35023 0.29493 0.29032 0.33641 0.30876 0.33641 0.32719 0.3871 0.29954 0.37788 0.39631 0.24885 0.35945 0.33641 0.28111 0.26728 0.37327 0.28111 0.18433 0.30876 0.25806 0.26267 0.26728 0.2765 0.39631 0.30876 0.31797 0.28111 0.32719 0.31797 0.32719 0.16129 0.26728 0.30876 0.29032 0.29493 0.29954 0.27189 0.34562 0.35484 0.34562 0.23041 0.33641 0.3318 0.31797 0.35484 0.40092 0.31797 0.2765 0.30415 0.24424 0.34101 0.32258 0.3871 0.31336 0.30415 0.24885 0.23502 0.26728 0.25346 0.34101 0.29032 0.36866 0.29493 0.41014 0.2765 0.33641 0.27189 0.35945 0.25346 0.29493 0.28571 0.35945 0.29493 0.24424 0.3871 0.26267 0.29032 0.37788 0.32258 0.23502 0.41014 0.32258 0.3318 0.31797 0.2765 0.23041 0.32258 0.25806 0.2765 0.27189 0.28111 0.28571 0.29954 0.35023 0.42396 0.35023 0.30876 0.2765 0.2765 0.2765 0.27189 0.28571 0.32258 0.29032 0.33641 0.28111 0.26728 0.3318 0.32719 0.30415 0.31797 0.31336 0.33641 0.32719 0.2765 0.27189 0.26728 0.29954 0.23502 0.29032 0.29493 0.36866 0.25346 0.34562 0.33641 0.34101 0.29954 0.29493 0.36406 0.27189 0.2765 0.34562 0.22581 0.26267 0.29954 0.29954 0.32258 0.33641 0.26267 0.35023 0.35023 0.32719 0.29493 0.34101 0.33641 0.35023 0.45161 0.28571 0.34562 0.29493 0.31797 0.33641 0.29493 0.28571 0.27189 0.34562 0.32258 0.19816 0.3318 0.32258 0.26728 0.26267 0.28571 0.2765 0.24424 0.31336 0.34562 0.26728 0.31336 0.25346 0.29954 0.23963 0.26267 0.29493 0.29032 0.28571 0.24424 0.3318 0.2765 0.30876 0.24885 0.24885 0.36866 0.38249 0.29032 0.29493 0.34562 0.31797 0.34562 0.29954 0.32719 0.35484 0.35484 0.37788 0.34101 0.3318 0.37788 0.34101 0.28111 0.31336 0.35023 0.29032 0.33641 0.37788 0.34101 0.3871 0.26267 0.28571 0.30876 0.28571 0.25346 0.32719 0.26728 0.30876 0.34562 0.2765 0.30415 0.25346 0.30415 0.31797 0.18433 0.30415 0.33641 0.31336 0.34562 0.23963 0.35484 0.35023 0.29032 0.30876 0.29032 0.33641 0.25346 0.34101 0.37788 0.31336 0.34101 0.30876 0.31336 0.31797 0.32258 0.30415 0.33641 0.36406 0.28571 0.37327 0.32719 0.40092 0.32719 0.30415 0.3318 0.2212 0.36406 0.2765 0.24424 0.30415 0.36406 0.34562 0.29032 0.35484 0.29032 0.38249 0.20737 0.22581 0.28571 0.43318 0.34101 0.30415 0.3318 0.35023 0.30415 0.25806 0.3318 0.26267 0.29032 0.29493 0.41014 0.30876 0.32719 0.31797 0.24885 0.26267 0.2765 0.36866 0.28111 0.35945 0.35945 0.25806 0.24885 0.33641 0.29032 0.3871 0.37327 0.36866 0.36866 0.32719 0.26267 0.35484 0.28111 0.33641 0.29493 0.31797 0.39171 0.35484 0.21198 0.35945 0.27189 0.28571 0.34101 0.28111 0.38249 0.31797 0.2765 0.26267 0.30876 0.33641 0.3318 0.30876 0.34101 0.25346 0.29032 0.32719 0.29032 0.35945 0.30876 0.2765 0.3871 0.23041 0.28571 0.4424 0.29032 0.32258 0.25346 0.31797 0.38249 0.29954 0.32719 0.23041 0.27189 0.34562 0.24885 0.26728 0.22581 0.3318 0.29032 0.32719 0.31797 0.21198 0.26267 0.3318 0.29493 0.36406 0.29493 0.28571 0.35945 0.27189 0.37327 0.3871 0.32719 0.30415 0.40553 0.34101 0.25806 0.30415 0.29954 0.31797 0.23963 0.26728 0.28571 0.32258 0.35023 0.23041 0.30415 0.34101 0.30415 0.34562 0.28111 0.27189 0.34101 0.32719 0.19355 0.25806 0.33641 0.2765 0.39631 0.23963 0.27189 0.27189 0.37327 0.49309 0.2765 0.39171 0.34101 0.23963 0.25346 0.25806 0.31336 0.25806 0.2212 0.31336 0.32719 0.3318 0.34562 0.22581 0.39171 0.38249 0.27189 0.25346 0.29032 0.39631 0.3318 0.32258 0.3871 0.37788 0.39631 0.29032 0.3318 0.28111 0.32719 0.30876 0.31797 0.40092 0.35023 0.32719 0.29493 0.29032 0.29493 0.29493 0.35945 0.28111 0.28111 0.32719 0.32719 0.29954 0.26728 0.29493 0.32258 0.34101 0.28571 0.29954 0.3318 0.30415 0.3318 0.34101 0.30415 0.34562 0.35023 0.2765 0.28111 0.3871 0.25346 0.25806 0.29493 0.23963 0.24885 0.41935 0.23502 0.34562 0.21659 0.34562 0.36866 0.34562 0.3318 0.23041 0.28111 0.28571 0.31797 0.21659 0.29032 0.28571 0.32719 0.26728 0.28111 0.2212 0.26267 0.34101 0.26728 0.28111 0.29954 0.28571 0.31797 0.22581 0.29493 0.28111 0.35484 0.26728 0.30876 0.30415 0.32719 0.22581 0.29954 0.31336 0.34101 0.2765 0.30415 0.2765 0.32258 0.3318 0.17051 0.26267 0.34101 0.30415 0.29032 0.30876 0.34101 0.20737 0.34101 0.38249 0.35023 0.33641 0.25346 0.26267 0.29032 0.2212 0.31336 0.29954 0.24424 0.23963 0.26728 0.19355 0.26728 0.35023 0.41014 0.21659 0.28111 0.31797 0.21659 0.31797 0.26728 0.32719 0.32719 0.3871 0.35023 0.26267 0.29493 0.35945 0.29954 0.3318 0.29032 0.29954 0.28571 0.25806 0.35484 0.29493 0.28571 0.28571 0.30876 0.27189 0.29493 0.32258 0.34101 0.35023 0.29954 0.26267 0.2765 0.32719 0.35945 0.32719 0.23502 0.23502 0.25346 0.31336 0.34562 0.23502 0.23502 0.29032 0.23502 0.26267 0.25346 0.36866 0.32258 0.26728 0.25346 0.27189 0.31797 0.26728 0.29032 0.28571 0.35945 0.29032 0.29032 0.34101 0.31797 0.27189 0.24885 0.24885 0.34562 0.2765 0.42396 0.30876 0.30876 0.34562 0.32258 0.36866 0.32258 0.29493 0.32719 0.31336 0.27189 0.36406 0.35945 0.25806 0.4424 0.38249 0.36406 0.14747 0.31336 0.26267 0.28111 0.26728 0.31336 0.32258 0.41014 0.32719 0.20276 0.18894 0.31797 0.35945 0.32258 0.27189 0.17512 0.31336 0.35484 0.35484 0.2765 0.31336 0.29032 0.26728 0.28571 0.32258 0.2765 0.33641 0.24885 0.14286 0.34101 0.3318 0.32719 0.31797 0.40553 0.31797 0.26267 0.35023 0.27189 0.35023 0.28111 0.29032 0.28571 0.32258 0.38249 0.23041 0.35484 0.34562 0.32719 0.15668 0.32719 0.37327 0.35484 0.2765 0.33641 0.2765 0.32719 0.25806 0.25346 0.35484 0.25346 0.31797 0.24424 0.2765 0.31336 0.25346 0.2765 0.35023 0.26728 0.30876 0.31336 0.37327 0.2765 0.34562 0.3318 0.29954 0.30876 0.27189 0.29954 0.31797 0.24424 0.27189 0.31797 0.30876 0.30415 0.24424 0.29032 0.29954 0.27189 0.17972 0.2765 0.28571 0.27189 0.33641 0.33641 0.32258 0.3318 0.31797 0.3318 0.31797 0.31336 0.25806 0.21659 0.32719 0.35023 0.40092 0.25806 0.26728 0.19355 0.24424 0.23502 0.30415 0.18894 0.2765 0.33641 0.22581 0.31336 0.28111 0.34562 0.28111 0.30415 0.25346 0.31336 0.33641 0.32258 0.31336 0.23041 0.33641 0.30415 0.33641 0.29493 0.26267 0.26728 0.25346 0.24424 0.24885 0.26728 0.34101 0.27189 0.30415 0.2765 0.31336 0.28571 0.42396 0.22581 0.23963 0.25806 0.24424 0.24424 0.36866 0.25806 0.30876 0.37327 0.28111 0.2765 0.35484 0.29954 0.25806 0.35945 0.32258 0.33641 0.25806 0.22581 0.21198 0.17051 0.26728 0.31336 0.29493 0.29493 0.29032 0.27189 0.25346 0.16129 0.27189 0.26267 0.17051 0.25346 0.23041 0.25346 0.25806 0.35945 0.23963 0.17972 0.18894 0.25806 0.31797 0.29032 0.16129 0.30876 0.35484 0.23963 0.16129 0.35945 0.22581 0.23041 0.43318 0.25806 0.25346 0.23041 0.25806 0.25346 0.25346 0.23041 0.25346 0.25346 0.23041 0.25806 0.26728 0.31336 0.27189 0.32719 0.28571 0.2765 0.30415 0.22581 0.18894 0.2765 0.26267 0.33641 0.31797 0.26267 0.33641 0.31797 0.21198 0.20737 0.087558 0.17512 0.23041 0.39631 0.3871 0.26267 0.37327 0.21659 0.25346 0.29954 0.34101 0.3318 0.29493 0.21659 0.23963 0.23963 0.17051 0.24424 0.19355 0.17972 0.18894 0.24885 0.17972 0.24885 0.23041 0.20737 0.24424 0.29493 0.23502 0.15207 0.27189 0.25346 0.29032 0.31797 0.43318 0.28571 0.29493 0.31336 0.29493 0.31336 0.25346 0.18894 0.26267 0.35484 0.35023 0.29032 0.40092 0.2765 0.31336 0.27189 0.30876 0.25346 0.17972 0.18894 0.27189 0.31797 0.32258 0.35023 0.32719 0.3318 0.37327 0.37327 0.27189 0.2765 0.27189 0.28571 0.20276 0.19816 0.27189 0.32258 0.23502 0.31797 0.32719 0.33641 0.30415 0.21198 0.29493 0.30415 0.25806 0.25806 0.25806 0.45161 0.28111 0.12903 0.29032 0.35023 0.17972 0.082949 0.073733 0.37788 0.26728 0.11982 0.17972 0.15207 0.15207 0.23041 0.23041 0.2212 0.2212 0.19816 0.19816 0.19816 0.087558 0.087558 0.31336 0.23041 0.26267 0.26267 0.17051 0.16129 0.1659 0.15668 0.17512 0.1659 0.23502 0.23502 0.23502 0.12903 0.12903 0.11982 0.23502 0.23502 0.26267 0.29954 0.35945 0.27189 0.25806 0.24424 0.24885 0.23963 0.28111 0.3318 0.31797 0.28571 0.29032 0.23041 0.25806 0.38249 0.25806 0.34562 0.29032 0.34562 0.36406 0.23502 0.12442 0.31797 0.23502 0.34101 0.28571 0.30415 0.24885 0.24885 0.29954 0.35023 0.29493 0.29493 0.19355 0.23041 0.25346 0.24424 0.2212 0.23041 0.23502 0.25806 0.27189 0.36406 0.30415 0.26267 0.2212 0.35484 0.36866 0.28571 0.3871 0.34101 0.27189 0.36406 0.21659 0.35945 0.30876 0.22581 0.3318 0.31336 0.25806 0.34562 0.29493 0.2765 0.36406 0.29493 0.29954 0.35023 0.31797 0.24424 0.31797 0.32258 0.31336 0.41475 0.3318 0.37327 0.2765 0.26728 0.3318 0.42396 0.34101 0.43318 0.24424 0.37788 0.31336 0.34101 0.30876 0.29954 0.26267 0.38249 0.30415 0.31336 0.3318 0.34562 0.34101 0.35023 0.26728 0.34101 0.29032 0.2765 0.35945 0.3318 0.29954 0.23963 0.23041 0.24885 0.27189 0.2765 0.30876 0.2765 0.23963 0.28111 0.28571 0.31797 0.28111 0.26267 0.37327 0.28111 0.36866 0.23963 0.29493 0.27189 0.37788 0.29954 0.31336 0.31336 0.30876 0.40553 0.29032 0.23502 0.26728 0.2212 0.29954 0.29032 0.29493 0.30415
0.31797 0.3318 0.31336 0.32258 0.29954 0.34562 0.40553 0.38249 0.3871 0.36866 0.2765 0.32719 0.32258 0.86636 0.37788 0.32719 0.23963 0.38249 0.30876 0.37788 0.34562 0.35945 0.33641 0.23502 0.31336 0.31336 0.29954 0.29493 0.37327 0.35023 0.3871 0.35484 0.35945 0.40553 0.32258 0.34101 0.29032 0.39171 0.32719 0.38249 0.39171 0.35023 0.30415 0.26267 0.40092 0.2765 0.36866 0.37788 0.30415 0.37788 0.34101 0.3871 0.41935 0.29493 0.36866 0.3871 0.28111 0.34562 0.33641 0.34101 0.27189 0.30415 0.32258 0.37327 0.35023 0.30415 0.34101 0.36406 0.31797 0.35023 0.32258 0.32719 0.30876 0.26728 0.32719 0.34101 0.26728 0.32258 0.24885 0.36866 0.38249 0.29954 0.29493 0.2765 0.30415 0.34101 0.29032 0.30876 0.28111 0.26267 0.34101 0.28111 0.35023 0.34101 0.34101 0.28571 0.31336 0.26267 0.38249 0.46083 0.30876 0.29032 0.39631 0.29954 0.30876 0.34101 0.35023 0.33641 0.35945 0.29493 0.33641 0.36406 0.34562 0.33641 0.29493 0.34562 0.41475 0.30415 0.3318 0.34562 0.29493 0.34101 0.32258 0.28111 0.2765 0.3318 0.33641 0.28571 0.24424 0.30415 0.33641 0.28571 0.33641 0.34562 0.3871 0.3318 0.37788 0.30876 0.23963 0.37327 0.3871 0.35484 0.37327 0.38249 0.35945 0.28571 0.39171 0.29032 0.33641 0.37327 0.36866 0.32719 0.34101 0.35023 0.34101 0.32719 0.35484 0.35023 0.40092 0.39171 0.29493 0.28571 0.40092 0.34101 0.28111 0.33641 0.34562 0.35023 0.3871 0.37788 0.32719 0.37788 0.24885 0.31797 0.23963 0.31797 0.39171 0.23963 0.29954 0.35484 0.30415 0.33641 0.42396 0.29954 0.28571 0.39171 0.34101 0.29493 0.25346 0.31797 0.35023 0.30876 0.2765 0.35023 0.34562 0.31336 0.32719 0.31797 0.30415 0.27189 0.31797 0.26267 0.32258 0.25806 0.29032 0.38249 0.33641 0.37327 0.3871 0.36406 0.3318 0.40553 0.29493 0.40553 0.39631 0.37788 0.37788 0.36406 0.3318 0.32719 0.25346 0.36406 0.37788 0.39171 0.37788 0.21659 0.32719 0.30415 0.31797 0.34101 0.35023 0.30876 0.43318 0.35484 0.33641 0.34101 0.31336 0.31336 0.42857 0.41475 0.3871 0.32258 0.35023 0.34101 0.37327 0.37788 0.30876 0.36406 0.32719 0.32258 0.29493 0.32258 0.28571 0.35484 0.24424 0.37327 0.32258 0.31336 0.32258 0.28571 0.35484 0.32719 0.34562 0.34562 0.2765 0.34562 0.29032 0.36866 0.17512 0.33641 0.32258 0.34562 0.32258 0.34562 0.35023 0.24424 0.30415 0.21659 0.32258 0.3871 0.41935 0.39631 0.40092 0.29954 0.32719 0.30415 0.31797 0.40553 0.32719 0.34562 0.32719 0.45622 0.36406 0.37327 0.36866 0.33641 0.34101 0.33641 0.32258 0.28571 0.32258 0.35484 0.35023 0.2765 0.28571 0.32258 0.26728 0.32258 0.31797 0.34562 0.35945 0.38249 0.30415 0.41935 0.35484 0.34101 0.41475 0.30876 0.30415 0.36406 0.41014 0.32719 0.28111 0.2765 0.34562 0.32719 0.31797 0.31797 0.31797 0.38249 0.29493 0.35945 0.36866 0.40092 0.32258 0.30876 0.34562 0.26728 0.30415 0.31336 0.31797 0.34562 0.34101 0.36406 0.35484 0.3318 0.33641 0.30415 0.31336 0.34101 0.40092 0.34101 0.35945 0.37788 0.34562 0.32258 0.35945 0.31797 0.36406 0.37788 0.28571 0.34101 0.33641 0.3871 0.31336 0.26267 0.31336 0.33641 0.35484 0.33641 0.35484 0.2765 0.28111 0.34562 0.41935 0.29954 0.35023 0.28571 0.35023 0.33641 0.35484 0.36406 0.30876 0.42396 0.35023 0.36866 0.40553 0.39171 0.40553 0.36406 0.31797 0.32258 0.27189 0.33641 0.32719 0.23041 0.28571 0.3318 0.29032 0.39171 0.41475 0.34101 0.31797 0.17972 0.31797 0.40553 0.37788 0.32719 0.40553 0.31797 0.36406 0.2765 0.39171 0.26267 0.35023 0.35023 0.35945 0.35023 0.34101 0.32719 0.33641 0.34101 0.35023 0.34101 0.39171 0.39631 0.35945 0.29493 0.36866 0.35945 0.29493 0.32719 0.37327 0.29954 0.3318 0.37788 0.29032 0.33641 0.31336 0.28571 0.31336 0.3318 0.37788 0.29954 0.28111 0.26728 0.35023 0.29954 0.31797 0.33641 0.23041 0.31336 0.2212 0.32719 0.32719 0.35023 0.40553 0.32719 0.35023 0.31336 0.31797 0.36866 0.34562 0.28111 0.36406 0.29493 0.35945 0.28571 0.35023 0.39171 0.3871 0.39631 0.29032 0.3871 0.27189 0.29032 0.3318 0.32719 0.34101 0.37788 0.33641 0.35023 0.32719 0.30876 0.36406 0.32258 0.30415 0.31336 0.31336 0.3318 0.31336 0.3318 0.37327 0.23963 0.37327 0.29032 0.31797 0.40553 0.32258 0.33641 0.34101 0.38249 0.34562 0.28571 0.30876 0.32719 0.36406 0.35945 0.42396 0.35484 0.35484 0.36406 0.35484 0.35484 0.38249 0.32719 0.33641 0.28111 0.31336 0.43318 0.32258 0.32719 0.43318 0.36406 0.28571 0.48848 0.34101 0.35023 0.32258 0.28111 0.31797 0.23963 0.36406 0.28111 0.30415 0.29954 0.24885 0.31797 0.40553 0.3318 0.35023 0.36866 0.34562 0.41935 0.35484 0.35023 0.30876 0.32258 0.38249 0.41935 0.30876 0.31336 0.37788 0.35945 0.29032 0.29032 0.30876 0.37327 0.29954 0.31797 0.34101 0.35484 0.29032 0.34101 0.41475 0.37788 0.3871 0.35023 0.36406 0.30876 0.29493 0.23963 0.45622 0.34101 0.37327 0.3318 0.35945 0.34562 0.19816 0.41014 0.40092 0.34101 0.3871 0.38249 0.39631 0.32258 0.34562 0.43779 0.35023 0.30415 0.28111 0.37327 0.31797 0.31797 0.32258 0.35023 0.23502 0.34101 0.35945 0.36866 0.29493 0.30415 0.33641 0.32258 0.29032 0.30415 0.35945 0.40092 0.25806 0.35945 0.34562 0.31336 0.40092 0.35484 0.29493 0.25806 0.29032 0.36866 0.31336 0.29954 0.28571 0.3318 0.32719 0.32719 0.26728 0.35484 0.31797 0.26267 0.40092 0.40553 0.35023 0.31336 0.32258 0.36406 0.29493 0.32258 0.31797 0.15207 0.38249 0.35484 0.33641 0.19816 0.34562 0.21198 0.42396 0.30876 0.3318 0.28571 0.36406 0.35484 0.34101 0.40092 0.34101 0.35484 0.42857 0.34562 0.35484 0.18894 0.37788 0.41014 0.23963 0.32719 0.29032 0.35945 0.32719 0.27189 0.29493 0.29493 0.35023 0.32258 0.2765 0.29493 0.26267 0.34562 0.31336 0.41475 0.28571 0.26267 0.25806 0.30415 0.31336 0.27189 0.31797 0.33641 0.37327 0.29954 0.29493 0.42396 0.34101 0.23041 0.29493 0.29493 0.29493 0.32719 0.26728 0.30415 0.29954 0.24424 0.35023 0.35023 0.31336 0.31336 0.34101 0.3318 0.32258 0.29493 0.29954 0.26728 0.31336 0.28571 0.34562 0.27189 0.34562 0.2765 0.3871 0.31336 0.29493 0.29032 0.28111 0.30415 0.28571 0.34562 0.2765 0.34101 0.28111 0.34101 0.26728 0.23963 0.31797 0.29954 0.32719 0.28571 0.23502 0.30415 0.26267 0.35023 0.16129 0.32258 0.29954 0.3318 0.29493 0.24885 0.30415 0.29954 0.30876 0.33641 0.30876 0.28111 0.3318 0.30876 0.28571 0.3318 0.3871 0.30415 0.34562 0.35484 0.35484 0.31336 0.29032 0.38249 0.29954 0.32258 0.29032 0.28111 0.25806 0.29032 0.32258 0.2765 0.29493 0.36866 0.35023 0.29032 0.30876 0.34101 0.25806 0.3318 0.24885 0.25806 0.28111 0.29493 0.28571 0.32258 0.43318 0.29032 0.31797 0.35484 0.23963 0.34101 0.33641 0.39631 0.35484 0.25346 0.36406 0.33641 0.26267 0.26728 0.29493 0.36406 0.29954 0.42396 0.26728 0.30876 0.38249 0.31336 0.25806 0.2765 0.29954 0.41014 0.30876 0.26728 0.26267 0.37788 0.35484 0.31797 0.29954 0.2212 0.35023 0.3318 0.35484 0.35945 0.28111 0.28571 0.28571 0.26728 0.14747 0.25806 0.29954 0.25346 0.36866 0.3318 0.30876 0.28111 0.23502 0.31336 0.24885 0.26267 0.29032 0.28111 0.32258 0.2765 0.31797 0.31797 0.20276 0.29954 0.31797 0.29954 0.37788 0.29954 0.36866 0.30876 0.25806 0.29954 0.35945 0.2765 0.29032 0.29493 0.37788 0.33641 0.34562 0.30876 0.30415 0.36866 0.41935 0.30876 0.37327 0.29954 0.31336 0.2212 0.31336 0.34562 0.3318 0.31336 0.23041 0.36866 0.34101 0.30415 0.30415 0.24424 0.25346 0.35484 0.36406 0.32258 0.26728 0.28571 0.32258 0.27189 0.37788 0.35484 0.39631 0.30876 0.3318 0.36866 0.33641 0.36406 0.29032 0.28571 0.29493 0.34562 0.2765 0.3318 0.3318 0.31336 0.39171 0.30876 0.26728 0.33641 0.29032 0.29954 0.29493 0.35484 0.28571 0.32719 0.31797 0.33641 0.21198 0.36866 0.35023 0.36406 0.34101 0.35023 0.41014 0.29954 0.34562 0.25346 0.37327 0.30876 0.33641 0.26267 0.30876 0.39171 0.33641 0.35023 0.34101 0.33641 0.25806 0.27189 0.35945 0.3318 0.31336 0.38249 0.33641 0.28571 0.35945 0.31797 0.32258 0.35023 0.36406 0.38249 0.28571 0.37327 0.34101 0.30415 0.30415 0.32719 0.26728 0.28111 0.34101 0.42857 0.30415 0.32719 0.30415 0.34101 0.35023 0.28571 0.34562 0.36406 0.34101 0.37788 0.34101 0.32258 0.29032 0.38249 0.29493 0.29032 0.30415 0.28571 0.30415 0.32719 0.29493 0.27189 0.30415 0.31336 0.32258 0.31797 0.31336 0.40092 0.29032 0.32258 0.29032 0.29032 0.31336 0.3318 0.34101 0.37788 0.30876 0.39631 0.30415 0.22581 0.34101 0.30415 0.37327 0.31797 0.29954 0.30415 0.23502 0.39171 0.26728 0.32719 0.31797 0.30415 0.3318 0.36406 0.29954 0.20737 0.28571 0.32258 0.28571 0.31336 0.30876 0.28571 0.32258 0.36406 0.29493 0.29954 0.3318 0.29954 0.35484 0.32258 0.41014 0.2765 0.24424 0.35023 0.29954 0.30876 0.37327 0.36866 0.33641 0.32719 0.36866 0.29954 0.40092 0.33641 0.27189 0.31797 0.29032 0.45622 0.30876 0.30415 0.31797 0.41014 0.28111 0.25346 0.28111 0.25806 0.33641 0.14747 0.19816 0.35484 0.34101 0.32258 0.29493 0.36406 0.29032 0.30876 0.1659 0.28571 0.35023 0.34101 0.36406 0.37788 0.35023 0.3318 0.33641 0.28111 0.29493 0.28111 0.29493 0.40553 0.29954 0.24885 0.22581 0.37327 0.35945 0.37327 0.30876 0.35023 0.31336 0.35945 0.3318 0.33641 0.29954 0.37327 0.35484 0.35945 0.30415 0.3318 0.32258 0.23963 0.32258 0.32719 0.32719 0.30415 0.34101 0.31797 0.32258 0.29493 0.25346 0.28111 0.35484 0.40553 0.36866 0.2765 0.30876 0.29032 0.29954 0.42396 0.29493 0.29954 0.39171 0.28111 0.30415 0.3318 0.28571 0.2765 0.28111 0.31336 0.35023 0.3871 0.42396 0.32719 0.21659 0.33641 0.40092 0.28571 0.29493 0.18433 0.31797 0.25806 0.29032 0.28571 0.30415 0.29954 0.32719 0.39631 0.447 0.28571 0.35023 0.32719 0.39171 0.34101 0.3318 0.37327 0.31797 0.30415 0.33641 0.30415 0.29954 0.35945 0.31797 0.27189 0.3871 0.26267 0.34562 0.31336 0.35484 0.29493 0.29032 0.3318 0.26728 0.32258 0.25806 0.41014 0.37327 0.19816 0.33641 0.36406 0.27189 0.32258 0.28571 0.36866 0.25806 0.2765 0.26267 0.36406 0.26267 0.32258 0.23502 0.35945 0.33641 0.27189 0.3318 0.25346 0.35484 0.25806 0.26267 0.35023 0.29032 0.35945 0.33641 0.29032 0.2765 0.35945 0.29493 0.30415 0.2765 0.3871 0.29493 0.35484 0.34562 0.28111 0.34562 0.35484 0.36866 0.34562 0.36866 0.31797 0.23041 0.28111 0.29032 0.32719 0.29032 0.35484 0.29032 0.29493 0.34562 0.29954 0.32719 0.29493 0.3318 0.41014 0.39171 0.23041 0.29954 0.26728 0.36866 0.35484 0.29493 0.29493 0.30415 0.31336 0.31336 0.31336 0.28571 0.25346 0.32719 0.34562 0.28571 0.3871 0.24424 0.35023 0.35484 0.23041 0.33641 0.3871 0.33641 0.3318 0.18894 0.29032 0.29493 0.23502 0.3318 0.32258 0.36866 0.29954 0.30876 0.35023 0.30415 0.31336 0.31336 0.31797 0.29032 0.24885 0.30415 0.41014 0.17051 0.38249 0.27189 0.40553 0.31336 0.34101 0.30415 0.28571 0.32719 0.32258 0.29954 0.36406 0.36866 0.23502 0.35484 0.25806 0.27189 0.13825 0.30415 0.3318 0.2765 0.31797 0.30876 0.35945 0.27189 0.28111 0.31797 0.25806 0.29032 0.31336 0.29954 0.36406 0.36866 0.35484 0.34101 0.31336 0.35484 0.2765 0.19816 0.31336 0.35945 0.30876 0.19816 0.35023 0.31797 0.19355 0.23963 0.31336 0.32719 0.32258 0.28571 0.33641 0.29954 0.35945 0.29032 0.28111 0.30876 0.37788 0.30876 0.34562 0.32258 0.26728 0.28111 0.26267 0.2765 0.29954 0.32258 0.31797 0.39631 0.34562 0.27189 0.29032 0.21198 0.3318 0.27189 0.31336 0.36866 0.29493 0.31797 0.32258 0.37327 0.34562 0.29493 0.31797 0.30876 0.18894 0.35023 0.34562 0.25806 0.35023 0.30415 0.29493 0.29954 0.29954 0.35484 0.3318 0.30415 0.41935 0.23963 0.32719 0.3871 0.30876 0.25346 0.29493 0.35023 0.34101 0.31336 0.41935 0.26267 0.28571 0.3318 0.27189 0.3318 0.28111 0.32258 0.30876 0.3318 0.36866 0.29954 0.32258 0.31797 0.28111 0.31336 0.30876 0.18433 0.40553 0.29954 0.30876 0.26267 0.27189 0.24424 0.31336 0.30876 0.19355 0.24424 0.30876 0.31797 0.48848 0.33641 0.17051 0.30876 0.26267 0.27189 0.28571 0.35484 0.29954 0.36406 0.36406 0.36866 0.36866 0.25346 0.23963 0.19355 0.29493 0.35023 0.42396 0.28571 0.28111 0.30876 0.32719 0.36406 0.30876 0.26728 0.31336 0.23963 0.39171 0.36406 0.3318 0.32258 0.32258 0.30876 0.27189 0.20276 0.35484 0.24885 0.36406 0.34101 0.27189 0.34562 0.2765 0.35945 0.25806 0.31336 0.26728 0.3871 0.33641 0.35023 0.29493 0.30876 0.34101 0.33641 0.37327 0.21198 0.29032 0.24424 0.2765 0.35945 0.39171 0.36406 0.36866 0.29032 0.27189 0.30415 0.34101 0.28571 0.24885 0.2212 0.35484 0.24424 0.36406 0.40553 0.22581 0.3318 0.35484 0.34101 0.36866 0.36406 0.32258 0.29493 0.2765 0.35484 0.28571 0.26728 0.34562 0.3318 0.35945 0.27189 0.32258 0.29954 0.35484 0.33641 0.24424 0.35023 0.36866 0.26728 0.1659 0.33641 0.2765 0.30415 0.29032 0.29493 0.30415 0.23963 0.30415 0.3318 0.35023 0.34101 0.36866 0.33641 0.30876 0.24424 0.25346 0.30415 0.27189 0.26728 0.35023 0.32258 0.30415 0.30415 0.29954 0.37788 0.36866 0.32719 0.28571 0.32719 0.32258 0.41935 0.35484 0.29032 0.30876 0.30415 0.35484 0.32719 0.24885 0.29954 0.35945 0.39171 0.29954 0.35945 0.30876 0.28111 0.28111 0.30415 0.40553 0.23963 0.26728 0.17972 0.23963 0.27189 0.33641 0.35023 0.35945 0.35023 0.36406 0.18433 0.27189 0.36406 0.19355 0.28111 0.35484 0.31797 0.35484 0.35945 0.37327 0.23963 0.17512 0.21659 0.31336 0.28111 0.25346 0.20737 0.38249 0.34562 0.34101 0.17512 0.35945 0.24424 0.25806 0.42396 0.35945 0.35484 0.31797 0.35945 0.35484 0.35484 0.31797 0.35484 0.35484 0.31797 0.35945 0.41475 0.34101 0.36406 0.28571 0.24424 0.33641 0.29493 0.40092 0.20737 0.15207 0.25806 0.29493 0.36866 0.25806 0.29493 0.36866 0.18894 0.17512 0.11521 0.17051 0.28111 0.29493 0.35484 0.23502 0.29493 0.26267 0.29493 0.25806 0.2765 0.34562 0.2765 0.24424 0.23502 0.23963 0.18433 0.24424 0.28571 0.2765 0.20737 0.14286 0.28571 0.24424 0.15668 0.2212 0.35484 0.25346 0.2212 0.17051 0.32719 0.33641 0.31797 0.33641 0.31336 0.29954 0.2765 0.31797 0.33641 0.3318 0.2765 0.25346 0.17051 0.35484 0.3318 0.37788 0.34101 0.31336 0.16129 0.30415 0.31797 0.23963 0.17051 0.17972 0.36406 0.30415 0.30415 0.31797 0.34562 0.36866 0.39171 0.32719 0.2765 0.25346 0.30415 0.29493 0.17972 0.18433 0.32258 0.34101 0.21198 0.31797 0.36866 0.31797 0.25806 0.35023 0.25806 0.34562 0.27189 0.29493 0.37788 0.3318 0.31336 0.17512 0.2765 0.2765 0.2212 0.10138 0.1106 0.30415 0.35484 0.1659 0.17512 0.23963 0.23963 0.27189 0.27189 0.22581 0.22581 0.21659 0.21659 0.21659 0.11521 0.11521 0.29954 0.35023 0.36406 0.36406 0.1659 0.16129 0.11982 0.11521 0.15668 0.15207 0.15668 0.15668 0.1659 0.17512 0.17512 0.1659 0.15668 0.1659 0.31336 0.23963 0.29493 0.35484 0.32258 0.30415 0.30415 0.16129 0.31336 0.35945 0.37327 0.3318 0.34562 0.30415 0.23963 0.34101 0.30876 0.3318 0.32719 0.36866 0.28111 0.15668 0.15668 0.30876 0.1659 0.28111 0.29032 0.33641 0.32258 0.30415 0.26728 0.23963 0.33641 0.37327 0.31797 0.22581 0.32258 0.33641 0.30876 0.29954 0.31797 0.32719 0.28571 0.34562 0.30876 0.36406 0.29493 0.32719 0.32719 0.28571 0.37788 0.36406 0.2765 0.29493 0.26728 0.35945 0.32719 0.31336 0.28111 0.35023 0.31797 0.36406 0.31336 0.29493 0.32258 0.35484 0.26728 0.31797 0.4424 0.27189 0.32258 0.35484 0.36866 0.3318 0.31797 0.33641 0.35484 0.32258 0.26267 0.35023 0.27189 0.32719 0.36406 0.35023 0.30876 0.31336 0.27189 0.24424 0.35023 0.34562 0.29493 0.31336 0.30876 0.3318 0.27189 0.27189 0.25806 0.30876 0.45622 0.39631 0.28571 0.31797 0.31336 0.29493 0.29493 0.28571 0.23963 0.30415 0.34562 0.3318 0.3318 0.36406 0.26267 0.29032 0.28111 0.36866 0.28571 0.31336 0.27189 0.35023 0.25346 0.29954 0.29032 0.35945 0.32719 0.29954 0.30876 0.27189 0.30415 0.28111 0.3318 0.29954 0.32719 0.29032 0.35484 0.39171
0.31797 0.41014 0.29954 0.30415 0.37327 0.36406 0.29493 0.31797 0.34101 0.28571 0.36406 0.30415 0.35023 0.37788 0.91244 0.24885 0.35023 0.3318 0.3318 0.29032 0.30876 0.29032 0.3318 0.35945 0.31797 0.3318 0.35484 0.29493 0.32258 0.29032 0.33641 0.38249 0.35484 0.35023 0.35945 0.28571 0.25806 0.31336 0.30415 0.29493 0.36866 0.29493 0.29954 0.37327 0.3318 0.34101 0.35023 0.31797 0.31336 0.37788 0.41475 0.2765 0.39171 0.30876 0.35023 0.29032 0.37788 0.32258 0.36866 0.36866 0.2765 0.30415 0.35484 0.35945 0.41935 0.25806 0.3318 0.28111 0.28111 0.32258 0.35484 0.34101 0.39631 0.40553 0.33641 0.31797 0.26728 0.30876 0.25346 0.29954 0.34101 0.35023 0.30876 0.36866 0.29954 0.28571 0.25346 0.35945 0.43779 0.25806 0.36866 0.29954 0.31797 0.25346 0.28111 0.29954 0.34101 0.35484 0.37788 0.31797 0.32258 0.30876 0.32719 0.41475 0.29032 0.29493 0.3318 0.31336 0.32719 0.25806 0.29493 0.34562 0.2765 0.37327 0.38249 0.29493 0.31797 0.30415 0.32258 0.3318 0.29032 0.33641 0.31797 0.35023 0.21659 0.30876 0.3318 0.31797 0.33641 0.30876 0.24885 0.28571 0.34101 0.26267 0.37788 0.29032 0.28571 0.34101 0.2212 0.33641 0.32719 0.29954 0.30876 0.3318 0.29954 0.33641 0.30415 0.40553 0.32258 0.29954 0.26728 0.32258 0.28111 0.31336 0.3871 0.40092 0.32258 0.31797 0.32719 0.31336 0.36406 0.35484 0.30415 0.32719 0.32258 0.30415 0.29954 0.34101 0.30876 0.37788 0.32719 0.26728 0.32258 0.42857 0.30415 0.31336 0.30415 0.31797 0.41475 0.39171 0.32258 0.27189 0.30876 0.3318 0.29493 0.3318 0.3318 0.28571 0.26728 0.26728 0.37788 0.31797 0.32719 0.30415 0.2765 0.25806 0.36406 0.41475 0.31336 0.39631 0.31797 0.29032 0.35945 0.32258 0.32719 0.32258 0.36866 0.29032 0.34562 0.29954 0.32719 0.39171 0.32258 0.25346 0.34101 0.34101 0.30876 0.34101 0.40092 0.32258 0.2765 0.31336 0.34101 0.26728 0.30876 0.25806 0.36866 0.31336 0.36866 0.3318 0.39171 0.38249 0.30876 0.40553 0.40553 0.31797 0.30415 0.29493 0.35945 0.37788 0.29954 0.3871 0.39631 0.31336 0.37788 0.28111 0.32258 0.34101 0.31797 0.33641 0.28571 0.29032 0.35484 0.29493 0.3318 0.40553 0.33641 0.32258 0.29032 0.35484 0.29493 0.36406 0.31797 0.34562 0.3318 0.30415 0.34562 0.41935 0.18894 0.2765 0.29954 0.29032 0.35484 0.39171 0.30415 0.29493 0.32258 0.29032 0.29954 0.41935 0.28571 0.30415 0.37327 0.31797 0.34101 0.29493 0.30876 0.3871 0.2765 0.28571 0.29954 0.35484 0.33641 0.30876 0.36406 0.34101 0.29954 0.32719 0.32258 0.2765 0.35945 0.32719 0.32719 0.35023 0.2765 0.3318 0.34101 0.35023 0.37788 0.28571 0.39631 0.30876 0.31336 0.31336 0.36406 0.26728 0.32719 0.29493 0.29032 0.33641 0.30876 0.29493 0.25346 0.37788 0.28571 0.3871 0.34562 0.35023 0.28571 0.35484 0.32258 0.30415 0.28111 0.34101 0.34562 0.3318 0.31797 0.33641 0.35945 0.26267 0.28111 0.3318 0.30415 0.30415 0.32258 0.3318 0.34101 0.35484 0.30415 0.30876 0.35945 0.28571 0.34562 0.37327 0.36406 0.2765 0.30876 0.37327 0.34562 0.33641 0.29493 0.40092 0.33641 0.41014 0.31797 0.31336 0.30415 0.33641 0.26728 0.33641 0.31797 0.23502 0.2765 0.32258 0.31797 0.2765 0.29954 0.30876 0.35945 0.35945 0.28571 0.29954 0.31797 0.43318 0.33641 0.39171 0.28111 0.26728 0.32719 0.35023 0.3871 0.32258 0.30415 0.32258 0.35945 0.30876 0.41935 0.34562 0.33641 0.34562 0.36406 0.32719 0.35023 0.20737 0.34562 0.31797 0.32719 0.32258 0.38249 0.35484 0.28571 0.35945 0.3318 0.29032 0.38249 0.34101 0.35484 0.30415 0.29032 0.28571 0.29493 0.36406 0.35945 0.34101 0.34562 0.35484 0.43318 0.34562 0.34101 0.32258 0.32719 0.30415 0.28571 0.32719 0.28111 0.34101 0.33641 0.27189 0.31797 0.30415 0.34101 0.28111 0.33641 0.36406 0.35023 0.30415 0.28571 0.29032 0.38249 0.29032 0.19816 0.32719 0.2212 0.35484 0.31797 0.34101 0.31336 0.35484 0.30415 0.35023 0.26728 0.28111 0.40092 0.35484 0.31797 0.28111 0.34101 0.26267 0.3318 0.37327 0.3318 0.36866 0.33641 0.3871 0.28111 0.38249 0.30415 0.32719 0.31336 0.28111 0.36406 0.31797 0.42396 0.37788 0.38249 0.37327 0.41475 0.40553 0.34101 0.26728 0.36406 0.35023 0.33641 0.26728 0.39631 0.30415 0.31797 0.35484 0.30876 0.34101 0.36406 0.32258 0.33641 0.30415 0.34562 0.34562 0.37327 0.29954 0.32719 0.34562 0.36866 0.35945 0.31797 0.37788 0.40092 0.35484 0.31797 0.30876 0.41475 0.28571 0.30876 0.39171 0.29493 0.30876 0.30415 0.29032 0.29032 0.38249 0.30876 0.37788 0.34562 0.36406 0.31336 0.37327 0.31797 0.30876 0.29954 0.34101 0.37327 0.29954 0.34562 0.31336 0.35484 0.34101 0.35945 0.36406 0.34101 0.37788 0.28111 0.32719 0.30415 0.2765 0.31797 0.36866 0.3318 0.30415 0.30876 0.29032 0.2765 0.39631 0.29954 0.33641 0.24885 0.36866 0.3871 0.34101 0.2765 0.31336 0.33641 0.29954 0.39631 0.31336 0.34101 0.35484 0.41475 0.34562 0.32719 0.34101 0.25806 0.3318 0.30876 0.32719 0.3871 0.3318 0.4424 0.26728 0.35484 0.30415 0.32258 0.38249 0.37327 0.31797 0.24885 0.33641 0.27189 0.28111 0.24885 0.35945 0.37327 0.39171 0.32719 0.40092 0.36406 0.39631 0.32719 0.37327 0.43318 0.30415 0.35023 0.33641 0.35484 0.35023 0.37327 0.29493 0.29032 0.31336 0.2765 0.35945 0.42857 0.27189 0.26728 0.34562 0.36866 0.28111 0.28571 0.32258 0.38249 0.21198 0.36406 0.31336 0.4424 0.3318 0.34101 0.31336 0.35023 0.31797 0.34562 0.20276 0.40553 0.38249 0.31336 0.18894 0.31336 0.20276 0.31797 0.37327 0.30876 0.28111 0.35484 0.28571 0.35484 0.38249 0.33641 0.29954 0.36406 0.37788 0.28571 0.22581 0.32719 0.36866 0.32719 0.29032 0.31336 0.35484 0.35484 0.32258 0.33641 0.31336 0.3318 0.28111 0.35484 0.35945 0.36406 0.37788 0.35023 0.31797 0.3318 0.34562 0.30876 0.26267 0.34101 0.32719 0.26728 0.41014 0.35484 0.25806 0.27189 0.36406 0.30415 0.24424 0.29954 0.30876 0.35484 0.32258 0.35484 0.37327 0.2765 0.28111 0.31336 0.29954 0.3318 0.29032 0.28571 0.35023 0.29032 0.28571 0.28571 0.35484 0.34562 0.31336 0.39631 0.28571 0.29493 0.28571 0.35023 0.35484 0.29493 0.33641 0.28571 0.30415 0.29954 0.35484 0.41935 0.35023 0.26728 0.34101 0.25806 0.33641 0.32258 0.32719 0.36866 0.31797 0.23963 0.26728 0.31797 0.30876 0.24885 0.36866 0.35945 0.31336 0.25346 0.23963 0.2765 0.26728 0.29954 0.30876 0.38249 0.29954 0.29493 0.32258 0.26267 0.29493 0.41014 0.37327 0.30415 0.31797 0.30876 0.28571 0.25806 0.37788 0.29954 0.31797 0.31797 0.23963 0.35023 0.3318 0.29493 0.2765 0.31797 0.28111 0.34562 0.33641 0.36406 0.33641 0.32719 0.32258 0.36406 0.29493 0.28571 0.28571 0.29493 0.30415 0.32719 0.3318 0.35945 0.32258 0.25346 0.32719 0.32719 0.32258 0.32258 0.24885 0.33641 0.33641 0.26267 0.30415 0.31336 0.31336 0.35484 0.25346 0.30876 0.29493 0.35023 0.29493 0.3318 0.30415 0.29493 0.41014 0.29032 0.19816 0.23502 0.4424 0.33641 0.27189 0.25346 0.29032 0.27189 0.41014 0.32258 0.32258 0.28111 0.24885 0.31336 0.23963 0.21198 0.32258 0.31797 0.30876 0.29954 0.30415 0.31797 0.36866 0.28571 0.35945 0.34101 0.34101 0.37788 0.2765 0.35023 0.33641 0.32719 0.35945 0.2212 0.30415 0.35023 0.35945 0.34562 0.29032 0.36406 0.34101 0.3318 0.3318 0.36406 0.25806 0.35023 0.29032 0.36406 0.29954 0.36406 0.2765 0.28111 0.29032 0.35484 0.28571 0.34562 0.41014 0.3318 0.25346 0.29493 0.41014 0.25806 0.33641 0.26267 0.34562 0.29493 0.34101 0.25806 0.32258 0.26728 0.33641 0.36866 0.34562 0.39631 0.33641 0.36866 0.27189 0.32258 0.34101 0.29032 0.28571 0.36866 0.32719 0.35023 0.34101 0.31797 0.31797 0.4424 0.31336 0.39631 0.30876 0.42857 0.29954 0.29493 0.24885 0.30876 0.32719 0.29032 0.30415 0.41475 0.32719 0.29954 0.34562 0.28111 0.32719 0.31336 0.30876 0.33641 0.33641 0.37327 0.35023 0.3318 0.32258 0.24424 0.29032 0.35484 0.30415 0.34101 0.3318 0.24424 0.30876 0.30415 0.28571 0.2765 0.32719 0.29032 0.34562 0.36406 0.3318 0.25346 0.37327 0.37327 0.35023 0.37327 0.35484 0.3871 0.31797 0.33641 0.35023 0.26728 0.41014 0.2765 0.35945 0.3318 0.30415 0.30415 0.32258 0.30415 0.32719 0.29493 0.32258 0.27189 0.34101 0.31797 0.19816 0.23963 0.35023 0.25806 0.32258 0.42396 0.3318 0.23502 0.39171 0.35023 0.29032 0.31336 0.447 0.36406 0.29032 0.31797 0.25346 0.29032 0.34562 0.29493 0.26267 0.30415 0.34101 0.26267 0.39171 0.31797 0.29032 0.29493 0.26267 0.31336 0.36866 0.27189 0.35484 0.29954 0.2212 0.30415 0.36406 0.31797 0.30415 0.30415 0.3318 0.25806 0.29032 0.36866 0.38249 0.31336 0.28571 0.30415 0.31797 0.3318 0.24424 0.37327 0.35945 0.28111 0.32258 0.36406 0.38249 0.37327 0.3318 0.2765 0.29954 0.36866 0.26267 0.3318 0.46544 0.32258 0.28571 0.29032 0.28111 0.30415 0.35023 0.35023 0.25806 0.3871 0.29032 0.28111 0.29032 0.30876 0.31797 0.32258 0.29493 0.2765 0.43318 0.27189 0.36406 0.30876 0.28571 0.35484 0.23963 0.28571 0.26728 0.3318 0.18894 0.23502 0.3318 0.28571 0.30876 0.34562 0.34101 0.35023 0.3318 0.25346 0.34101 0.36406 0.28111 0.33641 0.31797 0.39171 0.36406 0.34101 0.33641 0.36866 0.29493 0.29032 0.27189 0.28111 0.33641 0.29493 0.32258 0.35023 0.31797 0.39631 0.37788 0.28571 0.35945 0.28111 0.28571 0.37788 0.29954 0.29954 0.30415 0.38249 0.40092 0.40092 0.24424 0.30415 0.30415 0.28571 0.28571 0.40553 0.30876 0.34562 0.38249 0.24885 0.26728 0.32258 0.32719 0.28571 0.26267 0.31336 0.33641 0.28571 0.36406 0.23041 0.33641 0.2765 0.29493 0.23963 0.32258 0.29493 0.28571 0.28111 0.29493 0.3871 0.33641 0.35023 0.34562 0.33641 0.37327 0.31797 0.32719 0.31797 0.18894 0.29954 0.33641 0.31336 0.29493 0.37788 0.30876 0.29493 0.29954 0.35023 0.31336 0.37788 0.32258 0.26728 0.29954 0.26728 0.36406 0.2765 0.32719 0.31336 0.26267 0.28111 0.35484 0.33641 0.28111 0.35023 0.37327 0.30415 0.29954 0.3318 0.34562 0.26728 0.30876 0.23502 0.2765 0.26728 0.42396 0.37788 0.23502 0.34101 0.30415 0.26267 0.33641 0.39631 0.40553 0.28111 0.3318 0.34101 0.42396 0.35023 0.41475 0.22581 0.34101 0.32258 0.31797 0.32719 0.26267 0.32719 0.27189 0.27189 0.29493 0.29493 0.28111 0.28111 0.28571 0.39171 0.41475 0.30876 0.35945 0.2765 0.37788 0.28571 0.30876 0.32258 0.40553 0.32258 0.32258 0.34562 0.28111 0.32258 0.35023 0.29493 0.29493 0.29493 0.35945 0.29493 0.30876 0.33641 0.35484 0.35945 0.3871 0.3871 0.30415 0.33641 0.2765 0.39631 0.26267 0.37327 0.32258 0.35484 0.28571 0.35484 0.35023 0.29954 0.32719 0.37788 0.33641 0.29032 0.23963 0.23963 0.29493 0.3318 0.38249 0.33641 0.31797 0.30415 0.21659 0.24424 0.3318 0.27189 0.32258 0.24424 0.28571 0.22581 0.34562 0.31797 0.31797 0.3318 0.28571 0.33641 0.25346 0.2765 0.37327 0.41475 0.3318 0.28111 0.25806 0.30415 0.37788 0.19355 0.28571 0.39631 0.29032 0.2765 0.34101 0.27189 0.39171 0.35945 0.29954 0.26728 0.35484 0.2765 0.27189 0.40553 0.29032 0.2765 0.12442 0.31336 0.35023 0.38249 0.36866 0.28111 0.27189 0.21659 0.2765 0.32258 0.28571 0.29032 0.32258 0.37788 0.37327 0.29954 0.32258 0.25346 0.31797 0.33641 0.28111 0.17051 0.33641 0.29493 0.31336 0.20737 0.36406 0.33641 0.18433 0.37788 0.2765 0.32719 0.33641 0.3318 0.29954 0.36866 0.34562 0.35023 0.32719 0.30876 0.26728 0.28571 0.2765 0.29493 0.23963 0.26728 0.3318 0.24885 0.29032 0.32258 0.40553 0.35945 0.35484 0.29493 0.35484 0.30876 0.34101 0.37788 0.34101 0.28571 0.2765 0.31797 0.28111 0.2765 0.26728 0.2765 0.35484 0.35484 0.26728 0.25346 0.34101 0.33641 0.28111 0.38249 0.2765 0.32719 0.42857 0.24885 0.35484 0.30876 0.29954 0.30415 0.38249 0.40092 0.30415 0.32719 0.27189 0.2765 0.29954 0.24885 0.35945 0.28111 0.31336 0.35484 0.28571 0.26267 0.27189 0.29954 0.33641 0.29493 0.32258 0.31797 0.32719 0.25346 0.34101 0.32258 0.32719 0.17972 0.37327 0.28111 0.30876 0.37788 0.29954 0.2765 0.38249 0.28571 0.22581 0.29954 0.29032 0.28571 0.35484 0.29954 0.17972 0.28571 0.31336 0.32258 0.36406 0.36406 0.39171 0.29954 0.32719 0.35945 0.31336 0.32719 0.28111 0.19816 0.32719 0.32258 0.32719 0.29493 0.39171 0.35484 0.41475 0.35023 0.28571 0.35023 0.29493 0.30876 0.31336 0.30876 0.39171 0.31336 0.33641 0.33641 0.23963 0.17051 0.30415 0.33641 0.29954 0.29493 0.3318 0.33641 0.27189 0.33641 0.30876 0.30415 0.34101 0.32258 0.35484 0.33641 0.33641 0.25806 0.29032 0.32719 0.51152 0.30876 0.27189 0.2765 0.28111 0.30876 0.35484 0.40553 0.25346 0.23502 0.29032 0.24424 0.30415 0.29032 0.33641 0.3871 0.32258 0.35945 0.29032 0.35484 0.23963 0.26267 0.31797 0.30876 0.35484 0.31797 0.2765 0.26728 0.29954 0.37327 0.2765 0.32258 0.32719 0.32719 0.30415 0.32719 0.3318 0.27189 0.28111 0.30415 0.21659 0.32719 0.32719 0.23502 0.21198 0.34101 0.32719 0.29032 0.31797 0.31797 0.28571 0.30415 0.34101 0.28111 0.35945 0.36866 0.3318 0.36406 0.23502 0.30876 0.36866 0.29032 0.28111 0.2765 0.29493 0.24885 0.30876 0.25346 0.28111 0.3871 0.32258 0.2765 0.29032 0.35484 0.32258 0.41014 0.30415 0.3318 0.33641 0.30876 0.23502 0.34562 0.32719 0.31336 0.29954 0.3318 0.32258 0.30415 0.35945 0.29954 0.40092 0.30876 0.37788 0.3318 0.36866 0.23041 0.28111 0.27189 0.36866 0.36866 0.37327 0.36866 0.32258 0.20276 0.20737 0.32258 0.21659 0.20737 0.30415 0.30415 0.30415 0.30876 0.3318 0.24424 0.23041 0.23041 0.26728 0.42396 0.20737 0.21198 0.40092 0.33641 0.35023 0.20737 0.34562 0.25806 0.29032 0.41014 0.30876 0.30415 0.30415 0.30876 0.30415 0.30415 0.30415 0.30415 0.30415 0.30415 0.30876 0.31797 0.31797 0.32258 0.30876 0.26728 0.34562 0.31336 0.34101 0.21659 0.21659 0.30876 0.31797 0.41475 0.30876 0.31797 0.41475 0.17512 0.17512 0.1106 0.18894 0.24885 0.28571 0.38249 0.28571 0.29954 0.25806 0.31336 0.28571 0.29954 0.2765 0.41014 0.22581 0.24424 0.23963 0.2212 0.26267 0.28571 0.25346 0.19816 0.24424 0.25346 0.25806 0.21659 0.23502 0.41475 0.30415 0.17051 0.19816 0.31797 0.37327 0.34562 0.29493 0.33641 0.39171 0.35023 0.36866 0.36866 0.37327 0.33641 0.18433 0.29493 0.33641 0.30876 0.37788 0.32258 0.3318 0.22581 0.35945 0.35484 0.23963 0.20737 0.22581 0.32258 0.31797 0.3318 0.28111 0.28571 0.3871 0.31797 0.42857 0.32719 0.35945 0.25346 0.29032 0.17051 0.17972 0.29954 0.3871 0.17051 0.3318 0.32258 0.35023 0.32719 0.31336 0.23963 0.3318 0.23963 0.35484 0.32719 0.34562 0.33641 0.14286 0.31336 0.36406 0.20737 0.069124 0.073733 0.32719 0.35945 0.13364 0.20737 0.22581 0.22581 0.2765 0.2765 0.20737 0.20737 0.23041 0.23041 0.23041 0.1106 0.1106 0.29954 0.33641 0.32258 0.32258 0.1659 0.15207 0.18433 0.17051 0.16129 0.14747 0.16129 0.16129 0.17972 0.14286 0.14286 0.13364 0.16129 0.17972 0.3318 0.28111 0.28571 0.29954 0.27189 0.30876 0.25346 0.17972 0.34101 0.29032 0.38249 0.31336 0.36866 0.29493 0.32719 0.34101 0.35484 0.29493 0.35023 0.30876 0.36866 0.16129 0.13364 0.4424 0.17972 0.36406 0.29032 0.38249 0.31797 0.29493 0.36406 0.29032 0.26267 0.29493 0.25346 0.31797 0.35945 0.2212 0.27189 0.19355 0.30415 0.19816 0.3318 0.32719 0.33641 0.32258 0.24424 0.37788 0.39631 0.2765 0.26267 0.32258 0.26267 0.2765 0.35945 0.29954 0.28571 0.3318 0.29032 0.29954 0.29493 0.38249 0.34562 0.34562 0.38249 0.30876 0.28111 0.32719 0.24424 0.34562 0.25806 0.34101 0.29032 0.3318 0.34101 0.29954 0.42396 0.29493 0.35023 0.35023 0.41475 0.41475 0.32719 0.28111 0.29032 0.30415 0.28111 0.2765 0.2765 0.29493 0.30415 0.27189 0.29493 0.34101 0.3318 0.32719 0.28111 0.29493 0.40553 0.34101 0.34562 0.2765 0.28111 0.30876 0.29032 0.30876 0.25346 0.27189 0.41014 0.32719 0.35945 0.37788 0.33641 0.33641 0.33641 0.29032 0.38249 0.35484 0.35945 0.30876 0.30415 0.31336 0.30415 0.32719 0.28111 0.30876 0.34101 0.3318 0.33641 0.28571 0.24424 0.29954 0.32258 0.34562 0.35023 0.28571
0.27189 0.30415 0.26728 0.27189 0.32258 0.31336 0.36406 0.31336 0.35484 0.27189 0.2765 0.2765 0.24885 0.32719 0.24885 0.8894 0.29954 0.35023 0.25806 0.3318 0.32258 0.30876 0.3318 0.26267 0.41014 0.3318 0.29032 0.28571 0.2765 0.36406 0.29493 0.2765 0.34562 0.40092 0.21659 0.36406 0.25806 0.36866 0.23963 0.35023 0.28571 0.30876 0.25346 0.26728 0.37788 0.28111 0.41014 0.41014 0.33641 0.41935 0.30415 0.26728 0.31336 0.30876 0.2765 0.34101 0.30876 0.30415 0.39631 0.35023 0.30876 0.24885 0.26267 0.30876 0.35945 0.26728 0.39631 0.32719 0.26267 0.32719 0.22581 0.23502 0.32258 0.26267 0.28111 0.25346 0.26728 0.29954 0.30415 0.35945 0.31797 0.32719 0.29032 0.26728 0.29954 0.34101 0.29493 0.29954 0.22581 0.33641 0.26267 0.39631 0.28111 0.35945 0.29493 0.34562 0.24424 0.30876 0.33641 0.40553 0.28571 0.2212 0.20276 0.29954 0.29493 0.27189 0.29493 0.25806 0.33641 0.29954 0.27189 0.34101 0.27189 0.2765 0.27189 0.36406 0.27189 0.25346 0.38249 0.37327 0.25806 0.29032 0.27189 0.24885 0.29493 0.32258 0.29032 0.28571 0.2212 0.30876 0.25806 0.31797 0.32719 0.35945 0.29493 0.28571 0.29493 0.26728 0.28571 0.31797 0.29493 0.31797 0.35484 0.32258 0.30876 0.28571 0.21659 0.29032 0.32258 0.32719 0.29493 0.34562 0.3318 0.41935 0.31336 0.24885 0.29493 0.29032 0.26728 0.2765 0.24885 0.31336 0.37327 0.31797 0.29954 0.29954 0.37327 0.26728 0.39631 0.41935 0.33641 0.28111 0.36406 0.2765 0.3318 0.25806 0.43318 0.2765 0.30415 0.3318 0.2765 0.35484 0.31797 0.28111 0.31797 0.28111 0.24885 0.28111 0.24424 0.21198 0.30876 0.31336 0.27189 0.31797 0.32719 0.28111 0.24885 0.32258 0.34101 0.22581 0.28571 0.25346 0.27189 0.26728 0.40553 0.32258 0.28111 0.28571 0.29954 0.29493 0.30876 0.30876 0.30415 0.31336 0.29032 0.29032 0.3318 0.38249 0.27189 0.31797 0.30415 0.30876 0.35023 0.35023 0.33641 0.23502 0.2765 0.34101 0.26267 0.2765 0.26728 0.25346 0.32719 0.33641 0.34101 0.29032 0.3871 0.28571 0.35484 0.29032 0.28111 0.31797 0.2765 0.34101 0.34101 0.26728 0.32719 0.38249 0.28571 0.35023 0.29493 0.32719 0.35484 0.28571 0.25806 0.29032 0.30415 0.34562 0.32719 0.35484 0.28571 0.41935 0.26728 0.29493 0.29954 0.27189 0.29032 0.31336 0.13825 0.25806 0.29954 0.32258 0.2212 0.29954 0.28571 0.35945 0.32258 0.21659 0.3318 0.25346 0.41014 0.29032 0.26267 0.30876 0.23963 0.26267 0.32258 0.30876 0.29032 0.36866 0.3318 0.31797 0.34562 0.30415 0.20276 0.35945 0.34562 0.33641 0.25346 0.21198 0.30415 0.28111 0.36406 0.28111 0.26267 0.25806 0.26267 0.2765 0.28571 0.23041 0.29032 0.31797 0.25346 0.36866 0.25346 0.28571 0.32719 0.25346 0.32258 0.34562 0.32258 0.25346 0.24885 0.2765 0.25806 0.28571 0.28111 0.34562 0.23963 0.41475 0.29493 0.32719 0.25346 0.25346 0.31797 0.36866 0.32719 0.27189 0.28571 0.32719 0.28571 0.35023 0.31336 0.29493 0.30876 0.24885 0.31797 0.42857 0.28571 0.28111 0.29954 0.25806 0.35484 0.36866 0.30415 0.28571 0.31336 0.25806 0.29954 0.41475 0.32258 0.38249 0.24885 0.2765 0.25346 0.23963 0.2765 0.39171 0.29493 0.27189 0.28571 0.29493 0.2765 0.28111 0.30415 0.29493 0.31797 0.24424 0.29493 0.29032 0.39171 0.26267 0.30876 0.30415 0.36866 0.35484 0.28571 0.27189 0.35484 0.35023 0.26728 0.34101 0.24885 0.28111 0.24424 0.27189 0.29493 0.30876 0.32258 0.30876 0.30415 0.34562 0.32258 0.15668 0.29954 0.29032 0.26728 0.39631 0.31336 0.30415 0.32258 0.24885 0.3318 0.35023 0.41014 0.29954 0.32719 0.39171 0.34562 0.26267 0.26267 0.35484 0.31797 0.32719 0.43779 0.36866 0.31336 0.2765 0.20276 0.29954 0.31797 0.28111 0.38249 0.30415 0.30876 0.26267 0.29493 0.29493 0.31797 0.32258 0.29954 0.29493 0.2765 0.29954 0.38249 0.26728 0.25346 0.32719 0.38249 0.28111 0.27189 0.36406 0.1659 0.28111 0.2765 0.24885 0.32258 0.31797 0.3318 0.24885 0.32258 0.32719 0.29032 0.24424 0.27189 0.23041 0.29493 0.26728 0.30415 0.31797 0.35023 0.35484 0.28571 0.29954 0.24885 0.37788 0.27189 0.26728 0.2765 0.39631 0.30876 0.2765 0.26728 0.24885 0.24424 0.30876 0.33641 0.34101 0.32258 0.29954 0.34562 0.33641 0.23963 0.28571 0.34101 0.29493 0.29032 0.36866 0.30876 0.26267 0.24424 0.34101 0.33641 0.34101 0.32719 0.29954 0.24885 0.36866 0.2765 0.24424 0.26728 0.33641 0.36866 0.28111 0.29493 0.34101 0.27189 0.31797 0.29954 0.29032 0.25806 0.3318 0.25806 0.31336 0.29032 0.29032 0.3318 0.29493 0.30415 0.29954 0.30876 0.34101 0.35023 0.26728 0.32719 0.41014 0.26267 0.28111 0.29032 0.31797 0.37788 0.35023 0.29032 0.33641 0.2765 0.31797 0.31797 0.31797 0.33641 0.24424 0.28571 0.2765 0.31797 0.32258 0.26267 0.35945 0.25346 0.28111 0.23041 0.24885 0.27189 0.27189 0.35484 0.29954 0.29493 0.29493 0.46083 0.31336 0.2765 0.31797 0.28111 0.35484 0.29493 0.30876 0.28571 0.2765 0.23041 0.35945 0.29954 0.31336 0.34562 0.3318 0.41935 0.35023 0.28571 0.26728 0.30876 0.27189 0.27189 0.27189 0.30876 0.3318 0.28571 0.31336 0.3318 0.22581 0.26267 0.3318 0.30415 0.28571 0.26267 0.29032 0.32719 0.34101 0.28571 0.25346 0.30876 0.34101 0.31797 0.34101 0.38249 0.29493 0.38249 0.35484 0.34562 0.32258 0.34562 0.29493 0.33641 0.31336 0.30415 0.39171 0.25346 0.34101 0.32719 0.29493 0.23041 0.25806 0.31336 0.34101 0.23963 0.24885 0.24424 0.29032 0.25346 0.31336 0.29493 0.23041 0.34562 0.34562 0.29493 0.21198 0.3318 0.21198 0.23963 0.30415 0.26728 0.30876 0.29954 0.26728 0.35945 0.29032 0.29032 0.29954 0.32258 0.28111 0.30876 0.22581 0.33641 0.33641 0.21659 0.37327 0.32719 0.26728 0.23041 0.29493 0.25806 0.32719 0.35945 0.33641 0.24424 0.36866 0.32719 0.38249 0.3318 0.26267 0.2765 0.34562 0.29493 0.39171 0.32719 0.32258 0.34101 0.40092 0.23963 0.26267 0.27189 0.33641 0.2765 0.34562 0.32258 0.24424 0.40092 0.29032 0.25806 0.25806 0.37788 0.26728 0.24424 0.25806 0.32719 0.30415 0.2765 0.38249 0.28111 0.29493 0.31336 0.29954 0.28111 0.3318 0.28111 0.31797 0.29032 0.29493 0.34562 0.3318 0.36866 0.23502 0.22581 0.2765 0.33641 0.29493 0.3318 0.29032 0.29493 0.25806 0.28111 0.27189 0.33641 0.31797 0.30415 0.25806 0.26728 0.29954 0.2765 0.3871 0.13825 0.38249 0.35945 0.29032 0.2765 0.18894 0.28111 0.23963 0.31797 0.33641 0.25346 0.26267 0.33641 0.28111 0.32258 0.28111 0.28571 0.32719 0.29032 0.35023 0.26267 0.31797 0.26267 0.3871 0.35945 0.28571 0.33641 0.30876 0.33641 0.26267 0.3318 0.26267 0.33641 0.28571 0.24885 0.29493 0.26728 0.27189 0.29493 0.2765 0.30415 0.29954 0.19816 0.2765 0.26728 0.25346 0.34101 0.30876 0.3318 0.23963 0.29032 0.26267 0.32258 0.27189 0.23502 0.23041 0.31336 0.28571 0.28571 0.34562 0.30876 0.34101 0.23041 0.28111 0.28571 0.33641 0.33641 0.34101 0.3318 0.30876 0.33641 0.37327 0.32258 0.30415 0.23502 0.24885 0.31336 0.32258 0.26728 0.23041 0.30415 0.22581 0.43318 0.35945 0.28571 0.29032 0.31336 0.19355 0.11521 0.27189 0.3318 0.23502 0.26267 0.37327 0.25806 0.30876 0.30415 0.32258 0.29032 0.25346 0.3318 0.24424 0.36406 0.3318 0.23963 0.3318 0.17512 0.29954 0.29493 0.24885 0.28111 0.28571 0.25346 0.24424 0.23502 0.30876 0.28571 0.25346 0.29954 0.30876 0.26728 0.29954 0.35023 0.29032 0.29493 0.29493 0.26728 0.23963 0.35945 0.29493 0.28571 0.29954 0.34101 0.34562 0.30876 0.28571 0.26728 0.31797 0.35023 0.36866 0.41475 0.24885 0.25806 0.28571 0.32719 0.33641 0.25806 0.26728 0.23041 0.31336 0.37327 0.25346 0.27189 0.23041 0.32258 0.36866 0.37788 0.35945 0.34101 0.28571 0.29493 0.29954 0.25806 0.33641 0.27189 0.29954 0.3318 0.2765 0.26728 0.35023 0.30876 0.27189 0.32258 0.32258 0.31797 0.23502 0.23963 0.36866 0.2765 0.37788 0.30876 0.34101 0.27189 0.34101 0.33641 0.30876 0.39631 0.25346 0.25806 0.28571 0.25346 0.25806 0.31336 0.35945 0.32258 0.34562 0.35945 0.38249 0.32258 0.30876 0.31797 0.24885 0.26728 0.31336 0.26267 0.25806 0.25346 0.31797 0.3318 0.31336 0.29954 0.32719 0.32258 0.29493 0.33641 0.31797 0.29493 0.28571 0.30876 0.25346 0.28571 0.35023 0.29032 0.25346 0.24424 0.31797 0.35023 0.19816 0.32719 0.29493 0.34101 0.25806 0.31336 0.32719 0.3318 0.28111 0.28571 0.25346 0.32719 0.23963 0.26267 0.35945 0.23041 0.25346 0.29493 0.3871 0.2765 0.26267 0.34101 0.27189 0.42857 0.37327 0.31336 0.32719 0.30876 0.29493 0.29493 0.3318 0.39631 0.28111 0.23041 0.27189 0.28111 0.29493 0.31797 0.26267 0.25806 0.25346 0.27189 0.32719 0.29032 0.29954 0.36406 0.34562 0.37327 0.25346 0.35945 0.19816 0.29493 0.32258 0.3318 0.31336 0.26267 0.24424 0.2765 0.28571 0.34101 0.35484 0.30415 0.27189 0.23041 0.29032 0.29493 0.29493 0.36406 0.32719 0.29032 0.25806 0.31336 0.23502 0.32719 0.34101 0.33641 0.2765 0.33641 0.30876 0.29032 0.31797 0.22581 0.25346 0.35023 0.35484 0.25806 0.29493 0.2765 0.28111 0.35023 0.26267 0.3318 0.17051 0.17512 0.35945 0.29954 0.28111 0.32719 0.34562 0.26267 0.37788 0.17512 0.24885 0.28571 0.28111 0.30876 0.28111 0.29032 0.29032 0.28571 0.23041 0.21198 0.24885 0.25346 0.28111 0.33641 0.23502 0.22581 0.3318 0.23041 0.40553 0.26728 0.29032 0.33641 0.36866 0.42396 0.32258 0.29954 0.36406 0.35023 0.29493 0.32719 0.28571 0.29493 0.21659 0.33641 0.39171 0.29954 0.30876 0.25346 0.2765 0.23502 0.31336 0.19355 0.35945 0.27189 0.29493 0.28571 0.2212 0.35945 0.35945 0.28571 0.3871 0.31797 0.31797 0.35023 0.29493 0.19816 0.31336 0.28111 0.32258 0.31797 0.23041 0.27189 0.26267 0.30876 0.30876 0.23502 0.29493 0.3318 0.28111 0.29493 0.1106 0.25346 0.39171 0.32258 0.30415 0.25806 0.19816 0.27189 0.29493 0.25806 0.31336 0.33641 0.30415 0.29954 0.32719 0.31336 0.29954 0.35484 0.24424 0.23502 0.29954 0.27189 0.35484 0.24424 0.26267 0.26267 0.23963 0.30415 0.23963 0.32258 0.29954 0.35945 0.40092 0.23041 0.25346 0.32258 0.29032 0.28111 0.21198 0.29493 0.22581 0.28571 0.30415 0.2765 0.30415 0.2212 0.24424 0.26267 0.3318 0.25806 0.31797 0.24885 0.33641 0.41475 0.29493 0.32719 0.21659 0.29032 0.24885 0.31336 0.27189 0.32719 0.33641 0.28111 0.31797 0.2212 0.32258 0.25806 0.25346 0.32258 0.21659 0.35023 0.33641 0.30415 0.23502 0.26728 0.2765 0.23963 0.26728 0.2765 0.32719 0.2765 0.31336 0.28111 0.26728 0.36406 0.31336 0.29954 0.36866 0.29493 0.25346 0.35023 0.29954 0.26728 0.29954 0.32719 0.18894 0.32719 0.27189 0.34562 0.29954 0.32258 0.3318 0.31797 0.28571 0.28111 0.29954 0.34101 0.27189 0.21198 0.34101 0.34101 0.30876 0.2765 0.23502 0.31797 0.1659 0.2765 0.40092 0.35484 0.29032 0.28571 0.23502 0.26267 0.23963 0.35484 0.25806 0.35484 0.26267 0.2765 0.3318 0.21659 0.21659 0.32258 0.29493 0.29954 0.35484 0.32258 0.29493 0.17972 0.29032 0.30415 0.34101 0.23963 0.30415 0.23963 0.23963 0.35023 0.28571 0.31336 0.31797 0.30876 0.31336 0.26267 0.29954 0.33641 0.15668 0.26267 0.27189 0.27189 0.31797 0.31797 0.28571 0.23041 0.27189 0.21198 0.26728 0.23502 0.36406 0.29954 0.24424 0.31336 0.33641 0.25346 0.2212 0.27189 0.30876 0.28111 0.30415 0.32258 0.28111 0.21659 0.34562 0.42857 0.25806 0.21198 0.29032 0.35484 0.24424 0.28111 0.27189 0.29032 0.34562 0.28111 0.2765 0.32719 0.31336 0.30415 0.29954 0.31336 0.22581 0.28571 0.26267 0.30415 0.29493 0.24424 0.29954 0.3318 0.27189 0.28571 0.40092 0.40553 0.39171 0.30876 0.28571 0.30876 0.30415 0.24885 0.3318 0.26728 0.39631 0.30415 0.25346 0.35945 0.19816 0.24885 0.29954 0.33641 0.23963 0.28571 0.21198 0.22581 0.27189 0.32258 0.28571 0.23502 0.34562 0.2765 0.29032 0.2765 0.35023 0.23502 0.28571 0.28571 0.31336 0.34101 0.39631 0.30415 0.33641 0.29954 0.28111 0.35023 0.35484 0.27189 0.31797 0.29954 0.3318 0.27189 0.2765 0.36866 0.31336 0.23041 0.3318 0.12442 0.29032 0.31336 0.32719 0.24885 0.34101 0.2765 0.23963 0.32719 0.18433 0.17972 0.34562 0.35945 0.35945 0.2765 0.2212 0.32719 0.29493 0.32719 0.25346 0.35023 0.29032 0.29954 0.33641 0.26267 0.42396 0.21659 0.28111 0.16129 0.35484 0.34562 0.40092 0.23502 0.31797 0.24885 0.24885 0.3318 0.36406 0.32719 0.42857 0.26267 0.29032 0.35023 0.33641 0.32719 0.35023 0.29954 0.34562 0.24424 0.30876 0.32258 0.3318 0.25346 0.23502 0.32719 0.36406 0.35484 0.27189 0.26728 0.32719 0.30415 0.33641 0.30415 0.32258 0.39631 0.32258 0.29032 0.24424 0.2212 0.33641 0.2765 0.24424 0.31336 0.25806 0.29954 0.26728 0.3318 0.3318 0.33641 0.28571 0.29954 0.26728 0.24424 0.29493 0.24885 0.37327 0.28571 0.15207 0.18433 0.34562 0.32258 0.33641 0.30415 0.23502 0.30415 0.23041 0.28111 0.31797 0.41014 0.2765 0.29493 0.18894 0.31797 0.32719 0.29493 0.34562 0.28111 0.15207 0.25806 0.29493 0.25346 0.19355 0.32258 0.32258 0.26728 0.28571 0.26728 0.30876 0.29493 0.38249 0.27189 0.30876 0.28111 0.27189 0.29032 0.2212 0.25806 0.35945 0.29493 0.28111 0.34562 0.28111 0.21198 0.23502 0.32719 0.33641 0.26267 0.35484 0.41475 0.31797 0.35945 0.29032 0.41475 0.29493 0.29954 0.27189 0.2212 0.31336 0.2765 0.2765 0.2765 0.33641 0.30876 0.45161 0.23041 0.35945 0.3318 0.26267 0.36406 0.28111 0.19355 0.2212 0.17972 0.17972 0.35484 0.25346 0.25346 0.26267 0.25806 0.2212 0.23041 0.2212 0.2212 0.23502 0.2212 0.23041 0.25346 0.23041 0.22581 0.35023 0.29493 0.13364 0.19355 0.33641 0.26728 0.25346 0.17051 0.29032 0.23041 0.35484 0.18894 0.23502 0.1659 0.19816 0.36866 0.22581 0.23041 0.25346 0.22581 0.23041 0.23041 0.25346 0.23041 0.23041 0.25346 0.22581 0.31797 0.28111 0.2212 0.31797 0.22581 0.25346 0.23502 0.29954 0.21198 0.11521 0.30876 0.3318 0.28111 0.30876 0.3318 0.28111 0.16129 0.13364 0.10138 0.12903 0.19816 0.29493 0.2765 0.23963 0.30415 0.2765 0.35945 0.30876 0.30876 0.39171 0.29493 0.22581 0.29493 0.29032 0.17972 0.24424 0.25806 0.26728 0.23963 0.18433 0.2765 0.29954 0.21659 0.24424 0.29954 0.29032 0.23963 0.21659 0.23963 0.23502 0.31336 0.26728 0.28111 0.29954 0.41475 0.31797 0.29954 0.29493 0.32258 0.19355 0.15668 0.30415 0.24424 0.35023 0.34101 0.31797 0.12442 0.31336 0.29954 0.1659 0.19355 0.20737 0.2212 0.31797 0.26728 0.26728 0.35484 0.35484 0.30415 0.28111 0.34562 0.29032 0.2765 0.32258 0.17972 0.1659 0.33641 0.35023 0.19355 0.30415 0.3318 0.30415 0.26728 0.31336 0.30415 0.32258 0.35023 0.28111 0.32719 0.29493 0.28111 0.12442 0.29032 0.30415 0.11982 0.087558 0.10138 0.27189 0.35023 0.11521 0.14286 0.23041 0.23041 0.24885 0.24885 0.17972 0.17972 0.21198 0.21198 0.21198 0.10138 0.10138 0.28571 0.23041 0.2212 0.2212 0.15207 0.15207 0.15668 0.15668 0.13825 0.13825 0.18433 0.18433 0.17972 0.12442 0.12442 0.11521 0.18433 0.17972 0.25346 0.31797 0.32258 0.28571 0.21659 0.23502 0.32719 0.17512 0.28111 0.28111 0.32258 0.34101 0.29493 0.26728 0.29493 0.30415 0.31797 0.33641 0.3318 0.21659 0.27189 0.18433 0.11982 0.31336 0.17972 0.3318 0.31797 0.27189 0.32719 0.23502 0.24885 0.30415 0.35023 0.32258 0.19355 0.21198 0.23041 0.25346 0.2765 0.29493 0.28111 0.26267 0.26267 0.26267 0.23502 0.2212 0.18894 0.28571 0.30415 0.34101 0.28111 0.35023 0.32258 0.26728 0.23963 0.35945 0.29493 0.35484 0.24424 0.33641 0.30876 0.30415 0.35023 0.2765 0.26267 0.39171 0.31797 0.35023 0.33641 0.27189 0.3871 0.27189 0.2765 0.24424 0.23502 0.26728 0.36406 0.29954 0.28111 0.26728 0.26267 0.2765 0.35023 0.29493 0.30876 0.26267 0.3318 0.23502 0.29032 0.32719 0.24424 0.30876 0.26267 0.24885 0.28111 0.26267 0.2765 0.26267 0.32258 0.31797 0.22581 0.3318 0.32258 0.30415 0.30876 0.24885 0.26728 0.32719 0.35023 0.30876 0.26267 0.28111 0.30876 0.29493 0.34101 0.3318 0.30876 0.30415 0.23041 0.22581 0.2765 0.29954 0.32719 0.28571 0.31336 0.26728 0.32258 0.28571 0.31336 0.29954 0.29032 0.30876 0.26728 0.31797 0.34101 0.31797
0.28571 0.30876 0.29954 0.28111 0.38249 0.26267 0.31797 0.30415 0.33641 0.30415 0.36406 0.29032 0.36406 0.23963 0.35023 0.29954 0.84793 0.30415 0.29954 0.32258 0.29954 0.32258 0.37327 0.28111 0.36866 0.3318 0.35945 0.32719 0.2765 0.37327 0.24424 0.34562 0.31336 0.25806 0.29954 0.34101 0.39631 0.3318 0.30415 0.30876 0.32719 0.35484 0.2765 0.37327 0.38249 0.29493 0.2765 0.31797 0.37327 0.32258 0.32719 0.31336 0.29032 0.35023 0.25806 0.2765 0.29954 0.28571 0.27189 0.41475 0.30415 0.31797 0.30415 0.34562 0.35945 0.29954 0.40092 0.37788 0.2765 0.29954 0.32258 0.33641 0.34562 0.25346 0.26267 0.31336 0.26267 0.40092 0.41014 0.30876 0.30876 0.32258 0.3318 0.30415 0.29032 0.32719 0.37327 0.29032 0.36866 0.35023 0.36406 0.32719 0.35945 0.29032 0.29032 0.34101 0.32719 0.37327 0.23963 0.26728 0.29493 0.28571 0.29032 0.35484 0.29032 0.35484 0.39171 0.28571 0.34101 0.31336 0.39631 0.29954 0.33641 0.36406 0.35945 0.34562 0.35023 0.42857 0.30415 0.29493 0.26728 0.32719 0.31336 0.31336 0.28571 0.34562 0.37788 0.2765 0.3871 0.30876 0.30876 0.23502 0.31336 0.32258 0.28111 0.42396 0.37788 0.32258 0.21198 0.32258 0.3318 0.25346 0.28571 0.34101 0.26728 0.37788 0.30415 0.35023 0.35484 0.30415 0.31336 0.29032 0.28111 0.29954 0.42857 0.41475 0.35945 0.26728 0.33641 0.29954 0.35023 0.36406 0.25806 0.26267 0.31336 0.26728 0.29954 0.30415 0.34562 0.32258 0.29493 0.30415 0.32719 0.32719 0.36866 0.31336 0.32258 0.34562 0.41475 0.2765 0.33641 0.32719 0.37788 0.30415 0.37788 0.34101 0.28571 0.32258 0.32258 0.25806 0.27189 0.28571 0.35023 0.28111 0.25346 0.40553 0.33641 0.35945 0.30876 0.37788 0.30415 0.25346 0.28111 0.24424 0.33641 0.26728 0.29954 0.29493 0.27189 0.25806 0.29954 0.3318 0.36866 0.29493 0.32719 0.32719 0.26267 0.35484 0.36866 0.31797 0.38249 0.27189 0.34101 0.26267 0.26728 0.29493 0.28111 0.33641 0.30876 0.35023 0.32719 0.23963 0.30415 0.31336 0.29954 0.36406 0.29493 0.31336 0.29493 0.25346 0.29954 0.31797 0.26728 0.30415 0.29493 0.2765 0.2765 0.27189 0.30876 0.31336 0.29493 0.29493 0.31797 0.29493 0.28571 0.28571 0.30876 0.28111 0.29493 0.31797 0.29493 0.34562 0.26267 0.29954 0.27189 0.37788 0.3871 0.22581 0.18433 0.30876 0.34562 0.25806 0.43318 0.31336 0.36406 0.3871 0.31797 0.26728 0.29493 0.31336 0.29032 0.29493 0.3318 0.33641 0.2765 0.32719 0.30415 0.32719 0.31336 0.35023 0.29032 0.35484 0.30415 0.21659 0.28571 0.3318 0.28111 0.27189 0.30415 0.35945 0.31336 0.36406 0.4424 0.41014 0.22581 0.26728 0.34101 0.36406 0.34562 0.37327 0.31797 0.30876 0.29032 0.2765 0.35945 0.28111 0.30876 0.32719 0.23502 0.33641 0.26728 0.29954 0.26267 0.36406 0.3871 0.29954 0.40553 0.37788 0.24885 0.31336 0.35945 0.30876 0.29493 0.23963 0.34101 0.35023 0.31336 0.32719 0.29954 0.34562 0.32719 0.26267 0.26728 0.32258 0.34101 0.31797 0.39631 0.26267 0.36406 0.31336 0.30415 0.23041 0.3318 0.31797 0.31797 0.25346 0.31797 0.31797 0.26728 0.41014 0.30876 0.3318 0.31797 0.35484 0.32258 0.34101 0.32719 0.28111 0.31336 0.34562 0.36406 0.23041 0.23963 0.32258 0.23963 0.29493 0.30415 0.26728 0.32719 0.31797 0.34562 0.32719 0.28111 0.35484 0.33641 0.31797 0.30876 0.29032 0.28571 0.3318 0.41475 0.41935 0.29954 0.3871 0.35023 0.30876 0.30876 0.26728 0.35484 0.31336 0.34101 0.35484 0.32258 0.17512 0.31797 0.26728 0.30415 0.32258 0.30415 0.29493 0.29493 0.33641 0.30415 0.38249 0.28111 0.31336 0.31797 0.32719 0.22581 0.33641 0.41935 0.32719 0.33641 0.39171 0.28571 0.24885 0.36406 0.3318 0.29032 0.29032 0.35484 0.28571 0.36866 0.32258 0.27189 0.22581 0.31797 0.30415 0.35023 0.37327 0.3318 0.2765 0.24424 0.29493 0.32258 0.31797 0.32258 0.30415 0.31336 0.27189 0.22581 0.32719 0.24424 0.36406 0.28571 0.30876 0.31797 0.42857 0.36866 0.34101 0.31797 0.30415 0.31797 0.34562 0.34101 0.32719 0.26728 0.29493 0.28571 0.34101 0.28111 0.28571 0.29493 0.32258 0.29032 0.42857 0.36866 0.34562 0.29954 0.29032 0.29493 0.30415 0.31797 0.31797 0.40553 0.32719 0.35945 0.30415 0.25346 0.36866 0.35945 0.25346 0.31336 0.31336 0.25346 0.26728 0.3318 0.28111 0.32719 0.33641 0.25806 0.25806 0.25806 0.34562 0.42396 0.31797 0.2765 0.29493 0.31797 0.29954 0.3318 0.31797 0.26267 0.36866 0.32258 0.31797 0.34562 0.3318 0.35023 0.32719 0.2765 0.33641 0.25346 0.27189 0.28571 0.27189 0.29954 0.36866 0.30415 0.41014 0.30876 0.32258 0.36406 0.3318 0.23963 0.25346 0.30415 0.39171 0.24885 0.2765 0.35484 0.34101 0.30415 0.30415 0.37788 0.29032 0.34101 0.29954 0.36406 0.32258 0.24885 0.27189 0.31797 0.37327 0.35945 0.31336 0.29032 0.36406 0.32258 0.35023 0.29954 0.35945 0.40092 0.37788 0.29032 0.30415 0.29954 0.31797 0.28111 0.30876 0.3318 0.29954 0.24424 0.30876 0.27189 0.41475 0.25806 0.26728 0.2765 0.32258 0.33641 0.34101 0.3318 0.41475 0.36866 0.32719 0.33641 0.2765 0.29032 0.35945 0.3318 0.25346 0.29493 0.3318 0.2765 0.24424 0.33641 0.28111 0.32719 0.3318 0.3318 0.36406 0.30876 0.36866 0.32258 0.36406 0.28111 0.38249 0.30415 0.31797 0.32258 0.26267 0.29032 0.33641 0.41014 0.29954 0.26728 0.3318 0.30415 0.31797 0.29032 0.34101 0.31797 0.35945 0.35945 0.35484 0.29032 0.24885 0.26728 0.36866 0.23963 0.29493 0.41935 0.32719 0.33641 0.30876 0.32719 0.2212 0.28571 0.27189 0.2765 0.21198 0.26267 0.24424 0.29032 0.34562 0.2765 0.33641 0.28111 0.29032 0.27189 0.31336 0.32258 0.31797 0.2765 0.31336 0.25346 0.25806 0.30415 0.29954 0.25806 0.32258 0.29954 0.34101 0.30876 0.4977 0.26267 0.32258 0.34101 0.40092 0.3318 0.39631 0.30415 0.28111 0.29032 0.3318 0.37327 0.35945 0.28111 0.29493 0.34562 0.36866 0.35945 0.3871 0.25806 0.33641 0.31336 0.31797 0.3871 0.37788 0.30415 0.26267 0.34101 0.31336 0.41475 0.41475 0.31336 0.31336 0.29493 0.2765 0.30876 0.23502 0.25346 0.34562 0.33641 0.3318 0.35484 0.34562 0.31336 0.3318 0.34101 0.32258 0.35023 0.3871 0.29032 0.26728 0.36406 0.26728 0.31336 0.3871 0.36406 0.2765 0.33641 0.40092 0.40553 0.29954 0.37327 0.35484 0.29032 0.37327 0.35484 0.3871 0.29954 0.33641 0.34562 0.33641 0.17512 0.29493 0.32719 0.29493 0.35945 0.23963 0.24424 0.33641 0.31336 0.2765 0.35484 0.35484 0.34562 0.35484 0.29032 0.28111 0.24885 0.30876 0.35484 0.3871 0.31797 0.23502 0.34562 0.34562 0.33641 0.36866 0.34101 0.31797 0.3871 0.29493 0.34562 0.30415 0.32719 0.34562 0.32258 0.2765 0.34562 0.31336 0.37788 0.35484 0.41014 0.31797 0.27189 0.36406 0.31797 0.35484 0.28571 0.31797 0.3318 0.27189 0.24424 0.37327 0.41475 0.3871 0.36406 0.26728 0.36866 0.29032 0.37327 0.37327 0.34562 0.29954 0.31797 0.30876 0.36866 0.32258 0.30876 0.30415 0.31797 0.41014 0.37327 0.30876 0.3318 0.27189 0.18894 0.36866 0.30876 0.29954 0.28571 0.36866 0.26267 0.29493 0.29493 0.23041 0.31797 0.35484 0.35023 0.17512 0.17512 0.33641 0.34562 0.38249 0.36406 0.30876 0.40553 0.35023 0.30876 0.3318 0.37327 0.34562 0.30415 0.35484 0.30415 0.29032 0.34101 0.35023 0.20737 0.2765 0.30415 0.35484 0.28571 0.38249 0.29032 0.28111 0.37327 0.35023 0.3318 0.22581 0.28111 0.27189 0.29954 0.29954 0.30876 0.35945 0.32258 0.25806 0.30876 0.28111 0.32719 0.29032 0.31797 0.37788 0.36406 0.3318 0.30415 0.37788 0.23502 0.2765 0.35945 0.34562 0.29493 0.32258 0.2765 0.30876 0.37788 0.30415 0.31336 0.25346 0.26267 0.32258 0.30876 0.39631 0.29493 0.2765 0.2765 0.30876 0.26267 0.29954 0.31797 0.28571 0.28111 0.26267 0.35945 0.32719 0.26267 0.35484 0.3318 0.27189 0.30876 0.30415 0.35023 0.25346 0.37788 0.24885 0.30415 0.26728 0.26267 0.37327 0.41475 0.3318 0.30876 0.32719 0.40092 0.31336 0.31797 0.32258 0.29954 0.33641 0.26728 0.28111 0.32258 0.34101 0.41475 0.32258 0.35023 0.35023 0.35945 0.24424 0.29954 0.36406 0.2765 0.28111 0.31336 0.28571 0.30415 0.35484 0.29032 0.2765 0.3318 0.23963 0.25806 0.39631 0.29954 0.29032 0.29032 0.32719 0.35023 0.39171 0.30876 0.40553 0.34101 0.32258 0.35945 0.26267 0.35484 0.40092 0.29493 0.23502 0.38249 0.30415 0.36406 0.32719 0.34562 0.32719 0.32258 0.35484 0.36406 0.33641 0.25346 0.35945 0.33641 0.30876 0.37788 0.28111 0.23041 0.36406 0.34562 0.30876 0.29493 0.26267 0.3871 0.29954 0.3318 0.28571 0.31797 0.35945 0.30876 0.35484 0.30415 0.28571 0.36866 0.3871 0.23502 0.31336 0.2765 0.30876 0.33641 0.29493 0.32719 0.32719 0.37327 0.22581 0.35023 0.30415 0.31797 0.36866 0.26728 0.27189 0.3318 0.34562 0.35484 0.34562 0.41014 0.35023 0.29954 0.32258 0.31797 0.32719 0.31797 0.32719 0.35023 0.30876 0.31797 0.37327 0.29032 0.31336 0.2765 0.34101 0.29493 0.36406 0.27189 0.3871 0.30415 0.29493 0.35945 0.2765 0.3318 0.40553 0.27189 0.30415 0.28571 0.36406 0.34101 0.30876 0.29493 0.3318 0.40092 0.3318 0.28111 0.24885 0.20737 0.34101 0.32258 0.32719 0.3318 0.32719 0.36866 0.35484 0.26267 0.26267 0.29493 0.26267 0.35023 0.29954 0.37788 0.3318 0.36406 0.28111 0.25346 0.29954 0.32719 0.30415 0.40092 0.30415 0.24424 0.32719 0.25806 0.31336 0.37327 0.35945 0.29032 0.31797 0.35484 0.35023 0.34562 0.27189 0.23502 0.3318 0.3318 0.3318 0.32258 0.23041 0.3318 0.31797 0.31797 0.33641 0.29032 0.3871 0.25346 0.35023 0.22581 0.35484 0.2765 0.42396 0.3318 0.3318 0.33641 0.28571 0.32258 0.30415 0.28111 0.40092 0.28571 0.31797 0.30876 0.28111 0.30876 0.30876 0.31797 0.41014 0.34101 0.27189 0.32258 0.39171 0.36406 0.34101 0.29954 0.3318 0.34562 0.19816 0.28111 0.41014 0.31336 0.29954 0.33641 0.23502 0.3318 0.33641 0.33641 0.31797 0.29032 0.29032 0.31336 0.31336 0.29032 0.34562 0.30415 0.35023 0.33641 0.33641 0.28571 0.30876 0.2765 0.35945 0.32258 0.37788 0.28571 0.35484 0.30876 0.25806 0.32258 0.27189 0.28111 0.30415 0.36866 0.32258 0.32719 0.23041 0.38249 0.28571 0.30415 0.27189 0.35484 0.37327 0.31797 0.29493 0.37788 0.33641 0.33641 0.36866 0.21198 0.32258 0.25346 0.35023 0.29954 0.29954 0.22581 0.36866 0.35484 0.35023 0.31336 0.28571 0.41475 0.37327 0.34101 0.37327 0.31797 0.32719 0.41935 0.34101 0.36866 0.35945 0.29032 0.29954 0.38249 0.35945 0.31797 0.33641 0.34562 0.28571 0.36866 0.36866 0.32258 0.29032 0.37327 0.35484 0.33641 0.31336 0.32719 0.34562 0.41935 0.28111 0.32719 0.26728 0.34101 0.20276 0.29032 0.34101 0.3318 0.35484 0.27189 0.34101 0.33641 0.35023 0.33641 0.36406 0.28571 0.2212 0.27189 0.29032 0.3318 0.31336 0.35484 0.32719 0.32719 0.26728 0.28571 0.35945 0.35484 0.31336 0.24885 0.22581 0.23963 0.29954 0.25806 0.34101 0.35945 0.34562 0.32258 0.35945 0.30876 0.29493 0.39171 0.29493 0.3318 0.30876 0.35023 0.28111 0.23041 0.38249 0.37327 0.29032 0.33641 0.35945 0.26728 0.25346 0.29032 0.25346 0.35484 0.24424 0.30876 0.30876 0.34562 0.29954 0.28571 0.17512 0.29493 0.32719 0.28111 0.31797 0.36406 0.30876 0.23041 0.31797 0.28111 0.35945 0.37327 0.30415 0.35023 0.37327 0.2765 0.36406 0.28571 0.34101 0.34101 0.33641 0.21659 0.32258 0.35945 0.29954 0.2212 0.3318 0.26267 0.18433 0.30876 0.34101 0.3318 0.28111 0.2765 0.39631 0.31336 0.29032 0.35945 0.40092 0.35945 0.29493 0.29493 0.28571 0.28111 0.33641 0.30415 0.31336 0.26728 0.31336 0.34562 0.37788 0.34562 0.30876 0.28111 0.36406 0.2765 0.32719 0.31797 0.39631 0.32258 0.26267 0.27189 0.26267 0.3318 0.29493 0.26267 0.29032 0.28111 0.24424 0.29954 0.24885 0.34101 0.29032 0.3318 0.33641 0.29954 0.40553 0.26728 0.3318 0.40553 0.30876 0.34101 0.30415 0.26267 0.32719 0.35484 0.39171 0.28111 0.24424 0.31797 0.33641 0.33641 0.29493 0.34101 0.3318 0.39171 0.35023 0.34562 0.30415 0.36866 0.35023 0.31336 0.32258 0.30876 0.36866 0.39171 0.3318 0.15668 0.32719 0.30876 0.31797 0.35023 0.25346 0.35023 0.33641 0.26728 0.21659 0.22581 0.37327 0.30415 0.25346 0.29032 0.19816 0.26728 0.34562 0.3318 0.30876 0.35945 0.36406 0.32258 0.24885 0.32258 0.32258 0.29032 0.26267 0.25806 0.35945 0.32258 0.36406 0.31336 0.35484 0.35945 0.28571 0.29954 0.25806 0.28571 0.30415 0.34562 0.31336 0.2765 0.43779 0.31336 0.29493 0.27189 0.34101 0.17051 0.34562 0.35484 0.30876 0.25346 0.33641 0.26728 0.35023 0.35945 0.34562 0.35484 0.28571 0.29032 0.27189 0.29493 0.38249 0.31336 0.34101 0.35023 0.32719 0.3871 0.2765 0.35484 0.36866 0.3318 0.30415 0.38249 0.30415 0.30876 0.35023 0.35484 0.2765 0.32258 0.33641 0.30876 0.3318 0.36406 0.32719 0.30415 0.18433 0.20737 0.31797 0.31336 0.31336 0.26267 0.33641 0.3871 0.26728 0.29493 0.35945 0.35023 0.30876 0.39171 0.24424 0.37788 0.40092 0.30415 0.32719 0.24885 0.18433 0.26267 0.30876 0.23963 0.19816 0.2212 0.30415 0.30415 0.34562 0.27189 0.29954 0.36406 0.30415 0.27189 0.29032 0.32719 0.28571 0.29493 0.24424 0.41014 0.34562 0.31336 0.29493 0.30876 0.25806 0.20276 0.32719 0.24885 0.29032 0.30876 0.35484 0.25806 0.38249 0.35484 0.30876 0.26728 0.30876 0.31797 0.30415 0.30876 0.2212 0.35484 0.35023 0.34562 0.3318 0.34101 0.34101 0.35023 0.39631 0.31336 0.34101 0.29493 0.30415 0.26267 0.31336 0.22581 0.23502 0.37327 0.33641 0.35484 0.34101 0.34101 0.28111 0.29032 0.23963 0.28111 0.29493 0.24424 0.28111 0.26267 0.28111 0.28111 0.34101 0.23502 0.18433 0.22581 0.36406 0.32258 0.21659 0.21659 0.37327 0.26728 0.3871 0.17512 0.34562 0.18894 0.28111 0.28571 0.28111 0.28111 0.26267 0.28111 0.28111 0.28111 0.26267 0.28111 0.28111 0.26267 0.28111 0.26267 0.38249 0.28111 0.29954 0.30415 0.31797 0.23963 0.25346 0.17972 0.17972 0.35484 0.34101 0.36406 0.35484 0.34101 0.36406 0.19355 0.17512 0.13364 0.19355 0.23041 0.31336 0.31336 0.27189 0.31797 0.30876 0.34562 0.24424 0.3318 0.28571 0.35023 0.25346 0.23502 0.23041 0.20737 0.21198 0.24885 0.23963 0.24424 0.25806 0.23963 0.23963 0.28571 0.24885 0.32719 0.28571 0.23502 0.20276 0.34101 0.33641 0.3318 0.28111 0.29493 0.32258 0.35023 0.3318 0.35945 0.34101 0.32258 0.24424 0.17512 0.32258 0.28111 0.36406 0.2765 0.3318 0.22581 0.25806 0.29493 0.21659 0.17051 0.21198 0.28111 0.2765 0.33641 0.36406 0.35484 0.29032 0.28571 0.34101 0.36406 0.32258 0.35023 0.31797 0.20737 0.23041 0.28571 0.32258 0.25346 0.29032 0.31797 0.34562 0.35484 0.33641 0.39631 0.31797 0.34562 0.30415 0.30415 0.29493 0.34101 0.17051 0.29493 0.28111 0.19816 0.078341 0.073733 0.30415 0.34101 0.16129 0.17051 0.23041 0.23041 0.25806 0.25806 0.21659 0.21659 0.24424 0.24424 0.24424 0.13364 0.13364 0.33641 0.34562 0.28571 0.28571 0.23041 0.22581 0.17512 0.17051 0.24424 0.23963 0.12903 0.12903 0.12442 0.17051 0.17051 0.16129 0.12903 0.12442 0.35484 0.24424 0.29032 0.25346 0.22581 0.32719 0.24885 0.12442 0.35945 0.30876 0.39631 0.30415 0.25806 0.28111 0.29493 0.29032 0.26267 0.29032 0.34562 0.34101 0.35023 0.12903 0.15207 0.25806 0.12442 0.37788 0.36866 0.32258 0.29032 0.35945 0.2765 0.32258 0.32258 0.26728 0.21198 0.23041 0.25806 0.23502 0.30876 0.24424 0.2765 0.22581 0.29032 0.26728 0.31797 0.28571 0.23041 0.36406 0.30415 0.32719 0.22581 0.32719 0.3318 0.30876 0.3318 0.28571 0.32258 0.29032 0.27189 0.38249 0.3318 0.34101 0.30876 0.38249 0.35945 0.25346 0.3318 0.29032 0.31336 0.31336 0.33641 0.31336 0.2765 0.30876 0.3318 0.25346 0.31797 0.40092 0.35023 0.24885 0.34101 0.42857 0.33641 0.34101 0.37788 0.36406 0.34562 0.35023 0.30876 0.27189 0.35945 0.2765 0.31336 0.39631 0.30876 0.41935 0.35023 0.32719 0.25806 0.29032 0.36406 0.28571 0.27189 0.31336 0.3318 0.37327 0.35945 0.29493 0.39171 0.23963 0.29954 0.30415 0.36406 0.32258 0.26267 0.26267 0.36406 0.35945 0.35945 0.30415 0.29032 0.33641 0.3318 0.36866 0.32258 0.32719 0.34562 0.34101 0.30415 0.27189 0.28111 0.30415 0.30415 0.32719 0.24885 0.33641
0.36866 0.31336 0.32719 0.41014 0.34101 0.35945 0.39631 0.35945 0.81106 0.37788 0.34562 0.29032 0.32719 0.38249 0.3318 0.35023 0.30415 0.85714 0.29954 0.35945 0.29493 0.31336 0.35023 0.24885 0.35023 0.37788 0.40553 0.31797 0.35484 0.34562 0.43318 0.40092 0.35484 0.35945 0.2765 0.33641 0.32258 0.36406 0.29032 0.35945 0.43318 0.31336 0.35945 0.34101 0.2765 0.33641 0.39631 0.42396 0.25806 0.41475 0.29493 0.33641 0.28111 0.2765 0.31336 0.42857 0.31797 0.26267 0.31336 0.3871 0.29954 0.3318 0.31797 0.39631 0.37327 0.27189 0.29954 0.34562 0.46083 0.35023 0.32258 0.31336 0.32719 0.29493 0.25346 0.4424 0.39631 0.33641 0.27189 0.29032 0.41935 0.35945 0.29954 0.29032 0.32258 0.32258 0.33641 0.23502 0.35023 0.24885 0.26728 0.34562 0.35023 0.35945 0.37788 0.39631 0.39631 0.33641 0.40092 0.37788 0.35484 0.37327 0.3318 0.31797 0.30415 0.23963 0.28111 0.27189 0.35023 0.29032 0.3318 0.35484 0.2765 0.30415 0.35484 0.31336 0.31797 0.28571 0.40092 0.30876 0.27189 0.29954 0.35023 0.30876 0.36406 0.37788 0.28111 0.28571 0.29032 0.28111 0.20737 0.31797 0.41935 0.39631 0.43779 0.35945 0.33641 0.34562 0.35484 0.30415 0.37327 0.33641 0.3871 0.24424 0.30876 0.38249 0.2765 0.35023 0.28111 0.28111 0.26728 0.39631 0.31797 0.32719 0.30415 0.33641 0.37788 0.39631 0.32719 0.3318 0.34101 0.25806 0.35023 0.30415 0.35945 0.32719 0.35484 0.31336 0.34562 0.41475 0.26728 0.22581 0.38249 0.34562 0.3318 0.28571 0.32258 0.29032 0.32719 0.37788 0.32258 0.41475 0.41014 0.32258 0.28111 0.29032 0.28111 0.34562 0.28571 0.28571 0.25806 0.33641 0.27189 0.40553 0.31336 0.32719 0.32258 0.30876 0.23041 0.28571 0.26728 0.26728 0.23041 0.31797 0.28571 0.34562 0.40092 0.26728 0.3871 0.34562 0.31797 0.35023 0.32719 0.31797 0.31336 0.32719 0.36866 0.36866 0.37327 0.34562 0.32258 0.34562 0.36866 0.32258 0.36406 0.28571 0.3318 0.34101 0.35945 0.37327 0.23963 0.39631 0.38249 0.39631 0.37788 0.37788 0.30415 0.29493 0.33641 0.3871 0.33641 0.34101 0.34101 0.32719 0.36406 0.37327 0.34101 0.39171 0.28571 0.24424 0.32258 0.31336 0.37788 0.26728 0.35484 0.28111 0.33641 0.30415 0.31336 0.37788 0.26728 0.2765 0.31336 0.2765 0.28571 0.35484 0.29493 0.35484 0.19355 0.27189 0.33641 0.28571 0.36866 0.29032 0.23502 0.29493 0.33641 0.2212 0.30876 0.29954 0.29032 0.34562 0.32258 0.37327 0.2765 0.36866 0.37788 0.36406 0.2765 0.38249 0.26728 0.31336 0.31797 0.35023 0.29493 0.23963 0.30415 0.30876 0.23963 0.26267 0.36406 0.29954 0.30876 0.3318 0.32258 0.3871 0.26728 0.34101 0.29954 0.29493 0.29954 0.33641 0.2765 0.35484 0.29032 0.25346 0.38249 0.28111 0.34562 0.36866 0.41014 0.28111 0.29493 0.35023 0.30876 0.40092 0.32258 0.30415 0.28111 0.32258 0.29032 0.31336 0.30876 0.34562 0.34562 0.29954 0.29954 0.25806 0.34101 0.30876 0.26267 0.34562 0.32719 0.29493 0.23502 0.39171 0.31797 0.34101 0.31797 0.29954 0.33641 0.31797 0.38249 0.34562 0.3871 0.34562 0.29032 0.32719 0.34562 0.35023 0.30415 0.35023 0.2765 0.33641 0.36406 0.30415 0.28111 0.31797 0.32258 0.29954 0.35945 0.36866 0.29032 0.35023 0.32258 0.33641 0.32719 0.3318 0.3318 0.33641 0.35945 0.34562 0.28111 0.33641 0.35945 0.30415 0.35023 0.32719 0.28571 0.29954 0.35484 0.26728 0.31797 0.35484 0.3871 0.29954 0.36866 0.34562 0.24424 0.3318 0.35945 0.34101 0.32719 0.18894 0.29954 0.35945 0.30876 0.30876 0.34101 0.36406 0.31336 0.29032 0.34562 0.39171 0.31797 0.37327 0.31797 0.32258 0.32258 0.37327 0.31336 0.35484 0.35484 0.34101 0.31797 0.34101 0.31336 0.26267 0.30415 0.35484 0.25806 0.29493 0.43779 0.32719 0.26728 0.33641 0.3318 0.29493 0.29032 0.29032 0.3318 0.26728 0.35023 0.32258 0.28571 0.36406 0.30415 0.2765 0.33641 0.29493 0.20276 0.28111 0.24885 0.31336 0.35484 0.2765 0.36866 0.31797 0.31797 0.23963 0.31336 0.33641 0.39631 0.31336 0.30876 0.28571 0.40092 0.31797 0.34101 0.31336 0.34101 0.36866 0.2765 0.41014 0.30876 0.29954 0.32258 0.4424 0.32258 0.32719 0.35484 0.35023 0.31797 0.32719 0.30415 0.34101 0.36406 0.28111 0.34562 0.24885 0.35945 0.35945 0.32719 0.30415 0.29493 0.34562 0.29493 0.35023 0.33641 0.31797 0.32258 0.37327 0.35945 0.30415 0.29493 0.30415 0.39631 0.35945 0.31336 0.29954 0.26728 0.35023 0.33641 0.34562 0.41014 0.41014 0.30876 0.3318 0.31336 0.30876 0.28571 0.32258 0.34562 0.31336 0.35023 0.31797 0.41014 0.28571 0.26267 0.35023 0.27189 0.28571 0.36406 0.32258 0.32258 0.38249 0.28111 0.29954 0.3318 0.33641 0.42396 0.35945 0.30876 0.31797 0.34562 0.35023 0.28111 0.40092 0.23502 0.33641 0.35023 0.26728 0.40553 0.37327 0.30876 0.28571 0.23502 0.35484 0.29493 0.34101 0.29954 0.32258 0.3318 0.31336 0.35945 0.36406 0.30876 0.38249 0.29954 0.32258 0.28571 0.31797 0.30415 0.35484 0.31336 0.37788 0.35023 0.33641 0.24885 0.3318 0.32719 0.37788 0.41935 0.3318 0.35484 0.28571 0.35945 0.30876 0.35484 0.37327 0.25806 0.38249 0.30876 0.37788 0.36406 0.32719 0.31336 0.31797 0.29954 0.39631 0.30415 0.30876 0.36406 0.27189 0.34101 0.29032 0.40092 0.32258 0.29954 0.35023 0.2765 0.34101 0.32258 0.31336 0.27189 0.29954 0.29032 0.32719 0.29032 0.24424 0.30876 0.29954 0.30876 0.2765 0.28571 0.34101 0.35484 0.20276 0.37788 0.41475 0.31336 0.28111 0.38249 0.35023 0.39171 0.35023 0.29032 0.19816 0.30876 0.33641 0.25806 0.19355 0.36406 0.22581 0.35023 0.37788 0.30415 0.36406 0.34101 0.29493 0.3871 0.36866 0.2765 0.37327 0.3871 0.49309 0.39631 0.25346 0.36866 0.30876 0.37327 0.35484 0.34101 0.31336 0.33641 0.3318 0.3318 0.34562 0.32719 0.36866 0.24885 0.37327 0.35023 0.3871 0.39171 0.32719 0.28111 0.26267 0.25806 0.25806 0.36406 0.31797 0.32719 0.32258 0.35484 0.23502 0.30876 0.35945 0.28571 0.25346 0.35023 0.37327 0.33641 0.28111 0.3318 0.30876 0.32719 0.30876 0.42396 0.2765 0.2765 0.31336 0.41475 0.33641 0.25806 0.39171 0.25346 0.31797 0.29032 0.32719 0.32258 0.28111 0.32258 0.32719 0.31336 0.28111 0.28571 0.37788 0.29954 0.31336 0.2765 0.35484 0.29493 0.3871 0.36406 0.31797 0.2765 0.2765 0.30415 0.2765 0.34562 0.26267 0.31336 0.32258 0.35484 0.32719 0.1659 0.2765 0.37788 0.35023 0.32258 0.22581 0.23963 0.31797 0.33641 0.29032 0.3318 0.2765 0.27189 0.29954 0.27189 0.29954 0.37788 0.3871 0.31797 0.34101 0.3318 0.35023 0.3318 0.32719 0.30876 0.29954 0.23502 0.26728 0.31336 0.31336 0.2765 0.34562 0.29954 0.3318 0.3318 0.24424 0.36866 0.24424 0.31336 0.28571 0.30876 0.29493 0.24885 0.34101 0.30876 0.3318 0.32258 0.35945 0.28111 0.26728 0.35945 0.34562 0.29954 0.36866 0.35945 0.23963 0.37327 0.32719 0.34101 0.31336 0.24424 0.40092 0.32258 0.35023 0.36866 0.36406 0.33641 0.33641 0.31797 0.29954 0.47926 0.3318 0.32258 0.25346 0.22581 0.3318 0.34562 0.25346 0.28111 0.34101 0.3318 0.33641 0.29493 0.41475 0.29954 0.28571 0.34562 0.21198 0.19355 0.31797 0.39171 0.31336 0.29954 0.3318 0.29032 0.24885 0.24885 0.3318 0.31797 0.29954 0.3318 0.31797 0.4424 0.3318 0.28111 0.39631 0.23502 0.37327 0.29032 0.34562 0.26728 0.2765 0.3871 0.30415 0.2212 0.26267 0.32258 0.26728 0.28571 0.3318 0.31797 0.30415 0.33641 0.32258 0.3318 0.29032 0.35023 0.35023 0.31797 0.3318 0.32258 0.24885 0.28571 0.35945 0.28111 0.41935 0.29032 0.447 0.29493 0.38249 0.36406 0.29032 0.23502 0.34101 0.37788 0.29032 0.28571 0.32258 0.35945 0.32258 0.33641 0.37788 0.41475 0.34562 0.31797 0.33641 0.33641 0.34101 0.36866 0.24885 0.32719 0.29954 0.29493 0.35023 0.31797 0.2765 0.30415 0.30415 0.34562 0.29493 0.31336 0.31797 0.28571 0.31336 0.28571 0.2765 0.30876 0.31797 0.3318 0.36406 0.38249 0.36866 0.31336 0.42396 0.41935 0.37788 0.28111 0.29493 0.31336 0.28571 0.32719 0.26728 0.25806 0.33641 0.34562 0.33641 0.29493 0.31336 0.29954 0.33641 0.28111 0.40092 0.37788 0.38249 0.31797 0.29954 0.3871 0.33641 0.31336 0.34101 0.39171 0.30415 0.32719 0.29954 0.26728 0.32719 0.26728 0.26728 0.32719 0.29493 0.36406 0.30876 0.34562 0.34101 0.29032 0.35023 0.31336 0.32719 0.23963 0.31797 0.32719 0.29954 0.34101 0.25806 0.3318 0.31336 0.37788 0.2765 0.29954 0.3318 0.35023 0.30415 0.32258 0.30876 0.35484 0.34562 0.3871 0.31797 0.32258 0.35023 0.3871 0.31797 0.29032 0.41935 0.31797 0.25806 0.36866 0.32719 0.447 0.29032 0.29032 0.29493 0.30876 0.35945 0.36406 0.37788 0.32719 0.27189 0.28111 0.32719 0.29032 0.29954 0.40092 0.38249 0.28111 0.40553 0.32258 0.18894 0.3318 0.34562 0.30415 0.28111 0.36866 0.26728 0.37327 0.39631 0.41014 0.29954 0.35484 0.32258 0.32719 0.35945 0.29493 0.31336 0.29032 0.37327 0.29954 0.23963 0.35023 0.36866 0.37788 0.34562 0.30876 0.32719 0.34101 0.25806 0.28111 0.29954 0.23041 0.35023 0.34562 0.36406 0.41475 0.35023 0.29954 0.31797 0.42396 0.31797 0.32258 0.17972 0.23502 0.32258 0.25806 0.39631 0.36406 0.35023 0.30876 0.31797 0.15207 0.40092 0.29493 0.32258 0.34101 0.29032 0.35023 0.29954 0.29032 0.31797 0.25346 0.29954 0.29954 0.35023 0.34101 0.26728 0.21198 0.34101 0.36866 0.35484 0.32258 0.3318 0.30415 0.32258 0.35484 0.27189 0.30415 0.36866 0.41014 0.30876 0.30876 0.31336 0.38249 0.23041 0.32719 0.32258 0.31797 0.31336 0.37327 0.31336 0.31336 0.3318 0.21198 0.23502 0.35023 0.26267 0.30415 0.29493 0.32719 0.3318 0.40092 0.3871 0.34101 0.25806 0.32258 0.2765 0.25346 0.30876 0.27189 0.36866 0.26728 0.35023 0.35484 0.34101 0.35484 0.36866 0.31336 0.32258 0.31336 0.29493 0.30876 0.17512 0.38249 0.30876 0.35945 0.33641 0.32258 0.29032 0.29954 0.35023 0.3318 0.30876 0.29493 0.42396 0.31797 0.35945 0.31336 0.34101 0.28571 0.31797 0.41475 0.33641 0.30876 0.2765 0.29032 0.2765 0.30876 0.30415 0.31336 0.33641 0.3871 0.37327 0.26267 0.40553 0.32258 0.35023 0.2765 0.41475 0.28571 0.25806 0.33641 0.35484 0.31797 0.27189 0.31336 0.3318 0.26267 0.34101 0.32258 0.31336 0.29954 0.40092 0.2212 0.33641 0.43779 0.29032 0.35945 0.20276 0.29954 0.23963 0.30415 0.29493 0.33641 0.40553 0.32258 0.29032 0.24424 0.36866 0.35945 0.29032 0.31797 0.36866 0.35023 0.29493 0.29493 0.3318 0.29954 0.28111 0.35023 0.35945 0.29032 0.33641 0.30415 0.31797 0.28571 0.37788 0.28571 0.3318 0.26728 0.34101 0.30876 0.3318 0.29032 0.26267 0.29493 0.32719 0.29954 0.24885 0.3318 0.40092 0.31336 0.32258 0.25806 0.31336 0.29493 0.36866 0.43318 0.23502 0.34101 0.27189 0.32258 0.30415 0.25346 0.36406 0.3318 0.27189 0.3318 0.15668 0.36866 0.35023 0.29493 0.33641 0.24885 0.32719 0.31797 0.38249 0.30415 0.32258 0.3318 0.32719 0.32719 0.31797 0.2765 0.28571 0.35484 0.35484 0.31797 0.31336 0.28111 0.32719 0.20737 0.29032 0.34101 0.30876 0.23502 0.30876 0.29493 0.31797 0.32258 0.32258 0.29032 0.34562 0.3871 0.2765 0.26267 0.28571 0.29954 0.13364 0.36406 0.37327 0.27189 0.30415 0.3318 0.40553 0.20737 0.32719 0.32258 0.40092 0.2765 0.35484 0.28571 0.36866 0.24885 0.33641 0.33641 0.28111 0.32719 0.27189 0.14747 0.32258 0.34101 0.42857 0.26728 0.29954 0.3318 0.17972 0.30415 0.32258 0.28111 0.32258 0.32258 0.32719 0.26728 0.26267 0.30876 0.28111 0.38249 0.32258 0.32258 0.40092 0.2765 0.37788 0.29493 0.34101 0.26267 0.31336 0.31336 0.26267 0.40092 0.31797 0.35484 0.31336 0.29493 0.24885 0.3318 0.30415 0.31336 0.29954 0.24885 0.3318 0.35023 0.36406 0.29954 0.28571 0.28571 0.26728 0.34101 0.31336 0.30415 0.25346 0.38249 0.26267 0.29493 0.32258 0.29954 0.30876 0.29032 0.34562 0.28571 0.30415 0.29954 0.35484 0.28111 0.28571 0.30876 0.37327 0.32258 0.41014 0.29032 0.28571 0.40092 0.32719 0.31336 0.35484 0.3318 0.32258 0.29493 0.29032 0.26728 0.33641 0.28571 0.31797 0.34562 0.36406 0.21198 0.29032 0.29954 0.31797 0.2765 0.31336 0.30876 0.28571 0.35023 0.21659 0.19816 0.26728 0.30415 0.32719 0.25346 0.20737 0.26728 0.32258 0.32719 0.23963 0.40092 0.33641 0.29954 0.37327 0.35484 0.34562 0.34562 0.39171 0.25346 0.34101 0.31336 0.32719 0.29954 0.36866 0.26728 0.29493 0.41475 0.31336 0.37327 0.39631 0.28111 0.35023 0.35023 0.29493 0.26267 0.30876 0.26267 0.32258 0.2212 0.29493 0.37788 0.32719 0.29032 0.26728 0.3318 0.29032 0.28111 0.28571 0.22581 0.29493 0.41014 0.31797 0.28571 0.32258 0.29493 0.30415 0.32258 0.37327 0.26728 0.31797 0.37788 0.33641 0.40553 0.33641 0.40092 0.37327 0.28571 0.35484 0.24885 0.31797 0.25346 0.32719 0.33641 0.42857 0.29954 0.3318 0.34101 0.29954 0.28111 0.32719 0.32258 0.34101 0.34562 0.34101 0.33641 0.29493 0.32719 0.35484 0.38249 0.29954 0.30876 0.32719 0.33641 0.30876 0.34562 0.25806 0.41475 0.24424 0.41935 0.2765 0.30876 0.19355 0.3318 0.35023 0.31797 0.26267 0.40092 0.33641 0.29493 0.29032 0.32719 0.34562 0.30415 0.39171 0.3318 0.23041 0.38249 0.35023 0.27189 0.29032 0.3318 0.26728 0.26728 0.28571 0.30415 0.27189 0.28111 0.32719 0.38249 0.27189 0.31797 0.2765 0.3318 0.31797 0.35945 0.38249 0.28111 0.28571 0.31336 0.26728 0.27189 0.37327 0.31336 0.31797 0.28571 0.33641 0.31797 0.27189 0.30876 0.34562 0.26267 0.32258 0.20737 0.18894 0.26728 0.32719 0.32719 0.3318 0.32719 0.3318 0.21659 0.20276 0.3318 0.23041 0.21659 0.31336 0.32258 0.31336 0.33641 0.39631 0.20737 0.13364 0.17972 0.2765 0.32719 0.28571 0.19816 0.29493 0.34101 0.31797 0.1659 0.33641 0.20737 0.26728 0.30415 0.33641 0.31336 0.32258 0.33641 0.31336 0.31336 0.32258 0.31336 0.31336 0.32258 0.33641 0.30415 0.28111 0.3318 0.24424 0.25346 0.35023 0.23041 0.31336 0.26728 0.18433 0.36406 0.35945 0.40553 0.36406 0.35945 0.40553 0.15668 0.16129 0.078341 0.14747 0.28111 0.32258 0.28111 0.23963 0.35023 0.29032 0.2765 0.32719 0.32258 0.27189 0.27189 0.20276 0.20737 0.20737 0.15207 0.22581 0.23963 0.21659 0.17051 0.22581 0.22581 0.22581 0.26728 0.21198 0.29954 0.2765 0.18894 0.17512 0.34562 0.29032 0.36866 0.29032 0.32258 0.35023 0.30415 0.26267 0.26728 0.32258 0.28111 0.20737 0.18894 0.3318 0.34101 0.29954 0.32258 0.29954 0.18894 0.34101 0.36406 0.29032 0.1659 0.17512 0.3318 0.29493 0.31797 0.27189 0.34101 0.34101 0.25346 0.35484 0.32719 0.29954 0.32258 0.35023 0.13825 0.15207 0.2765 0.37327 0.22581 0.33641 0.37788 0.28111 0.28571 0.30876 0.30876 0.29032 0.25806 0.29493 0.29032 0.32258 0.30415 0.12903 0.32719 0.29493 0.17512 0.087558 0.078341 0.34562 0.36866 0.11982 0.17051 0.20276 0.20276 0.21659 0.21659 0.24424 0.24424 0.19816 0.19816 0.19816 0.078341 0.078341 0.35023 0.30415 0.32258 0.32258 0.17972 0.17051 0.1659 0.15668 0.17512 0.1659 0.14747 0.14747 0.15668 0.12903 0.12903 0.11982 0.14747 0.15668 0.30415 0.3318 0.38249 0.26728 0.29032 0.28571 0.30415 0.16129 0.34101 0.36406 0.29032 0.32719 0.31336 0.2765 0.29954 0.26728 0.28111 0.31797 0.2765 0.24885 0.31797 0.14747 0.10599 0.30876 0.15668 0.37788 0.28111 0.31336 0.32719 0.24885 0.29954 0.25806 0.23963 0.31797 0.23041 0.21659 0.29493 0.23963 0.31336 0.26728 0.27189 0.25346 0.3318 0.35023 0.31336 0.32258 0.23963 0.35023 0.29032 0.31336 0.34562 0.28571 0.26728 0.31797 0.29032 0.33641 0.32719 0.2765 0.31797 0.34562 0.35945 0.35945 0.34562 0.30876 0.34562 0.30415 0.32258 0.30415 0.32719 0.24424 0.29493 0.35945 0.27189 0.33641 0.28111 0.40092 0.31797 0.33641 0.31336 0.26267 0.28111 0.34101 0.30415 0.30415 0.36406 0.29032 0.47005 0.29493 0.24885 0.36406 0.28111 0.35945 0.31797 0.26728 0.28571 0.29032 0.3318 0.2765 0.35023 0.3318 0.34101 0.30876 0.30876 0.34101 0.25346 0.2765 0.26267 0.28111 0.30415 0.30415 0.31336 0.29032 0.35023 0.36866 0.23963 0.39171 0.28571 0.30876 0.28111 0.27189 0.29032 0.35484 0.30415 0.30415 0.30415 0.29493 0.29954 0.32258 0.27189 0.31797 0.40553 0.2765 0.29954 0.35945 0.32258 0.36866
0.26728 0.38249 0.39631 0.34562 0.35023 0.32719 0.30415 0.32719 0.30415 0.33641 0.28111 0.30876 0.33641 0.30876 0.3318 0.25806 0.29954 0.29954 0.87558 0.34101 0.28571 0.29954 0.32719 0.34101 0.2765 0.41014 0.32719 0.35023 0.37327 0.2765 0.33641 0.30876 0.32719 0.3318 0.36866 0.28111 0.34101 0.37788 0.28111 0.30415 0.31797 0.34101 0.31336 0.29954 0.35484 0.32719 0.30415 0.27189 0.30876 0.33641 0.31336 0.25346 0.43318 0.33641 0.31336 0.35945 0.32719 0.35484 0.29954 0.29032 0.23041 0.29032 0.31336 0.35945 0.32719 0.36406 0.29954 0.35484 0.28111 0.35484 0.40092 0.39171 0.34562 0.29032 0.25806 0.30876 0.35945 0.3318 0.32258 0.3318 0.36866 0.31797 0.41935 0.35484 0.30415 0.24885 0.28111 0.35484 0.29032 0.26728 0.32719 0.29493 0.36866 0.28571 0.31336 0.39631 0.30876 0.37788 0.30415 0.32719 0.36866 0.37788 0.29493 0.31797 0.46544 0.30876 0.32258 0.40092 0.29493 0.32258 0.34101 0.36866 0.28111 0.36866 0.3318 0.28571 0.31336 0.36866 0.28571 0.30876 0.24424 0.24424 0.30876 0.33641 0.30876 0.30415 0.33641 0.32258 0.26728 0.40553 0.25806 0.34101 0.33641 0.37327 0.35023 0.30415 0.25806 0.3871 0.2765 0.25806 0.38249 0.34101 0.30415 0.34562 0.40092 0.32719 0.35484 0.38249 0.32258 0.31797 0.33641 0.35023 0.33641 0.37788 0.30876 0.31797 0.36406 0.35945 0.3318 0.29493 0.30876 0.37327 0.31336 0.2765 0.37788 0.35023 0.33641 0.34101 0.35484 0.33641 0.33641 0.32258 0.35945 0.30876 0.29954 0.33641 0.2765 0.34101 0.33641 0.3318 0.31336 0.29032 0.30415 0.3318 0.29032 0.35484 0.38249 0.35945 0.30415 0.29493 0.34101 0.29493 0.35484 0.33641 0.34562 0.35484 0.39631 0.35945 0.32719 0.35484 0.29493 0.31336 0.29032 0.39171 0.28111 0.29954 0.32719 0.31336 0.28571 0.30415 0.32719 0.28571 0.33641 0.26267 0.3318 0.30876 0.3318 0.29493 0.32258 0.28571 0.37327 0.2765 0.34101 0.31797 0.34101 0.2212 0.34101 0.34562 0.30876 0.30415 0.31797 0.29954 0.28111 0.34562 0.37327 0.36866 0.24424 0.29032 0.29032 0.34101 0.29954 0.30876 0.32258 0.24885 0.32719 0.31336 0.31797 0.30876 0.30876 0.33641 0.33641 0.2765 0.24885 0.2765 0.35945 0.36866 0.39631 0.23502 0.2765 0.24885 0.2765 0.35023 0.31797 0.37788 0.37327 0.2765 0.2765 0.29493 0.18894 0.31336 0.34562 0.30415 0.35484 0.33641 0.31797 0.37327 0.29493 0.39171 0.34101 0.29493 0.27189 0.27189 0.41935 0.37788 0.2765 0.34562 0.35484 0.35023 0.31797 0.2765 0.38249 0.36406 0.36406 0.41475 0.41014 0.37788 0.27189 0.30415 0.32258 0.30415 0.37327 0.40553 0.30876 0.34101 0.30876 0.26728 0.37788 0.35023 0.29032 0.30876 0.32719 0.35484 0.30415 0.41935 0.36406 0.28111 0.33641 0.30876 0.35484 0.26728 0.29032 0.29954 0.32258 0.33641 0.34562 0.36866 0.36866 0.42396 0.38249 0.31336 0.34101 0.29954 0.32258 0.26267 0.3318 0.36406 0.39631 0.35484 0.39631 0.28571 0.34101 0.30876 0.35484 0.33641 0.29954 0.35945 0.25346 0.35945 0.35945 0.28571 0.32719 0.25806 0.36866 0.29032 0.35945 0.33641 0.33641 0.3871 0.35945 0.28111 0.35484 0.32719 0.30415 0.33641 0.3871 0.30415 0.34562 0.25346 0.30876 0.32258 0.33641 0.31797 0.29954 0.33641 0.35945 0.29493 0.19816 0.36406 0.32258 0.32258 0.32719 0.31336 0.29493 0.39171 0.35023 0.32719 0.34101 0.28571 0.32258 0.39631 0.28571 0.33641 0.26267 0.34562 0.35023 0.23502 0.2765 0.36406 0.32258 0.27189 0.2765 0.35945 0.36406 0.24885 0.32258 0.28111 0.42396 0.31336 0.36406 0.29493 0.35023 0.34101 0.32258 0.29032 0.2765 0.35484 0.29032 0.30876 0.28111 0.2765 0.35023 0.40553 0.32719 0.37788 0.3318 0.36406 0.32719 0.35945 0.28111 0.36406 0.28111 0.35023 0.28111 0.23963 0.31797 0.31336 0.37788 0.27189 0.31336 0.26728 0.24885 0.31797 0.30876 0.36866 0.31797 0.30876 0.27189 0.2765 0.2765 0.29493 0.23963 0.30415 0.21198 0.35484 0.3871 0.3318 0.34101 0.30415 0.33641 0.3318 0.36406 0.34101 0.35945 0.38249 0.2765 0.29493 0.28571 0.30876 0.34101 0.36406 0.35023 0.34562 0.39631 0.29032 0.29493 0.3318 0.36866 0.28571 0.37788 0.29493 0.3318 0.26728 0.37788 0.34101 0.36866 0.37327 0.43318 0.32258 0.34101 0.33641 0.35484 0.37788 0.40553 0.31797 0.41014 0.37327 0.36406 0.35484 0.31336 0.30415 0.28571 0.36866 0.35484 0.32719 0.31336 0.38249 0.29032 0.34562 0.36866 0.27189 0.35023 0.35484 0.35023 0.36866 0.37788 0.35945 0.3318 0.34101 0.33641 0.33641 0.31797 0.3871 0.37788 0.3318 0.36406 0.32719 0.29032 0.35484 0.38249 0.33641 0.42396 0.35023 0.3318 0.40092 0.36866 0.33641 0.40553 0.447 0.32258 0.37788 0.39631 0.37327 0.3318 0.34562 0.30876 0.35484 0.26728 0.32719 0.32719 0.31336 0.35023 0.41475 0.25346 0.33641 0.3318 0.32719 0.37788 0.38249 0.29954 0.35023 0.32719 0.35945 0.32258 0.3318 0.32258 0.31336 0.28111 0.25806 0.26267 0.28111 0.42857 0.34562 0.34101 0.37327 0.36406 0.39631 0.35484 0.31797 0.27189 0.32258 0.31336 0.35945 0.34562 0.28571 0.27189 0.31336 0.37327 0.28111 0.31336 0.35484 0.36406 0.36406 0.31336 0.31797 0.39171 0.29954 0.30415 0.33641 0.37788 0.3318 0.41475 0.34101 0.35484 0.31797 0.29032 0.29032 0.3318 0.28571 0.30415 0.3318 0.31336 0.35023 0.29493 0.28571 0.26728 0.29032 0.3318 0.32719 0.30415 0.28571 0.3318 0.34101 0.28111 0.32719 0.31336 0.29954 0.36866 0.23041 0.29032 0.34101 0.39171 0.26267 0.40553 0.3318 0.3871 0.32258 0.36866 0.2212 0.32719 0.35023 0.29954 0.25806 0.30415 0.21198 0.32258 0.40092 0.28571 0.34562 0.28571 0.29032 0.27189 0.36406 0.33641 0.34562 0.34101 0.35945 0.34562 0.21198 0.37788 0.36406 0.30415 0.29032 0.33641 0.34562 0.31797 0.34101 0.35023 0.31797 0.29493 0.35023 0.32258 0.35945 0.28111 0.36406 0.35945 0.2765 0.34101 0.29493 0.41935 0.31797 0.25806 0.30415 0.29493 0.32258 0.3318 0.2765 0.29032 0.35945 0.32719 0.28571 0.28571 0.36406 0.29032 0.36406 0.37788 0.31336 0.31336 0.25346 0.25806 0.29493 0.28571 0.31797 0.29032 0.23963 0.24885 0.32258 0.30415 0.35484 0.31336 0.28111 0.32719 0.32258 0.2765 0.32719 0.30876 0.30415 0.31797 0.35484 0.33641 0.27189 0.28571 0.3871 0.31336 0.27189 0.31336 0.25806 0.28571 0.25806 0.36866 0.34101 0.40092 0.31797 0.23041 0.26728 0.25346 0.25346 0.13364 0.31336 0.36406 0.32719 0.28571 0.30876 0.29954 0.32719 0.33641 0.3318 0.33641 0.27189 0.25806 0.33641 0.37788 0.27189 0.36406 0.2765 0.35023 0.30876 0.29493 0.23502 0.2765 0.30876 0.28111 0.26267 0.30415 0.36406 0.35484 0.36866 0.34101 0.29032 0.30415 0.32719 0.34101 0.31336 0.37327 0.34101 0.30415 0.36866 0.2765 0.29493 0.29954 0.32719 0.31797 0.33641 0.33641 0.41014 0.35945 0.32258 0.26267 0.38249 0.31336 0.31336 0.20737 0.2765 0.34562 0.29954 0.25806 0.3318 0.40553 0.29493 0.29493 0.32258 0.29954 0.35945 0.35484 0.24424 0.36406 0.25346 0.25346 0.26267 0.26728 0.30876 0.30415 0.30415 0.31797 0.33641 0.447 0.32719 0.32719 0.27189 0.29493 0.29954 0.26728 0.29493 0.31797 0.25346 0.18894 0.25346 0.29954 0.31797 0.22581 0.32258 0.37327 0.29493 0.25346 0.39171 0.28571 0.37327 0.34562 0.33641 0.26728 0.29493 0.31797 0.3318 0.21659 0.26267 0.32719 0.36866 0.31797 0.30876 0.35945 0.29954 0.29032 0.35945 0.33641 0.32719 0.3318 0.37327 0.3318 0.34562 0.31336 0.30415 0.30876 0.28111 0.27189 0.31336 0.3318 0.37327 0.3871 0.32258 0.3318 0.42396 0.3318 0.35945 0.22581 0.32258 0.26267 0.30415 0.2765 0.28571 0.32719 0.36406 0.32719 0.29954 0.29493 0.26267 0.27189 0.30876 0.30876 0.30415 0.3318 0.29493 0.32719 0.28111 0.29954 0.32719 0.28571 0.37327 0.39631 0.30876 0.30415 0.3318 0.34101 0.2765 0.35023 0.3318 0.35945 0.38249 0.29032 0.33641 0.29954 0.32258 0.24885 0.29954 0.39171 0.34101 0.35484 0.32258 0.41475 0.28571 0.28111 0.3318 0.32258 0.3318 0.26267 0.34101 0.34562 0.3318 0.31336 0.30415 0.30876 0.34101 0.23963 0.27189 0.35484 0.31797 0.34101 0.3318 0.40553 0.36866 0.36866 0.34101 0.34101 0.38249 0.40092 0.29032 0.33641 0.35484 0.38249 0.36866 0.30415 0.31797 0.34101 0.33641 0.33641 0.26728 0.31336 0.32719 0.31336 0.33641 0.3871 0.36406 0.3318 0.29493 0.34101 0.24885 0.29493 0.31336 0.35484 0.29032 0.26267 0.37327 0.28111 0.30876 0.30876 0.35023 0.31797 0.40092 0.26267 0.22581 0.25806 0.36866 0.3318 0.3318 0.28571 0.31797 0.31336 0.30415 0.27189 0.32719 0.34562 0.35945 0.29493 0.2765 0.28571 0.30876 0.34562 0.2765 0.3318 0.27189 0.41014 0.3318 0.37788 0.31336 0.34101 0.37788 0.37327 0.2765 0.35484 0.31336 0.33641 0.30876 0.34562 0.33641 0.30415 0.25806 0.30876 0.27189 0.30876 0.3318 0.32719 0.39631 0.41475 0.41014 0.29954 0.25806 0.36406 0.34562 0.36406 0.38249 0.28571 0.35945 0.29032 0.29954 0.28111 0.29032 0.31797 0.31797 0.34101 0.3318 0.32719 0.29954 0.40553 0.35023 0.35945 0.34101 0.23963 0.33641 0.31336 0.30415 0.30876 0.30415 0.35023 0.29032 0.35484 0.31797 0.3318 0.19355 0.17972 0.26267 0.32258 0.30415 0.3318 0.30415 0.37788 0.29032 0.23041 0.26267 0.32258 0.32719 0.40092 0.26728 0.29032 0.29493 0.31797 0.29954 0.29032 0.30876 0.31797 0.39171 0.24424 0.29032 0.24885 0.32258 0.35945 0.33641 0.43779 0.34101 0.31797 0.29493 0.25346 0.26267 0.30415 0.2765 0.31336 0.34101 0.33641 0.35945 0.31336 0.23963 0.29493 0.28571 0.29032 0.32258 0.34562 0.30876 0.30876 0.34562 0.19355 0.31336 0.32719 0.29954 0.32719 0.3318 0.28111 0.34562 0.31797 0.28571 0.31336 0.35945 0.3318 0.34562 0.31797 0.26267 0.30876 0.31336 0.28111 0.34562 0.29032 0.31797 0.31336 0.29032 0.31336 0.30415 0.32258 0.27189 0.30876 0.17051 0.33641 0.32258 0.35023 0.32719 0.30415 0.24885 0.32719 0.31336 0.38249 0.36406 0.31797 0.34562 0.41014 0.27189 0.30876 0.35945 0.37788 0.28571 0.29032 0.28571 0.35945 0.30876 0.28571 0.24424 0.28111 0.41014 0.33641 0.28571 0.30876 0.36866 0.25806 0.24424 0.29954 0.32258 0.35023 0.28571 0.37327 0.24424 0.37327 0.2765 0.36406 0.37788 0.29032 0.41475 0.33641 0.35484 0.33641 0.32719 0.43318 0.31336 0.20276 0.3318 0.32719 0.31797 0.3318 0.27189 0.38249 0.31797 0.29032 0.33641 0.22581 0.25346 0.29954 0.30876 0.34101 0.34562 0.40092 0.30415 0.27189 0.32719 0.3318 0.28111 0.3871 0.34101 0.2765 0.30415 0.29493 0.26267 0.28571 0.34562 0.30415 0.3871 0.37788 0.29032 0.30876 0.35484 0.35023 0.32258 0.32258 0.3318 0.33641 0.41014 0.33641 0.35945 0.3318 0.24885 0.33641 0.31336 0.33641 0.27189 0.32719 0.34562 0.2765 0.33641 0.32258 0.32258 0.35484 0.29954 0.27189 0.34101 0.40553 0.3871 0.32719 0.35023 0.32258 0.20737 0.25346 0.29493 0.3318 0.31797 0.28111 0.29032 0.25806 0.31797 0.30876 0.33641 0.37788 0.37327 0.24885 0.3871 0.28111 0.29493 0.41935 0.33641 0.31797 0.37788 0.43318 0.30415 0.21659 0.3318 0.30415 0.24424 0.29493 0.30415 0.29493 0.35023 0.25806 0.2765 0.24885 0.29032 0.28571 0.25806 0.33641 0.35023 0.32258 0.13364 0.29493 0.38249 0.36406 0.30876 0.30876 0.28571 0.18433 0.25346 0.34562 0.31797 0.2765 0.28111 0.32258 0.38249 0.33641 0.34101 0.28571 0.31797 0.34562 0.34101 0.17972 0.31797 0.32258 0.36406 0.24424 0.42396 0.27189 0.20737 0.30876 0.35945 0.35484 0.28571 0.3318 0.32719 0.34101 0.36406 0.39631 0.35945 0.27189 0.28111 0.29954 0.34562 0.30876 0.25806 0.29954 0.37327 0.27189 0.42857 0.26267 0.41014 0.34562 0.34562 0.29493 0.23041 0.27189 0.3318 0.32719 0.29954 0.36406 0.31336 0.35484 0.29032 0.38249 0.32719 0.31336 0.37327 0.31797 0.30876 0.35023 0.30415 0.38249 0.32719 0.32258 0.28571 0.34101 0.2765 0.23963 0.28111 0.37788 0.25806 0.35484 0.29032 0.35945 0.25806 0.35023 0.34101 0.30876 0.31797 0.25806 0.23502 0.31336 0.34101 0.31336 0.29954 0.28571 0.31336 0.2765 0.34101 0.39171 0.29493 0.31797 0.26267 0.3318 0.37327 0.33641 0.34562 0.23502 0.37327 0.33641 0.33641 0.32258 0.33641 0.36406 0.29954 0.34101 0.21659 0.23041 0.29493 0.30415 0.29954 0.31336 0.21659 0.29032 0.32719 0.22581 0.29493 0.37327 0.39631 0.29032 0.35023 0.36866 0.36406 0.35023 0.26267 0.21198 0.37788 0.31336 0.30415 0.31797 0.28571 0.29493 0.36866 0.31336 0.2765 0.31336 0.35484 0.32719 0.29954 0.37788 0.36406 0.31797 0.34101 0.31336 0.31797 0.17051 0.26728 0.35023 0.31797 0.30876 0.30415 0.31797 0.2765 0.34101 0.30876 0.29493 0.23502 0.30415 0.33641 0.36406 0.25346 0.31336 0.30876 0.32719 0.35023 0.30876 0.29493 0.30876 0.30415 0.28111 0.29032 0.30876 0.27189 0.24885 0.28111 0.31336 0.29032 0.25806 0.34562 0.28571 0.3318 0.30876 0.35484 0.26728 0.20737 0.23963 0.29032 0.29493 0.34101 0.30876 0.34101 0.28111 0.29954 0.29954 0.31797 0.32258 0.3318 0.31797 0.25806 0.30876 0.2765 0.30876 0.29032 0.31797 0.20276 0.26728 0.25806 0.24885 0.23963 0.29954 0.41014 0.2212 0.32719 0.3871 0.31336 0.34562 0.35484 0.34562 0.28571 0.37788 0.29493 0.35023 0.28111 0.40092 0.34101 0.35484 0.2765 0.31336 0.27189 0.28111 0.27189 0.27189 0.31336 0.35945 0.32719 0.31797 0.28571 0.31797 0.29032 0.30415 0.24424 0.28571 0.29032 0.27189 0.23502 0.30876 0.33641 0.32719 0.32258 0.2765 0.31336 0.34562 0.33641 0.35023 0.37788 0.30876 0.31336 0.28571 0.41935 0.23963 0.23502 0.27189 0.39631 0.39171 0.3871 0.3871 0.34562 0.23041 0.17972 0.34562 0.24424 0.21198 0.29493 0.29493 0.29493 0.29954 0.35023 0.26728 0.23041 0.26728 0.29493 0.35945 0.29032 0.1659 0.33641 0.34562 0.35945 0.17512 0.40553 0.17972 0.29493 0.29493 0.29954 0.29493 0.29493 0.29954 0.29493 0.29493 0.29493 0.29493 0.29493 0.29493 0.29954 0.26267 0.32258 0.34562 0.3318 0.30415 0.33641 0.28571 0.24885 0.18894 0.18433 0.34562 0.31336 0.34562 0.34562 0.31336 0.34562 0.23502 0.26267 0.11521 0.18894 0.25346 0.31336 0.32719 0.25346 0.30415 0.27189 0.26267 0.41475 0.3318 0.33641 0.3318 0.28571 0.2765 0.28111 0.23502 0.30876 0.29954 0.3318 0.23963 0.17972 0.31336 0.26267 0.20737 0.2765 0.32258 0.26267 0.21198 0.28571 0.28111 0.33641 0.2765 0.41014 0.29954 0.3318 0.30415 0.37788 0.41475 0.32258 0.35023 0.20276 0.23963 0.29032 0.36406 0.30415 0.2765 0.29032 0.18894 0.28111 0.27189 0.26728 0.1659 0.17512 0.34562 0.25346 0.26728 0.30415 0.25806 0.36406 0.30415 0.30415 0.37327 0.34562 0.29954 0.31336 0.21198 0.22581 0.27189 0.38249 0.19355 0.28111 0.28111 0.39631 0.3318 0.2765 0.32258 0.23502 0.31336 0.25806 0.30415 0.29493 0.28571 0.17512 0.26728 0.31336 0.22581 0.082949 0.11521 0.3318 0.26728 0.17512 0.15207 0.30415 0.30415 0.29493 0.29493 0.20737 0.20737 0.25806 0.25806 0.25806 0.11521 0.11521 0.2765 0.25806 0.31797 0.31797 0.20276 0.19816 0.15207 0.14747 0.20276 0.19816 0.24424 0.24424 0.23502 0.17512 0.17512 0.17512 0.24424 0.23502 0.25806 0.41014 0.30415 0.26267 0.28571 0.27189 0.27189 0.23963 0.30415 0.35945 0.29032 0.29954 0.23502 0.24885 0.33641 0.32258 0.34562 0.32719 0.31797 0.31336 0.29493 0.24424 0.17051 0.29493 0.23502 0.41014 0.37327 0.32719 0.28571 0.31336 0.32719 0.32719 0.3318 0.29493 0.20276 0.28111 0.28571 0.25806 0.28111 0.23502 0.26267 0.23963 0.30415 0.30415 0.35945 0.31797 0.30415 0.3871 0.32258 0.37327 0.29493 0.26267 0.29954 0.31336 0.36406 0.3318 0.31336 0.30876 0.3318 0.29493 0.31797 0.30876 0.40553 0.34562 0.31797 0.23041 0.25346 0.33641 0.23502 0.35023 0.3318 0.42396 0.35945 0.33641 0.35023 0.29032 0.3318 0.31797 0.36406 0.25806 0.30415 0.31336 0.29954 0.31336 0.42857 0.31336 0.2765 0.31336 0.34101 0.32719 0.39171 0.29954 0.34562 0.31336 0.32258 0.26728 0.29954 0.27189 0.26267 0.2765 0.26267 0.33641 0.29493 0.2212 0.33641 0.34101 0.3318 0.28111 0.33641 0.3318 0.42396 0.35484 0.32719 0.28571 0.25346 0.29954 0.27189 0.31336 0.27189 0.2765 0.39171 0.35023 0.26267 0.31797 0.36406 0.26267 0.33641 0.29493 0.34562 0.29493 0.26267 0.29493 0.30415 0.34101 0.35945 0.28111
0.34101 0.2765 0.25346 0.29032 0.30876 0.32719 0.32258 0.37327 0.34101 0.36866 0.26728 0.24885 0.32258 0.37788 0.29032 0.3318 0.32258 0.35945 0.34101 0.8894 0.35484 0.30415 0.27189 0.25346 0.35484 0.35023 0.34101 0.32258 0.36406 0.29032 0.35023 0.35945 0.28111 0.33641 0.3318 0.30415 0.26728 0.34562 0.27189 0.37327 0.32258 0.32258 0.27189 0.30415 0.29493 0.32719 0.31336 0.35023 0.29032 0.31797 0.43779 0.37327 0.37788 0.35023 0.2765 0.33641 0.30415 0.29032 0.30876 0.35484 0.26728 0.2765 0.29032 0.32719 0.3871 0.3318 0.33641 0.27189 0.32258 0.30415 0.26728 0.38249 0.34101 0.31797 0.29032 0.35945 0.25806 0.30415 0.32719 0.42857 0.35484 0.31336 0.28571 0.35484 0.34101 0.28111 0.28571 0.35023 0.35023 0.28111 0.35945 0.35945 0.39631 0.35023 0.37788 0.35484 0.30876 0.36866 0.29493 0.37327 0.36406 0.29954 0.29493 0.31797 0.2765 0.35484 0.32719 0.30415 0.32258 0.28111 0.36866 0.39631 0.26728 0.31797 0.29954 0.32719 0.30415 0.3318 0.37788 0.24885 0.23963 0.34101 0.30415 0.33641 0.28571 0.2765 0.26267 0.35023 0.24885 0.29032 0.34101 0.29032 0.31336 0.35023 0.2765 0.29954 0.32258 0.35945 0.25806 0.36866 0.29493 0.29493 0.35484 0.35023 0.37327 0.35484 0.34101 0.29954 0.32719 0.36406 0.2765 0.29954 0.29493 0.34101 0.32258 0.23963 0.36866 0.34101 0.29954 0.31797 0.36866 0.32258 0.30415 0.30415 0.26728 0.29493 0.32719 0.29032 0.36406 0.31797 0.33641 0.35484 0.31336 0.2765 0.30876 0.30876 0.27189 0.32258 0.37788 0.36406 0.25806 0.24424 0.31797 0.30415 0.34562 0.33641 0.29493 0.34101 0.31336 0.29954 0.36406 0.38249 0.29493 0.31797 0.28571 0.2765 0.35023 0.32258 0.2765 0.29032 0.26267 0.28111 0.31336 0.28571 0.31336 0.29954 0.33641 0.28111 0.35023 0.3871 0.33641 0.3318 0.29493 0.30876 0.34101 0.31797 0.32719 0.3871 0.36406 0.34101 0.23963 0.28111 0.27189 0.30415 0.31336 0.22581 0.3318 0.32258 0.28111 0.31336 0.29032 0.28111 0.35484 0.34562 0.32719 0.35945 0.30415 0.32258 0.35484 0.34101 0.41935 0.2765 0.2765 0.35945 0.31336 0.37788 0.28111 0.2765 0.28111 0.30415 0.29032 0.37788 0.26728 0.30876 0.36406 0.30415 0.35023 0.26728 0.37788 0.26728 0.30876 0.34562 0.33641 0.39631 0.2212 0.3318 0.31797 0.35023 0.18433 0.32719 0.32719 0.39631 0.30876 0.32258 0.36406 0.32258 0.26728 0.21198 0.35484 0.29493 0.32258 0.28571 0.34562 0.32258 0.25806 0.29032 0.26728 0.35945 0.30415 0.30876 0.38249 0.40092 0.35484 0.35484 0.33641 0.30415 0.39631 0.26267 0.3318 0.20276 0.3871 0.33641 0.29032 0.3318 0.29954 0.32258 0.35023 0.33641 0.31336 0.37788 0.3318 0.30415 0.29493 0.37327 0.33641 0.32719 0.35484 0.31336 0.31797 0.34562 0.35023 0.31336 0.3318 0.40553 0.38249 0.37788 0.36866 0.33641 0.36866 0.31797 0.3318 0.4977 0.35945 0.36406 0.36866 0.31797 0.39631 0.32258 0.29493 0.34562 0.32258 0.30415 0.29954 0.28571 0.30415 0.27189 0.31336 0.26267 0.32719 0.30876 0.28111 0.2765 0.26728 0.39171 0.34562 0.26267 0.32719 0.28111 0.33641 0.32719 0.40092 0.3871 0.37788 0.32258 0.35945 0.28571 0.37327 0.32719 0.33641 0.35023 0.26728 0.2212 0.24424 0.30415 0.36866 0.32258 0.33641 0.26267 0.34562 0.3318 0.24424 0.31797 0.34562 0.38249 0.32719 0.32719 0.28571 0.39171 0.33641 0.30876 0.30876 0.33641 0.2765 0.33641 0.28571 0.25346 0.28111 0.30415 0.28111 0.26728 0.36866 0.29032 0.34562 0.17051 0.30415 0.31797 0.26267 0.32258 0.3318 0.31797 0.34101 0.27189 0.35023 0.25806 0.32258 0.447 0.45622 0.28571 0.37788 0.33641 0.29954 0.32719 0.31336 0.29954 0.3318 0.34562 0.31797 0.2765 0.24885 0.35023 0.27189 0.34562 0.35945 0.29954 0.34562 0.3318 0.30415 0.32719 0.2765 0.29493 0.30415 0.36866 0.30876 0.26728 0.29032 0.24885 0.39631 0.33641 0.28571 0.34562 0.20737 0.37327 0.20737 0.30876 0.28111 0.27189 0.30415 0.39171 0.41935 0.32719 0.29493 0.3318 0.35023 0.26267 0.30876 0.32258 0.29954 0.29493 0.32258 0.33641 0.29493 0.3871 0.23963 0.26728 0.23502 0.3871 0.32719 0.2765 0.29493 0.41014 0.26728 0.28111 0.32719 0.25806 0.31336 0.29954 0.32258 0.37788 0.28111 0.30415 0.27189 0.28111 0.29493 0.38249 0.3871 0.3318 0.31336 0.35945 0.33641 0.35484 0.26728 0.31336 0.30415 0.26728 0.3318 0.31797 0.40092 0.34101 0.29493 0.31336 0.30415 0.31797 0.30415 0.31797 0.35023 0.31797 0.32719 0.29954 0.31336 0.33641 0.24885 0.27189 0.3871 0.3318 0.30415 0.30876 0.31336 0.34562 0.28571 0.28571 0.35484 0.25346 0.35945 0.30876 0.2765 0.29493 0.26728 0.25346 0.35484 0.37788 0.34101 0.2765 0.34562 0.31797 0.32719 0.28111 0.28571 0.33641 0.33641 0.29493 0.31797 0.2765 0.31797 0.35945 0.25346 0.29493 0.34101 0.32719 0.25806 0.29493 0.32258 0.30415 0.27189 0.34562 0.36406 0.30876 0.29954 0.36406 0.29954 0.33641 0.27189 0.2765 0.32719 0.32719 0.34101 0.32719 0.34562 0.36406 0.28111 0.32258 0.33641 0.29493 0.32719 0.31336 0.34562 0.3871 0.30876 0.24424 0.30876 0.35023 0.25346 0.34101 0.31797 0.29954 0.34562 0.30415 0.31797 0.29954 0.34562 0.29493 0.29493 0.31336 0.30876 0.31336 0.33641 0.28571 0.29954 0.34562 0.33641 0.30415 0.29032 0.24885 0.31336 0.38249 0.35945 0.34101 0.34562 0.30876 0.31336 0.29954 0.35484 0.31336 0.39171 0.28571 0.31336 0.29493 0.34101 0.23041 0.34101 0.34562 0.36406 0.21198 0.36866 0.37327 0.33641 0.35023 0.31797 0.17051 0.29493 0.31797 0.28571 0.19816 0.28111 0.15668 0.34101 0.34562 0.33641 0.32719 0.26728 0.35945 0.35023 0.29954 0.26728 0.31336 0.31797 0.2765 0.34562 0.23041 0.32258 0.29032 0.24885 0.35484 0.31336 0.39171 0.28111 0.34101 0.35484 0.36406 0.25346 0.30876 0.31336 0.29954 0.35484 0.31336 0.3318 0.30415 0.29954 0.24424 0.24424 0.30415 0.32719 0.27189 0.35945 0.29493 0.32719 0.28111 0.29032 0.35023 0.37788 0.29032 0.31336 0.30876 0.34101 0.31797 0.28111 0.30876 0.31336 0.23502 0.31797 0.29493 0.32719 0.25806 0.35945 0.33641 0.28571 0.28571 0.26728 0.28111 0.29954 0.31797 0.36406 0.20737 0.36406 0.35023 0.32258 0.27189 0.23502 0.2765 0.33641 0.2765 0.3318 0.2765 0.26267 0.37788 0.34101 0.34101 0.29032 0.29954 0.27189 0.3318 0.32258 0.25806 0.25806 0.32719 0.27189 0.2765 0.12903 0.31336 0.39171 0.34562 0.22581 0.2212 0.29493 0.30876 0.39171 0.24885 0.34101 0.30415 0.31797 0.35023 0.36406 0.33641 0.35023 0.29032 0.30415 0.28111 0.35945 0.28571 0.2765 0.30876 0.2765 0.30415 0.34101 0.26728 0.3318 0.25806 0.3318 0.36406 0.27189 0.35484 0.2765 0.29493 0.32258 0.28111 0.29032 0.32258 0.23963 0.36406 0.23041 0.34101 0.31336 0.30876 0.34101 0.4424 0.37327 0.37327 0.32258 0.35023 0.33641 0.28111 0.26728 0.20276 0.31797 0.35484 0.3871 0.26267 0.31336 0.31336 0.30415 0.4424 0.34101 0.28571 0.40553 0.27189 0.30415 0.35023 0.3318 0.35023 0.31797 0.2765 0.2765 0.29493 0.34562 0.25346 0.33641 0.24424 0.42857 0.31797 0.3318 0.30876 0.28111 0.26728 0.36406 0.20737 0.13825 0.28571 0.26267 0.26728 0.30415 0.28111 0.3318 0.2765 0.39631 0.37327 0.30415 0.28111 0.27189 0.24885 0.34562 0.28571 0.31336 0.41935 0.19355 0.28571 0.28571 0.29954 0.3318 0.41014 0.23041 0.23502 0.2765 0.33641 0.34101 0.26728 0.25806 0.30876 0.31797 0.24424 0.38249 0.37327 0.33641 0.38249 0.3318 0.25806 0.35484 0.32258 0.29032 0.24885 0.27189 0.30876 0.24424 0.35945 0.23041 0.26728 0.26728 0.37788 0.23963 0.25806 0.24885 0.29493 0.35023 0.34101 0.27189 0.25806 0.27189 0.34101 0.42396 0.32719 0.36406 0.30415 0.23502 0.32258 0.28571 0.3318 0.25346 0.33641 0.28571 0.33641 0.29032 0.32258 0.36866 0.2765 0.30415 0.3318 0.31336 0.3318 0.24885 0.34562 0.30415 0.34101 0.31797 0.2765 0.35484 0.35484 0.30415 0.2765 0.40092 0.34562 0.29032 0.33641 0.34101 0.27189 0.30876 0.29032 0.30876 0.31336 0.25346 0.26728 0.32258 0.36866 0.32719 0.30415 0.3318 0.31797 0.26728 0.28111 0.31336 0.35484 0.36406 0.29954 0.35023 0.37788 0.32258 0.35023 0.3318 0.27189 0.30876 0.30415 0.24424 0.31336 0.24424 0.32258 0.23502 0.32719 0.24885 0.32258 0.29954 0.34101 0.37788 0.31797 0.29493 0.31797 0.29493 0.27189 0.32258 0.29954 0.31336 0.29032 0.36406 0.30415 0.32719 0.30876 0.34101 0.29954 0.37788 0.30415 0.30876 0.32719 0.29032 0.34101 0.36866 0.33641 0.25806 0.32258 0.29493 0.34101 0.35945 0.31797 0.29032 0.34562 0.32258 0.36866 0.32258 0.38249 0.30415 0.29954 0.31797 0.35484 0.37327 0.26728 0.32258 0.29954 0.24885 0.29493 0.28571 0.36406 0.36866 0.29032 0.34101 0.37327 0.2765 0.31336 0.29954 0.24424 0.3318 0.36866 0.24885 0.45622 0.40553 0.29032 0.39171 0.35484 0.28111 0.26267 0.33641 0.31336 0.33641 0.31797 0.40553 0.29493 0.2212 0.26728 0.28111 0.26728 0.39631 0.34562 0.30876 0.40092 0.28571 0.28111 0.41935 0.29032 0.28571 0.25806 0.20276 0.42857 0.3318 0.30876 0.35023 0.32719 0.26728 0.32719 0.3318 0.34562 0.28111 0.15668 0.19355 0.30876 0.30876 0.36406 0.34562 0.38249 0.29493 0.39171 0.17972 0.32719 0.2212 0.29954 0.3871 0.37788 0.38249 0.29493 0.36866 0.32719 0.25806 0.36866 0.32719 0.34101 0.29032 0.29032 0.27189 0.36866 0.30876 0.40553 0.2765 0.32719 0.3318 0.37327 0.30876 0.23041 0.2765 0.39171 0.28111 0.35484 0.37788 0.31797 0.35484 0.25806 0.35945 0.3318 0.32258 0.29493 0.29954 0.32258 0.26728 0.45622 0.20737 0.25806 0.32258 0.36406 0.33641 0.26267 0.32258 0.31797 0.2765 0.36406 0.28111 0.29032 0.29954 0.28111 0.2212 0.34562 0.39171 0.3318 0.23041 0.2765 0.37327 0.35023 0.37788 0.37327 0.31797 0.33641 0.30415 0.28571 0.30415 0.1659 0.3318 0.32258 0.34101 0.32719 0.29493 0.23963 0.32258 0.35945 0.32719 0.40092 0.29493 0.30876 0.29493 0.30415 0.3318 0.3318 0.28571 0.30415 0.3318 0.30415 0.3318 0.36406 0.36406 0.27189 0.30876 0.29032 0.35484 0.30415 0.38249 0.34562 0.27189 0.30876 0.25346 0.34562 0.2212 0.34562 0.30876 0.22581 0.29032 0.29493 0.37327 0.36866 0.34562 0.34562 0.35023 0.34101 0.30876 0.29032 0.30415 0.26267 0.29954 0.30415 0.28111 0.29032 0.28111 0.23041 0.34101 0.35023 0.34562 0.29493 0.24885 0.40092 0.24424 0.29493 0.27189 0.32719 0.29954 0.29493 0.40092 0.25346 0.35484 0.29493 0.37327 0.31797 0.30876 0.23963 0.2765 0.28571 0.30876 0.29954 0.2765 0.37327 0.25806 0.35484 0.33641 0.35023 0.32719 0.28111 0.29954 0.36406 0.34101 0.35484 0.25346 0.40553 0.29954 0.24885 0.28111 0.29032 0.3871 0.37327 0.25346 0.36866 0.31797 0.30876 0.31336 0.28111 0.32258 0.23502 0.32258 0.28111 0.29954 0.37327 0.23041 0.29954 0.35023 0.17512 0.23502 0.33641 0.32719 0.31336 0.28571 0.32719 0.23963 0.26728 0.33641 0.3318 0.34101 0.35023 0.32719 0.37327 0.28111 0.29032 0.39171 0.3318 0.30415 0.2765 0.31797 0.34101 0.20276 0.31336 0.31336 0.29493 0.32258 0.35484 0.43318 0.30876 0.35945 0.24885 0.36406 0.31336 0.32258 0.30876 0.29954 0.23963 0.25806 0.15668 0.36866 0.26267 0.29954 0.24424 0.29032 0.27189 0.19355 0.28111 0.36406 0.25346 0.3318 0.26267 0.36866 0.30415 0.28571 0.36406 0.40553 0.28571 0.46083 0.26728 0.23041 0.26267 0.35484 0.31336 0.23041 0.32258 0.2765 0.24424 0.24885 0.26267 0.4424 0.29493 0.32258 0.39171 0.25346 0.30415 0.26728 0.28111 0.28111 0.28571 0.29954 0.31336 0.29493 0.25806 0.29032 0.26728 0.3318 0.29032 0.27189 0.32719 0.41475 0.29954 0.29032 0.27189 0.29954 0.42857 0.29032 0.30415 0.34101 0.28111 0.35945 0.29032 0.35945 0.33641 0.28111 0.36406 0.29493 0.2765 0.27189 0.30876 0.29032 0.31336 0.29493 0.29032 0.33641 0.28571 0.35484 0.28571 0.29032 0.38249 0.29032 0.29032 0.34101 0.35945 0.23041 0.32258 0.34562 0.32719 0.30415 0.4424 0.24885 0.29954 0.31336 0.31336 0.36866 0.30876 0.36866 0.32719 0.29032 0.32258 0.25346 0.29954 0.41014 0.33641 0.29032 0.35023 0.20737 0.34562 0.28571 0.31797 0.2765 0.26728 0.29032 0.30876 0.38249 0.29493 0.18433 0.28571 0.40553 0.39631 0.31336 0.20276 0.30876 0.31336 0.2765 0.26728 0.37327 0.32258 0.24885 0.31336 0.37327 0.31797 0.19816 0.2212 0.18894 0.28111 0.30415 0.34101 0.30876 0.39171 0.29032 0.30876 0.3318 0.30415 0.25806 0.2765 0.29032 0.33641 0.35023 0.3318 0.32258 0.31336 0.34101 0.31336 0.22581 0.4424 0.36406 0.28571 0.35023 0.27189 0.3318 0.28571 0.34562 0.25806 0.25806 0.24885 0.32719 0.32258 0.3318 0.28111 0.33641 0.30876 0.31797 0.28571 0.30415 0.28111 0.22581 0.25806 0.35484 0.3318 0.26728 0.34562 0.2212 0.35023 0.36866 0.28111 0.26728 0.26728 0.28571 0.3871 0.29493 0.35484 0.30876 0.21659 0.29032 0.35945 0.34101 0.40092 0.35023 0.32258 0.23041 0.30415 0.31336 0.2765 0.33641 0.30415 0.34562 0.26728 0.26728 0.32258 0.28571 0.35484 0.30876 0.19355 0.34101 0.26267 0.28571 0.18433 0.29032 0.29032 0.29954 0.32258 0.31336 0.34101 0.29493 0.29954 0.3318 0.34101 0.32719 0.37788 0.28111 0.36406 0.29493 0.35023 0.29954 0.31336 0.34562 0.26728 0.22581 0.28571 0.25346 0.41475 0.29032 0.30415 0.3318 0.31336 0.33641 0.2765 0.3318 0.30876 0.36406 0.31797 0.26267 0.24424 0.26728 0.34562 0.29032 0.39171 0.30876 0.32258 0.29032 0.30415 0.35023 0.2765 0.3318 0.32719 0.23041 0.30876 0.30415 0.19355 0.33641 0.35484 0.34562 0.34562 0.34101 0.33641 0.30415 0.1659 0.33641 0.30415 0.17512 0.31336 0.34101 0.31336 0.31336 0.37788 0.23963 0.15668 0.22581 0.29493 0.26728 0.20276 0.14747 0.35484 0.29493 0.30415 0.14747 0.35484 0.17972 0.21198 0.32719 0.31336 0.31336 0.34101 0.31336 0.31336 0.31336 0.34101 0.31336 0.31336 0.34101 0.31336 0.25346 0.26728 0.33641 0.29954 0.24885 0.34101 0.29954 0.31336 0.20737 0.13825 0.34562 0.32719 0.26728 0.34562 0.32719 0.26728 0.18894 0.16129 0.10138 0.22581 0.23041 0.34562 0.41014 0.23502 0.34562 0.34101 0.28571 0.26728 0.25346 0.3318 0.29954 0.24424 0.23963 0.23963 0.19355 0.22581 0.26728 0.25806 0.21198 0.17512 0.25806 0.24885 0.20737 0.23963 0.28571 0.25346 0.16129 0.24885 0.26267 0.38249 0.26728 0.30415 0.3318 0.32258 0.25346 0.28111 0.33641 0.31797 0.29493 0.18894 0.25346 0.32258 0.3318 0.32719 0.36866 0.26728 0.17972 0.30415 0.32719 0.26267 0.13825 0.14286 0.33641 0.31797 0.29954 0.28111 0.34562 0.28111 0.37788 0.29493 0.29493 0.2765 0.33641 0.32258 0.18894 0.18433 0.28571 0.31797 0.24424 0.3318 0.32258 0.34101 0.29493 0.29032 0.20737 0.35484 0.30876 0.31797 0.33641 0.37327 0.29032 0.15207 0.28571 0.29032 0.17512 0.087558 0.087558 0.28111 0.30876 0.14747 0.14747 0.24885 0.24885 0.26728 0.26728 0.23041 0.23041 0.2212 0.2212 0.2212 0.10138 0.10138 0.30415 0.34562 0.35023 0.35023 0.1659 0.17051 0.14286 0.14747 0.15207 0.15668 0.18433 0.18433 0.18894 0.15207 0.15207 0.14747 0.18433 0.18894 0.33641 0.26267 0.2765 0.2765 0.23041 0.28571 0.25346 0.18894 0.31797 0.30876 0.31797 0.31336 0.25806 0.31797 0.31336 0.34562 0.27189 0.31797 0.30415 0.29954 0.24885 0.18433 0.12442 0.29032 0.18894 0.31336 0.30415 0.34101 0.37788 0.29954 0.25346 0.25346 0.24424 0.32258 0.17972 0.26267 0.29493 0.24885 0.31336 0.23502 0.28111 0.19816 0.29954 0.33641 0.30415 0.35023 0.25346 0.32258 0.27189 0.34562 0.30415 0.29493 0.39631 0.32258 0.29032 0.34101 0.2765 0.3318 0.29032 0.42396 0.30876 0.32719 0.3871 0.29032 0.30876 0.32258 0.28571 0.2765 0.35945 0.28571 0.33641 0.31336 0.3318 0.32719 0.37788 0.3871 0.27189 0.29032 0.30876 0.38249 0.30876 0.3318 0.30415 0.40553 0.32258 0.34562 0.28571 0.28571 0.32719 0.3318 0.24885 0.33641 0.29954 0.30415 0.19355 0.28111 0.35484 0.30415 0.28571 0.3871 0.29954 0.32258 0.31336 0.29954 0.36866 0.32719 0.24424 0.28111 0.38249 0.2765 0.32719 0.34101 0.24885 0.31336 0.24424 0.30876 0.29954 0.36406 0.26267 0.25806 0.32258 0.31336 0.36406 0.41475 0.38249 0.32258 0.36866 0.28111 0.30876 0.39631 0.31336 0.32258 0.25806 0.29032 0.30876 0.37327
0.23502 0.26267 0.3318 0.29493 0.36406 0.26267 0.32719 0.25806 0.30415 0.21659 0.28571 0.34562 0.29032 0.34562 0.30876 0.32258 0.29954 0.29493 0.28571 0.35484 0.85714 0.36406 0.29032 0.29493 0.28571 0.35484 0.35945 0.26267 0.31797 0.34101 0.26267 0.30876 0.35945 0.24885 0.30415 0.37327 0.35945 0.37788 0.31797 0.3318 0.34101 0.28571 0.29032 0.39631 0.30415 0.25346 0.35945 0.30415 0.29032 0.35945 0.34562 0.29954 0.37788 0.39171 0.36866 0.30415 0.3318 0.32258 0.37327 0.28571 0.25346 0.30415 0.26728 0.35023 0.32719 0.31797 0.29493 0.3871 0.36866 0.3318 0.36866 0.39631 0.29954 0.31797 0.23041 0.32719 0.23963 0.37788 0.25806 0.31797 0.28571 0.3318 0.32258 0.28111 0.41014 0.28111 0.33641 0.36866 0.27189 0.41475 0.32719 0.34562 0.29032 0.27189 0.31336 0.24885 0.41935 0.43779 0.31336 0.35023 0.23041 0.34101 0.20276 0.31336 0.27189 0.35945 0.35945 0.25346 0.25806 0.36866 0.30415 0.33641 0.32258 0.42396 0.23041 0.2765 0.23963 0.25806 0.34562 0.30876 0.24424 0.23963 0.31336 0.25346 0.27189 0.28111 0.21659 0.35484 0.32719 0.32719 0.35945 0.35945 0.28571 0.32719 0.36406 0.30415 0.35484 0.31797 0.23502 0.29032 0.30876 0.32719 0.25346 0.32719 0.29493 0.31336 0.36406 0.2765 0.41014 0.40092 0.40092 0.34101 0.29493 0.26728 0.29032 0.29032 0.39171 0.32258 0.30415 0.32258 0.32719 0.34562 0.45622 0.35945 0.22581 0.33641 0.31336 0.29954 0.30415 0.35945 0.36406 0.27189 0.36406 0.32719 0.28111 0.29493 0.36406 0.34562 0.29954 0.30876 0.35484 0.29032 0.27189 0.39631 0.42857 0.33641 0.26267 0.31797 0.3318 0.29954 0.35023 0.36406 0.2765 0.3318 0.35484 0.35484 0.23041 0.31336 0.29032 0.25346 0.28111 0.2765 0.3318 0.36406 0.31336 0.35945 0.25346 0.32258 0.29954 0.29954 0.28111 0.26267 0.35945 0.36406 0.32719 0.34562 0.28111 0.36866 0.29032 0.26728 0.29954 0.3318 0.29954 0.39631 0.2765 0.19355 0.27189 0.27189 0.31336 0.30415 0.35484 0.29954 0.3318 0.28571 0.33641 0.24424 0.2765 0.35484 0.34101 0.29493 0.2765 0.32719 0.29032 0.30415 0.35484 0.33641 0.32258 0.32258 0.27189 0.30415 0.31336 0.3318 0.29493 0.29493 0.28111 0.26267 0.25806 0.30876 0.3318 0.29493 0.29493 0.36866 0.34101 0.32258 0.39171 0.28571 0.28571 0.25806 0.17972 0.35023 0.37327 0.2765 0.28111 0.32258 0.39171 0.28111 0.29493 0.20737 0.23963 0.23502 0.41014 0.26267 0.34562 0.24424 0.2212 0.2765 0.46544 0.26267 0.30876 0.35484 0.3871 0.35484 0.31336 0.28571 0.29954 0.36406 0.34101 0.28111 0.2765 0.2212 0.34562 0.35945 0.26267 0.25346 0.24885 0.25806 0.28571 0.34562 0.34101 0.27189 0.32258 0.32719 0.29032 0.29954 0.30415 0.35945 0.32258 0.29493 0.27189 0.26267 0.29032 0.29032 0.27189 0.29954 0.33641 0.30415 0.29954 0.26728 0.26728 0.28571 0.31797 0.29493 0.28111 0.32719 0.29032 0.37327 0.26728 0.30415 0.36406 0.29954 0.28571 0.38249 0.37788 0.32719 0.46544 0.30876 0.34101 0.36406 0.27189 0.32719 0.31336 0.34562 0.32719 0.33641 0.36866 0.29493 0.29032 0.32719 0.29032 0.33641 0.25806 0.29954 0.29493 0.29493 0.2765 0.2765 0.32719 0.35023 0.31797 0.25346 0.35023 0.41475 0.36406 0.30876 0.40553 0.25806 0.29954 0.3318 0.24885 0.2765 0.31797 0.30876 0.35484 0.34562 0.30415 0.3871 0.28571 0.28571 0.29493 0.36866 0.31336 0.35945 0.29032 0.32258 0.42857 0.24424 0.32258 0.28111 0.34101 0.31336 0.32719 0.26267 0.35023 0.20737 0.30876 0.27189 0.3871 0.30876 0.33641 0.26728 0.36406 0.41014 0.30415 0.32719 0.32719 0.29493 0.31797 0.30415 0.36406 0.3318 0.2765 0.26728 0.28111 0.29493 0.3318 0.31797 0.30876 0.23963 0.3318 0.24424 0.32719 0.2765 0.2765 0.34562 0.28571 0.28571 0.34101 0.34101 0.3318 0.30876 0.35484 0.29032 0.2765 0.31797 0.29032 0.32258 0.31336 0.31336 0.26728 0.28571 0.26728 0.30876 0.19816 0.30876 0.26267 0.23502 0.29032 0.31797 0.3318 0.30876 0.29954 0.31797 0.27189 0.28111 0.36406 0.31797 0.37327 0.40553 0.28111 0.28111 0.30876 0.34101 0.36406 0.30876 0.2765 0.29954 0.35484 0.32719 0.34562 0.31797 0.33641 0.29032 0.32258 0.37327 0.2765 0.2765 0.26728 0.35023 0.31797 0.3318 0.28571 0.29493 0.33641 0.27189 0.32258 0.31336 0.26728 0.33641 0.35023 0.28111 0.28111 0.24885 0.28571 0.28571 0.29493 0.29954 0.31797 0.35023 0.29032 0.32258 0.35023 0.34562 0.32258 0.3871 0.39631 0.30415 0.28111 0.25806 0.33641 0.28111 0.29954 0.26267 0.33641 0.32258 0.30415 0.32258 0.24424 0.31797 0.3318 0.30415 0.39631 0.35945 0.2765 0.33641 0.30876 0.26267 0.26267 0.29032 0.35484 0.3318 0.3318 0.28111 0.25806 0.25806 0.29032 0.36866 0.32719 0.23502 0.36866 0.31797 0.2765 0.36866 0.29954 0.35023 0.24424 0.2765 0.36406 0.31797 0.26728 0.2765 0.25346 0.3318 0.33641 0.31336 0.30876 0.29954 0.34101 0.29954 0.36866 0.25806 0.30876 0.21198 0.35945 0.35484 0.32719 0.30876 0.31336 0.32719 0.24424 0.38249 0.33641 0.39631 0.3318 0.34101 0.36866 0.39631 0.31336 0.34101 0.25806 0.3318 0.26267 0.3318 0.28571 0.37327 0.28111 0.35945 0.26267 0.32719 0.34101 0.36406 0.26728 0.2765 0.30415 0.28571 0.38249 0.33641 0.2765 0.31336 0.2765 0.3871 0.3318 0.28571 0.28571 0.3318 0.26267 0.26728 0.30876 0.28571 0.39171 0.25346 0.29032 0.37788 0.35023 0.30876 0.30876 0.33641 0.30876 0.23963 0.3318 0.32719 0.33641 0.30415 0.30415 0.39171 0.26728 0.30415 0.32719 0.20276 0.29954 0.31797 0.30415 0.18433 0.32258 0.22581 0.30876 0.29954 0.25806 0.30415 0.30415 0.34101 0.31797 0.28111 0.32258 0.30415 0.27189 0.34562 0.27189 0.23041 0.2765 0.34562 0.3318 0.32719 0.36866 0.36406 0.32258 0.35945 0.28111 0.36406 0.31336 0.3871 0.28571 0.30876 0.34562 0.31797 0.2765 0.35945 0.37788 0.24885 0.31797 0.37788 0.35484 0.28111 0.29493 0.34562 0.19816 0.26728 0.25346 0.35945 0.33641 0.25806 0.24424 0.25806 0.30415 0.34101 0.32719 0.39631 0.31336 0.26267 0.28571 0.29493 0.29954 0.29493 0.20737 0.31797 0.41014 0.2765 0.35023 0.26728 0.2765 0.32719 0.27189 0.23041 0.36406 0.33641 0.31336 0.27189 0.27189 0.26267 0.28111 0.30876 0.27189 0.32258 0.29954 0.31336 0.24424 0.31797 0.29954 0.31336 0.30415 0.25806 0.28111 0.34101 0.19355 0.30876 0.33641 0.30415 0.17051 0.32719 0.37788 0.27189 0.29032 0.2765 0.41014 0.29032 0.31797 0.39171 0.36406 0.23502 0.28571 0.35023 0.32258 0.33641 0.32258 0.28571 0.3871 0.35023 0.26267 0.33641 0.35484 0.30876 0.34562 0.28571 0.34101 0.26728 0.35023 0.22581 0.35484 0.32258 0.24885 0.35945 0.29032 0.35484 0.3318 0.35023 0.29032 0.34562 0.29954 0.35945 0.29032 0.27189 0.31336 0.25346 0.32258 0.31336 0.24885 0.31336 0.25346 0.28111 0.33641 0.29954 0.30876 0.3318 0.34101 0.28111 0.34562 0.30415 0.34101 0.26267 0.27189 0.41014 0.31336 0.25346 0.24424 0.31336 0.23963 0.34101 0.35023 0.35945 0.36406 0.26267 0.20276 0.2212 0.30876 0.23963 0.20276 0.27189 0.37788 0.29032 0.40092 0.31797 0.30415 0.28571 0.27189 0.2212 0.17972 0.42396 0.3871 0.21198 0.26267 0.30876 0.29032 0.28571 0.34101 0.31797 0.29954 0.38249 0.23502 0.29954 0.3318 0.34101 0.29493 0.31336 0.21659 0.35023 0.28111 0.33641 0.41475 0.27189 0.35945 0.41935 0.40092 0.31797 0.31797 0.2765 0.27189 0.29032 0.24424 0.26267 0.29493 0.26728 0.23963 0.29493 0.36866 0.30415 0.3318 0.29493 0.30415 0.29493 0.29954 0.30876 0.2765 0.35023 0.26728 0.34562 0.31336 0.28111 0.24424 0.30415 0.26267 0.39171 0.35023 0.32719 0.29493 0.35945 0.3318 0.31336 0.27189 0.34562 0.23041 0.20737 0.39171 0.35023 0.35945 0.28111 0.25346 0.3318 0.32719 0.24885 0.25346 0.35023 0.28111 0.25806 0.31336 0.27189 0.27189 0.30876 0.26267 0.29493 0.35023 0.34101 0.38249 0.28571 0.32258 0.30876 0.24885 0.26728 0.35484 0.35484 0.35023 0.45161 0.23041 0.26267 0.32258 0.2765 0.28571 0.29032 0.30876 0.37788 0.33641 0.29954 0.32719 0.39171 0.41014 0.29954 0.34562 0.25346 0.33641 0.30415 0.26267 0.28111 0.28571 0.41935 0.29954 0.35484 0.33641 0.31336 0.33641 0.34101 0.29493 0.32719 0.30876 0.30876 0.25346 0.31336 0.30876 0.30876 0.32719 0.32258 0.35484 0.35484 0.3318 0.27189 0.29493 0.19816 0.34562 0.36866 0.32719 0.32719 0.35484 0.28111 0.32719 0.29032 0.31797 0.41014 0.36866 0.3318 0.35484 0.35945 0.24424 0.30415 0.24885 0.25806 0.29493 0.26728 0.31797 0.2212 0.29032 0.29954 0.35484 0.19816 0.28571 0.36866 0.28111 0.30876 0.29032 0.27189 0.35023 0.29493 0.38249 0.34101 0.31336 0.36406 0.29493 0.28571 0.2765 0.29954 0.28111 0.3318 0.30876 0.34101 0.3318 0.3318 0.31336 0.21198 0.39171 0.2765 0.2765 0.41475 0.31797 0.29954 0.3318 0.27189 0.32258 0.29493 0.32719 0.23041 0.3318 0.23502 0.31336 0.38249 0.35484 0.31336 0.29493 0.34562 0.3318 0.33641 0.35945 0.2765 0.34101 0.39631 0.30415 0.27189 0.32719 0.3318 0.24424 0.33641 0.35945 0.27189 0.24424 0.31797 0.25806 0.27189 0.29954 0.30876 0.32719 0.18894 0.21198 0.32258 0.3871 0.23502 0.31336 0.31797 0.24424 0.29032 0.14286 0.34562 0.30876 0.23041 0.29954 0.33641 0.26728 0.38249 0.32258 0.36406 0.30415 0.25806 0.31797 0.29954 0.28571 0.25806 0.28111 0.29954 0.25806 0.36406 0.27189 0.36406 0.39631 0.37788 0.35484 0.36406 0.35023 0.30876 0.31336 0.35023 0.31797 0.28571 0.3318 0.28111 0.31797 0.22581 0.28111 0.26728 0.27189 0.31797 0.25346 0.3871 0.23041 0.34101 0.27189 0.34562 0.39171 0.30876 0.35023 0.35484 0.24424 0.26728 0.27189 0.41014 0.32258 0.28111 0.20276 0.32258 0.34562 0.3318 0.23502 0.29954 0.24424 0.37327 0.32719 0.27189 0.30415 0.32719 0.32258 0.32719 0.24424 0.20737 0.2212 0.34562 0.28571 0.3318 0.34562 0.29954 0.34101 0.34562 0.28571 0.38249 0.29954 0.29954 0.31336 0.36406 0.33641 0.30876 0.30415 0.34562 0.30876 0.39631 0.34562 0.32258 0.22581 0.26267 0.3318 0.31336 0.37327 0.32258 0.30415 0.30415 0.29954 0.31336 0.28571 0.29493 0.28111 0.30876 0.4424 0.2212 0.3318 0.34101 0.31797 0.33641 0.29032 0.27189 0.32719 0.32258 0.2765 0.3318 0.2765 0.29032 0.23963 0.28111 0.41935 0.26728 0.29493 0.25346 0.28571 0.31797 0.27189 0.30876 0.29493 0.3318 0.31797 0.28571 0.2765 0.29493 0.24424 0.26267 0.33641 0.2765 0.2765 0.39171 0.28571 0.35484 0.42857 0.31336 0.23041 0.31797 0.39171 0.34562 0.29032 0.30876 0.36866 0.29032 0.2765 0.29954 0.35023 0.30415 0.2765 0.31336 0.36406 0.32719 0.31797 0.3871 0.32258 0.18894 0.35484 0.31797 0.30876 0.36866 0.25806 0.31797 0.26267 0.30415 0.35945 0.30876 0.2765 0.24424 0.25806 0.28571 0.32258 0.2212 0.26728 0.29493 0.25346 0.23502 0.31797 0.34101 0.3871 0.40092 0.26728 0.19816 0.29493 0.32719 0.36866 0.26728 0.29493 0.24424 0.35484 0.30415 0.25806 0.39171 0.35484 0.26267 0.28571 0.28111 0.30415 0.26728 0.21198 0.37327 0.22581 0.23041 0.29493 0.24885 0.2765 0.23963 0.35023 0.31336 0.30876 0.28111 0.21198 0.33641 0.28111 0.38249 0.31336 0.21198 0.26728 0.24885 0.32258 0.37327 0.28571 0.2765 0.21198 0.34101 0.31797 0.32258 0.30876 0.29032 0.30415 0.28111 0.37327 0.30415 0.25346 0.32719 0.3318 0.38249 0.18433 0.30876 0.32719 0.29493 0.15207 0.25806 0.28571 0.23502 0.23502 0.34101 0.34562 0.30876 0.2765 0.30876 0.32258 0.36866 0.3318 0.29032 0.32258 0.26728 0.37327 0.25346 0.31336 0.26728 0.35484 0.23963 0.31797 0.21659 0.27189 0.34562 0.28111 0.32258 0.24424 0.31336 0.36406 0.26267 0.25806 0.30876 0.30876 0.29493 0.2765 0.2765 0.29954 0.29032 0.29493 0.28111 0.23502 0.2212 0.28111 0.29493 0.35945 0.31336 0.32258 0.32258 0.25806 0.2765 0.37327 0.35023 0.32719 0.38249 0.30415 0.3318 0.25346 0.2765 0.31797 0.30876 0.38249 0.23041 0.34101 0.34562 0.36866 0.31336 0.29954 0.28571 0.35945 0.24885 0.25806 0.24885 0.26267 0.35945 0.29032 0.30876 0.39631 0.3318 0.32258 0.32258 0.12442 0.35945 0.26267 0.29032 0.23963 0.31797 0.34101 0.30415 0.31797 0.21659 0.20737 0.32719 0.37788 0.3318 0.31797 0.25346 0.34101 0.30876 0.30876 0.32719 0.34101 0.33641 0.38249 0.28111 0.25346 0.36406 0.2765 0.33641 0.23502 0.32719 0.27189 0.38249 0.34101 0.3318 0.24885 0.29954 0.27189 0.30876 0.28571 0.29493 0.23963 0.31797 0.34101 0.30415 0.35023 0.29954 0.31797 0.26728 0.23502 0.27189 0.28571 0.28571 0.30876 0.26267 0.31797 0.37327 0.35023 0.29954 0.26728 0.35484 0.25346 0.31336 0.27189 0.29032 0.45622 0.32258 0.32258 0.28571 0.23041 0.41475 0.34562 0.31797 0.29954 0.28571 0.3871 0.2765 0.26267 0.33641 0.3871 0.34101 0.32258 0.23963 0.35023 0.28111 0.32719 0.2765 0.29954 0.2212 0.20737 0.29493 0.26728 0.37327 0.2765 0.33641 0.35945 0.29032 0.28111 0.29954 0.29032 0.26267 0.3871 0.25346 0.2765 0.35484 0.23963 0.29032 0.28571 0.14747 0.29032 0.42396 0.24424 0.23041 0.2765 0.29032 0.28571 0.26728 0.28111 0.26728 0.32258 0.3318 0.35484 0.27189 0.30876 0.33641 0.29954 0.23502 0.28111 0.29954 0.33641 0.22581 0.33641 0.30876 0.24885 0.29493 0.29032 0.35484 0.26728 0.25346 0.29954 0.24885 0.26267 0.29493 0.37788 0.35945 0.29032 0.26267 0.30876 0.28571 0.38249 0.29954 0.34562 0.31797 0.3871 0.36866 0.29954 0.29954 0.36406 0.30876 0.32719 0.28111 0.24885 0.32719 0.22581 0.21659 0.24424 0.23502 0.23963 0.23963 0.23502 0.35023 0.24885 0.17051 0.35023 0.24885 0.17972 0.36866 0.39171 0.36866 0.37327 0.35023 0.23963 0.17512 0.1659 0.31336 0.28111 0.24885 0.21198 0.31797 0.24885 0.39171 0.1659 0.23963 0.17512 0.18894 0.34562 0.37327 0.36866 0.39171 0.37327 0.36866 0.36866 0.39171 0.36866 0.36866 0.39171 0.37327 0.33641 0.29954 0.35023 0.28571 0.24424 0.26728 0.2765 0.40553 0.15668 0.17972 0.28571 0.30876 0.24885 0.28571 0.30876 0.24885 0.1659 0.14747 0.14747 0.17051 0.18894 0.28571 0.32719 0.23963 0.31336 0.27189 0.32719 0.29954 0.23041 0.36866 0.26267 0.2212 0.24424 0.23963 0.17051 0.22581 0.23963 0.20737 0.17512 0.2212 0.21198 0.24424 0.23041 0.20276 0.27189 0.23502 0.24424 0.21659 0.32719 0.23963 0.30876 0.30876 0.33641 0.36866 0.29032 0.30876 0.3871 0.23502 0.24885 0.18894 0.2765 0.22581 0.26267 0.29954 0.29032 0.29493 0.17051 0.29493 0.2765 0.17972 0.1659 0.18894 0.35023 0.25806 0.27189 0.29954 0.29493 0.29954 0.28571 0.24885 0.36406 0.31797 0.3318 0.34562 0.17051 0.17512 0.37327 0.35023 0.17512 0.29032 0.2765 0.29493 0.29032 0.3318 0.28111 0.41475 0.35023 0.24424 0.29493 0.31336 0.30415 0.17972 0.29954 0.35484 0.1659 0.092166 0.096774 0.35484 0.29032 0.17051 0.1659 0.17051 0.17051 0.24424 0.24424 0.21198 0.21198 0.17972 0.17972 0.17972 0.14747 0.14747 0.28571 0.37327 0.36406 0.36406 0.15207 0.14747 0.17051 0.1659 0.15207 0.14747 0.17051 0.17051 0.1659 0.17972 0.17972 0.17051 0.17051 0.1659 0.26728 0.32719 0.2212 0.29954 0.25346 0.29493 0.29032 0.16129 0.26728 0.28111 0.23963 0.28571 0.30415 0.35023 0.32258 0.3871 0.28111 0.34562 0.32258 0.2765 0.26267 0.17051 0.16129 0.24885 0.1659 0.32258 0.39171 0.25806 0.2765 0.29493 0.27189 0.28111 0.35484 0.34101 0.21198 0.25806 0.25806 0.23502 0.23963 0.29032 0.24885 0.23963 0.26728 0.21198 0.29032 0.36406 0.25346 0.37788 0.35023 0.37327 0.36866 0.39631 0.35945 0.35484 0.27189 0.28111 0.26728 0.31336 0.24885 0.32719 0.3318 0.26267 0.30415 0.25346 0.29954 0.31797 0.28571 0.3318 0.29032 0.21198 0.31797 0.29954 0.30415 0.32719 0.35023 0.32258 0.33641 0.26728 0.35945 0.35023 0.25806 0.3318 0.3871 0.31336 0.29954 0.28111 0.42396 0.26728 0.36866 0.31797 0.21659 0.3318 0.34101 0.29954 0.28111 0.26267 0.23963 0.33641 0.29493 0.28571 0.31797 0.29032 0.30876 0.35023 0.35484 0.31797 0.25346 0.35023 0.43779 0.26267 0.29493 0.32258 0.29493 0.28111 0.36406 0.30415 0.19816 0.22581 0.37788 0.28111 0.32258 0.34562 0.29954 0.29954 0.35484 0.26728 0.33641 0.24885 0.31797 0.31797 0.40092 0.30415 0.28111 0.28571 0.3871 0.32719
0.25346 0.29954 0.30415 0.30876 0.31797 0.29954 0.29954 0.33641 0.32719 0.3318 0.31797 0.29954 0.30415 0.35945 0.29032 0.30876 0.32258 0.31336 0.29954 0.30415 0.36406 0.84793 0.35945 0.28571 0.24424 0.32258 0.3318 0.37788 0.30415 0.3871 0.31797 0.25806 0.33641 0.29954 0.3318 0.40553 0.447 0.40553 0.3318 0.35945 0.35023 0.31797 0.30876 0.37327 0.39171 0.29032 0.4424 0.35023 0.41935 0.24885 0.33641 0.26728 0.31797 0.31797 0.31336 0.32719 0.29032 0.2765 0.24885 0.31797 0.25806 0.35945 0.31336 0.31336 0.29954 0.30876 0.29954 0.36406 0.27189 0.28571 0.30415 0.40553 0.35023 0.29493 0.30876 0.30876 0.27189 0.37327 0.3318 0.28111 0.38249 0.29032 0.40092 0.31797 0.37788 0.31797 0.33641 0.31336 0.2765 0.41935 0.3871 0.25346 0.36866 0.37327 0.32258 0.28571 0.2765 0.34101 0.35484 0.32719 0.26267 0.30415 0.3318 0.3871 0.30876 0.42396 0.3318 0.31336 0.28571 0.40092 0.35945 0.30415 0.26267 0.39631 0.28111 0.34562 0.34562 0.45161 0.3871 0.29032 0.24424 0.41014 0.30876 0.29032 0.24424 0.28111 0.33641 0.29954 0.31336 0.31797 0.22581 0.37327 0.29493 0.32258 0.36406 0.36406 0.28111 0.35023 0.29032 0.26728 0.27189 0.31336 0.29954 0.39631 0.2765 0.29032 0.32258 0.30876 0.39631 0.40092 0.2765 0.39631 0.28571 0.25346 0.33641 0.37327 0.3871 0.29954 0.31797 0.38249 0.32719 0.25346 0.42857 0.39171 0.33641 0.41014 0.35484 0.26267 0.29954 0.24885 0.2765 0.34101 0.29954 0.36866 0.37327 0.30415 0.32258 0.39631 0.29493 0.35023 0.35023 0.29954 0.29954 0.32258 0.32258 0.37788 0.31336 0.41935 0.24885 0.35945 0.35023 0.31336 0.34562 0.35023 0.41014 0.46544 0.3318 0.29032 0.35945 0.29954 0.42857 0.32719 0.32719 0.32258 0.35484 0.41475 0.26267 0.39171 0.29954 0.35023 0.34562 0.29493 0.35023 0.37327 0.37788 0.42857 0.38249 0.37327 0.35945 0.25806 0.33641 0.30415 0.33641 0.36866 0.37788 0.25806 0.29493 0.31797 0.35484 0.32719 0.38249 0.23963 0.29954 0.33641 0.29954 0.36866 0.30876 0.28571 0.35023 0.33641 0.34101 0.2765 0.30876 0.31336 0.31797 0.35484 0.31797 0.35484 0.23041 0.34562 0.26728 0.30415 0.32719 0.29954 0.28571 0.35484 0.25346 0.31797 0.30415 0.32719 0.29954 0.30876 0.41475 0.3318 0.32258 0.25806 0.30415 0.30876 0.15207 0.26728 0.38249 0.33641 0.37327 0.35484 0.38249 0.30876 0.28571 0.17972 0.28111 0.30876 0.37788 0.32258 0.30415 0.29493 0.29493 0.23963 0.35023 0.34562 0.3871 0.31797 0.40553 0.37788 0.34101 0.29954 0.34562 0.37788 0.33641 0.29493 0.33641 0.25806 0.32719 0.29032 0.38249 0.24424 0.24885 0.34101 0.36406 0.25346 0.30415 0.40553 0.35945 0.37327 0.33641 0.3871 0.36406 0.31336 0.39171 0.37788 0.32719 0.23041 0.35945 0.36406 0.3871 0.24885 0.41475 0.2765 0.31336 0.30876 0.30415 0.34562 0.34101 0.39631 0.36866 0.25346 0.35484 0.35484 0.24424 0.29493 0.29954 0.41935 0.3871 0.3318 0.28571 0.3871 0.41475 0.33641 0.3318 0.27189 0.31797 0.31797 0.29493 0.35023 0.35023 0.32719 0.32258 0.29954 0.29954 0.3318 0.36866 0.42396 0.30876 0.35484 0.39631 0.27189 0.34101 0.31797 0.32258 0.41475 0.35484 0.33641 0.3318 0.31336 0.28571 0.32258 0.39631 0.3318 0.3318 0.39171 0.33641 0.34562 0.31336 0.28111 0.36866 0.32719 0.28111 0.26728 0.2765 0.36406 0.28571 0.34101 0.3318 0.34101 0.32258 0.3871 0.29493 0.3318 0.24885 0.26728 0.3871 0.35484 0.35023 0.31797 0.30876 0.21659 0.34562 0.29032 0.30876 0.26728 0.34101 0.20276 0.29954 0.33641 0.32719 0.28111 0.34101 0.25346 0.29032 0.28111 0.32719 0.37788 0.34101 0.28571 0.32258 0.28571 0.38249 0.35484 0.30415 0.29493 0.36406 0.30876 0.32258 0.30876 0.34562 0.33641 0.30876 0.31797 0.35484 0.39171 0.36406 0.29954 0.34101 0.32719 0.30876 0.35484 0.34101 0.35484 0.37327 0.2765 0.31797 0.29954 0.29493 0.31336 0.17972 0.41014 0.30876 0.32719 0.34101 0.39631 0.3318 0.35945 0.31797 0.37327 0.28111 0.2765 0.33641 0.31797 0.26728 0.43779 0.35484 0.36866 0.26728 0.32719 0.30415 0.29493 0.32258 0.31336 0.30415 0.29954 0.29493 0.32258 0.32258 0.28111 0.31797 0.38249 0.39631 0.30876 0.2765 0.31797 0.3318 0.38249 0.31797 0.34562 0.37327 0.33641 0.29493 0.32719 0.35023 0.37788 0.32258 0.41014 0.30415 0.26267 0.32719 0.29954 0.26728 0.34562 0.28571 0.3318 0.36406 0.39171 0.30415 0.32258 0.30415 0.36406 0.31797 0.29032 0.31336 0.30876 0.34101 0.38249 0.34101 0.30415 0.34562 0.34101 0.39631 0.39171 0.26267 0.30876 0.46083 0.29493 0.33641 0.25806 0.3318 0.31797 0.28571 0.27189 0.36866 0.36866 0.35945 0.33641 0.27189 0.35945 0.29954 0.37327 0.35484 0.30876 0.29032 0.26728 0.35023 0.39631 0.31336 0.3318 0.35023 0.29493 0.25346 0.33641 0.3318 0.25806 0.28111 0.36406 0.28111 0.40092 0.33641 0.3871 0.34562 0.35484 0.36406 0.2765 0.30876 0.23502 0.30415 0.26267 0.27189 0.31336 0.30415 0.30876 0.39171 0.31336 0.25806 0.43318 0.41475 0.36406 0.25806 0.39631 0.37788 0.28571 0.26728 0.26267 0.25346 0.28111 0.38249 0.41014 0.24424 0.28111 0.31336 0.31336 0.30876 0.30876 0.29954 0.28571 0.32258 0.39171 0.31336 0.26728 0.31797 0.40092 0.29032 0.35484 0.22581 0.37327 0.29032 0.30415 0.22581 0.23963 0.36406 0.31336 0.30876 0.31336 0.34562 0.3318 0.31797 0.37327 0.29032 0.2765 0.36866 0.35945 0.29493 0.35484 0.30876 0.34101 0.26728 0.30876 0.29032 0.27189 0.30876 0.31336 0.32258 0.23502 0.28111 0.31336 0.32258 0.20737 0.32258 0.19355 0.30415 0.28111 0.28111 0.35023 0.30415 0.33641 0.35023 0.35484 0.3318 0.32258 0.34562 0.32719 0.37327 0.29032 0.40553 0.29032 0.30876 0.30876 0.43318 0.33641 0.34562 0.34101 0.23963 0.32719 0.2765 0.29954 0.29493 0.28571 0.27189 0.31797 0.24885 0.31336 0.30876 0.28571 0.33641 0.32258 0.34562 0.3318 0.28111 0.28111 0.25806 0.37327 0.32719 0.3871 0.33641 0.29032 0.34562 0.25346 0.28571 0.34101 0.33641 0.3318 0.39171 0.22581 0.28571 0.36406 0.32719 0.35484 0.29032 0.33641 0.29493 0.30415 0.2765 0.26728 0.35023 0.32719 0.34562 0.33641 0.36406 0.30415 0.28111 0.31797 0.26728 0.32258 0.34562 0.34562 0.40092 0.25806 0.32719 0.28111 0.3318 0.29954 0.447 0.25806 0.27189 0.32719 0.30415 0.41014 0.24424 0.30876 0.40092 0.31797 0.14286 0.36406 0.29954 0.23502 0.31336 0.18894 0.38249 0.26728 0.30415 0.34101 0.38249 0.29493 0.31797 0.33641 0.29493 0.25346 0.33641 0.33641 0.46083 0.41935 0.32258 0.31797 0.38249 0.29954 0.41014 0.29493 0.38249 0.30876 0.25346 0.30415 0.35484 0.29954 0.35945 0.34101 0.23963 0.2765 0.29032 0.39171 0.3318 0.35023 0.40553 0.3871 0.35023 0.28571 0.40553 0.29493 0.39171 0.23041 0.29032 0.37788 0.24424 0.29032 0.32258 0.40092 0.29493 0.29954 0.38249 0.28111 0.34101 0.2765 0.41475 0.32258 0.22581 0.34101 0.29954 0.3318 0.29493 0.32258 0.25806 0.30415 0.31797 0.30876 0.31797 0.23963 0.21659 0.3871 0.2765 0.36406 0.26728 0.29954 0.31797 0.30415 0.31797 0.29493 0.21659 0.24885 0.28111 0.20737 0.27189 0.35023 0.33641 0.35023 0.29032 0.28111 0.29954 0.26267 0.28111 0.27189 0.34101 0.43779 0.28111 0.31336 0.30415 0.30876 0.38249 0.29493 0.22581 0.31336 0.36866 0.27189 0.30415 0.32719 0.29954 0.35023 0.40092 0.40553 0.28571 0.31797 0.26267 0.24424 0.29493 0.34562 0.34562 0.34101 0.39631 0.35484 0.25346 0.30415 0.33641 0.32258 0.29493 0.31797 0.29954 0.31336 0.34562 0.41475 0.31336 0.29493 0.35484 0.29493 0.29493 0.29954 0.31336 0.36866 0.34562 0.34101 0.32258 0.3318 0.33641 0.30876 0.35945 0.33641 0.34101 0.29032 0.30415 0.31797 0.29954 0.34562 0.37788 0.24424 0.27189 0.31336 0.23963 0.29493 0.28111 0.28111 0.34562 0.29032 0.33641 0.33641 0.36406 0.37788 0.30415 0.36866 0.32258 0.32719 0.3318 0.3318 0.28111 0.28571 0.35023 0.32719 0.29493 0.35484 0.33641 0.32258 0.37788 0.29954 0.32719 0.32719 0.33641 0.41475 0.40553 0.30876 0.25806 0.36406 0.29032 0.28111 0.30876 0.25346 0.41475 0.34562 0.34562 0.32719 0.29493 0.34562 0.25346 0.33641 0.33641 0.35945 0.36406 0.32719 0.30415 0.29493 0.37327 0.30876 0.29954 0.36406 0.24885 0.35945 0.35023 0.34101 0.35023 0.31797 0.27189 0.30415 0.35484 0.23963 0.40553 0.33641 0.40553 0.30876 0.29032 0.3318 0.32258 0.38249 0.35484 0.35484 0.29954 0.25346 0.27189 0.35484 0.34101 0.29493 0.21198 0.26267 0.30415 0.27189 0.28571 0.29954 0.23963 0.31797 0.26267 0.29954 0.30415 0.32258 0.35484 0.24885 0.37788 0.23963 0.3871 0.41014 0.26728 0.31797 0.30415 0.34101 0.28111 0.30876 0.29954 0.3871 0.3318 0.24424 0.39631 0.30415 0.29032 0.30876 0.29032 0.25806 0.33641 0.27189 0.29032 0.43779 0.28111 0.3318 0.32258 0.35945 0.31797 0.29032 0.37327 0.28111 0.35945 0.31336 0.33641 0.40092 0.37788 0.24885 0.23963 0.33641 0.32719 0.31797 0.34562 0.31336 0.30876 0.36866 0.2765 0.30415 0.26728 0.3318 0.19816 0.42857 0.30876 0.26267 0.29493 0.34101 0.24424 0.28111 0.26267 0.31797 0.29032 0.14747 0.16129 0.31336 0.32258 0.26267 0.23041 0.37327 0.30415 0.29954 0.19355 0.32258 0.28571 0.28111 0.2765 0.3871 0.30415 0.34562 0.33641 0.3318 0.24424 0.25806 0.30415 0.3318 0.32258 0.32258 0.32258 0.34562 0.29954 0.35023 0.28111 0.3871 0.43779 0.31336 0.36866 0.34562 0.36866 0.33641 0.32258 0.31797 0.3318 0.31797 0.26728 0.26267 0.35945 0.24885 0.3318 0.28571 0.27189 0.38249 0.34562 0.34101 0.22581 0.39631 0.29954 0.39631 0.39631 0.28571 0.29954 0.33641 0.24885 0.34101 0.38249 0.34101 0.37327 0.28111 0.24885 0.25346 0.28571 0.32258 0.28571 0.29032 0.31336 0.41475 0.35945 0.30415 0.36866 0.3318 0.35945 0.40092 0.31797 0.21198 0.35945 0.29493 0.28111 0.31797 0.29493 0.24885 0.37788 0.25346 0.38249 0.26267 0.32258 0.26267 0.29954 0.37327 0.34562 0.31797 0.34101 0.3871 0.32719 0.38249 0.31336 0.37327 0.29032 0.30415 0.30876 0.26728 0.32258 0.37327 0.2765 0.29954 0.30876 0.32719 0.39631 0.28111 0.30415 0.38249 0.28111 0.18433 0.34101 0.41014 0.36406 0.28111 0.37327 0.30876 0.36866 0.3318 0.29493 0.37788 0.36406 0.25806 0.19816 0.31797 0.30415 0.32258 0.30415 0.25346 0.35945 0.35023 0.29032 0.28111 0.32719 0.28571 0.35484 0.33641 0.36866 0.32719 0.2765 0.30876 0.33641 0.30876 0.3871 0.34562 0.35484 0.29954 0.42396 0.32258 0.35484 0.34562 0.47005 0.38249 0.35023 0.34101 0.30415 0.30876 0.37327 0.43318 0.29493 0.29954 0.32258 0.29032 0.3871 0.35484 0.32258 0.35023 0.36406 0.18433 0.37327 0.24424 0.38249 0.35023 0.36406 0.36406 0.35484 0.41475 0.34562 0.43318 0.32719 0.2765 0.36406 0.3318 0.35023 0.28111 0.31336 0.41475 0.31797 0.23963 0.36406 0.38249 0.29954 0.38249 0.22581 0.25346 0.25346 0.23963 0.28111 0.34101 0.32258 0.3318 0.34562 0.37327 0.29032 0.31336 0.26267 0.26267 0.35023 0.35945 0.39631 0.30415 0.17512 0.447 0.28111 0.28111 0.38249 0.32258 0.29493 0.29493 0.30876 0.24885 0.29493 0.29493 0.31336 0.24885 0.42396 0.3318 0.31336 0.1659 0.25346 0.31797 0.40092 0.33641 0.39631 0.32719 0.24885 0.26267 0.28571 0.30415 0.35945 0.40092 0.36406 0.25806 0.30876 0.36406 0.32258 0.32719 0.34101 0.3871 0.1659 0.34562 0.35484 0.27189 0.21659 0.34101 0.28111 0.17051 0.29493 0.33641 0.32719 0.3318 0.32719 0.36406 0.28111 0.34562 0.37788 0.37788 0.28571 0.30876 0.35023 0.36406 0.36406 0.35484 0.32258 0.26267 0.29954 0.29954 0.29954 0.36866 0.34562 0.36406 0.28111 0.31336 0.25806 0.32258 0.2765 0.30876 0.25346 0.2765 0.28571 0.34101 0.29032 0.30415 0.2765 0.30415 0.30415 0.21659 0.26728 0.3318 0.29954 0.32719 0.30876 0.35484 0.36406 0.34562 0.31336 0.31797 0.29954 0.39171 0.28571 0.32258 0.2765 0.2212 0.28111 0.31797 0.31336 0.31336 0.37788 0.32258 0.34562 0.37327 0.36406 0.34562 0.36866 0.28111 0.35023 0.35484 0.38249 0.37327 0.32258 0.36406 0.43318 0.35484 0.447 0.35484 0.1659 0.35484 0.3318 0.37788 0.26267 0.34101 0.3318 0.34562 0.31336 0.21198 0.19816 0.35484 0.34562 0.26728 0.35945 0.25346 0.36406 0.29493 0.35945 0.32258 0.28571 0.29032 0.35023 0.29954 0.31336 0.40553 0.32719 0.31336 0.2212 0.2765 0.35484 0.31797 0.35945 0.2765 0.3318 0.35945 0.28111 0.26267 0.26267 0.35023 0.2765 0.32258 0.34101 0.38249 0.28571 0.28571 0.23041 0.28571 0.20276 0.26267 0.32719 0.38249 0.26728 0.28111 0.35023 0.33641 0.39631 0.35023 0.31336 0.35023 0.29493 0.33641 0.40092 0.26267 0.35023 0.3871 0.31336 0.30876 0.26728 0.40092 0.30876 0.37788 0.31797 0.25346 0.34101 0.34562 0.24885 0.28111 0.2765 0.39171 0.37327 0.29493 0.21198 0.26267 0.26267 0.31336 0.29032 0.21198 0.21659 0.30415 0.24885 0.32719 0.26267 0.34101 0.35023 0.35945 0.30876 0.23963 0.33641 0.32258 0.31797 0.25806 0.35945 0.31336 0.24424 0.31797 0.26728 0.23963 0.29032 0.34101 0.24885 0.19355 0.23502 0.26728 0.23502 0.40092 0.2765 0.27189 0.29954 0.30415 0.30876 0.3318 0.25346 0.26728 0.29954 0.35945 0.26267 0.34101 0.36866 0.28111 0.35023 0.41475 0.25806 0.34562 0.29954 0.34101 0.32258 0.28111 0.36866 0.3318 0.32719 0.41935 0.32719 0.26267 0.29032 0.28111 0.36406 0.31797 0.39631 0.36866 0.29493 0.24885 0.3871 0.39631 0.37788 0.25346 0.34101 0.3871 0.28571 0.31336 0.29954 0.32719 0.2212 0.18894 0.35945 0.32258 0.32258 0.32719 0.33641 0.29493 0.23041 0.23041 0.29493 0.24424 0.24885 0.32719 0.3318 0.32719 0.32719 0.36406 0.31797 0.24885 0.23963 0.30876 0.35023 0.25346 0.22581 0.37788 0.29954 0.36866 0.21198 0.32719 0.22581 0.24885 0.32719 0.32719 0.32719 0.3318 0.32719 0.32719 0.32719 0.3318 0.32719 0.32719 0.3318 0.32719 0.40092 0.36866 0.29493 0.35484 0.30415 0.29954 0.26267 0.23963 0.17972 0.27189 0.35945 0.3871 0.32258 0.35945 0.3871 0.32258 0.18894 0.17512 0.14286 0.19816 0.22581 0.31336 0.36406 0.29954 0.31336 0.29954 0.36406 0.28571 0.30415 0.30415 0.25806 0.31336 0.32719 0.30415 0.26728 0.24885 0.31336 0.27189 0.26728 0.21198 0.28111 0.28571 0.28111 0.27189 0.28571 0.24424 0.26728 0.16129 0.34101 0.32258 0.26267 0.37788 0.31797 0.2765 0.26267 0.32719 0.35945 0.31336 0.28111 0.24424 0.23041 0.35484 0.36866 0.32719 0.30415 0.30876 0.23041 0.29954 0.3318 0.21659 0.21198 0.23502 0.29493 0.25806 0.26728 0.34101 0.32719 0.30876 0.41014 0.33641 0.33641 0.36406 0.37327 0.31336 0.21198 0.20737 0.29954 0.32719 0.24885 0.30876 0.3318 0.36406 0.31336 0.26267 0.30876 0.2765 0.30876 0.23963 0.36406 0.29032 0.31336 0.18433 0.35023 0.24424 0.20737 0.10599 0.087558 0.31336 0.26728 0.17512 0.18433 0.24424 0.24424 0.35484 0.35484 0.22581 0.22581 0.30876 0.30876 0.30876 0.14286 0.14286 0.32719 0.25346 0.29493 0.29493 0.19355 0.18433 0.1659 0.15668 0.19816 0.18894 0.1106 0.1106 0.10599 0.18433 0.18433 0.17512 0.1106 0.10599 0.31797 0.27189 0.29032 0.41935 0.25806 0.34562 0.29954 0.1106 0.31797 0.3871 0.28571 0.2765 0.29032 0.2765 0.26267 0.32258 0.34101 0.27189 0.31336 0.35945 0.26728 0.1106 0.15668 0.29954 0.10599 0.34562 0.31336 0.30415 0.30876 0.34101 0.26728 0.29954 0.41935 0.36406 0.24885 0.22581 0.34101 0.25806 0.3318 0.26728 0.31336 0.24885 0.24885 0.29032 0.28571 0.29493 0.25346 0.36406 0.33641 0.33641 0.28111 0.41935 0.25346 0.29032 0.28571 0.26267 0.28571 0.3318 0.29493 0.31797 0.26728 0.27189 0.28571 0.2765 0.29493 0.29954 0.25346 0.24424 0.33641 0.29954 0.29493 0.30876 0.39171 0.29954 0.30876 0.30876 0.26267 0.28571 0.31336 0.28571 0.26728 0.25346 0.34101 0.3871 0.39631 0.29032 0.29493 0.29493 0.34562 0.24885 0.30415 0.3318 0.31336 0.40553 0.24885 0.37788 0.29954 0.35023 0.28111 0.32719 0.31797 0.28571 0.28111 0.2765 0.33641 0.43779 0.34562 0.31797 0.37788 0.22581 0.32719 0.40092 0.33641 0.39171 0.24424 0.24424 0.25806 0.25346 0.34562 0.31797 0.32719 0.33641 0.30415 0.39631 0.38249 0.25806 0.30415 0.35484 0.23963 0.26728 0.29032 0.2765 0.32719 0.29954 0.3318 0.34101
0.32258 0.36406 0.33641 0.28111 0.31336 0.31336 0.31336 0.31797 0.34101 0.3318 0.34562 0.29493 0.31797 0.33641 0.3318 0.3318 0.37327 0.35023 0.32719 0.27189 0.29032 0.35945 0.86175 0.30415 0.34562 0.41014 0.31336 0.29032 0.27189 0.35023 0.3318 0.31797 0.32719 0.35023 0.37327 0.34562 0.31797 0.26728 0.30876 0.41935 0.32719 0.33641 0.34562 0.36406 0.35945 0.33641 0.35945 0.40553 0.3318 0.3318 0.27189 0.3318 0.30876 0.33641 0.34101 0.32258 0.35945 0.41014 0.3318 0.34562 0.31336 0.25806 0.31797 0.3318 0.32719 0.28571 0.29954 0.43779 0.28571 0.31797 0.32719 0.35945 0.29954 0.2765 0.34562 0.32719 0.35484 0.37788 0.30415 0.25806 0.32719 0.28111 0.36866 0.38249 0.28571 0.39631 0.34101 0.3318 0.32719 0.30415 0.2765 0.32258 0.35484 0.34562 0.3318 0.32719 0.2765 0.32719 0.29954 0.32719 0.3318 0.3318 0.28571 0.30415 0.35023 0.41935 0.35023 0.42396 0.34101 0.30415 0.36406 0.3318 0.35484 0.35023 0.33641 0.37788 0.32719 0.34101 0.32258 0.35945 0.28571 0.34101 0.34562 0.29032 0.29032 0.31336 0.28111 0.32719 0.37788 0.35945 0.32258 0.30876 0.31336 0.36866 0.34562 0.32719 0.29493 0.34101 0.31797 0.34101 0.33641 0.34101 0.31336 0.32258 0.29032 0.30415 0.30876 0.3318 0.35023 0.28111 0.30415 0.34562 0.39631 0.37788 0.29493 0.31797 0.40553 0.33641 0.34562 0.29954 0.31336 0.35023 0.35484 0.35023 0.29954 0.37788 0.29954 0.31797 0.29032 0.3318 0.29032 0.29032 0.29954 0.39171 0.33641 0.35484 0.36406 0.35023 0.43318 0.32719 0.29493 0.35945 0.36866 0.38249 0.34101 0.31797 0.27189 0.36866 0.26728 0.32258 0.32258 0.29493 0.31797 0.31797 0.30876 0.35945 0.2765 0.29493 0.34101 0.32258 0.29032 0.27189 0.31336 0.25806 0.22581 0.34101 0.30415 0.34101 0.32258 0.34101 0.35023 0.34101 0.40553 0.43318 0.41014 0.42396 0.29493 0.40553 0.33641 0.36406 0.36406 0.29954 0.36406 0.32719 0.29954 0.23041 0.29954 0.33641 0.42857 0.34562 0.37788 0.28571 0.32719 0.30415 0.32719 0.33641 0.34101 0.28111 0.3318 0.42396 0.28111 0.29032 0.29032 0.2765 0.36866 0.29032 0.27189 0.29954 0.28111 0.40092 0.31797 0.23502 0.32719 0.32719 0.33641 0.28571 0.32719 0.34562 0.23502 0.32719 0.32719 0.32719 0.33641 0.29954 0.30415 0.26728 0.29493 0.31797 0.17051 0.33641 0.26267 0.23963 0.37788 0.28111 0.39171 0.32258 0.29954 0.26728 0.29954 0.30876 0.34101 0.3871 0.40553 0.30876 0.29032 0.28571 0.30415 0.32719 0.31336 0.36866 0.27189 0.35484 0.3871 0.29493 0.32719 0.29954 0.28571 0.31336 0.26267 0.29032 0.28571 0.35945 0.36866 0.30876 0.3318 0.29954 0.24424 0.29032 0.30415 0.29954 0.29032 0.31797 0.27189 0.34101 0.29032 0.30876 0.31797 0.29493 0.2765 0.31797 0.31336 0.30415 0.26267 0.30415 0.31336 0.26267 0.29493 0.31797 0.26267 0.34101 0.33641 0.26267 0.2765 0.31336 0.29954 0.35945 0.26728 0.28571 0.2765 0.3318 0.26728 0.32719 0.30415 0.46544 0.32719 0.3318 0.39631 0.30415 0.30876 0.29954 0.43318 0.31797 0.37327 0.34101 0.40553 0.3871 0.36866 0.36406 0.3318 0.41014 0.28111 0.29493 0.30415 0.2765 0.26728 0.31797 0.27189 0.31336 0.28571 0.27189 0.32719 0.28111 0.30876 0.30876 0.31336 0.26267 0.32258 0.36406 0.28571 0.26728 0.43318 0.31797 0.29493 0.31336 0.32258 0.3318 0.29954 0.29493 0.30876 0.35945 0.34101 0.32258 0.25346 0.26267 0.30415 0.26267 0.32258 0.29032 0.31797 0.34562 0.31336 0.39171 0.31336 0.23041 0.39631 0.38249 0.31336 0.3318 0.3871 0.2765 0.30876 0.31336 0.29954 0.29954 0.29032 0.26267 0.24424 0.32719 0.32719 0.36866 0.40092 0.32719 0.30415 0.35945 0.37327 0.35023 0.35484 0.34562 0.3871 0.25346 0.35023 0.29493 0.3871 0.36866 0.27189 0.32258 0.37788 0.2765 0.37327 0.29954 0.38249 0.28111 0.32258 0.40553 0.29032 0.29493 0.29032 0.26728 0.35945 0.3318 0.23041 0.29954 0.26728 0.34562 0.26728 0.23963 0.30876 0.28111 0.36866 0.31336 0.35023 0.28111 0.3318 0.28571 0.35945 0.33641 0.32258 0.30876 0.36406 0.33641 0.3871 0.40553 0.34562 0.31797 0.30415 0.29954 0.29493 0.31797 0.35023 0.29954 0.34101 0.29032 0.39171 0.31797 0.35484 0.36866 0.36406 0.32719 0.2765 0.32258 0.2765 0.26728 0.31797 0.23041 0.29954 0.34101 0.32719 0.28571 0.36406 0.2765 0.36406 0.26728 0.27189 0.4424 0.36866 0.32258 0.24424 0.32719 0.29032 0.34562 0.29493 0.35023 0.35023 0.29493 0.29954 0.35023 0.30876 0.29954 0.39631 0.32719 0.30415 0.26267 0.30876 0.37788 0.29954 0.30415 0.36406 0.30876 0.34562 0.32719 0.34101 0.29493 0.34101 0.29493 0.40553 0.28571 0.27189 0.31336 0.37327 0.28571 0.36866 0.31797 0.30415 0.33641 0.32719 0.35484 0.29032 0.25346 0.35023 0.36866 0.36866 0.36406 0.36406 0.33641 0.30415 0.29032 0.31336 0.35484 0.32719 0.35945 0.28571 0.40092 0.39171 0.32258 0.29954 0.35023 0.30415 0.31336 0.29493 0.26728 0.32719 0.28111 0.3318 0.40553 0.32719 0.39171 0.3318 0.34101 0.24885 0.31797 0.36866 0.37788 0.34101 0.31336 0.28111 0.37327 0.31336 0.4424 0.36866 0.35023 0.36866 0.3318 0.27189 0.35945 0.2765 0.29954 0.29032 0.26728 0.36866 0.35484 0.30415 0.35484 0.29493 0.24885 0.33641 0.37788 0.39631 0.41014 0.23963 0.38249 0.41935 0.33641 0.28111 0.37327 0.30415 0.30876 0.26728 0.37327 0.32258 0.25346 0.25806 0.34562 0.35945 0.35945 0.30876 0.41935 0.2765 0.27189 0.34101 0.37788 0.29032 0.34562 0.29032 0.33641 0.24885 0.37788 0.28571 0.20276 0.29954 0.29032 0.31797 0.20737 0.28571 0.26728 0.30876 0.32258 0.36866 0.24424 0.31336 0.2765 0.28111 0.41935 0.30415 0.31336 0.35945 0.37788 0.27189 0.24885 0.30876 0.35945 0.24424 0.34101 0.29954 0.34562 0.25346 0.37788 0.29493 0.26728 0.41014 0.36406 0.39631 0.32258 0.28111 0.31797 0.30876 0.27189 0.35945 0.37327 0.31797 0.26728 0.30415 0.34562 0.35023 0.35945 0.32258 0.30876 0.34101 0.32719 0.30415 0.27189 0.31797 0.28111 0.36406 0.31797 0.36406 0.29954 0.32719 0.29493 0.28111 0.31336 0.28571 0.30415 0.36406 0.32719 0.31336 0.3318 0.29032 0.24885 0.31336 0.35945 0.36406 0.36866 0.26728 0.32719 0.35945 0.2765 0.34101 0.35484 0.2765 0.28571 0.34101 0.31336 0.35023 0.3871 0.447 0.32258 0.38249 0.28571 0.30415 0.34562 0.36406 0.42396 0.26267 0.35484 0.38249 0.37327 0.19816 0.29493 0.37788 0.30876 0.30876 0.27189 0.27189 0.30415 0.29954 0.3318 0.3318 0.35484 0.35484 0.31797 0.34562 0.32719 0.37327 0.34101 0.36406 0.35023 0.33641 0.31336 0.38249 0.3318 0.33641 0.32719 0.30876 0.23963 0.2765 0.35945 0.2765 0.30876 0.32258 0.35023 0.35945 0.28571 0.31797 0.38249 0.37788 0.3871 0.3871 0.3318 0.31336 0.35484 0.35484 0.30876 0.32719 0.32258 0.29493 0.31797 0.23041 0.32258 0.36406 0.35945 0.30876 0.29493 0.34101 0.28571 0.32719 0.40092 0.30876 0.35023 0.30876 0.28571 0.31797 0.39631 0.2765 0.3318 0.28111 0.32719 0.40553 0.26267 0.39171 0.21198 0.23502 0.3871 0.32719 0.34101 0.2765 0.35023 0.3318 0.30415 0.36406 0.29032 0.3318 0.34101 0.29032 0.18894 0.20276 0.35484 0.34101 0.30415 0.41935 0.32258 0.3318 0.32719 0.26267 0.32719 0.3318 0.32258 0.33641 0.31797 0.32258 0.31797 0.30876 0.29032 0.17051 0.26267 0.34562 0.31797 0.29493 0.28571 0.31797 0.30876 0.35945 0.28111 0.29954 0.25346 0.2765 0.25806 0.29032 0.31797 0.30415 0.28571 0.35945 0.24885 0.36406 0.29032 0.36866 0.3871 0.29954 0.3318 0.43779 0.3871 0.27189 0.3318 0.3871 0.32258 0.3318 0.3318 0.48387 0.40553 0.31797 0.34562 0.30415 0.40092 0.27189 0.28571 0.31797 0.34562 0.32719 0.32258 0.34562 0.23963 0.37327 0.33641 0.35023 0.35945 0.24885 0.31797 0.2765 0.32719 0.43779 0.34562 0.34101 0.29032 0.39171 0.35945 0.30876 0.25806 0.34101 0.34562 0.32258 0.30415 0.23963 0.27189 0.32719 0.32258 0.35484 0.41475 0.30876 0.31797 0.42857 0.35945 0.38249 0.38249 0.33641 0.3318 0.26267 0.40553 0.30415 0.32719 0.40092 0.3318 0.32258 0.26267 0.37327 0.30415 0.34101 0.33641 0.35023 0.26267 0.28571 0.3318 0.28571 0.37788 0.34562 0.35484 0.33641 0.37788 0.32258 0.3871 0.37327 0.30876 0.32719 0.26267 0.41014 0.34562 0.34101 0.34101 0.34101 0.29032 0.30415 0.35023 0.40553 0.30415 0.38249 0.23502 0.29493 0.30876 0.3318 0.40553 0.34101 0.29493 0.35023 0.3318 0.26728 0.31336 0.28571 0.33641 0.33641 0.3318 0.40553 0.28111 0.2212 0.36866 0.35023 0.29032 0.31336 0.26728 0.35945 0.39171 0.33641 0.29493 0.37327 0.28571 0.29954 0.29493 0.3318 0.32719 0.35484 0.28571 0.28571 0.31797 0.37788 0.29954 0.40092 0.31336 0.25346 0.2212 0.36866 0.26267 0.28571 0.36406 0.29493 0.40553 0.34562 0.25346 0.31797 0.29954 0.30876 0.41935 0.31336 0.34562 0.30876 0.39631 0.28571 0.35945 0.3318 0.34562 0.35023 0.46083 0.31336 0.42396 0.25806 0.3318 0.26267 0.32719 0.29954 0.27189 0.33641 0.35945 0.28111 0.43779 0.42396 0.36406 0.28111 0.37788 0.2765 0.35484 0.34101 0.26728 0.34562 0.27189 0.29493 0.30415 0.30876 0.34562 0.32719 0.18894 0.21198 0.35484 0.35945 0.32719 0.36406 0.31336 0.36866 0.31797 0.23963 0.30415 0.30415 0.29493 0.31797 0.35023 0.34562 0.45161 0.34101 0.30876 0.32719 0.35945 0.35023 0.29493 0.34101 0.27189 0.27189 0.40092 0.3318 0.39631 0.33641 0.31797 0.32719 0.32258 0.39171 0.36866 0.42857 0.35945 0.3318 0.32719 0.34562 0.3318 0.31336 0.24424 0.29954 0.29493 0.39631 0.32258 0.33641 0.37788 0.33641 0.31336 0.23502 0.36406 0.34562 0.34562 0.27189 0.29032 0.32719 0.31336 0.30876 0.30876 0.29493 0.39171 0.32719 0.28571 0.32258 0.26267 0.29032 0.2765 0.28571 0.37788 0.35023 0.32258 0.35023 0.35484 0.29493 0.33641 0.40553 0.35023 0.31336 0.18433 0.30415 0.3318 0.26728 0.26728 0.37788 0.24885 0.40092 0.35945 0.35484 0.28111 0.2765 0.35484 0.3871 0.34562 0.37788 0.41475 0.3318 0.32719 0.3318 0.25806 0.29954 0.41475 0.28111 0.3871 0.34562 0.35945 0.31336 0.32719 0.30876 0.40553 0.29954 0.31797 0.31797 0.36866 0.34101 0.35023 0.29493 0.19816 0.36866 0.3871 0.24885 0.28571 0.29032 0.41935 0.31336 0.37788 0.3318 0.35945 0.35023 0.43779 0.23502 0.30415 0.29954 0.40553 0.35484 0.33641 0.29954 0.36406 0.31336 0.30415 0.35023 0.34101 0.36866 0.3318 0.33641 0.40553 0.31797 0.34101 0.31797 0.31336 0.30415 0.37327 0.31797 0.37788 0.45161 0.3871 0.36406 0.34562 0.3871 0.35484 0.29032 0.37788 0.29954 0.30415 0.25346 0.34101 0.34101 0.31797 0.37327 0.37327 0.34562 0.30415 0.36406 0.34562 0.40092 0.23963 0.32719 0.2765 0.30876 0.27189 0.27189 0.31336 0.33641 0.3318 0.33641 0.32258 0.37788 0.27189 0.37788 0.51613 0.25346 0.33641 0.31336 0.34101 0.31336 0.18894 0.32258 0.36406 0.37327 0.31336 0.29032 0.30415 0.35484 0.32258 0.30415 0.34562 0.39171 0.25346 0.3871 0.30415 0.35484 0.36866 0.31797 0.31336 0.36866 0.28571 0.34562 0.31797 0.28111 0.3871 0.26267 0.35945 0.30415 0.29493 0.29954 0.25346 0.28111 0.26267 0.30876 0.32258 0.29493 0.2765 0.31336 0.35023 0.30415 0.14286 0.26728 0.30876 0.30415 0.31797 0.31797 0.35484 0.23963 0.28571 0.2765 0.28571 0.31797 0.35023 0.31336 0.40553 0.2765 0.36406 0.23963 0.31797 0.31336 0.31797 0.20276 0.30876 0.28111 0.32258 0.20737 0.30415 0.29493 0.2212 0.29493 0.32719 0.3318 0.29954 0.25346 0.35023 0.35484 0.3318 0.35945 0.32258 0.35023 0.34562 0.24885 0.29493 0.2765 0.30415 0.32258 0.30415 0.32258 0.32719 0.35023 0.29493 0.35023 0.35023 0.29954 0.28111 0.28111 0.28111 0.30876 0.30876 0.29954 0.30876 0.31797 0.3318 0.31797 0.42857 0.30876 0.31797 0.31336 0.25346 0.30876 0.2765 0.25346 0.3318 0.3318 0.37788 0.28111 0.30415 0.30876 0.38249 0.34101 0.32719 0.29954 0.3318 0.27189 0.32719 0.3318 0.42396 0.29954 0.34101 0.34562 0.28571 0.35945 0.3318 0.39631 0.28111 0.42396 0.36406 0.39171 0.31797 0.31797 0.34101 0.36406 0.37327 0.25806 0.31336 0.30415 0.2765 0.17512 0.32258 0.29032 0.33641 0.41935 0.24424 0.36866 0.26267 0.35484 0.23041 0.23963 0.36866 0.30876 0.2765 0.30876 0.20737 0.31336 0.2765 0.30876 0.2765 0.38249 0.2765 0.31797 0.29493 0.33641 0.38249 0.3871 0.29954 0.25806 0.31797 0.33641 0.32719 0.32258 0.32719 0.39171 0.35945 0.29493 0.29493 0.26728 0.34562 0.26728 0.34562 0.32719 0.33641 0.28111 0.30415 0.29493 0.29493 0.22581 0.31336 0.29032 0.35484 0.2212 0.3318 0.35484 0.29493 0.36406 0.3318 0.36406 0.32719 0.32719 0.29493 0.28111 0.34562 0.30876 0.32719 0.33641 0.35945 0.26728 0.32258 0.3871 0.35484 0.32719 0.29493 0.39631 0.25346 0.31797 0.27189 0.31797 0.37788 0.37327 0.42396 0.30415 0.41014 0.39171 0.35484 0.35945 0.23502 0.19816 0.33641 0.32719 0.30876 0.30415 0.40092 0.40092 0.29493 0.29493 0.29954 0.31336 0.31797 0.33641 0.21659 0.38249 0.38249 0.29493 0.35023 0.33641 0.22581 0.2765 0.33641 0.24885 0.18433 0.28571 0.29954 0.25806 0.35484 0.2765 0.28111 0.30876 0.35484 0.35023 0.31797 0.32258 0.30876 0.30876 0.26728 0.2765 0.31797 0.30415 0.28571 0.28111 0.31797 0.2765 0.36406 0.25806 0.24885 0.29493 0.3318 0.30876 0.35484 0.34562 0.29032 0.28571 0.35023 0.32258 0.35484 0.37327 0.26267 0.35484 0.3318 0.35484 0.35023 0.31336 0.31336 0.34562 0.35484 0.28571 0.28571 0.26728 0.32719 0.24424 0.31797 0.22581 0.24885 0.31797 0.28111 0.2765 0.28571 0.28111 0.33641 0.24424 0.2212 0.33641 0.24424 0.22581 0.30876 0.32258 0.30876 0.3318 0.39171 0.2212 0.17512 0.19816 0.32258 0.29954 0.2212 0.20276 0.38249 0.31797 0.33641 0.16129 0.29032 0.16129 0.2212 0.28111 0.3318 0.30876 0.32258 0.3318 0.30876 0.30876 0.32258 0.30876 0.30876 0.32258 0.3318 0.34562 0.34101 0.33641 0.3318 0.24885 0.30876 0.27189 0.28571 0.17512 0.20276 0.26728 0.30415 0.35945 0.26728 0.30415 0.35945 0.18894 0.18894 0.15207 0.17972 0.23502 0.28571 0.33641 0.24885 0.28571 0.29493 0.30876 0.2765 0.29493 0.29032 0.32719 0.23041 0.2212 0.2212 0.19816 0.24885 0.23502 0.21659 0.19355 0.16129 0.22581 0.23963 0.20276 0.19816 0.28571 0.23963 0.23041 0.16129 0.32258 0.26267 0.26728 0.32719 0.35945 0.26728 0.37327 0.27189 0.32258 0.37327 0.29493 0.25806 0.1659 0.34101 0.32258 0.29032 0.2765 0.3318 0.23502 0.33641 0.3871 0.2212 0.15668 0.18433 0.33641 0.31336 0.36406 0.33641 0.36866 0.39171 0.26728 0.30876 0.41014 0.31797 0.3318 0.35023 0.16129 0.18894 0.33641 0.31336 0.30876 0.26267 0.41014 0.25346 0.29954 0.26267 0.33641 0.29032 0.25346 0.30415 0.28571 0.28571 0.3318 0.15668 0.28571 0.24885 0.20737 0.10599 0.073733 0.34562 0.34562 0.14747 0.15207 0.2212 0.2212 0.23963 0.23963 0.21198 0.21198 0.18894 0.18894 0.18894 0.15207 0.15207 0.30876 0.31797 0.32719 0.32719 0.20737 0.19816 0.17051 0.16129 0.19355 0.18433 0.14747 0.14747 0.14286 0.15668 0.15668 0.14747 0.14747 0.14286 0.29493 0.2765 0.29032 0.32258 0.26728 0.36406 0.25806 0.14747 0.29954 0.35023 0.31797 0.32719 0.27189 0.3318 0.3318 0.29954 0.34101 0.30876 0.37327 0.32258 0.34101 0.14747 0.13825 0.29954 0.14286 0.37788 0.37788 0.33641 0.29493 0.29032 0.3318 0.28111 0.33641 0.30876 0.29032 0.21198 0.33641 0.29954 0.27189 0.30415 0.33641 0.27189 0.29032 0.32258 0.35945 0.32719 0.29032 0.38249 0.33641 0.31797 0.32719 0.41475 0.23502 0.28571 0.31797 0.36866 0.31336 0.34562 0.36406 0.28571 0.3318 0.39631 0.30876 0.35023 0.36866 0.29493 0.29493 0.29954 0.2765 0.29032 0.36406 0.32258 0.30415 0.36406 0.33641 0.28111 0.3318 0.34101 0.37327 0.28111 0.29493 0.36406 0.3871 0.35945 0.37788 0.31797 0.34562 0.30415 0.35945 0.2765 0.29493 0.28111 0.36866 0.40092 0.39631 0.31797 0.28111 0.3318 0.3318 0.27189 0.33641 0.30415 0.29954 0.3318 0.30415 0.32258 0.37327 0.31336 0.32258 0.3318 0.31336 0.35023 0.29954 0.36866 0.31797 0.28111 0.26728 0.30876 0.29493 0.35484 0.29493 0.35484 0.30415 0.39171 0.35484 0.29032 0.32719 0.31797 0.2765 0.28571 0.30415 0.3318 0.39171 0.3871 0.31797 0.31336
0.32719 0.28111 0.33641 0.25806 0.33641 0.29493 0.2765 0.29493 0.25346 0.30415 0.35484 0.24885 0.29954 0.23502 0.35945 0.26267 0.28111 0.24885 0.34101 0.25346 0.29493 0.28571 0.30415 0.93548 0.2765 0.31797 0.30876 0.28571 0.30876 0.28571 0.29032 0.35945 0.34562 0.3871 0.3318 0.33641 0.32719 0.3318 0.2765 0.23963 0.23963 0.29032 0.25806 0.35023 0.39171 0.29032 0.3318 0.24885 0.23963 0.25346 0.29493 0.28571 0.25806 0.30415 0.25806 0.30876 0.43779 0.23963 0.28571 0.25806 0.26728 0.32719 0.41475 0.31336 0.31797 0.29954 0.29032 0.24885 0.32719 0.32719 0.27189 0.28111 0.31797 0.21659 0.24424 0.26728 0.28571 0.29493 0.30415 0.29954 0.27189 0.36866 0.3318 0.29493 0.2765 0.29954 0.32719 0.30876 0.35023 0.27189 0.29493 0.31797 0.26728 0.23502 0.29032 0.30876 0.33641 0.28111 0.30415 0.25806 0.35484 0.27189 0.20737 0.38249 0.35023 0.30415 0.31336 0.29954 0.28111 0.30876 0.26728 0.29032 0.2765 0.35945 0.32719 0.23041 0.29493 0.31797 0.29032 0.34562 0.25346 0.24424 0.35484 0.29954 0.30415 0.29954 0.29493 0.2765 0.35945 0.30415 0.21659 0.36406 0.28571 0.26728 0.31797 0.31797 0.28111 0.30415 0.29954 0.27189 0.2765 0.2765 0.34562 0.31336 0.22581 0.36406 0.26728 0.34101 0.28571 0.32719 0.31336 0.2765 0.29493 0.35484 0.34101 0.35023 0.29493 0.31797 0.30415 0.31797 0.28111 0.31336 0.3318 0.26267 0.32258 0.25346 0.28111 0.3318 0.35945 0.25346 0.23963 0.28571 0.31797 0.33641 0.30415 0.29493 0.25346 0.2765 0.40092 0.29032 0.40553 0.28571 0.28111 0.34101 0.28111 0.31797 0.32719 0.31336 0.30415 0.36406 0.2765 0.31336 0.29493 0.28571 0.37788 0.32719 0.24885 0.24424 0.31336 0.28111 0.35945 0.23041 0.32258 0.36406 0.24885 0.29032 0.22581 0.36406 0.26267 0.30876 0.38249 0.23041 0.32258 0.32719 0.35484 0.39631 0.36406 0.30415 0.37327 0.23041 0.25346 0.24424 0.34101 0.29954 0.36406 0.24424 0.30415 0.3318 0.32258 0.25346 0.24885 0.26267 0.30415 0.30415 0.26728 0.32258 0.24885 0.32258 0.29032 0.2212 0.26728 0.25346 0.33641 0.29493 0.2212 0.2765 0.2212 0.31797 0.29954 0.31336 0.23963 0.28111 0.23041 0.29493 0.34101 0.31336 0.31336 0.30876 0.28111 0.23041 0.29493 0.34101 0.40092 0.33641 0.34101 0.26728 0.33641 0.30876 0.20276 0.35023 0.28111 0.25346 0.29493 0.37327 0.23963 0.2765 0.31336 0.26267 0.29954 0.31336 0.29493 0.24885 0.23963 0.29954 0.21198 0.23041 0.32719 0.26728 0.26728 0.31336 0.37788 0.25346 0.36866 0.30876 0.36866 0.29493 0.2765 0.28111 0.31336 0.25806 0.24424 0.31336 0.31797 0.24885 0.26728 0.26267 0.38249 0.32719 0.27189 0.29954 0.32719 0.27189 0.37788 0.27189 0.35945 0.31797 0.30415 0.40092 0.35484 0.32719 0.29032 0.38249 0.3318 0.2212 0.29032 0.34101 0.30415 0.3871 0.28571 0.23963 0.28111 0.2765 0.35023 0.29032 0.32719 0.28571 0.32258 0.28571 0.33641 0.3318 0.34101 0.33641 0.37327 0.24885 0.34562 0.23963 0.32258 0.41475 0.36406 0.33641 0.3318 0.3871 0.24885 0.28111 0.31797 0.39171 0.29954 0.31336 0.35945 0.35945 0.37788 0.3318 0.34562 0.25806 0.37327 0.23041 0.32258 0.23963 0.29032 0.32719 0.28111 0.32719 0.37327 0.2212 0.32719 0.35484 0.35023 0.35023 0.30876 0.32258 0.33641 0.31797 0.34562 0.32719 0.26267 0.32258 0.33641 0.31797 0.23963 0.28571 0.22581 0.30415 0.25346 0.3318 0.28571 0.30876 0.29032 0.30415 0.27189 0.31797 0.33641 0.43779 0.32258 0.21659 0.26728 0.22581 0.23041 0.29493 0.2765 0.24885 0.23502 0.29493 0.33641 0.2212 0.29493 0.28111 0.29493 0.23502 0.32258 0.28111 0.26728 0.29954 0.26728 0.32719 0.27189 0.24424 0.2765 0.29954 0.26267 0.32719 0.29493 0.37327 0.24424 0.25346 0.32719 0.27189 0.29493 0.29032 0.32719 0.35945 0.25346 0.3318 0.24885 0.28571 0.34562 0.28571 0.26728 0.2765 0.2212 0.30415 0.20276 0.28571 0.21198 0.33641 0.30415 0.28571 0.32719 0.31336 0.3318 0.32258 0.22581 0.26267 0.32719 0.36866 0.24424 0.33641 0.27189 0.26267 0.25806 0.35023 0.26267 0.25346 0.42396 0.31336 0.23502 0.40092 0.30415 0.35484 0.38249 0.31797 0.3871 0.31336 0.3871 0.30876 0.31797 0.30876 0.29493 0.2765 0.37327 0.31336 0.29954 0.37788 0.25806 0.29493 0.31336 0.28111 0.35023 0.30876 0.24424 0.36406 0.28571 0.35945 0.34101 0.25346 0.28571 0.35945 0.26267 0.26267 0.36406 0.39631 0.3318 0.29493 0.28111 0.35484 0.27189 0.29954 0.28571 0.43779 0.30876 0.28111 0.37788 0.37327 0.23963 0.29032 0.29954 0.24424 0.38249 0.35023 0.32719 0.27189 0.26267 0.34101 0.26728 0.38249 0.29954 0.35945 0.34562 0.28571 0.25806 0.2765 0.34562 0.29032 0.24424 0.2765 0.29954 0.23502 0.36866 0.32719 0.30876 0.2765 0.27189 0.23502 0.25806 0.2765 0.23041 0.29954 0.28111 0.35023 0.28111 0.24424 0.25806 0.35023 0.2765 0.33641 0.26267 0.34101 0.2765 0.30876 0.25806 0.23963 0.41475 0.34562 0.39171 0.28571 0.32719 0.28571 0.3318 0.27189 0.28111 0.27189 0.27189 0.31797 0.25346 0.26267 0.28111 0.23502 0.26267 0.32258 0.30415 0.31797 0.35023 0.3318 0.26728 0.28571 0.24885 0.25346 0.28571 0.31336 0.3318 0.28111 0.30876 0.32719 0.34101 0.33641 0.33641 0.29954 0.30876 0.2765 0.3318 0.3318 0.35023 0.31336 0.22581 0.3318 0.33641 0.29954 0.28571 0.31336 0.33641 0.29954 0.31336 0.32258 0.35023 0.29032 0.34101 0.25346 0.29032 0.23963 0.26728 0.26728 0.26728 0.23041 0.32719 0.32258 0.34562 0.28111 0.43779 0.25806 0.35023 0.33641 0.25346 0.17512 0.24424 0.17051 0.37327 0.31336 0.31336 0.31336 0.34562 0.33641 0.30415 0.26728 0.33641 0.29032 0.31336 0.27189 0.28111 0.25346 0.32258 0.34101 0.26728 0.29032 0.29032 0.29032 0.32258 0.29493 0.26728 0.31336 0.29493 0.28111 0.3871 0.26728 0.32258 0.25806 0.29493 0.23502 0.29493 0.31797 0.29493 0.24424 0.30415 0.35023 0.29954 0.25806 0.26728 0.2765 0.31336 0.37327 0.32719 0.22581 0.24885 0.35945 0.25346 0.26728 0.28111 0.26728 0.29493 0.31797 0.26267 0.3318 0.26267 0.35945 0.34101 0.26728 0.29493 0.30415 0.31336 0.2765 0.29032 0.29032 0.36866 0.38249 0.34562 0.29032 0.28571 0.35484 0.35023 0.31797 0.2765 0.24885 0.32258 0.36406 0.34101 0.29493 0.23963 0.35023 0.32258 0.34562 0.37327 0.29493 0.30876 0.32258 0.26267 0.29954 0.2765 0.27189 0.16129 0.33641 0.26728 0.30876 0.21659 0.26267 0.3318 0.22581 0.24885 0.29032 0.28571 0.32719 0.3318 0.31336 0.32719 0.26728 0.30876 0.25346 0.33641 0.32719 0.26267 0.41014 0.28571 0.3318 0.34101 0.24424 0.28111 0.35945 0.32719 0.36866 0.29032 0.29032 0.29954 0.24424 0.24424 0.34562 0.29032 0.32258 0.35023 0.29954 0.30415 0.31797 0.31797 0.31797 0.29493 0.36406 0.28571 0.27189 0.30415 0.29954 0.23041 0.26267 0.26267 0.28111 0.23502 0.23041 0.22581 0.27189 0.29493 0.26267 0.36406 0.2765 0.24885 0.25346 0.36406 0.3318 0.29032 0.32719 0.32258 0.28571 0.21198 0.27189 0.29493 0.19816 0.18433 0.36406 0.2765 0.29954 0.31797 0.25346 0.32258 0.27189 0.30876 0.2212 0.35484 0.23963 0.32258 0.18894 0.23502 0.35484 0.26267 0.31336 0.26267 0.25346 0.31797 0.28111 0.24424 0.26267 0.29032 0.34101 0.32258 0.31336 0.26728 0.37788 0.30415 0.30876 0.25346 0.29954 0.37327 0.35945 0.31797 0.31797 0.21659 0.28111 0.29493 0.29493 0.37327 0.32719 0.32258 0.29032 0.29493 0.39171 0.29032 0.3871 0.29954 0.29493 0.30415 0.35945 0.3318 0.32258 0.29954 0.31797 0.35023 0.3318 0.30415 0.29954 0.24424 0.25346 0.27189 0.30876 0.25806 0.30876 0.31797 0.29954 0.25346 0.33641 0.29954 0.26728 0.27189 0.29954 0.2765 0.34101 0.32258 0.24424 0.36866 0.34101 0.26728 0.31336 0.31797 0.34101 0.27189 0.30415 0.34101 0.3318 0.28571 0.31797 0.34562 0.30415 0.33641 0.31797 0.24885 0.41475 0.28571 0.2765 0.24885 0.29493 0.29954 0.29493 0.34101 0.30876 0.26728 0.2765 0.35945 0.29032 0.28571 0.35945 0.2765 0.30415 0.34562 0.37327 0.26267 0.29493 0.23963 0.24424 0.24424 0.35484 0.20276 0.35945 0.32258 0.36866 0.34101 0.30415 0.32258 0.3318 0.31797 0.32258 0.28111 0.3318 0.30876 0.32258 0.30876 0.29493 0.24885 0.29493 0.22581 0.33641 0.35023 0.33641 0.23963 0.29493 0.2765 0.26728 0.29032 0.32258 0.28571 0.29954 0.28571 0.29954 0.25346 0.27189 0.26267 0.26728 0.32258 0.28111 0.29493 0.25346 0.28111 0.34101 0.31797 0.25806 0.25346 0.24885 0.29032 0.28111 0.24424 0.2765 0.31797 0.26728 0.26728 0.26728 0.29954 0.30876 0.32258 0.28111 0.33641 0.23041 0.29032 0.29954 0.31797 0.25806 0.30415 0.25346 0.36866 0.34562 0.28111 0.2765 0.36406 0.2765 0.26728 0.23963 0.29493 0.36406 0.29493 0.33641 0.32258 0.28571 0.30876 0.20737 0.31797 0.30415 0.23041 0.26728 0.31797 0.26728 0.28571 0.30876 0.29954 0.28111 0.31797 0.23963 0.29954 0.31336 0.34101 0.30876 0.26728 0.24424 0.25806 0.29493 0.28571 0.28571 0.2765 0.31336 0.28111 0.32258 0.31336 0.28571 0.30876 0.30876 0.21198 0.35945 0.26267 0.29032 0.28111 0.35023 0.28571 0.34562 0.30876 0.31336 0.35484 0.1659 0.14747 0.26728 0.25346 0.23041 0.2765 0.30415 0.36406 0.34562 0.24424 0.30876 0.23502 0.23502 0.23502 0.25346 0.28571 0.36406 0.29954 0.28571 0.37327 0.30415 0.36406 0.30415 0.29954 0.40092 0.25806 0.25346 0.39631 0.24885 0.38249 0.29493 0.29493 0.35484 0.26728 0.28111 0.33641 0.27189 0.24424 0.30415 0.3318 0.33641 0.27189 0.24885 0.3318 0.34562 0.31797 0.32719 0.26267 0.29032 0.31336 0.31797 0.23963 0.24885 0.29032 0.2212 0.28111 0.34562 0.31797 0.43318 0.25346 0.28571 0.23502 0.37327 0.31797 0.35023 0.24424 0.2765 0.32258 0.25346 0.19816 0.28571 0.31336 0.28111 0.31336 0.31336 0.29032 0.3318 0.26267 0.29032 0.3871 0.18894 0.34101 0.30876 0.2765 0.33641 0.38249 0.30876 0.2765 0.29954 0.30415 0.31336 0.26728 0.28571 0.25346 0.39171 0.32258 0.35484 0.30415 0.28571 0.2212 0.3318 0.30876 0.26267 0.31797 0.33641 0.32719 0.3871 0.29954 0.28571 0.23963 0.36406 0.29954 0.29493 0.2212 0.25346 0.29493 0.35484 0.34562 0.20737 0.34101 0.3318 0.35484 0.31336 0.26728 0.35945 0.30876 0.34562 0.29032 0.34101 0.31797 0.28571 0.25346 0.2765 0.28111 0.32258 0.29032 0.29493 0.29032 0.31797 0.25806 0.32719 0.24424 0.34101 0.2212 0.30876 0.39171 0.2765 0.24885 0.2765 0.24885 0.25806 0.24885 0.23041 0.2765 0.35945 0.28111 0.28111 0.3318 0.25806 0.29954 0.23502 0.39171 0.26728 0.35023 0.35945 0.31797 0.31336 0.29954 0.28111 0.30415 0.31797 0.33641 0.37788 0.3318 0.29493 0.3318 0.32258 0.31336 0.25346 0.36866 0.3318 0.37327 0.24424 0.28571 0.34101 0.30876 0.35023 0.34562 0.27189 0.23963 0.32719 0.37327 0.29493 0.41935 0.33641 0.29493 0.24885 0.29032 0.28571 0.20276 0.23041 0.23041 0.30876 0.24424 0.29954 0.30876 0.28571 0.34101 0.34101 0.25346 0.31336 0.34101 0.29493 0.36406 0.35023 0.21659 0.37788 0.34562 0.29032 0.20276 0.31797 0.26267 0.31336 0.28111 0.32258 0.29032 0.36866 0.30415 0.27189 0.23502 0.31336 0.23963 0.35945 0.27189 0.28111 0.29032 0.13364 0.34562 0.3318 0.39631 0.33641 0.29954 0.29954 0.21659 0.3318 0.3318 0.29032 0.30415 0.25346 0.26728 0.29493 0.23963 0.2765 0.27189 0.32719 0.28571 0.32719 0.19355 0.31336 0.3318 0.26267 0.29954 0.29032 0.27189 0.26267 0.35484 0.32258 0.29954 0.31797 0.32719 0.27189 0.37327 0.32719 0.31797 0.34562 0.26728 0.30415 0.2765 0.24424 0.36406 0.23041 0.34101 0.29954 0.29032 0.35484 0.24424 0.26728 0.2765 0.30876 0.30415 0.20737 0.29954 0.30415 0.32258 0.23963 0.35484 0.25346 0.28111 0.31797 0.32719 0.28571 0.25346 0.27189 0.32258 0.18894 0.25806 0.23041 0.34562 0.29032 0.22581 0.24424 0.31797 0.30876 0.26728 0.26728 0.43318 0.2765 0.29493 0.36866 0.31336 0.31336 0.35023 0.26267 0.25806 0.30876 0.25346 0.2212 0.2765 0.35945 0.31797 0.3318 0.25346 0.30876 0.26267 0.38249 0.30415 0.25806 0.33641 0.32719 0.31336 0.29954 0.3318 0.28111 0.21198 0.30876 0.36866 0.28571 0.36866 0.31336 0.41935 0.30876 0.33641 0.20737 0.21659 0.27189 0.31336 0.25346 0.29954 0.21198 0.42396 0.33641 0.2765 0.29493 0.24424 0.34562 0.29493 0.24424 0.29032 0.29493 0.28571 0.25346 0.18894 0.29032 0.28571 0.30876 0.35023 0.27189 0.33641 0.34562 0.28571 0.27189 0.34562 0.32258 0.31336 0.26728 0.24424 0.31336 0.24424 0.37327 0.25806 0.30415 0.17051 0.31336 0.32719 0.29032 0.34101 0.26728 0.30876 0.32258 0.25806 0.25806 0.24885 0.27189 0.28571 0.41014 0.35023 0.33641 0.26728 0.35945 0.25806 0.29032 0.32258 0.30876 0.2765 0.29032 0.41014 0.32719 0.28111 0.23502 0.2212 0.23963 0.23502 0.26267 0.27189 0.24424 0.34562 0.2765 0.30415 0.32719 0.28111 0.22581 0.28571 0.23041 0.30415 0.24424 0.3318 0.31336 0.28111 0.38249 0.47005 0.30415 0.31336 0.34562 0.30876 0.21659 0.35023 0.23502 0.29032 0.25806 0.25346 0.16129 0.20737 0.32719 0.23041 0.18433 0.32719 0.26267 0.25806 0.32719 0.39631 0.3871 0.40092 0.30415 0.29493 0.2765 0.29954 0.30415 0.32258 0.22581 0.29032 0.27189 0.29954 0.26728 0.35484 0.31797 0.36866 0.35484 0.29954 0.23041 0.23963 0.25806 0.26728 0.37788 0.31336 0.33641 0.3318 0.29032 0.31336 0.35023 0.35484 0.29954 0.31336 0.25806 0.26267 0.24424 0.29954 0.30415 0.30876 0.31797 0.35023 0.34562 0.35023 0.29493 0.26267 0.35023 0.20737 0.19816 0.36866 0.24885 0.24885 0.24885 0.24885 0.27189 0.18433 0.24885 0.27189 0.18894 0.21659 0.36406 0.29954 0.36406 0.36406 0.28111 0.27189 0.18894 0.19816 0.24424 0.35484 0.23041 0.21659 0.27189 0.25806 0.28111 0.1659 0.2765 0.19816 0.19355 0.33641 0.36406 0.36406 0.29954 0.36406 0.36406 0.36406 0.29954 0.36406 0.36406 0.29954 0.36406 0.23041 0.30415 0.27189 0.31797 0.30415 0.35945 0.28571 0.2765 0.14747 0.23502 0.30876 0.32719 0.36406 0.30876 0.32719 0.36406 0.16129 0.17051 0.11982 0.17512 0.25346 0.36866 0.30876 0.25806 0.37327 0.21659 0.35945 0.38249 0.3318 0.37327 0.39171 0.29032 0.28111 0.26728 0.2212 0.17972 0.24424 0.25346 0.25346 0.23963 0.25806 0.24885 0.21198 0.2212 0.25806 0.27189 0.22581 0.23502 0.29493 0.24885 0.29032 0.3871 0.43318 0.29493 0.40092 0.26267 0.28111 0.3318 0.29493 0.19355 0.28571 0.29954 0.34101 0.29032 0.36406 0.48848 0.25806 0.2765 0.32258 0.25806 0.16129 0.17051 0.27189 0.34101 0.30415 0.33641 0.30415 0.32719 0.34101 0.28111 0.29032 0.35023 0.32719 0.35484 0.14747 0.15207 0.26267 0.26728 0.20276 0.37327 0.30415 0.29032 0.2765 0.35023 0.24424 0.25346 0.34562 0.41475 0.2765 0.41935 0.39171 0.15668 0.31797 0.35023 0.1659 0.069124 0.11982 0.28111 0.28571 0.14747 0.12903 0.21198 0.21198 0.25806 0.25806 0.17972 0.17972 0.2212 0.2212 0.2212 0.11982 0.11982 0.32719 0.29032 0.27189 0.27189 0.15668 0.14747 0.14747 0.13825 0.15668 0.14747 0.17972 0.17972 0.17512 0.15668 0.15668 0.14747 0.17972 0.17512 0.23041 0.41935 0.32719 0.32258 0.37327 0.35484 0.29954 0.17512 0.26728 0.31336 0.36406 0.2765 0.3318 0.28111 0.35023 0.28111 0.28571 0.23963 0.32719 0.37788 0.41935 0.17972 0.13825 0.30876 0.17512 0.23041 0.32719 0.30876 0.29954 0.35023 0.40092 0.32719 0.36866 0.32719 0.20276 0.24885 0.26267 0.25346 0.23502 0.23963 0.31336 0.27189 0.31797 0.26728 0.23963 0.27189 0.23502 0.23041 0.33641 0.2765 0.28111 0.29493 0.24885 0.35484 0.31336 0.35945 0.25806 0.23963 0.37327 0.25806 0.29493 0.25806 0.32719 0.31336 0.28571 0.28571 0.24424 0.39631 0.27189 0.40092 0.25806 0.33641 0.31797 0.30415 0.29032 0.2765 0.24885 0.29032 0.27189 0.29032 0.30876 0.33641 0.26267 0.2765 0.27189 0.31336 0.29032 0.24424 0.30876 0.29493 0.35484 0.27189 0.29493 0.32258 0.27189 0.25346 0.28111 0.447 0.29032 0.29032 0.28571 0.2765 0.23963 0.24885 0.32719 0.24424 0.29493 0.30415 0.33641 0.28111 0.29493 0.37788 0.25346 0.29954 0.26728 0.26728 0.23502 0.28111 0.30876 0.24885 0.30415 0.28111 0.23502 0.34101 0.3318 0.29954 0.30876 0.41935 0.39171 0.25346 0.26728 0.2765 0.34562 0.37788 0.31797 0.2765
0.37788 0.35023 0.30415 0.38249 0.3318 0.32258 0.4424 0.31797 0.35023 0.39171 0.28111 0.39631 0.37788 0.31336 0.31797 0.41014 0.36866 0.35023 0.2765 0.35484 0.28571 0.24424 0.34562 0.2765 0.84332 0.38249 0.37788 0.28111 0.29493 0.29954 0.34562 0.34562 0.32719 0.34562 0.26728 0.36866 0.32258 0.27189 0.32719 0.41014 0.28111 0.40553 0.37327 0.30415 0.31336 0.29493 0.3318 0.3871 0.31336 0.34562 0.35484 0.37327 0.33641 0.38249 0.34101 0.39171 0.29493 0.30415 0.28571 0.3318 0.34562 0.27189 0.37327 0.27189 0.31797 0.31336 0.42857 0.28571 0.41475 0.35484 0.29032 0.24424 0.39171 0.31797 0.25346 0.30876 0.25806 0.32719 0.31797 0.38249 0.36866 0.36406 0.24424 0.31797 0.26728 0.41014 0.27189 0.26728 0.2765 0.28571 0.29954 0.40553 0.27189 0.31797 0.35023 0.42396 0.28111 0.33641 0.29493 0.35023 0.35945 0.27189 0.37327 0.3318 0.2765 0.33641 0.31336 0.29493 0.37327 0.23502 0.31336 0.37327 0.32258 0.34101 0.38249 0.41935 0.43779 0.30415 0.34562 0.29954 0.33641 0.26728 0.30876 0.32258 0.42857 0.40553 0.28111 0.28571 0.31797 0.35023 0.28111 0.27189 0.3871 0.37327 0.25346 0.30415 0.34562 0.34562 0.30876 0.36406 0.34101 0.25346 0.33641 0.29032 0.39171 0.30876 0.26267 0.34562 0.29493 0.35023 0.3318 0.36406 0.32719 0.32258 0.36866 0.24885 0.28571 0.35023 0.36866 0.28111 0.29954 0.32719 0.29032 0.30876 0.31336 0.31336 0.33641 0.31797 0.32719 0.34562 0.30415 0.27189 0.28571 0.27189 0.32719 0.29954 0.39171 0.31336 0.41014 0.26728 0.26267 0.31336 0.42396 0.35023 0.29032 0.25806 0.25806 0.32258 0.26728 0.33641 0.25346 0.25346 0.35484 0.34101 0.29493 0.29954 0.29493 0.35484 0.2765 0.26267 0.27189 0.27189 0.22581 0.25346 0.24424 0.26728 0.3318 0.25346 0.3871 0.34562 0.29954 0.36406 0.32719 0.31336 0.32258 0.29954 0.31797 0.2765 0.29493 0.39631 0.34101 0.32258 0.39631 0.25806 0.32258 0.24885 0.35023 0.41475 0.32258 0.32258 0.29032 0.31797 0.35945 0.32719 0.31336 0.29493 0.3318 0.28571 0.37788 0.32258 0.29032 0.30415 0.35484 0.28571 0.33641 0.28571 0.28111 0.27189 0.31797 0.3318 0.29032 0.29954 0.32719 0.30876 0.36866 0.35484 0.30415 0.34562 0.29954 0.32719 0.30876 0.27189 0.24424 0.35945 0.29493 0.35945 0.34101 0.2765 0.21198 0.29954 0.30876 0.26267 0.29954 0.32258 0.29493 0.32258 0.31336 0.20737 0.30415 0.3318 0.34562 0.33641 0.29954 0.34101 0.31797 0.30876 0.26728 0.35945 0.33641 0.35484 0.30415 0.31336 0.29493 0.29493 0.34101 0.28571 0.36406 0.36866 0.25806 0.23041 0.37327 0.34562 0.41935 0.32719 0.3318 0.30876 0.24424 0.33641 0.29954 0.27189 0.32719 0.26267 0.35484 0.29032 0.33641 0.41935 0.2765 0.39631 0.3318 0.41014 0.29954 0.34562 0.30876 0.37327 0.2765 0.3318 0.28111 0.37327 0.25346 0.30876 0.34101 0.29954 0.29954 0.34101 0.35484 0.3318 0.30415 0.21659 0.29954 0.28571 0.26728 0.2765 0.32719 0.3318 0.25346 0.30415 0.30415 0.28571 0.30876 0.25806 0.30415 0.26728 0.28571 0.37327 0.34101 0.29493 0.28111 0.29954 0.3318 0.34562 0.34562 0.34101 0.30415 0.3318 0.34562 0.36406 0.28571 0.29493 0.29493 0.30415 0.29032 0.30415 0.32719 0.30876 0.23963 0.30415 0.28111 0.2765 0.30415 0.32719 0.35484 0.28111 0.24885 0.33641 0.34562 0.3871 0.30415 0.28571 0.28571 0.30415 0.31797 0.30415 0.26728 0.28111 0.28111 0.28111 0.30415 0.29954 0.3318 0.30876 0.30415 0.29493 0.2765 0.2212 0.29032 0.35945 0.31336 0.36866 0.28571 0.30415 0.32258 0.27189 0.36406 0.34101 0.31336 0.31797 0.31336 0.37788 0.3318 0.31797 0.32719 0.30415 0.36866 0.34101 0.37788 0.32719 0.30876 0.29493 0.28111 0.31336 0.28571 0.32719 0.40553 0.2765 0.31336 0.31797 0.27189 0.29493 0.3318 0.31336 0.28571 0.31797 0.31336 0.2765 0.32258 0.30876 0.27189 0.28111 0.35945 0.28571 0.3318 0.35023 0.19816 0.37327 0.29954 0.38249 0.3318 0.29493 0.29954 0.22581 0.28111 0.29954 0.29954 0.30876 0.28111 0.29493 0.33641 0.2765 0.30415 0.32258 0.3318 0.38249 0.26267 0.26728 0.27189 0.32719 0.3318 0.29493 0.3871 0.37327 0.29954 0.33641 0.28111 0.29493 0.29954 0.28571 0.29493 0.34101 0.3318 0.23502 0.32719 0.33641 0.27189 0.30876 0.36406 0.29032 0.32719 0.25346 0.28111 0.36406 0.31797 0.3318 0.33641 0.35945 0.32719 0.34101 0.3318 0.30415 0.36406 0.31336 0.2765 0.29954 0.32719 0.32719 0.31336 0.3871 0.35023 0.32258 0.3871 0.32258 0.29954 0.30415 0.26267 0.2765 0.28111 0.28571 0.37327 0.25346 0.25806 0.35023 0.26728 0.28111 0.35484 0.28571 0.32258 0.27189 0.2765 0.28111 0.25806 0.34562 0.3871 0.31336 0.28111 0.28571 0.32719 0.36406 0.29032 0.35023 0.37327 0.31336 0.25806 0.30876 0.26728 0.34101 0.29493 0.29493 0.27189 0.36406 0.29032 0.34101 0.31336 0.34562 0.35484 0.34562 0.29493 0.29493 0.36406 0.32719 0.36406 0.29954 0.19816 0.31336 0.34101 0.29954 0.35945 0.30415 0.29032 0.29954 0.27189 0.24885 0.29493 0.3318 0.33641 0.37327 0.33641 0.3318 0.37788 0.3318 0.28571 0.33641 0.28571 0.29032 0.3871 0.35945 0.29032 0.28571 0.27189 0.3318 0.36406 0.27189 0.29493 0.31797 0.34562 0.29954 0.3318 0.32258 0.35484 0.29032 0.3871 0.36866 0.34562 0.28571 0.35945 0.31797 0.35023 0.38249 0.38249 0.3318 0.30415 0.34101 0.35945 0.25346 0.39171 0.36866 0.30876 0.29954 0.26267 0.21659 0.30876 0.447 0.31336 0.29493 0.32719 0.30876 0.29954 0.34562 0.29493 0.19816 0.29954 0.29493 0.28571 0.17051 0.3318 0.22581 0.29493 0.34562 0.35023 0.29954 0.36866 0.28571 0.30415 0.31336 0.30876 0.30415 0.35484 0.31797 0.28111 0.24424 0.31797 0.32258 0.29954 0.34562 0.24424 0.25806 0.2765 0.34101 0.34101 0.34101 0.36406 0.4424 0.2765 0.40092 0.32258 0.35023 0.34101 0.2765 0.32719 0.3871 0.31797 0.28111 0.34562 0.31336 0.28111 0.37327 0.31336 0.30876 0.30415 0.3318 0.34562 0.3318 0.34101 0.23502 0.41014 0.27189 0.29493 0.29954 0.32258 0.36406 0.28571 0.24885 0.31797 0.25806 0.35945 0.31797 0.33641 0.29493 0.32258 0.27189 0.29954 0.31797 0.34101 0.33641 0.2765 0.37327 0.28571 0.24885 0.32258 0.2765 0.29954 0.37788 0.39631 0.33641 0.30876 0.33641 0.35484 0.29493 0.30415 0.29032 0.27189 0.28571 0.35484 0.29954 0.23963 0.40553 0.36866 0.35023 0.18433 0.33641 0.36406 0.29032 0.32719 0.2765 0.26728 0.29032 0.32719 0.35945 0.27189 0.34101 0.33641 0.32258 0.29954 0.30876 0.28111 0.34562 0.3318 0.37327 0.32719 0.31336 0.27189 0.35023 0.29493 0.31797 0.26728 0.30415 0.37788 0.28111 0.32258 0.30415 0.27189 0.31797 0.37788 0.31336 0.35945 0.25346 0.31797 0.34562 0.29954 0.34101 0.27189 0.30415 0.3318 0.35484 0.36406 0.35023 0.34562 0.2765 0.28571 0.30415 0.30876 0.28571 0.30876 0.21198 0.34101 0.28571 0.34562 0.3318 0.35484 0.30415 0.29032 0.30876 0.3318 0.36406 0.34101 0.32258 0.32719 0.32258 0.36866 0.29493 0.36406 0.29032 0.17512 0.24424 0.31797 0.28571 0.3318 0.33641 0.35484 0.31336 0.37327 0.36406 0.31336 0.4424 0.29954 0.17512 0.20276 0.32719 0.35484 0.25346 0.35023 0.29954 0.32258 0.30415 0.27189 0.3318 0.39631 0.30876 0.29954 0.27189 0.39171 0.30876 0.24424 0.32719 0.25346 0.29493 0.26728 0.39171 0.25346 0.34101 0.31336 0.29954 0.41935 0.2765 0.31336 0.23502 0.35023 0.28111 0.40092 0.31797 0.35484 0.28571 0.28571 0.27189 0.37327 0.30876 0.30876 0.33641 0.35023 0.35945 0.32258 0.30415 0.32719 0.33641 0.21198 0.28111 0.30876 0.29032 0.39171 0.29493 0.2765 0.30876 0.30876 0.31797 0.28111 0.29032 0.31336 0.2765 0.36406 0.33641 0.40092 0.26267 0.32719 0.28111 0.30415 0.29954 0.30876 0.29032 0.33641 0.3318 0.29032 0.40553 0.27189 0.37327 0.32719 0.34562 0.29954 0.28571 0.29032 0.30415 0.34562 0.25346 0.32258 0.21198 0.27189 0.30876 0.31797 0.36406 0.30415 0.3318 0.35945 0.28111 0.33641 0.36866 0.29493 0.31336 0.32258 0.2765 0.26728 0.30415 0.31797 0.34562 0.36406 0.25346 0.3318 0.29954 0.32719 0.3318 0.28571 0.29954 0.32258 0.31797 0.31336 0.32719 0.31797 0.32719 0.31336 0.26728 0.29032 0.32258 0.32719 0.29032 0.26267 0.3871 0.2765 0.31797 0.29954 0.29493 0.34562 0.35023 0.24424 0.30415 0.29954 0.3871 0.29954 0.29032 0.37788 0.28111 0.29032 0.30415 0.36406 0.33641 0.25346 0.34101 0.25806 0.32719 0.33641 0.29032 0.34562 0.28571 0.28571 0.32258 0.28571 0.42396 0.29032 0.36866 0.32258 0.33641 0.41014 0.33641 0.32258 0.29493 0.37327 0.26267 0.31797 0.46083 0.30415 0.31797 0.35484 0.29954 0.3318 0.32719 0.24424 0.3871 0.40092 0.25806 0.28571 0.28571 0.30876 0.35484 0.2765 0.33641 0.35023 0.3318 0.31797 0.17512 0.36406 0.36406 0.28571 0.29954 0.34101 0.31336 0.31336 0.32719 0.29493 0.35484 0.28111 0.34101 0.28111 0.34562 0.35023 0.34101 0.24424 0.30876 0.31797 0.31336 0.39171 0.29954 0.30876 0.47005 0.36406 0.31797 0.38249 0.43779 0.32719 0.32258 0.23963 0.31797 0.37327 0.34562 0.39171 0.27189 0.33641 0.29032 0.4424 0.32719 0.29954 0.23502 0.23041 0.37327 0.29493 0.35023 0.35023 0.32258 0.31797 0.35945 0.1659 0.33641 0.24424 0.29032 0.34562 0.29954 0.33641 0.34562 0.3318 0.29493 0.28111 0.34101 0.37327 0.24424 0.30876 0.27189 0.23502 0.35023 0.30415 0.3318 0.30876 0.27189 0.31336 0.29954 0.31797 0.31336 0.35945 0.31336 0.32719 0.34101 0.28571 0.31336 0.28111 0.2765 0.35484 0.39171 0.29493 0.30876 0.3318 0.35023 0.30415 0.32719 0.29493 0.2765 0.31336 0.29032 0.29032 0.30876 0.30876 0.30415 0.35945 0.36406 0.30415 0.35023 0.28111 0.26728 0.20737 0.31336 0.31336 0.32719 0.33641 0.26267 0.34562 0.28111 0.41475 0.35945 0.37788 0.3318 0.28111 0.28111 0.25806 0.13825 0.32719 0.37327 0.34562 0.29032 0.39171 0.22581 0.30415 0.41014 0.29493 0.33641 0.32719 0.32258 0.28571 0.31336 0.32719 0.34562 0.29954 0.3318 0.29032 0.29493 0.29493 0.41475 0.30415 0.26267 0.31797 0.26267 0.29493 0.28111 0.29032 0.31797 0.29032 0.33641 0.22581 0.32258 0.41935 0.3318 0.30415 0.25806 0.38249 0.34101 0.29032 0.27189 0.34101 0.31336 0.27189 0.34101 0.27189 0.32719 0.29954 0.29954 0.29032 0.29493 0.3318 0.29032 0.29493 0.29954 0.31336 0.33641 0.34562 0.37327 0.35023 0.41014 0.38249 0.29954 0.29954 0.33641 0.31797 0.2765 0.35484 0.2765 0.36866 0.31797 0.25806 0.29493 0.29954 0.31797 0.25806 0.28111 0.27189 0.37788 0.26728 0.39631 0.2765 0.31336 0.34562 0.28111 0.37788 0.30415 0.29954 0.35945 0.31797 0.31336 0.29954 0.30415 0.34101 0.27189 0.32258 0.36406 0.29032 0.2765 0.23502 0.31797 0.35023 0.31797 0.35484 0.28111 0.3318 0.26267 0.25806 0.25346 0.33641 0.31797 0.2765 0.31336 0.33641 0.20737 0.31797 0.34101 0.32719 0.32719 0.23963 0.35945 0.30415 0.28571 0.25346 0.33641 0.29493 0.32719 0.2765 0.35023 0.28571 0.29954 0.32719 0.31797 0.28571 0.28111 0.27189 0.30876 0.2212 0.29493 0.38249 0.34101 0.26267 0.30415 0.27189 0.34101 0.29032 0.29032 0.34562 0.29493 0.28571 0.37788 0.30415 0.25346 0.31336 0.13825 0.29032 0.24424 0.28571 0.32258 0.37788 0.39631 0.25806 0.35484 0.29032 0.30415 0.35023 0.37788 0.29493 0.34101 0.29493 0.32719 0.30415 0.27189 0.31336 0.26728 0.21198 0.24885 0.23963 0.35023 0.27189 0.28111 0.29032 0.18894 0.31336 0.35484 0.37327 0.35484 0.31336 0.30876 0.30876 0.28571 0.28571 0.35945 0.31797 0.30415 0.21659 0.2765 0.24424 0.35023 0.30876 0.29493 0.30415 0.30876 0.28111 0.25346 0.447 0.29493 0.32258 0.36866 0.31797 0.2765 0.35945 0.41935 0.35484 0.29954 0.31336 0.34101 0.34562 0.35945 0.29954 0.32258 0.34562 0.20737 0.29954 0.30415 0.29954 0.24885 0.33641 0.29954 0.25346 0.31797 0.34562 0.25806 0.32719 0.35945 0.31797 0.25346 0.28111 0.36866 0.26728 0.32258 0.27189 0.32258 0.36866 0.35484 0.28111 0.23963 0.29032 0.40553 0.3318 0.40092 0.32719 0.28111 0.27189 0.37788 0.30415 0.28111 0.26728 0.32258 0.35023 0.34562 0.17051 0.24885 0.29493 0.34101 0.27189 0.29954 0.25806 0.26728 0.36406 0.23963 0.18894 0.36866 0.34562 0.31336 0.32258 0.20276 0.26728 0.34101 0.35484 0.30876 0.35023 0.29032 0.29493 0.29493 0.29032 0.35023 0.35023 0.26267 0.1659 0.32719 0.27189 0.33641 0.24424 0.35023 0.29032 0.29032 0.38249 0.31336 0.34562 0.33641 0.29954 0.3318 0.31797 0.31797 0.29954 0.31336 0.34101 0.35484 0.23041 0.37788 0.33641 0.35484 0.29493 0.32258 0.29954 0.29493 0.28571 0.32258 0.24424 0.28571 0.33641 0.30876 0.32258 0.31336 0.29493 0.33641 0.37788 0.24424 0.29493 0.31336 0.30876 0.29032 0.31797 0.36406 0.32258 0.32258 0.29954 0.39171 0.29493 0.28111 0.2765 0.30876 0.34562 0.34101 0.3318 0.34101 0.42396 0.2212 0.24424 0.31336 0.26267 0.3318 0.31336 0.32719 0.2765 0.32719 0.32258 0.32258 0.34562 0.30415 0.28571 0.2212 0.30415 0.3871 0.32719 0.25806 0.34101 0.18433 0.29032 0.3318 0.31336 0.1659 0.30876 0.30415 0.28571 0.29493 0.24424 0.32719 0.29954 0.38249 0.29954 0.30876 0.29954 0.41475 0.3318 0.21198 0.36866 0.31797 0.27189 0.29493 0.25806 0.25346 0.26267 0.30415 0.29954 0.27189 0.30876 0.36866 0.33641 0.3318 0.32719 0.24424 0.35484 0.29032 0.33641 0.3318 0.29032 0.29954 0.29954 0.25346 0.32258 0.29954 0.29032 0.35484 0.28571 0.35484 0.31797 0.25346 0.33641 0.3871 0.25806 0.29954 0.23041 0.19816 0.30415 0.29954 0.29032 0.29493 0.29032 0.27189 0.25346 0.20276 0.27189 0.25806 0.20276 0.28111 0.23963 0.28111 0.28571 0.38249 0.26728 0.12903 0.20276 0.36866 0.31336 0.22581 0.20276 0.30876 0.32719 0.30876 0.13364 0.30415 0.21198 0.18894 0.37788 0.28571 0.28111 0.23963 0.28571 0.28111 0.28111 0.23963 0.28111 0.28111 0.23963 0.28571 0.23963 0.30415 0.27189 0.25346 0.30876 0.35023 0.25346 0.31797 0.19816 0.20737 0.30876 0.29954 0.2765 0.30876 0.29954 0.2765 0.18894 0.15207 0.082949 0.15668 0.21198 0.34101 0.34562 0.24885 0.32719 0.29032 0.29493 0.27189 0.32719 0.28111 0.26267 0.23041 0.26728 0.26267 0.14286 0.2765 0.23963 0.22581 0.21198 0.23041 0.23041 0.28111 0.23963 0.21659 0.27189 0.22581 0.18433 0.18433 0.29493 0.31797 0.37327 0.31797 0.32258 0.30876 0.34101 0.29954 0.25806 0.31797 0.38249 0.18894 0.17051 0.30876 0.26267 0.25806 0.32258 0.29032 0.20737 0.27189 0.31797 0.19355 0.12442 0.13825 0.27189 0.31336 0.32258 0.28111 0.34101 0.27189 0.28571 0.34562 0.32719 0.28571 0.35023 0.27189 0.17051 0.15207 0.31797 0.29954 0.22581 0.30415 0.29493 0.25346 0.29032 0.32258 0.2765 0.35945 0.28571 0.28111 0.24424 0.32719 0.30876 0.12442 0.28111 0.31797 0.11982 0.082949 0.10138 0.3318 0.2765 0.11982 0.12442 0.20737 0.20737 0.23041 0.23041 0.17972 0.17972 0.19816 0.19816 0.19816 0.082949 0.082949 0.34562 0.30415 0.27189 0.27189 0.16129 0.16129 0.14747 0.14747 0.14747 0.14747 0.18894 0.18894 0.18433 0.12442 0.12442 0.11982 0.18894 0.18433 0.28571 0.28111 0.35023 0.25806 0.25346 0.30415 0.29954 0.17972 0.29493 0.26267 0.28571 0.28571 0.2765 0.28111 0.32258 0.33641 0.26267 0.34101 0.29032 0.26267 0.26267 0.18894 0.1106 0.3318 0.18433 0.39171 0.32258 0.29954 0.30876 0.25346 0.23502 0.30415 0.21659 0.26728 0.21198 0.20276 0.27189 0.29493 0.2765 0.30876 0.2765 0.29954 0.26267 0.31797 0.33641 0.27189 0.22581 0.29954 0.24424 0.29493 0.35484 0.26728 0.2765 0.3318 0.27189 0.39631 0.31336 0.30876 0.31797 0.32719 0.34562 0.26728 0.39171 0.32258 0.30415 0.37327 0.28111 0.33641 0.31336 0.35945 0.37327 0.29032 0.29954 0.30415 0.31336 0.27189 0.47926 0.34562 0.28571 0.25806 0.32258 0.35945 0.29032 0.32719 0.30876 0.30876 0.36406 0.36866 0.24424 0.34101 0.31797 0.35945 0.2765 0.32258 0.36866 0.29032 0.30415 0.31797 0.34101 0.26728 0.32719 0.32258 0.39171 0.29493 0.32258 0.2765 0.28571 0.35023 0.36866 0.34101 0.28571 0.30876 0.32258 0.32719 0.30415 0.32719 0.40553 0.26728 0.34562 0.24885 0.29954 0.29954 0.40092 0.34101 0.35484 0.32258 0.28571 0.43318 0.28111 0.25806 0.28571 0.35023 0.27189 0.29032 0.32258 0.35023
0.33641 0.35023 0.40553 0.32719 0.37788 0.33641 0.38249 0.29032 0.3871 0.40553 0.3318 0.39171 0.29493 0.31336 0.3318 0.3318 0.3318 0.37788 0.41014 0.35023 0.35484 0.32258 0.41014 0.31797 0.38249 0.8341 0.41014 0.31797 0.35484 0.31336 0.41014 0.37788 0.39631 0.31797 0.37788 0.32719 0.36406 0.36866 0.38249 0.37788 0.42857 0.36866 0.35023 0.43779 0.32719 0.32258 0.34101 0.35023 0.29954 0.36866 0.3318 0.32258 0.37327 0.37327 0.3318 0.33641 0.42396 0.34101 0.30876 0.35023 0.29032 0.30876 0.37788 0.37788 0.3871 0.35023 0.3318 0.35484 0.32719 0.35945 0.36406 0.35945 0.34101 0.28111 0.28111 0.37327 0.32719 0.42396 0.35945 0.32719 0.36406 0.35023 0.35945 0.31797 0.40553 0.30876 0.29954 0.35945 0.35484 0.31336 0.32258 0.35023 0.33641 0.29032 0.41935 0.45161 0.32719 0.35945 0.29032 0.35945 0.31797 0.32719 0.29493 0.32258 0.32258 0.37327 0.29493 0.35023 0.34101 0.31797 0.37788 0.35023 0.2765 0.34101 0.29954 0.3318 0.29954 0.34101 0.41475 0.39631 0.39631 0.30415 0.30415 0.34101 0.34101 0.35484 0.34562 0.33641 0.3318 0.41014 0.32258 0.41014 0.34101 0.36406 0.3318 0.33641 0.37327 0.39171 0.31336 0.32719 0.34101 0.3318 0.31336 0.43318 0.34562 0.35484 0.30415 0.31797 0.3871 0.3871 0.3318 0.35023 0.38249 0.34101 0.39171 0.34101 0.47005 0.35484 0.37788 0.34101 0.36406 0.33641 0.37327 0.35484 0.38249 0.34562 0.29954 0.30415 0.31336 0.36866 0.30876 0.30415 0.34101 0.39631 0.39171 0.34101 0.35484 0.3318 0.39171 0.29954 0.29032 0.34562 0.38249 0.36866 0.35023 0.34101 0.30876 0.35023 0.28571 0.3318 0.36406 0.3318 0.31797 0.39171 0.30876 0.36406 0.31797 0.31797 0.34562 0.30415 0.29493 0.24885 0.30415 0.32719 0.31797 0.34562 0.41475 0.32258 0.35484 0.39171 0.34562 0.29493 0.35945 0.35945 0.38249 0.35945 0.3871 0.35023 0.31797 0.41014 0.36406 0.37788 0.35484 0.36866 0.39171 0.23502 0.36406 0.39171 0.3871 0.29954 0.32258 0.34101 0.3318 0.30876 0.37788 0.34101 0.33641 0.31797 0.37788 0.41014 0.35945 0.35023 0.3318 0.3318 0.41475 0.35023 0.35945 0.31797 0.34562 0.36866 0.36406 0.33641 0.33641 0.29493 0.39171 0.28571 0.42396 0.32258 0.33641 0.33641 0.29493 0.30415 0.29493 0.31797 0.38249 0.34101 0.35023 0.3318 0.19355 0.37327 0.35945 0.27189 0.38249 0.34101 0.34101 0.36406 0.31336 0.26267 0.34101 0.29032 0.3318 0.32258 0.33641 0.35945 0.31797 0.32258 0.31336 0.36866 0.31336 0.29493 0.43318 0.32258 0.31336 0.37327 0.35945 0.3318 0.34562 0.35023 0.31797 0.31336 0.34562 0.46083 0.3318 0.34562 0.26267 0.35484 0.32719 0.30415 0.36866 0.29954 0.38249 0.35023 0.35945 0.38249 0.40092 0.35023 0.33641 0.3871 0.40553 0.35945 0.35484 0.37327 0.35023 0.28111 0.37788 0.30876 0.32258 0.41475 0.29493 0.27189 0.34101 0.33641 0.38249 0.29493 0.39171 0.42857 0.32719 0.34101 0.33641 0.30415 0.3871 0.40092 0.41475 0.35023 0.35484 0.36406 0.34562 0.29954 0.37327 0.39171 0.36406 0.3318 0.35023 0.30876 0.41014 0.38249 0.35945 0.35945 0.40092 0.34101 0.31797 0.37788 0.41935 0.37788 0.34101 0.35484 0.37327 0.34101 0.33641 0.30415 0.3871 0.32258 0.33641 0.43318 0.41014 0.30876 0.24885 0.36406 0.31336 0.34101 0.35945 0.35945 0.37327 0.32719 0.33641 0.35484 0.34562 0.38249 0.28111 0.36866 0.35945 0.33641 0.2765 0.33641 0.32258 0.31336 0.37788 0.35023 0.31336 0.41475 0.34101 0.34101 0.32258 0.25346 0.30415 0.29493 0.32258 0.43779 0.31797 0.29493 0.30415 0.32719 0.31797 0.34562 0.31797 0.30415 0.32719 0.35945 0.37327 0.35484 0.3871 0.3318 0.30415 0.36866 0.36406 0.40553 0.36866 0.33641 0.31336 0.35023 0.35023 0.36866 0.40092 0.35023 0.34562 0.35023 0.37327 0.32719 0.32719 0.34562 0.36406 0.35945 0.32258 0.37327 0.34562 0.32258 0.32719 0.35484 0.41935 0.3318 0.25346 0.35023 0.27189 0.31797 0.37327 0.3318 0.35484 0.30415 0.37788 0.31336 0.41475 0.37327 0.38249 0.38249 0.37327 0.38249 0.34562 0.33641 0.31336 0.35023 0.34562 0.30876 0.41935 0.35484 0.29493 0.35023 0.40092 0.35945 0.35945 0.33641 0.39631 0.46083 0.41935 0.33641 0.36866 0.39631 0.4424 0.35484 0.3871 0.35023 0.35484 0.38249 0.35023 0.31797 0.38249 0.3871 0.37788 0.29493 0.35484 0.35945 0.35023 0.32258 0.37788 0.40553 0.37327 0.38249 0.36406 0.36406 0.40092 0.29954 0.32719 0.33641 0.28111 0.34562 0.36866 0.38249 0.29954 0.37788 0.37788 0.32258 0.31336 0.37327 0.36866 0.32719 0.41014 0.29493 0.28111 0.34101 0.38249 0.34101 0.34101 0.3318 0.40092 0.33641 0.35945 0.29954 0.28111 0.39171 0.3871 0.3318 0.32719 0.35023 0.29954 0.32719 0.33641 0.33641 0.31336 0.34101 0.31797 0.35484 0.34101 0.29954 0.36406 0.31797 0.35484 0.31336 0.31336 0.42857 0.36866 0.32719 0.3318 0.46544 0.38249 0.35484 0.35945 0.32258 0.32258 0.30415 0.35023 0.27189 0.29493 0.34562 0.35484 0.3318 0.40092 0.36866 0.32719 0.32719 0.32258 0.36406 0.36406 0.37788 0.37327 0.31797 0.32719 0.32719 0.36866 0.37788 0.29032 0.36406 0.31797 0.43318 0.30876 0.34101 0.34562 0.35023 0.3318 0.39171 0.3871 0.33641 0.31336 0.32258 0.31797 0.30415 0.35023 0.36406 0.35484 0.31797 0.31336 0.34562 0.35945 0.34562 0.29493 0.26267 0.28571 0.26728 0.26267 0.34562 0.36866 0.31797 0.35023 0.3318 0.29032 0.33641 0.41475 0.33641 0.37788 0.26728 0.32258 0.35484 0.29493 0.29954 0.34101 0.32719 0.35945 0.3318 0.3318 0.20276 0.36866 0.34562 0.30415 0.24424 0.35023 0.31336 0.30415 0.37788 0.3318 0.35945 0.34101 0.28571 0.35023 0.35484 0.34562 0.35023 0.30876 0.35484 0.35945 0.24885 0.3318 0.35484 0.26728 0.35023 0.37788 0.36406 0.34562 0.36406 0.36406 0.31797 0.35484 0.41014 0.36866 0.40092 0.36406 0.38249 0.35945 0.32719 0.37788 0.28111 0.31336 0.31336 0.35484 0.35484 0.33641 0.33641 0.35023 0.30876 0.34562 0.36406 0.30876 0.29493 0.32258 0.36866 0.2765 0.34101 0.37788 0.36406 0.30415 0.26267 0.26267 0.29954 0.32719 0.37788 0.34101 0.33641 0.2765 0.28571 0.30876 0.30415 0.41014 0.35023 0.30876 0.31336 0.31797 0.35484 0.39631 0.31797 0.30876 0.39171 0.36406 0.29954 0.35484 0.34562 0.34101 0.36866 0.32719 0.32719 0.34562 0.28111 0.40092 0.29493 0.35484 0.34562 0.2765 0.35945 0.35945 0.3318 0.17972 0.34562 0.42396 0.3871 0.30415 0.29493 0.32258 0.35945 0.37788 0.33641 0.32258 0.38249 0.36406 0.29493 0.36866 0.31336 0.3318 0.35484 0.3871 0.36866 0.35484 0.32258 0.3318 0.34101 0.30876 0.35945 0.30415 0.32258 0.36406 0.41935 0.31797 0.35945 0.30876 0.32258 0.3871 0.34101 0.33641 0.37788 0.38249 0.33641 0.34101 0.36866 0.3318 0.30415 0.3871 0.33641 0.36406 0.35484 0.37788 0.32719 0.26267 0.37327 0.36406 0.35945 0.24885 0.29493 0.34101 0.27189 0.2765 0.35484 0.37327 0.38249 0.35023 0.34101 0.39631 0.31336 0.33641 0.36866 0.37327 0.29032 0.30415 0.29954 0.31797 0.26267 0.25346 0.32258 0.40092 0.3871 0.31797 0.36406 0.32258 0.36406 0.46544 0.31797 0.31336 0.30876 0.31797 0.22581 0.21659 0.36866 0.36866 0.29954 0.29032 0.31336 0.33641 0.32719 0.31336 0.32719 0.29954 0.41475 0.31336 0.39171 0.3318 0.35945 0.37788 0.29493 0.2212 0.34101 0.33641 0.40092 0.29493 0.30415 0.3318 0.29954 0.37327 0.32258 0.37327 0.31797 0.3318 0.31797 0.34562 0.38249 0.36866 0.31336 0.35023 0.29954 0.35484 0.37327 0.30415 0.37327 0.37327 0.32258 0.32258 0.39171 0.37327 0.32258 0.28111 0.37788 0.31336 0.30415 0.40092 0.28111 0.34562 0.40553 0.35484 0.35484 0.34101 0.26267 0.2765 0.3871 0.32719 0.31336 0.39171 0.26267 0.30415 0.34562 0.32719 0.37788 0.34562 0.2765 0.32258 0.34101 0.3318 0.39631 0.29032 0.35023 0.40092 0.33641 0.33641 0.3871 0.2765 0.32719 0.31336 0.32258 0.25346 0.26728 0.39631 0.35484 0.32258 0.37788 0.38249 0.30876 0.36406 0.39171 0.36866 0.32258 0.35484 0.32258 0.32258 0.36406 0.32719 0.32719 0.3318 0.29954 0.32719 0.32258 0.31336 0.32719 0.30415 0.33641 0.35484 0.38249 0.41935 0.32719 0.38249 0.31797 0.39171 0.43318 0.33641 0.38249 0.38249 0.33641 0.3318 0.3318 0.34562 0.32258 0.35484 0.39631 0.3318 0.26728 0.3318 0.30876 0.37327 0.35023 0.32258 0.28571 0.42857 0.25346 0.29493 0.39631 0.39171 0.35023 0.3871 0.32258 0.40092 0.31336 0.29954 0.30415 0.34101 0.35945 0.29493 0.32719 0.3318 0.35945 0.28111 0.35023 0.35023 0.35023 0.41014 0.31797 0.34101 0.42857 0.41935 0.36866 0.42396 0.28571 0.38249 0.36866 0.29493 0.36406 0.45622 0.28111 0.35945 0.34562 0.32719 0.31336 0.30415 0.29032 0.29954 0.29493 0.3871 0.32719 0.31797 0.46544 0.30876 0.2765 0.32258 0.24424 0.34562 0.35023 0.28111 0.34562 0.33641 0.32719 0.37788 0.36866 0.33641 0.34101 0.34101 0.31797 0.42857 0.36866 0.34562 0.35945 0.34101 0.34101 0.29954 0.30415 0.37327 0.36866 0.37788 0.34101 0.3318 0.35484 0.35484 0.35945 0.32719 0.40092 0.27189 0.3318 0.41014 0.34562 0.33641 0.34101 0.3871 0.35945 0.36866 0.36866 0.32258 0.19816 0.18894 0.35023 0.33641 0.31797 0.30415 0.32719 0.30415 0.33641 0.22581 0.35023 0.32258 0.28571 0.36406 0.29032 0.37327 0.3871 0.31797 0.32719 0.34101 0.36866 0.47926 0.38249 0.33641 0.2765 0.29493 0.35023 0.32719 0.38249 0.35023 0.36866 0.34562 0.29032 0.30876 0.32258 0.39171 0.35945 0.37327 0.37788 0.33641 0.36866 0.34101 0.32719 0.35945 0.26728 0.33641 0.3318 0.35023 0.32258 0.34101 0.37327 0.28571 0.31797 0.31336 0.29493 0.36406 0.33641 0.32719 0.30876 0.3871 0.30415 0.31797 0.447 0.37327 0.34562 0.29032 0.30415 0.34101 0.37788 0.30876 0.33641 0.34562 0.35023 0.37327 0.37327 0.35484 0.32719 0.3318 0.39171 0.30415 0.19816 0.40553 0.35945 0.35023 0.35484 0.34562 0.29032 0.41475 0.3871 0.36866 0.40553 0.28571 0.3318 0.30876 0.32258 0.38249 0.3871 0.36866 0.31797 0.43318 0.35484 0.41014 0.3871 0.31336 0.27189 0.32719 0.34101 0.41935 0.35945 0.34562 0.35484 0.3871 0.35945 0.2765 0.39631 0.37788 0.36406 0.3318 0.19816 0.36406 0.35484 0.42396 0.34562 0.35484 0.36406 0.32258 0.43779 0.28571 0.35023 0.35945 0.39631 0.21198 0.3871 0.37327 0.36866 0.43779 0.31797 0.33641 0.39631 0.30415 0.35023 0.32719 0.29954 0.35945 0.35484 0.31336 0.3318 0.3318 0.31336 0.34562 0.35023 0.30876 0.39171 0.30876 0.35945 0.3318 0.36406 0.31797 0.35023 0.32719 0.3871 0.29954 0.34101 0.36406 0.32719 0.33641 0.34562 0.42857 0.33641 0.35945 0.41935 0.35484 0.42857 0.35023 0.41475 0.47005 0.23502 0.34101 0.30876 0.35945 0.30876 0.30415 0.40553 0.28111 0.30876 0.37327 0.37788 0.36406 0.29032 0.34101 0.34101 0.34562 0.27189 0.30415 0.34562 0.36406 0.19816 0.43318 0.33641 0.30876 0.3871 0.25806 0.29032 0.24424 0.37327 0.31336 0.30876 0.35023 0.36866 0.36866 0.3318 0.35484 0.30876 0.28571 0.34101 0.37327 0.34101 0.40553 0.32719 0.20276 0.34562 0.37788 0.3318 0.30415 0.3318 0.28111 0.35945 0.29493 0.33641 0.33641 0.34562 0.31336 0.29032 0.37788 0.40553 0.41935 0.18433 0.3318 0.32719 0.36406 0.30876 0.34101 0.34101 0.25806 0.2765 0.3318 0.38249 0.34562 0.32719 0.32719 0.35945 0.30415 0.35023 0.32719 0.30876 0.34101 0.36866 0.18433 0.3318 0.34101 0.34101 0.26267 0.35023 0.29493 0.20276 0.38249 0.35023 0.3318 0.33641 0.30415 0.36406 0.37788 0.37788 0.35484 0.32719 0.35484 0.34562 0.33641 0.36406 0.29032 0.3318 0.30415 0.34101 0.29032 0.36406 0.35945 0.34562 0.33641 0.3318 0.35484 0.28571 0.36866 0.3318 0.35023 0.30876 0.35023 0.3871 0.33641 0.35023 0.33641 0.36406 0.3871 0.37788 0.3318 0.32258 0.35023 0.34101 0.31336 0.2765 0.31797 0.29954 0.33641 0.37788 0.32258 0.31336 0.33641 0.30876 0.27189 0.30415 0.30415 0.32258 0.36866 0.31336 0.30876 0.36866 0.30876 0.31797 0.36866 0.36406 0.35023 0.32258 0.31797 0.32258 0.29954 0.29954 0.39171 0.35945 0.32258 0.36866 0.35484 0.35023 0.37327 0.36406 0.22581 0.31336 0.35484 0.3318 0.35023 0.2765 0.30876 0.31797 0.40553 0.27189 0.2212 0.30876 0.32719 0.30415 0.32719 0.20737 0.31797 0.31797 0.29954 0.29493 0.35945 0.34562 0.31336 0.37327 0.30415 0.35023 0.34562 0.30415 0.20276 0.31797 0.33641 0.29032 0.34101 0.32719 0.29493 0.35023 0.31336 0.34562 0.34101 0.29493 0.32719 0.41475 0.32258 0.35945 0.29954 0.33641 0.28111 0.29954 0.27189 0.36866 0.38249 0.37327 0.30415 0.31797 0.36866 0.35945 0.34562 0.35945 0.24885 0.32258 0.37788 0.41014 0.35945 0.38249 0.43318 0.41014 0.39631 0.33641 0.31336 0.32719 0.32258 0.36866 0.3318 0.30415 0.42857 0.28111 0.26267 0.31797 0.30415 0.30876 0.30415 0.28571 0.33641 0.35945 0.39631 0.35945 0.34562 0.21198 0.27189 0.32719 0.28111 0.36406 0.33641 0.34101 0.40092 0.36406 0.29032 0.28571 0.36866 0.37327 0.31336 0.29954 0.34562 0.35023 0.30415 0.33641 0.35023 0.2212 0.35945 0.31336 0.26728 0.21198 0.31797 0.30415 0.32719 0.34101 0.3871 0.30415 0.41014 0.34101 0.38249 0.29032 0.29493 0.35945 0.36406 0.29954 0.31797 0.37327 0.30876 0.30876 0.33641 0.35945 0.26267 0.35484 0.29954 0.30876 0.26728 0.35945 0.29032 0.31336 0.3318 0.29493 0.29032 0.36866 0.29493 0.29032 0.37327 0.29032 0.34101 0.40553 0.33641 0.35945 0.36406 0.32719 0.3871 0.34562 0.30415 0.30876 0.3318 0.34562 0.29032 0.37327 0.26728 0.22581 0.30415 0.32258 0.30876 0.31797 0.31336 0.36406 0.26267 0.24885 0.36406 0.29032 0.25806 0.29032 0.32258 0.29032 0.29493 0.40553 0.23502 0.20737 0.22581 0.34101 0.30415 0.24885 0.18894 0.37327 0.28571 0.31797 0.1659 0.33641 0.18433 0.22581 0.29954 0.29493 0.29032 0.32258 0.29493 0.29032 0.29032 0.32258 0.29032 0.29032 0.32258 0.29493 0.30415 0.32258 0.36406 0.33641 0.30415 0.41935 0.24885 0.29493 0.2212 0.2212 0.32258 0.3318 0.33641 0.32258 0.3318 0.33641 0.2212 0.20737 0.12442 0.20276 0.24424 0.34562 0.34562 0.29493 0.35945 0.34562 0.27189 0.28571 0.36866 0.30876 0.30876 0.28111 0.23502 0.24885 0.2212 0.1659 0.29032 0.26267 0.21198 0.18433 0.26267 0.2212 0.19355 0.21198 0.27189 0.25806 0.23502 0.20276 0.32719 0.30876 0.31336 0.36406 0.3318 0.37327 0.36866 0.3871 0.3871 0.32258 0.3871 0.23502 0.19355 0.29032 0.39171 0.34101 0.29954 0.32258 0.21198 0.447 0.29032 0.23963 0.15668 0.17051 0.36406 0.29032 0.28111 0.2765 0.35023 0.34101 0.31797 0.34101 0.39631 0.38249 0.35484 0.39631 0.20276 0.21198 0.32719 0.34562 0.19816 0.31797 0.38249 0.36866 0.30876 0.31336 0.36866 0.28571 0.32258 0.28571 0.32719 0.30876 0.32258 0.16129 0.31336 0.3318 0.19816 0.13364 0.082949 0.29954 0.35945 0.15668 0.1659 0.25346 0.25346 0.28571 0.28571 0.17972 0.17972 0.23041 0.23041 0.23041 0.12442 0.12442 0.38249 0.35023 0.33641 0.33641 0.18433 0.17972 0.18433 0.17972 0.18894 0.18433 0.19355 0.19355 0.17972 0.16129 0.16129 0.15668 0.19355 0.17972 0.32719 0.28571 0.34101 0.35945 0.27189 0.35484 0.29954 0.17972 0.31336 0.35023 0.28111 0.30876 0.30876 0.31797 0.32719 0.29493 0.38249 0.28111 0.33641 0.34562 0.3318 0.19355 0.14286 0.30415 0.17972 0.34562 0.3871 0.31797 0.35023 0.36866 0.32719 0.32719 0.36866 0.32719 0.25806 0.23963 0.34101 0.26267 0.32258 0.23502 0.3318 0.24885 0.30415 0.35023 0.34101 0.33641 0.32258 0.35945 0.35023 0.35484 0.37327 0.35023 0.3318 0.36406 0.38249 0.37327 0.35023 0.34562 0.38249 0.35484 0.40092 0.29493 0.34101 0.39171 0.36866 0.31797 0.31336 0.29032 0.28111 0.3318 0.36406 0.38249 0.32258 0.35023 0.35945 0.36866 0.30876 0.33641 0.40092 0.26728 0.30415 0.34562 0.33641 0.31797 0.41014 0.3318 0.30415 0.30415 0.31336 0.34562 0.31797 0.30415 0.3318 0.32719 0.30876 0.29032 0.30415 0.2765 0.37788 0.30415 0.32258 0.28571 0.34101 0.35484 0.28571 0.34101 0.31797 0.39171 0.34101 0.35023 0.36406 0.35945 0.32719 0.29954 0.25806 0.38249 0.35023 0.35945 0.3318 0.34562 0.3318 0.37788 0.31797 0.3871 0.42396 0.31336 0.3871 0.35945 0.33641 0.29954 0.32258 0.34101 0.29493 0.40553 0.35484 0.39631
[truncated: 27,598,243 more chars]
