# Supplementary material for: Prediction of post-translational modification sites using multiple kernel support vector machine
Source: PeerJ. 2017 Apr 27;5:e3261. doi: 10.7717/peerj.3261 (PMC5410141; doi:10.7717/peerj.3261)
Supplement: Supplemental Information 2 [file peerj-05-3261-s002.zip › peerj-15863-Code_and_Data/Code and Data/matlab/CV_split_data.m]

function K_fold_indx = CV_split_data(label,K)
%this function is used to generate indexes of splitted data for training/testing 
%in a K-fold cross validation procedure  
%Version 0.0.1, Date: 2011/04/12, Author: Ao Li @USTC
%Usage: 
%input variables:
%label: containing 0 or 1 (two classes)
%K: K fold cross validation
%output variables:
% K_fold_indx: 2XN cell matrix, structure is as follow:
%              train           test     
%fold 1:     [1, 89,...]    [2, 3,...]  
%fold 2:     [2, 4,...]     [1, 3,...]
%...
%fold K:     [3, 7,...]     [1,2,...]

%----------------- ---pre-processing--------------------------
%check whether label and data is consistent
label = reshape(label,[],1); %make sure it's Nx1 vector
%check whether label is consisted of '0' and '1'
if ~isequal(reshape(unique(label),1,[]),[0 1])
    error('Only one class is found, or label contains elements other than 1 and 0!')
end
N = length(label);
% 2<=K<=Number of samples
K = max(K,2);
K = min(K,N);

%----------------- ---perform CV--------------------------
%get indexes for samples belonging to different classes
all_indx = (1:N)';
tv_1 = label=='1';
indx_1 = find(tv_1);
indx_0 = find(~tv_1);
%random shuffle
N_1= length(indx_1);
N_0= length(indx_0);
indx_1 = indx_1(randperm(N_1));
indx_0 = indx_0(randperm(N_0));

K_fold_indx = cell(K,2);
if K==N %LOO
    for i=1:K
        K_fold_indx{i,1} = i;
        K_fold_indx{i,2} = [1:i-1 i+1:N];
    end
else
    for i=1:K
        test_indx = [indx_1(floor((i-1)*N_1/K)+1:floor(i*N_1/K));indx_0(floor((i-1)*N_0/K)+1:floor(i*N_0/K))];
        K_fold_indx{i,1} = test_indx;
        K_fold_indx{i,2} = setdiff(all_indx,test_indx);
    end
end
