# Supplementary material for: Prediction of post-translational modification sites using multiple kernel support vector machine
Source: PeerJ. 2017 Apr 27;5:e3261. doi: 10.7717/peerj.3261 (PMC5410141; doi:10.7717/peerj.3261)
Supplement: Supplemental Information 2 [file peerj-05-3261-s002.zip › peerj-15863-Code_and_Data/Code and Data/matlab/Readme.txt]

This is the code and data for the proposed method.
To run the code, unzip code.zip and open Matlab and type "run_s" in command window in Matlab.
If you have any questions, please contact Minghui Wang (mhwang@ustc.edu.cn) or Binghua Wang (wbh1025@mail.ustc.edu.cn).

%% Example
> run_s.m  %% prediction  on S sites
> run_t.m  %% prediction  on T sites
> run_y.m  %% prediction  on Y sites
