# Supplementary material for: Prediction of post-translational modification sites using multiple kernel support vector machine
Source: PeerJ. 2017 Apr 27;5:e3261. doi: 10.7717/peerj.3261 (PMC5410141; doi:10.7717/peerj.3261)
Supplement: Supplemental Information 2 [file peerj-05-3261-s002.zip › peerj-15863-Code_and_Data/Code and Data/matlab/SVMcgForClass.m]

function [bestacc,bestc,bestg] = SVMcgForClass(train_label,train,cmin,cmax,gmin,gmax,v,cstep,gstep,accstep)

if nargin < 10
    accstep = 4.5;
end
if nargin < 8
    cstep = 0.8;
    gstep = 0.8;
end
if nargin < 7
    v = 5;
end
if nargin < 5
    gmax = 8;
    gmin = -8;
end
if nargin < 3
    cmax = 8;
    cmin = -8;
end
%% X:c Y:g cg:CVaccuracy
[X,Y] = meshgrid(cmin:cstep:cmax,gmin:gstep:gmax);
[m,n] = size(X);
cg = zeros(m,n);

eps = 10^(-4);

%% record acc with different c & g,and find the bestacc with the smallest c
bestc = 1;
bestg = 0.1;
bestacc = 0;
basenum = 2;
for i = 1:m
    for j = 1:n
        cmd = ['-v ',num2str(v),' -c ',num2str( basenum^X(i,j) ),' -g ',num2str( basenum^Y(i,j) )];
        cg(i,j) = svmtrain(train_label, train, cmd);
        
        if cg(i,j) <= 55
            continue;
        end
        
        if cg(i,j) > bestacc
            bestacc = cg(i,j);
            bestc = basenum^X(i,j);
            bestg = basenum^Y(i,j);
        end        
        
        if abs( cg(i,j)-bestacc )<=eps && bestc > basenum^X(i,j) 
            bestacc = cg(i,j);
            bestc = basenum^X(i,j);
            bestg = basenum^Y(i,j);
        end        
        
    end
end
% %% to draw the acc with different c & g
% figure;
% [C,h] = contour(X,Y,cg,70:accstep:100);
% clabel(C,h,'Color','r');
% xlabel('log2c','FontSize',12);
% ylabel('log2g','FontSize',12);
% firstline = 'SVC����ѡ����ͼ(�ȸ���ͼ)[GridSearchMethod]'; 
% secondline = ['Best c=',num2str(bestc),' g=',num2str(bestg), ...
%     ' CVAccuracy=',num2str(bestacc),'%'];
% title({firstline;secondline},'Fontsize',12);
% grid on; 
% 
% figure;
% meshc(X,Y,cg);
% % mesh(X,Y,cg);
% % surf(X,Y,cg);
% axis([cmin,cmax,gmin,gmax,30,100]);
% xlabel('log2c','FontSize',12);
% ylabel('log2g','FontSize',12);
% zlabel('Accuracy(%)','FontSize',12);
% firstline = 'SVC����ѡ����ͼ(3D��ͼ)[GridSearchMethod]'; 
% secondline = ['Best c=',num2str(bestc),' g=',num2str(bestg), ...
%     ' CVAccuracy=',num2str(bestacc),'%'];
% title({firstline;secondline},'Fontsize',12);
