# Supplementary material for: Prediction of post-translational modification sites using multiple kernel support vector machine
Source: PeerJ. 2017 Apr 27;5:e3261. doi: 10.7717/peerj.3261 (PMC5410141; doi:10.7717/peerj.3261)
Supplement: Supplemental Information 2 [file peerj-05-3261-s002.zip › peerj-15863-Code_and_Data/Code and Data/matlab/run_t.m]

clear
clc
load('..\data\SMNet_t_2037.txt')  %% existing relationships between target site and PTM
load ('..\data\SMNet_t_sequence_similarity_2037.txt') %% local sequence kernel similarity 

deci_svm_t_2037_kernel = cell(11,1);
interaction = SMNet_t_2037;
sim_seq = SMNet_t_sequence_similarity_2037;
 for i = 1:11
     i
     weight = 0.1;
     for j = 1:length(weight)
         label=interaction(:,i);
         cmd=[' -w1 ',num2str(sum(label==0)/sum(label==1)),' -w0 ',num2str(1),' -t ',num2str(4),' -b ',num2str(1)];
       
         [deci,predict_label]=get_cv_deci(label,interaction,sim_seq,cmd,10,i,weight(j));
         deci_svm_t_2037_kernel{i,j}=deci;
         
         [auc1,sn,sp] = roc(deci(:,1),label,'r');
         AUC_weight_t_kernel(i,j) = auc1;
     end
 end
 
